# Supplementary material for: Chasing Migration Genes: A Brain Expressed Sequence Tag Resource for Summer and Migratory Monarch Butterflies (Danaus plexippus)
Source: PLoS One. 2008 Jan 9;3(1):e1345. doi: 10.1371/journal.pone.0001345 (PMC2156104; doi:10.1371/journal.pone.0001345)
Supplement: Dataset S1 — Monarch Butterfly ESTs. A compressed FASTA file contains all the EST sequences in the monarch database. (4.67 MB ZIP) [file pone.0001345.s001.zip]

Archive with 1 entries (1 files):
- BF-EST.fasta.txt
