# Supplementary material for: Chasing Migration Genes: A Brain Expressed Sequence Tag Resource for Summer and Migratory Monarch Butterflies (Danaus plexippus)
Source: PLoS One. 2008 Jan 9;3(1):e1345. doi: 10.1371/journal.pone.0001345 (PMC2156104; doi:10.1371/journal.pone.0001345)
Supplement: Dataset S1 — Monarch Butterfly ESTs. A compressed FASTA file contains all the EST sequences in the monarch database. (4.67 MB ZIP) [file pone.0001345.s001.zip › BF-EST.fasta.txt]

> BF01013B2E03.f1   735 1   735    ABI
CAATCCAAGAACATTTTGAAGAAAAAATCTCTTAAAAAAAAGAAATCAAAACAAGTGATCAAAAATGAAATGAATGGTCA
GGCTGCCAATATGGAATCCTCCAGCTCAAATAATAACCAAATAACAGTAGAACAGACCACGAAAATACCCAAACCACCTA
TCATTGAAGAAGTTCCAGAACTTGTGCCAGCACCAAAACTCGAAAAGCAAGAGGTTGATAGTGCATGTTCATGTTCAAGT
AGTGATGGTTTTGAGTTTACGCCAGTCACAACTCACAGTAAGGAAGAAGGCCTTAAGGTTTTCACATGGATGCTCACACC
ATTTGATCCTAATGAATTTCTTAAAGAAATATGGGAGAAGAAACCTTTGCATATTGCTTGGAAGAAACCCGACTACTACA
AAGATGTAATCTCAACTCCAGTTATTGATAACATGCTGAGGACAGAAAATATTCAATTTACAAAGAATATTGATATTACA
TCATATGTAGACGGCAAACGAGAAACTCACAACCCTGAAGGTCGGGCTAATCCACACCTCGTCTGGGACTTCTACTTAAA
TGGCTGCAGCATAAGGCTATTGAACCCTCAAACATATGTGCCACAATTGCATTTATTGAATGCAACACTTCAGGAGTTCT
TTAATTCCTTTGTCGGGGCAAATGCTTATTTGACACCGCCAGACAGCCAAGGTTTTGCACCACACTATGATGACATAGAG
GCTTTCATATTGCAG
> BF01010B1A11.f1   782 1   782    ABI
AACGGACNANNCGGCAACCAGGAGGCCTTCCAAGCTGAACTGGGAGAGTGGATCAAGAAGAAACAAGCCGGCAGAGAGAA
AGAACGATTTGTGTCCGAGAGTGAAACCGACGTCACCCAGGAAGGTACAAACGATCAGCAATCGTTGACGAATAACATAC
CCAAGAACAGAAACAACGCTTTGCGCAAACTGAACAAAGCCTTCGATTCATTAAAGAAAGATCTGGGAGATCCGAAGACC
ATTTATAAGGAGCTGACGTATTTGCAAAATAAACATCAGCAACTTATAAACCAGAAAGTCATAAGTCCCAAAAAACTGTC
CCACAACAGGGACAATATTAATCTGATGCTGAGAAAACTTAACATGGTACTTCTCGGGCAAGCTGGTCTAGCGGACGGCT
CCACACACTTAAAGGAACTGTACTCCTTACAAGAGAAACTAAGCAATTTCAGACAGAAAAATATACCGACGTCGCTGCGC
GAGGAAATCGCTGAGCACTTTCATTGCATCTTCGCTGCGATACCCAGGGATGATTACATAGAACTCTTGAGTAAATTTTA
CAATAAGCCGGTCATAACGTTCAAGAAGAAAAATGATAGGTCCTTCAAAGTCAGTCCGAAGCCAAACCAGAAGACGTTGA
ATCCGATCCAGAACATACAACGCAACGTGAGCGGCGTGAAGGATGACACGAAGGAAAACAACGTGGTCAACGACACGTCC
CAACTGACCGCGGCGACCAAGAACAAGCTGGTGTTCTATCACAGGCGGTTGCTGCGCTCGCG
> BF01028B2D07.f1   723 1   723    ABI
AGCTGNNNNNNCACACGCAGATAGACGTGCGCTCCACGCGGGGCAAGAACTCCACGGGACAGAAGATCAGCGGCATAGAA
CCCATGCCCAACGACGACAAGATACTCGTCACCTCCAACGACAGCCGCATCAGGCTCTACGACCTGCGGGACCTCAACCT
GTCCTGCAAGTACAAGGGATACGTGAACGTGTCCAGTCAGATAAAGGCGTCCTTCTCCCACGACGGGAAGTACATAGTCA
GCGGCTCCGAGAACCAGTGCATCTACATCTGGAAGACCTGCCACGACTACTCCAAGTTCACGTCCGTGAGGAGGGACAGG
AACGACTTCTGGGAGGGCATCAAGGCGCACAACGCGGTGGTCACGTGCGCCGTGTTCGCGCCCAACCCCGACCACATGAT
ACGGACCATCACGGAGCGCGAAGAGCGCGGCAGGGCAGCCAGCGGCGCGGCCGGGGACGCCGGGGACGCCAAGGGCGAGG
GTCTGGTGTCGTCGTCGCAGGCCGGTCACGTGCTGGTGAGCGCCGACTTCAGCGGGGTCATTAAGGTGTTCGTGCACCGG
GCGAGACCCAAACACAGCTCGCTGCCGGCCTCCGCGCTACAGTAGGAGGCGGGCCACACACACACATACAAGGATCGTCA
ACACGCGCTCCCACACGCATAGTTTAAACGGCGAGCTATATTAATCGCAGATAAAGTATTTCCTCCCTTCATCCCCCCCG
CTC
> BF01028B2D08.f1   667 1   667    ABI
GTGTCGCAGTGTTGTGTAAATTATGTGATAGTCAGTACAAGTACTTTGGTAATACAACGAATTTGCGAACCCATTTAGTG
AACAAGCATCCGATACAATGGGATTTGCTGCAGAATGGAACATTGGACGAGTCTGCGGCCAGAGCTTACGACGAAGATGA
TAGTTCGAGCAGTAAACGGAGGAAGTACATTAAGGCCTACAAAGATGATAACGTGTTAGATCATTCAGAGACTGAAAATG
AGACAACAGTCACCGAAGTTGTGGAGGAGCCGATAAATATAGTTCGCCAGATGCATGGCAGTAGAGCATCAGACGAGGAA
TGGTTGAATGAAGATATGTATCAAACAGTGGAGACTTACGAACCCAAAAAAAAGAAGATGAAATACAGAACTATAAAGAG
AGAAGTTTCTTCACCACCGCATGTGTCAAAATATGTTGTCCACTCACCGGCCAGCTATCCTAAACAGGAACGTATAGTCA
TTGATAACAGTCAACGTAAAGATGAATACTCAGTATTTGGGGAATATGTGGGAAATAAGCTAAGGAAATTCAAAAGCAAC
CAAACTCGGGGAAATGTCCAACAATTGATCACGACGATTCTATGGCAGGCGGAGTATGGTGTTTATGATAGTATGGAGAC
TATAAAGAGAGTTTTACTACATTCAGT
> BF01029A1D09.f1   746 1   746    ABI
TTTTAATATCACCAAAAAAGAAGCTCAAAATGAGCTCCTTTAAGCGTGATAAGAAGGAAGAAGAAGAGGGTGGGTGTTTT
TCATTCCAGAACTTAGATAAAACCATCGTTTTGCAAGAATCGAGATATTTCAACGAGACGCCGGTGAACCCTCGGAAATG
TACACAAATTCTAACGAAAATACTATTCCTGCTCAACCAAGGAGAGACATTCTCCACTCAGGAAGCTACAGAGGCTTTCT
TCGCTATCACGAAGCTTTTCCAATCCAATGATGTTATTTTGCGGCGTATGGTGTATCTTTGCATCAAGGAATTGAGCAAA
CTGGCTCAGGATGTGATTATAGTTACATCTTCCTTAACCAAAGACATGACGGGCAAGGAGGATCTGTATAGGGCTGCGGC
TATCCGAGCGCTGTGCAGTGTCACCGATAGCACCATGATTCAAGCTATTGAAAGATACATGAAGCAAGCTATCGTTGATA
GAAACCCCGCGGTCAGTTCTGCGGCTCTGGTGTCGTCTTTGCATCTATCATCTACTTCACCGGATCTGGTGAAGCGATGG
ACGAGCGAGGCACAGGAAGCGTTGAACAGCGANNNGTCGCTCGTCTCGTACCATGCACTAGGAATACTTGTGAATATTCG
TAGAACTGACAAGCTGTCAACCATGAAGCTAGTGACACGTCTCACCAAATCCTCAATAAAATCACCATACACTCTGTGCT
TATTGATTCGTCTCGCCGCTCAACTA
> BF01029A1E01.f1   737 1   737    ABI
GCAGNNNANNTAGAAAGTTTTGACAAATTAGTATTTAATGCTCTTTCTGGACCTGAATTAGAAGAGTTTAATCGAATTTA
TTATGGTAGATCAAATCATCATGCACTGCCAATAAAATTATCAACAACAGAATGTGCTAAAGAGAATAATTTTGAAGTTG
CTGCCTATGATTTCCCTGCTAAAAAAGAAGAATTTAGAAGCTCTCGTGTTGTTAGAGTTGGTATAATTCAGCATTCAATA
GTTGAGTCCACCGACAAACCTATTGTCGAGCAGCGACAGGGCATTTTTGAAAAAATAAAAAGAATTATAGTAGCTGCAGC
AAACGAAGGAGTTAATATTTTATGTTTACAAGAATGTTGGAATATGCCTTTTGCATTTTGCACAAGAGAAAAACAACCGT
GGTGTGAATTCGCTGAATCAGCACATGAGGGACCCAGTACCCAATTTCTTAGAGAATTTGCTGTCAAGTATGGCATGGTA
TTTATTTCTCCTATATTAGAGCGTGATGAAAGCCACGGGGATACAATATGGAATACTGCTGTTATTATAGACGACCAAGG
AAAAATTATAGGCAAACACAGAAAAAATCACATCCCTAGAGTTGGTGATTTTAATGAATCTACATATTATATGGAAGGAA
ATACAGGTCATCCAGTGTTTGAAACAAAATTTGGAAAGATTGCAGTTAATATTTGCTATGGAAGNNATCATCCATTAAAT
TGGCTGCTGTTTGGCAT
> BF01028B1E03.f1   842 1   842    ABI
GTGGCTGCAGTTCGCGGAGGCCACGGAAGAGGCGCGGACCGACCCTCCCGAGGCCTACGAGGCCCTGGAGGACGTAATAC
AGGATCATCGCGAGTTCCTGCTGGACCTGGACTCGCACAAGTCGCTAGTGGTGTGGCTGAACCTGGTGGGATCCCACGTG
GCGGGTCACGCTCGGCGAGAGGCGGACGGGGCTGCGGTGACGGCCCGGCTCGCGGAGGCCAACCGCCGCTGGGACTCCGC
CTGTCGCGCCGCCGCTGACTGGCACGCCCGGCTGCAGACTGCCCTCATCAATAACAGAGAGTTCCACGACATCGTCGTGG
AGCTGGTGTCTCAGCTGGCGGCGGCGGAGCGCACGGTCCGCGCCCGCGAGCCGCTGAGACTGACGCGGCCGGCGGACCAG
CTGCGGCAGGACTTCCAGCGGTTCACGGAGCTCAGGGACGAGCTGGCGAGAGCTGAACCCAGGGTGCTGGCTCTCAGGGA
CGCGGCGCAGCTGCTCAAGGACGACGGAGAAGATGTCTGCCGCAGGTTGAGTGAGCTTCGTCTCCGTCTCAAGTCCCTCC
GCAAACTGTCCGGCGTGTACGCCCTGAAGCTGGGCGCGGCCCTGGCTAGAGCTCCGGGGGGCGCGCCCCACACGCACGTC
ATCATGGCCGCCGCCGCCTCCTCCTCGGCACAGCTGCTGGAGGAACCGGAGCCCGCGCTGCCGCTGGATGACGGGGTTGT
CCCTAGCTCGGAGCACGAGGCGGCGGCCCTANNCNGCGTGCGGCGCGGGCTGCGGTTCGTGCTGCGCGTGGCGANNGCGT
NNNTGCCGTTCCNNNCGCTGCTGCTGCTGCTCCTGGGCGCTG
> BF01029A2C12.f1   719 1   719    ABI
TTTGGCCANNNCACATTCTCCCACAAAAGATGTTCACCTGAACGGGTACAGAATTCCTGCTGGTTCCCAAGTCGTTCCTC
TTATCAACTGTGTACATATGGATCCAAACCTCTGGGACGAGCCCAACAAGTTCAATCCAAGTCGATTTATAGATGAAAAT
GGAAAAATTAAGCGACCCGAGTACTTTATGCCGTTTGGAGTCGGACGTCGTATGTGCCTAGGGGATGTTTTGGCAAGAAT
GGAAATGTTTATGTTCTTCGCAAGTTTGATGCATCAATTCGATGTTCAAACCGAGGCGGGTGCAGCGCCACCGTCTCTAG
AAGGAACGGTGGGTGCCACAATCTCGCCACAGCCTTTCCGCGTCAAGTTCGTGCCTCGTTCGCCACCAGCTCCGCCTGTT
GTCCTGGTCCACGAGCATCCACACTTGCGCCATGTTGGTTCGCATTAAGCGTTCTGATGATATTGCCACTACATACCCAC
CAGTATTCCATGATCACTCGTTTTAGAGCGCATCGATGATAAATTTAATTAAGTTATAAGTAAGTGACGACATCGCTGCG
GTGAATGTCGAGGCTGTGCATAAAGTGTTCAATTAAATAGTAAACAGAACTTTACTTTAGATGTACTAAAATTCCCATCG
TCGAGATTATGAATTGTTAATTTATAACTTCAGTATTATGTATAGATTTTGATCTATGAGATCTTCAATCACATACATC
> BF01029A2D01.f1   658 1   658    ABI
ATGAATCTGAGTCAAATGAAGCAAAATCAACCTGCGAAAATTCCACAGTGCCATCACTAAACACACCTATACTCTGTTCT
AAGTTAGATAAGGTACCCAAAGACAATACTGATGACATTAACTCGAGTAATAACGACTGTAATATTAATATCAACACTCA
TACCTCAAGGATAGCAACTATGAACTTAGAAGTTTCCAAGTTATCCACCAAAAACATTATTGAACATTCCAAGATAATGT
CGCTCCAGCACATGGACAGTGCCCCAGCATATCCCAGCAGTTTCATACATGAATTTGAATCTTCAGGGGACGAAACGTCG
AGTAGAGGAACGTTGGATGCAATCATACCGCCGTTAAAAGATTTTCAAGGGAAGAATAACCCATTTTTAATGCAAAATAC
ATATCCTTCAAAAACTCCATTTTCATCGAATATGAATATTCATAACAGACAAAATGGTCGAAATCATTCGCGGTTCTCTC
TACCAAATCAATTAAATCCTCTAATGGGGCCTTTAATACGACCATTGAAAAGAAAGCTCAGTGAAAAAGATATTGTTATA
GGCCCGAACGGTGAAGTCAAGAGACGGAAATACAGAAGACCGCGAAAACATTTACAACTTCAGCTAAACAAATCATGTCC
ACTGCCCGAAGACAGCTC
> BF01029A1C12.f1   718 1   718    ABI
CAAGAAGCTGTCCAGCGATTTAAAGTAAAAAAATGAGATTTGTTTTGCTGATATCTCACAAAAAGCAAGTTGAAAAAAAA
TATATATGTACATAATTTGTTTTTCTATTTAAGTTTATTCCCGTTTTGTTGAACACATATCCTATGAAACCGCATTTCAT
CACATTTTATTTGCCGCTTCTAGTTTCACAATAATTTCGCATTTTTATGTTAACCCACCACTTGGCATGGCGCCAAATTT
GACAGCTGTCATTCACAGAATATATTTTTTTTTAGCGACAGATCCGAACGCGTGGCGTTTAGGACGAATCGACGAAACAG
ATCACGAAACACCCGTTTGAGGGCAAGCATTGCACCTAGCGGTCCAACCGCGGAACCGTGATCGCTAGTGCATACATGCA
TTCGAGGGTAATGATATTAACGAACATTATTACGACGTGAACCGAACTGTATATGTCTCTATACATAAATGGTGTTCAAA
TTATAACAGACCATTACCCGAGAAAAACTTTTTTATAAAAATTAAAAGGTGATAAAAAACTATGTACATAATCACATCAA
CGTAGATATCATAGAAAGTTAAATTTTTAAATTCGGGTAAGGTTGAGAGACTATGAAGATTTGATATATAACTTTGATAG
ATTAAATTGTGAATATTGACTATTTTGTTATTTCGGGAAACTTTTTTCAAATAAGAGAAAGATGAAAGTATTTTAACT
> BF01028B2D11.f1   674 1   674    ABI
CCAGCACNNNNTNAGATATTAGCCTAGCCTCTATGTCGTATTTGTATTTCNNCTAGTTTTTCATCCGACTTTTTTGGATC
TAATGCTGTATAGTGAACGCTTAAGAAAAATTGATTCCTTTCCTATATATCGGCCATTTTATACGGATTAACCGGTTTTT
GGAGTCGTATACCCGGCGGTAGTGCGTTTAGATGTTTTCGTCACTGTATTATAATGGATGTAGTCTAATTTGTTTTGTAT
GGAGTTTGTACGTGTATAAGGATGTATTATAAAAGTTAAGCGGCTTGTGAAACATGCACGGAGTGATTCCGATGTTCGAT
GATGAAGAATAAATAATAATGGGACCTATGGGAATAGAAATGTTGAGGAAGTTGGTCGGTAACATTTTTACAAGCGATGT
TGCACCCCTTTTCAACCAACGGAAACAATTAAATGAAAGAGTGGGACGAATATAGTGCAATTGCCGAGACCTGACTGCCT
TCCTGAATATATCCCCACAACAGCAGGCTTAGAATTGACTGCTTTCAGATTATTATACATAAAACGTGTTAACTTTTGAA
TCATTTCAATATCCTATACGGAACAGTCAAGTGCCATCTCGAGACGTTGCAATGTAATAAAACGCCAACAAAGAAATATT
GTATTCAAAAGATCGGTTAATATTAAGCCTGCTG
> BF01029A2D06.f1   766 1   766    ABI
GTGTTTCATTAGAATGGCTTTCAAATAGAATTTTTAGATTGTTTGATGTTGATGTTTAACATTGCATTTAGATTTTCATT
ATATGTTAATATTTATTGTTGTGATAAATTATTTGGTTACACTTAATACTGCTTCATATTATTAAGAGAGATTTTTTTTT
TTTATGTTTTAAGTTATCAATGTGATTCCATATAATGGAATGGATATGTTACCTCTGTACAAGAAAAGTTTACTTTTTGA
AATCTTCTATTTTAGTTTATCATACTGTGTGTTACTTTAAAAATATTTTATTGCACATGTGATGTTATTACAGTGTGTAA
TAGCAAGGACTACATTTTTGTTTGTCTTTATTTCTTAACGTATGGTCTATCGTATAGACGAAGTAAATGTTTGCACAATT
TTATTTTTCGTAATGCTTTTTTTAAAGTCAATATTAAAAATGTTGATTTGCATTACATATTATTTTTAACAGTTTTTTGG
GTACTTCGATGAAAATGTTAAACATTTTAATTTCACGTGTGCCAAACAATGTGTGCAAAGTAACTAACATGGTTTTAATT
TTAAGATATTGAATTATAGGCCGAGTCCACACTATAATTGCAGTTACAGTTTGTTTTCGCCCCAAGCGATAGATTAGATA
AGATTTCAAGTGAATAAATATCTTTAGAGAGAACGAAATTTCAATATCACGGCCACTTCAGTAATCAATATTTATTTTCG
TCCAACGTATATTTAACTGTAACCGTGTTTATAATGTGGGCGGTTG
> BF01028B2B09.f1   682 1   682    ABI
TTAAAACGTGTATTTTGTGTTCAATTTATTTATCTTGCAATAACATTATATTTTGATAATAAAAATATATGTTTAGTGGA
TTTACATCTTTGAAACATTAGTTCGTGGACGAAGCCAATGAAAAGCTTGGCATCTGATACTGTACGCTCTGGCTGCGGTT
TTTGGTATTCTAAATTATGTTTTTCTTCAAAATACCATGCAGTTGGTCGACAACAACTGCGTGTTGTATCCACGACAGTT
GGCATTTACTGTGATAGAGCTACCAGAGCCAGTAGGAACTGGAGATAATGATTTGATGAATGCGACGTTTTCGAACACCA
CAGACGGTGCCATTACTAATAATGTCAATGAAGATGCTCAAAATCTAGACGTCCTTGGTGAGAATGCAACAGATGGACTG
AAAAATAGAAGTGAAGATACTGTAACCAAGACTAATGTTACTGAAACTGACATCAATATTATAACAGATAATGAAACTCA
CCGTCTGGTGTTGGATACATCACGTACCCTCTTCGGATATGACAGCGACTGTCAGTTCGCGGAGTACATGCCCATTATGT
CCACTATTTTCGCGGCAGCGTGGGCCACCTTCTTCACCATGTGCCCAGGAGGCGGACACTCCAGATCAGGCCTGCAGNGA
CCGTGGCGTATTCTGTCCCCGGCGCTGTTGTTCTCGCTGGTG
> BF01029A2C02.f1   744 1   744    ABI
AGCCAGCGACGGCATGCGTACGTTACTTGCCCTGATAGCGACAGTGCTCGCGTGTGCCCTGGCCCGCCCTCTTGTTCCGA
GCGAAGATACACCGCCGGTGAGACCGGGCCAAGCACGTAACCATGGTCCTCCAAAGTATATTTCCGATTACATCCTTCCA
CGTCTTCTCCTGCCAAGATTTGAAGGTTACGACGAGAATTTGAACCCAGTACCACCTGAATCAGAAATGGACCACCTCGA
GGATATGGATATCATGGATGGTATACCAATGCAAGAGACTGAATTATCACCGTACTATTATGGATATGTGCCAAGATGGA
TCCCAGAATCTAGGCGAGTCTATATGAAGAACATCCTGGCCGACTCCACCAACAGCAAATTTACAACACGAGAACCGTCG
AACGACTACTTCAAATCCATTTACAGACATATCAGCTCAAAGCCTGAACTGTCAGCTATTGATACGGAGTCTAAAAACTT
TGCTTTATCTCCACTGAACAAAAATTATTACATAAATAAGGTAACATCCGTCGCTCCCACACAAGAGATTGACGTTTCTG
AAAATCAAAACTTAAACGTGATCGAACAACGCAAGACACGTCAGAACCCCAATTGGAGCAAGCAAAAATCTCTTATAGCT
NNNNACCTGGATCGACTACGGACCGGCTTTACTCAGGAAGATGTTGAAGGCACGGACAGCCCGAAACACATTCACGTGCT
GGAAACACCACCAGCTGATCCGGC
> BF01029A2H05.f1   616 1   616    ABI
TTGACACCTCAGAAGCCTGTCAACCTGCTGCCGGAAGTACCCAGCCAGACCTCCCGGAAACTGTCGGACCGAGAGCAGCA
TGACTGCGATGTCATCGAGCGTCTGATCAAGTCGTACTTCTACATCGTCCGTAAGTCCATCAAGGACTCGGTTCCGAAGG
CTGTGATGCACTTCCTCGTGAACTACGTGAAGGACAACCTCCAGTCGGAGCTGGTCACTCACCTGTACAAGTCGGACCAG
GCCGAGAGTCTGCTCAACGAGTCCGAGCACATCGCGCAGAGGAGGAGGGAGGCCGCCGACATGCTCAAGGCGCTCCAGCG
AGCCGGGCAGATCATCAGCGAGATACGCGAGACGCACATGTGGTGATCCGCCGCGCTAGTCCCTAGTCCTAGTGAAGTGA
ACTGTGAACCGACTGCAGTGCGAGTTAACACCTGGAGAAACTTTGTCATGATATGTATCTCATGGGAGACGTCTGATGCT
TGTGAATGTCACACGGGGTTTCCTGTACGGGACGCTCGACGGCTCCGTCCCTCCCCGCACGCCGCCCGCCCGCCGCCCGC
CCGCCGCCCGCCGCCCGCACGCCGCTCTTCATGACAATCCGGCTCTGAAACTATGA
> BF01029A2H06.f1   767 1   767    ABI
TTATAACGATTAATGCTAACTATTCCGGATGGAACTTATTAAATGAAGACTGTAACGATAAACTTGATTACTTTAGAGAA
GACATAGGTCTTAACAGCTACTACTACGGTGTCCATCTTCAATATCCATTTTGGATGAATAACGATGAATTAACTGGCAT
TGATCCAAAATATGCAGAACAATATTATTATATACATAAGCAATTGATGGCTAGGTATAATTTAGAAAAAGAACACCCTG
ATTATAATAATTCTCAATTTGAATCTAAATGCTACGAGGATTTCATACCTTACTTAGTACATGACAACGGCTTGAACTTT
GCAGTAAGATCAACTATTAAGAAGGAAAATAGCGAGGAATATGCACGTCTAAAGTCTGTAGATATAGCAATAAGAGAATG
CATTGCAAGAGGATTTATTTACATGGAAAATAGCACACGCGTTACATTAACTGATGAAAACTTCGTTGATCTGCTATCAA
AATTAATTAGGGTAAATTTTGAAAGCGTGTCTATGGCAAAAATAATAAGATCTCTTTATGGTTACGGGGGCAAAGGATAT
TTTAAAAATGCGTATGTTCCGGCACCTTCAGTAATGCATCATCCACAAACTACGCTGCGCGATCCCATGTATTGGTATAT
AATTCAAACTATGCTAGATTACTTTACGGATTACTCAAACTCATTGGAACCATATAATTTTTCCAATTATGAGACCGATG
AATTTGTTATAGTCAACCACAATTTCACAAAAATTATAACTTATTTT
> BF01028B1D03.f1   771 1   771    ABI
GGAAGACTGTGTATCAGACTACGCAGAAAGGAGATACGGCTGCAATGCAACTTCCATAGGATGGAAATATCTGCTTAGGA
GCGTCTATAATTTTACAGGTCTCAACAGAGTTAGAGGTAAATATGTAATGACTAGACGTCCCAGCTTTAACATCAGACCA
TGGGCGTGGTACAAGGGGCATGATTTATTCGAAGCGTTAAAGAACTTCGTCTATGTACAAAACCCAGCCTGTTCTACATC
AGGTTTCTTACACGACTTGGTTGATGTCACCCGTCAAGCGTTGCAATACAAAATTGAACAGATCTATATGAACTTACAAA
ACGACAGATATTCCAACTACATGGTGTTCAACTACACCATATCTAGTTTCATAGATGCCATGACTGATATGCAAAATATA
TTAGCAACGAGCAGTGATTTCAAAATTACATCGTGGTTATCCAGCGCAAGGGCAATCTCAAATCTACCTTTGGAATCATC
ACTGTATGATTTCAACGCGCGCAATCAAATAACCCTATGGGGTCCCAATGGGGAAATCAGTGATTATGCATGTAAACAAT
GGGCCGAACTTTTTAAGTACTACTACATACCAAGATGGTCGATATTTTTATCCATGGCATTAGATGCCAAGACAAGAAAC
GAACCATTTGATGAAAAAGGAGCTCAGAGAGTAGTGAGGTCTTCGGTGGAAGAGAAATTTGCGAGCATCAATATAGACTA
CATACCGTCTGATNNTCCACAACAACTCGCCCTAAATCTGTACCAAAAATG
> BF01029A2H10.f1   703 1   703    ABI
ATCGNNNTNNNACTTGCGTTTTCAGCATTATCATGGCTAAGATGCTNNTTTTAATTAATTATAATAGATAAAGTGCCTCA
AGTATTGTTATTTACACGTGCAGTGCAAAGACATTTTGATATTTTAAGCAATTATATGATTACCTGCTTTCATTTGACAA
ATTGCGCTAGACCGCATAAATAAAATGGCAGCCCTACCACGTAGAATAATCAAAGAGACACAACGGTTGATGCAAGAACC
CGTGCCGGGAATTAGCGCGGTGCCTAGCGAGAACAATGCTCGTTATTTTCACGTAATAGTCACCGGGCCAGAAGACTCGC
CGTTCGAGGGAGGACTTTTCAAATTAGAACTATTCCTACCAGAGGACTACCCTATGTCAGCGCCTAAGGTTAGGTTTATT
ACGAAAATTTACCATCCGAATATAGATCGGCTAGGTCGCATATGTCTGGATATTCTGAAAGACAAATGGAGCCCGGCATT
GCAGATTCGCACCGTTCTGCTTTCTATTCAAGCTTTATTATCGGCACCTAACCCCGACGACCCGCTGGCGAACGATGTGG
CCGAACTGTGGAAAGTAAATGAGAGCGAAGCCATCCGAAACGCGNNNNAGTGGACCAGGAGATATGCAATGGACAACTGA
GCGGCTTTAGTCGCACCCAGTGCCTCTCNCACGCGCTACATGAAGTGAATGTAACTAACATAT
> BF01029A2H11.f1   654 1   654    ABI
ATTGATTTTATTTATATTATAAATAAAAAGTTTCTAAAAATGATAATTCAAGAAATGAGAGGGGTATAGACTTGTAATTT
AAAGCAAGCCATGTCAACAAATGGTAATGGAGGCAACTATGCACCTTTGAAACAAGTATTGTCAGATTCCGAGTCTGAAG
ACGATCGTAAATTAGAAAATGCCGCTCATATCAAAAATGCTGAAACTTGCAATAACTTGGATTACAATAGCGGTCTTCAG
TCTTCGAAGAACTACAGTATGAGTGACATTGATGATTTAAATACTAACTTAAATACAGTCGAAAGTACAATGGATAACGT
AAGTTTCTTGCAGTCAGACATGTCTAATACAATGACTCTTCAACGACGTTGTGCTTTTGTCACATCAATTGTTGTTTGTA
TTTTCACTATTATTATATTTCTGTGGGGGATTCCCTGTACAGATGTGGGTAGCTGCTCCAAGAATGGATATCAGGATAAA
ACATCGAACTGGGAACTTCCATATGATGAGATCGAATTATCGGGAGCGGTTCAAGTCGTTGATGGCGCTATCCCTCACAC
TAAAAACCTTATCTTCATATATCGTGGAAACCACATGGTTATCGAAAAGAGTAGCAACGACAATGTCAACGGAGTCCTTT
TAATAGTGGGTACT
> BF01029A1D06.f1   708 1   708    ABI
TGACGACGGCCCCGGACAGACGGCGACTCGCATCGTTAAACAAGACTGATACTTTATATGACATCGCACGCGAGCCACGC
GCCTCGCGTGCCTGTACATACATAGGAAATGTATAAAGCCTAGGGTCGGGCCACGAGTCCGAGTAGTTAAGTTAGCGTAA
GTTACGACCAGCGTCTATCGATCACTGCCAAGTTGTATATAGTATAGCGTCGGTTTTATTTGTCGGCTTGTATTTTTAAG
TTGGAGCTAGCTTAGGTCGAGTTTTGATGTCGAGTACCACCAAGTGCCTCCTACAGCACGGTTCTGCCATGGCAGTGTTC
ATTTTGTACGAGGTTTATACAAGTAGTCATATCGAAGCGTTTACATTAAGATATCTTTTATAGATCGTTTTGGACGTTCC
TTTCTATTATAGTTTCCTCCTGTGTGATCCAGTGCGATGCTGCCATTAGTTAAGTCTCGTGTGCCGTGTGCCCTGTACGG
TTAGCAATAAACATGTGATAACATATATCGATTTGAACGCACAATATTAAAGCAGAATGTTCTGTGACCGATGTATGGCT
CGAAATGAATCGTGTGATGGTGGAAAGCGTGTCTTCATCTCAGATGTCCGCCGGCGCCACCTCCCGGGGCTGGGGGGAGT
CTGTCTCGAGGGTAGAGCGTCGCCGGCGAGGTGGCGCCGGCGNNTCACTCGAGTTAACATGGCGTATG
> BF01029A1C02.f1   728 1   728    ABI
ACCGCTGAGCCCTACAGTGATGCCTACCTTTCGGGCATGCCTCCGAAGAAACGTAGATGCGTGCGACAGTCGCGACCTCC
TACGACACTGAACGCGTTCATCGCTGAGAGCGTGAACGAGGTATCGTCTCTGGGCAGCGTCCAGGGCGAGGAGCTGAGGG
CAGCGTTTCGCGAGCACATGAGATGCATCGCCCGCGAGCGCGCTGCCGTCTCCGAGGATTACGAGCCGCGCCGGTTCGTC
GCCACTGCACGCTTCCTCAACCAGACCAGGACGAGTACGCGGAAGTCGCCAGAACGCAGCAGCTCTAATTAATAAAAGGA
TTCGGCATCATTATTTAGCTCGGTGGTATCAAGTTAAAAAGTTAAACATCACAATATAATATTGAAACAAACAGTCATTT
GTATTGTAAAGAGATATCTATTCTGATCTTTCAACTTTCTCTTCAAAATACATCAACATGTGGACTGATGTATGGTATAG
CTAATATACCGTTATATTTCTTTTGATGACCGTTTTAAGAAAGTTGTGTATAAAATAAGAAGCGGGAGGACAGGGTATTA
TTATATGTATATGAATTGGCACTAAAAATAATATGTATCGGAGCCCTGTCGATTGTCAAAATAATTATATTTATGATATA
ATATAACAAAATTTACATTATAATATATGATCGGGTCAAAGTCGCACGTCCATAGCTGTTTCGTACGATCCTAAGTCGAA
CGGTCCGT
> BF01029A1C04.f1   731 1   731    ABI
GATTTNNNTTGTTGTTGAGAGTTTGTATCTCTTTATAGGAATTGTTGAAGTATAGATTAGAGATGAAATATTATTTTAAG
TTGCCTAGTCCTAGAAGCAATGTTTGAGCTTGTAGAATAAGATAAAATATTTTTTCAACCATTCAAGAATAAAATTTAAA
AAAATATTACCATTCGGTTACATTATAATTAAATAGTTACTGCTTATTTCAATAAATTTCATATAATAAATTAGTTATAA
TGTAAAACAAATGTAGTTTTTATGAACATTGAAGTTTTAACTAGCAATACTAAAACAATGCAATAAATCTGCTTTCAAGG
TAATTTCAATGTTCATTGTACATTTTTGTCATTCATACAATAACAGTTATGTTATTCAAGCAAGTGTTATTAAAATATAT
AATCATTTATCAAATTTTCAACATTAATTATAATTTAAAAGTTAATAATGTAGCATATCTTGGTATAACCGATAAGTTAA
ATAAAAAGTATATTTCCAATAGCAGTTTAAATATATTTATTATAAAAAAAATATAATAGCATTTATTAATTGTCATTTAT
GCACTTCAAATGTTGAGCTTTGGTATGTTAAATGAAAGAAATAATGTTTTTAATTTAGCAAGAACTAGTCAAANNAACCC
GTATCTGTTTAGGAGTCCTTGTAGGAGTTGTATCAATTTTGTTGCTAGTTATAGACCCTAGATGTACGACGGAATGTTAG
ACCAAAAGTAT
> BF01028B2H03.f1   730 1   730    ABI
GCAGNNNCNNAGGTTAAAGACTTCTGTATGAACTTGGATAAAGCCCACCAGGAACACATCATCATGACCATGATCCTGCC
ACAGATCAAGGAACTGGTGTGCGATCCCAACCAACACGTGAAATCCGCTCTAGCCTCGGTCATCATGGGACTGAGCCCCA
TCGTTGGCAGACAGAACACCATAGAACACCTCCTGCCGCTGTTCCTCTCTCAACTCAAAGACGAATGCCCAGAGGTCCGA
CTCAATATTATATCAAACCTCGAATGTGTGAACGAGGTCATCGGAATACAGCAGCTAGTGCAATCCCTCCTCCCCGCCAT
AGTCGAGTTGGCGGAGGACACGAAATGGCGCGTCAGACTAGCTATCATAGAACACATGCCTCTACTGGCCGGCCAGCTTG
GGCAGGAGTTCTTCGACGATAAGCTCACGGGGCTCTGTATGTCCTGGCTCTTCGACCACGTGTACTCCATCCGCGAAGCA
GCGACCCTGAACCTGAAGAAACTCGTCGAACAATACGGCGCGCCCTGGGCCGAGGCGAACGTCATACCGAAAGTGCTGGC
CATGTCCCGGGAACAGAACTACCTGCACAGAATGACGTACCTGTTCTGCATAAACGTGCTGTCGGNNGTTTGCGGCAAAG
ACATCACGACCAGAGTGCTCCTACCCACAGTGCTGTCGATGGCGGACGACAATGTTGCCAACGTGAGATTCAATGTTGCC
AAAACCTTAC
> BF01028B1B09.f1   713 1   713    ABI
GAACTTGCCAACGACAAAGAATATGTAAACAAGTGCGAAGATTTGAAGGAAAATTTGATGGATTTGCAGAAGGTATTGGA
CAAATTGTTGCCTTTAAAGCAACATTATGAAAAAATGTCATTACCGGCTCAGATTGAATTGGACTTGTTTTTGGCTTTCA
CGTTAAATTCATTGCAATGGGTAACTCTGCGAATACAGGGCGTGGATCCGACGACGCATCCCATTAAAGACGAACTGTTC
CGAGTAAAAGCTGCCATGCTAAAGTGGAAGGAGGTAAAAGACCGCGTAAAAAGGCCGACAGTCGATTTGCAAGCTGTGAA
AAGATTCATCAGGAGCGGACTATACGATCCATTCAGAGCCATGGGCAATCCGGCTCACTTGAAAATAATTGAAGTAATGG
AAGAAGATTAGCCAATCACAATCGCCCTACCTTTAAGACCCCATTCAAGACTGAATTATCTAAATAGTTTCCTCTTTATG
ATGTTATCCGTTCAATACGAATCTTTTATTATCGTGTTTATTGTTGATTTCTATTTAAGCACTTATTTATGTATGGATTT
TTTTAATAGAATATAATGATTTCGTATTTAGGCTCCAACCAAAAATCTATTGATCTACATTAGTGTAAATTGGTGTATGT
CCAAAAATTTCCTTTATAGAAGGAAGCCTTTTAGGATATGATGGGTTTTGAAATTTTACATTCTTATTGTAAA
> BF01028B1C02.f1   754 1   754    ABI
ATCCAANNTTTCAGTACGGAATTTAGGAATTTCATTAATTAAATTTGTGTAAATAGTAATGCGGCTTATTTGAATTAACA
AAATGTCGTCGTCAGCGATTTACATATTGGACGTTAAAGGTAAAGTTCTCATATCGAGAAATTACCGAGGCGATGTAGAT
ATGGGTGTTATCGACAAGTTCATGCCACTTCTAATGGAGAAGGAGGAAGAAGGGATGTTAACACCATTGCTGCAAACAAG
CGAATGTACTTTCGCTTATATTAAGACTAATAATCTTTACATTGTATCAACAACAAAGAAGAATGCCAACATTGCCCTTG
TGTTTGTATTTCTTTACAAAATAGTAGAGGTTATGACTGAGTACTTCAAAGAATTAGAAGAAGAGAGTATTAGAGATAAT
TTTGTTGTTATCTATGAGTTGATGGATGAGTTACTTGATTTTGGTTACCCACAGACCACTGATAGCAAGATACTACAAGA
ATATATAACCCAGGAGGGTCACAAACTTGAAATGCAACCACGAATACCGATGGCAGTAACCAATGCTGTTTCGTGGAGGT
CAGAAGGCATTAAATACAGGAAAAACGAAGTATTCCTAGATGTGATAGAGTCAGTTAATCTATTAGCTAACTCCAATGGA
AATGTTTTGAGAAGTGAGATTGTAGGGGCAATCAAAATGAGGGTCTACTTATCAGGGATGCCTGAACTAAGATTAGGATT
AAATGATAAAGTGCTTTTCGAGAGCACAGGCAGA
> BF01028B1B11.f1   729 1   729    ABI
TTTTTNCTTNNNTCTCGTACTAAATATTATTTCAACATAGGTGTGTTCAGTAGTCTAGTAGCTAGTTAATATACAGTTTT
GGGCCGCAGACAACACATTCAAATAATATTTACAGAGAAGTTTCTTATATATAATGCATGAGCTGTACCGATCGCCGCCC
GCTCGTGACACGCGAGACGGTACGAATCGTACAAATATAATAAACAAAAAAATGTCCCTCGCTCCAAACTTGATTATTTT
AACATCAATAGAAATAATAAAACGAATATCACGAACACTATCAATTGGGCTAATAATAATTAACACGAACGTCACAAACG
TCTCTATGATAAATACAATAGTTACAAATAAAAACGTGGATTCAGATACCATCGAAATAGCTGACGAATGGCGTCAGACC
CGAGGAGCGGGACGGATCGCCGCGTCAGAGGTTTGATGGCGGAGCTTAGAGCGCGATTGGTGGAAAGTATATTGAAACTC
AAATAAAGAGCAACTGAAAACGGCACCGACTCCTTCACGAGGCCGAGGCGGTCGTCTGAGATATGTCAATCGAGTAGGGC
GGGCGGTCGCCGGGCTTTCTTTGGTACTTATTTAAGTCGACGGTGTCGTGTCGACGAAAATGAAGTGACGCTCCAAACGT
TAAGTTACTTCACAGAGCCAGCGCCGCCGAGCGCTTGTCACGACTCTTATTGCGGGCCAGTGTGCGAGCTTTACACGCCG
CCGTGTTCT
> BF01026A2H04.f1   742 1   742    ABI
TTACGATGAACTGGAAGCTCTAGAAGCCATCTTGATCGAAGATTTTGCTGTAAAGCATGAAGACGGTGTACCTAGAATCA
TTGAAACTGTAGTACACCCTTCAACAGGAGATCAAATCGATCAACAATACGTGTGCTTGACATTAGAAGTCAAGTTGTCT
CCTGATTACCCCGATACCATACCAGAGGTGTTCCTCAGGAACCCCCGCGGCCTGGATGACAAGTTATTGAACAACATTAA
TTCAAGAATCAAAAATAAACTGGATAGACATATTGGCAATCCAATTGTTTTTGAACTTATAGAGATTGTTCGTGAGTATC
TAACAGCTTGCAATCTGCCCCGTGGACAATGTGCCATTTGTCTCCATGGTTTTGTGAAGGGGGATGTGTTTGTGAAAACA
CCATGCTACCATCACTTCCACAGCCACTGCTTCCATAAGCACCTCGTCAACAGCAGGAAATATTATGAAGAAGAGATGGA
GAAACTTCCAAACTGGCAACGAGCTCAGGCTCCAGAATATCAGCAAACATGCCCAGTTTGTCGTAACGTTGTGTCCTTTG
ATGAGAAGGTTCTAGAACAGGCCCCACCACCCGTCGAGTCTCTGGATGCACCACCGTTTCGCTTAACTCCTGAAATGAAG
GCTCTGCAGCGTAGTATGTCTGAAGTGTTGGAGCGTCAGATTGCTCGAGGTGGTGTTGTAGGTATGGGTGATGATGGCCC
ACCACTACTAACCATCACCACA
> BF01026A2H07.f1   730 1   730    ABI
GTTCACAATTAAATAGACCAAATAAGAAAATATAAACATGGATTCTATGAGAGAGAAGGCTTTTCAAGATTATCGAAAGA
AGTTAATGGAACACAAAGAAGTGGAATCAAGGCTTAAAGATATGCGCGAACAGTTGAAAGACCTCACCAAACAGTACGAC
AAAAGTGAGAATGATCTAAAAGCACTGCAAAGTGTTGGCCAGATAGTTGGAGAAGTCCTGAAGCAGCTGACTGAGGAGAA
ATTCATTGTAAAAGCTACAAATGGTCCTCGTTATGTTGTCGGTTGTCGTCGTCAGCTTGACAAGAATAGGTTGAAAGGTG
GAACTCGAGTTGCTCTGGATATGACAACGCTAACTATAATGAGACATCTGCCGAGGGAGGTGGATCCCTTAGTATACAAC
ATGAGTCACGAAGATCCCGGTGACGTGACATATTCAGCTATTGGTGGTCTCCAAGAACAGATACGACAGTTGAGAGAGGT
TATAGAGTTACCTCTGATGAATCCCGAGCTGTTTGTCCGTGTTGGCATCACACCTCCCAAGGGTTGCCTCCTGTATGGAC
CACCTGGTACCGGAAAGACACTACTCGCTAGGGCCGTCGCTTCTCAATTAGACGCTAACTTCCTCAAGGTGGTGTCCTCA
GCTATTGTTGATAAATATATCGGAGAATCAGCTCGTCTCATCCGTGAGATGTTCAACTATGCTCGTGACCACCAACCGTG
TATCATATTT
> BF01026A1F09.f1   778 1   778    ABI
GGCACNNNNNNAAGATCCGTTAAGACTTAACTTTGTCGGTGTGATAAAATATAAGATATTGAAATGTTATACACTTATTT
TTAAGAAAAACCCGTAAAACTAAATATTTTAAGTACTTAAGCGTATTTTCCTTAACTACATACACATCTATTTTTCATGA
ATTTGACTTTTATAGCATCGTAATCTATGGAATTAACATTACGTGGTAGTTTAAGCCAATAAAAATAAACCAAATATATT
GAATGTAATCAAATATGGAATTCCTTTCAATCTTATACTCTTTAATAATCTACGGACTTTTAGCAGTGGTTGCACTGCTT
CTTATTTTGGTCCTGTTCATTTTTATTACAACTTCTCCATATCCAATTGTTGAACGTTTCAAAGAAGAAGAATATTACTA
TGACCCTGTTTCGAAACAAAAAAATAAATTTCCTAGTATTGAGACTCCTTACAGTGTGAATCTTAGTGTAATTGTACCTG
CTTACAATGAAGAAGAAAGATTGACCCCTATGTTGGATGAAGCGTTAGAGTTTTTAGAAAATAGGGTTAAAGAACATCCT
TCATATGAATATGAGATTATTGTTGTGAGCGACGGCAGCAGAGATAACACAGTGAAACTAGTTCAAAGTTACGTTGAAAA
ATATGGTAGTGACAAACTGAGATGCTTAGATTTGATGAAGAATAGANNNNNANGTGGTGCCGTGAGATTGGGTGTACAAA
GTGCGAGAGGAGCTGCTATACTATTTGCAGATGCAGATGGCGCATCAAAATTTGAAGA
> BF01028A2D03.f1   774 1   774    ABI
CCGTTGCTGTCGGATTTTATTAATATTAGCTTTAGTATTCACATTTAGATACGCTTGCAGAATGTGGTTGTATTCTAATT
GCGGTATTAAGCTTTCGCCCTTAGCGGGCGCCTTTAACGATGCTGATAAACTTTACGACGCTTACATTTGTTATAGTCCC
AAGGATGAGGAATTTGTCGTGGAGTCTTTAGCGCGGGAGCTGGAAAACGGTTATCCTTCATACCATTTATGTCTACATTA
TAGAGACGTGCCGCAATTTGAAGCAACATATGCTCAGTTTCCCGATTTGGTAGTCGAAGCGACAGAGGCGTCGAGACGTA
TTATAGTAGTATTATCTAAAAACTTTATATTAACTGAATGGTCACAAATAGAGTTTAGGCAAGCGTTACAGAGGGCTCTT
CGTAAAAATCCTCATAAGTTAATTGTAGTCGTCGTAGGGCTACTAGCTCGAGATCCGGAATTAAAATCATATTTCAAAAG
TGCTTTGGAGATAACATGGAAAGAGAAAAGATTTTGGGAGCGATTACGATATGCGATGCCGTCATGTAAGCGACGCGGGC
ACAAATTGAAGAGGCTTAATTATGGAAGAAATTCCAACACGTACACAATGGACGCGTCGGTGCTAAATAGTACCTGTCAA
ACGCTCTGCGGCAAATCCGCAAATTCAGTAGAACGTTCTCCTTGTGACAGGCCGTTGTCCGAGCACATATATTCCACTAT
AGATTCGGATTATTCGTCAAACGATTTCCAAGGCCGCCACAATCACCAACAATC
> BF01026A2D10.f1   806 1   806    ABI
CCGTNNNGTCTATCCCTGTCCCGATTGCTTGGATATCTTCTCAACATCCTGGAGTGTTTATAGACATCTGTTCAAAGTAC
ACAGAAAAACAGCTGCTCAAATCCGTCGACTCCGAGAGTCTATACAAGCTAAGGCATTTAAAATGAACAACCCGCCAGCA
TTTTACGAGAAACGGAAGTCCGTTTTGAAAAATTTTCCGGCTCAAAAAAATAACAGAGGAAGAGAGAATCTATCAAGAGA
ATCAGTCTTGGGAGTTGGAGGTGGAGGGCGAAGGTCGTCGTTGCGGTGGTTGTGGGCGGTCGTTCGAGCGTCGAGCCGCG
CTCGCAGCACACGCACACACGTGCGCTAGGAGACACACACGAAGAATACAGATACAGATTAGGAAGGACTATCACAAGGA
ACAGAGCGCGCCGTACCTCGTGATGAACAGAAACAATGAAAATAAACCATCCGAGGAAAAGTCTGAAAAGCCGCCAGAAA
AAGAAATCAAAGAGAAAGAACCGAAACCGCTCGAGGAAGCTGTGATGAGTACAGTTGATGTGAAACAACAAGAGACCGAG
GATTACAGAGATGACGACACTCAAGACGTGCCAACTGGGAACACTCTACAGTATTACACGAATACGCTTATAAATAAATT
ACCATTCGCCCAACAAGCGGAGAAGAGCAATCTGAACGCGTTCAAAAAGAGATTACAATCAGATGTCGAAATAGATCAAC
TTTTATGTAAAAAATGTAATAGTAAATTTGAACANNTANGTGAATTATTAGAACACGTCGCTGGACATTATAAATGGTTG
CGTTAC
> BF01028A2G09.f1   756 1   756    ABI
AACGAAGACNNCGAATCTCCCAAAAATACGCAGGAAATTAATGACATTCAAATATCTAAAACTGAAGTCGAAGAAACAGT
TATGCCTGATCAAGAAGTTAAAATAACAGACGCTCTTAAAGCGTCACCTGAAAATAAACTGGAAGGACATATTATAAAAC
GAAAACTTTCCTTACATGCTGATGTTTCGGATTTGCAGTCCAAAACAGATAACAAGGCAGTTGTTATTAAACAAGAAGAA
GCATTAACACAACCTGTTGAAGATTTCGTGAAACCACCGAAAGTAAAGAAAACAGAAATTGAAGAATGTATTGTCATTCC
GGATACACCTACCCCCAAAAAGAAGATTTTGGTGAAAGATAAAGAAAAGCTCGTTCCAACGATCAAAAAGAATAAAACGG
TTTCCTATCCCACATTACCAGTTGCCAAAGAAACGAAAGCTGCGGAATCTAGTGACGATGATGATATCCGATATATGCTC
AATCCGAACTTTAAAGCTGAGGAAACTGCCGAGGGAAAAGTGTTCATGAAAGTCAGGGCCAAGAAGAGAAACTCGTTACA
AATTGAGAGGCCGAATTCTAAAGATTTAGTTAAAAGGAGAATATCATTGCAACACCCACCTAAAATACCACGGCTGAAGG
CGAGAGCTGTAGAAACTAAACCCGTTGTTGACTCCAAAAGTGAAAAACCTGTTAAATTGTCTGTGAAACAAACGGTATCG
TCTACGGATTCTGACGACAGCGATGTCAAATATTCT
> BF01028A1B05.f1   736 1   736    ABI
AATAAAATAACTAATATTACCGAGAATGCTTTTGAAAGTCTTTCTTCTTTGGAGACATTATTGCTTGATAAAAATGATTT
AAGAAACATACCTACCGCTCTGTTTCGAAGACTTTATTGTTTAAATTTTTTAGATTTGTCAAATAACGACATTGTAAGCT
TGACTGGACTCGAGTTTCAAAGTTTAAGTCAGCTCCGAAATTTAGATTTGAAAGGAAATTTAATATCAGAAATTCCAGAC
GACACATTTGCCAACTGTTCAAACTTAGAAAAAATTGACTTGTCCAAAAATAAATTGCGATACCTAAACGCTTCAGCATT
TCGTGGTTTGGAAAATCTAACAACTCTCATACTGTCCGATAACCAGATATACGAAGTACATTTTAAGACTTTTTTTAATT
TAAAGAATCTTACAACATTATACTTGGATAGTAACATGTTTCCATCTATGCCGTCTCGTACATTGGATTACATGCCTAAA
CTTGCTAATGTGAAACTTTCAAACAACCCCTGGCACTGTGACTGTCACGCCCTCTACATATCCGCATGGGTTCGTTTAAA
CGAAATGAAGATATGGGATTATTCGCCGACATGTATCTCACCTTGGTATTTAGAAGGACATTTCCTGAAGAAATTGAAGT
TCCCTGAACTGTGCACTGGACAATGGGCCAGTATGGTGAATCTGTCGCCTCGCTTACCGATGCAGCAGCTACTATCGCTC
AACGTCACAGTTAATC
> BF01026B1G08.f1   760 1   760    ABI
AATTTGCACTTCTGTTACCCACAAAAAATTTAATAACATCTTATTACCTTTCTTTATATTACAAATAAAACCTTTTCACT
TCTTTAGTAATTTAAAGGATAGTAATATTTATTTTTCACTATGAATCCAATGTCGATGGACAGAGATGAACCAACTTCTT
TGTCATCGGTTTCCACAAACCATCCCTTAGAACAGTTCATATTGCTTGCCAAAGGTGCTAAGGGGTCAGCATGTGCGGAA
CTAATTAAACAGGTTCTTGAAGCTCCAGGAGTGCATGTTTTCGGAGAACTTTTAGAAATGCCAAACATAAAAGAGTTGGA
GACAGGACCTTATGCGACACATTTTAAAACTCTCAATTTGTTTGCATATGGTACTTATAAAGACTATTTAGAAAATAAAC
CTGAATACTTAGAACTAAATCCTGTACAATGTAAAAAGTTACAACATTTAACAATAGCAACTTTGGCTACTCAAGAAAAA
TGTATACCATACAGTGTGCTTCTAGAAGAATTAGACATTAAGAATGTTAGGGATTTGGAGGATTTAATTATTGAAGCCAT
TTATGCAGATATAATCCATGGAAAGCTTGACCAAGAATGTAAGCGTGTAGAAGTGGATGTCGCATTAGGACGGGATGCTC
GGTTAGAAGATGCTGCAGCCATAGCTGATGTGTTAGCGGACTGGTGTAATGCCTGTGAAACTGTCCTCAACTCAGTGGAT
CGACATATACAGAGGGCCAACCACCATAAACAACGGTCTA
> BF01026A2B06.f1   792 1   792    ABI
TCGAATCAAATGAAGACGCAACTCAGCTGATTGATGAAGAAGCAAATGCACTTGAAATTTTCTCTCCTTGTCCACTAACT
TAATAAATAGTTTAATAAGTAATTACATACTGTTAATTAAGACAAACTTCGTAATTATATTGTAATATTCGCATTATAAT
ATATATTATATCCACACGCACTTACCTAAAGATATTGAATTACATTTACTTCACACGTAAAATGTATTTACTTAATATGC
TCGTATTTATTGTTTCAAAGAAATTTTTACATTAATAAATGCCATAGATCACTTGAGACTATTCAAATTTATTGGAATAC
ATATTTTTTATCAATCAATAGATCGAAAACGCACATGCCGATATGCGATATCTTTATTTATATATAATATGAACACTACA
CACATACATGTTTATTTATTGATTATAAAATATTATCCTTTTATAGGAAAGTTATATATCATAGAAATAAGGTGATTGCT
GTATACATGTGCATCATTGTAACCCAATATTAATTTAATAGTGATTGTTGTTGCAACATATTTAATCGATGGTAATATTA
TAACTTATTAAAATAAGCATCTCATTAGTTATACGTATCTCTGTGTCATTTCAAAAATGGCAGGTCATGCACGGAGATTG
TCGTCGTAAAGAGAATAGTATTTGCACTTTTCTTAGACGTCATAGTTACAGAAATAAGTAGCGTATATCATTCTTTTTCC
TTGATAAATAGATAAGTGCATGCATTTGTAATAGTTATATAGTTGTTTTTTCTCATGTGAAAATATATGTAG
> BF01028A1B06.f1   746 1   746    ABI
CCTCGCCCNNGTCTCGTACAACGTTAGAATCACATCGATAAAAACACATGTTAAAATGTTTTAAGAGACTTCCAGAATTC
ACGTCTACTGTAAATGAGATCTCCAAAATACTAGTCAATGGACAAGGAAAGCAGTTGATTCAATGGTAAACTATTACGCA
AAGATAAATTGGGCCGAACATAAAATCACCAGCAGCTATGGAGCAATATCTGTTGGCCGTAGCAACTATCACATCGTTTA
TATCAACAGTGTCATCGCTGCAGTGCTACCAATGTCTAATCAACCCTCCACCTGGTCAATACTATAACACGACCAAACGG
TTGTGCAGTCACTTTGACCATTCAGATACATTTGTCGTGGAATGTCCCTTTTCTACAATGTGTATGAAGCAGGAATTCTA
TCTGGACATTCAAAATGGAGTTCGAATATCAGCAGTCCTGCGTGATTGTGCACCTCAAAAGCACGCATATCACGACATCG
AGAACGGCAGGTGGTTCCCAAAGACCGAGGTTCTGGAACCTTACAACGAGGGATGCACAGATATTGACAATGACAAAGGA
GAGAGAACAACTCCCACGAGTTTCTGCTACTGCAGAGAGAATCTGTGCAACACATCGCCGAATACCAGCCAAGANNNCTA
CACGGACATTATGGGCGTCATAATGGTGTTCAATTTGATGAAATTCATAAACAGTCTCAGATAGTGAACAGTGACGTGTG
GCATATAAAAATATGAGGACTATAGA
> BF01026A2B08.f1   758 1   758    ABI
CTAACANNNNNCTACGTCTGGATAAACTTATTATTTGTGTTATATTACACTAATACGTGCTCTAATTTAATTTGTTATGT
GCATATCGATTTGTACGTGAGATAATACTACAAATTAGGTGATAACTGCTCGCACGTTGTTACATACGATAACTGATGTG
CTTTAGAAGATAGTATTTGGCATGATAATTGGATCTTCGGCGGCATCCAGGCGTCATGGCGAAGGAAATTGCGGACGAGT
ACGCATCAAGCCTGGCGGATTTGACTGTAAACAGCAAACCCCTTATTAATATGCTGACTATACTCGCGGAAGAGAACATC
GAGCATGCAGGAGTTATCGTTGAGACAGTGGAGAAACATTTGGAGAAGGTGAATTTAAATTTTTACATTTCGGGATCGTC
GTCGGAAGGGCGCGATATCACGTGAGCTTTCGGGGAAGTGTTACAAAGTTGGGATGGCCAATGATGACGCACACTCTGTG
CGTGTTGTGTTTATTGCGGCGAATATCTTTGTAACCAGTAGCTGGCGTTGAAACAGGTATCTCCTAGGCCAGTCGTTTAT
CGACGATTACAATCTGTAAAGCTTACTTCGTTAATTTTTTAGGACATTGTTTTGTCATTTACTTGGTAGACTTCTGGTAT
CTACTACTATTTTAAATTTGCTGAAATCTATTTCCTACATGACAATTTTCAAGAAATATTGCAACATATTATTGAGATCC
TATCTGAGTTATCATCTTTCGAGTGATACTTTATTCAG
> BF01026A1G01.f1   784 1   784    ABI
CTTTACTANNAATGCCTAAAGAAAGTGAATATCCAGAAGAGAACATTTCAGTGTCGATGGTATCAGACCACAATACAGAA
AAAGGTTACGAGCCTGAAGATGTGTCTGTAAGTCAGGAAGATAAAAAAATGGATAAACAAAAGAAACATAAGAAACGTAA
AGCTTACGCAGTAAGTGAATCTACTACTTATCCACATCAAACCTCAACTGGAGATGAAACTGCAATATCAACACCTGTCG
AAATGAATGAGCCAATTCAACAAAGGGTAATAAATTCGAAAAAGGGAAAGAAAAAGATCTCCACCGAAGATAAACAAAAG
GAAGTAAAGTCAGAACCAGTTATCACACCAATCAGTCCAAAGGTTGGAAGCGAAATAGTTACTTCTTCACCTCGGGATGA
ATCATATCACACATTAAGTGAAACACCAGAAGTCAACACTGTAAAAATTTTAGAAGAATGCGTAGGAAGCAGCCCTGAGA
TTGTTAAACGTGAAATAAGTACCACGGTCACTTACCCAGTTAACGTCGTTGAAGAAATTGCTACCACAGAATATTCTATG
CAAACTTCACCAGAAATTTTGGATTGTGAAATAGAAGTAAAGGTTGATATTTCAAAAGTGGAAAAGACAGATTTTGAGTT
GCAAACCTCTCCAACTCCTGTAAGTGAAATGTTGGTACAAACTGTACCAATAGAGGACAAAGAAGCCCATACGCAAACTT
TGGACAATATTACCATTGTAGAAAAAATTGAAGTATCAGATAATCAAATTCAAACAAGTAGATC
> BF01026A1B04.f1   773 1   773    ABI
AGAATCTATTTAACAACAGTTTGGTGTTATGTCTGGCTCCTCTCCGGACATTGTAGTGGCAACACCAGGAAGATTCTTAC
ATATATGTATTGAAATGAGTCTTAAATTAGACAATATAAAGATTGTGGTATTTGATGAAGCTGACAGACTTTTCGAACTT
GGTTTTGGTGAGCAGCTACAAGAAATTGTTGCCCGTTTGCCATCCAGCCGTCAAACATTATTATTCTCGGCAACATTGCC
TAAAATGCTGGTGGAATTTGCTCGTGCTGGTTTAAGCGATCCAGTTTTAATTAGATTGGATGTTGATTGGAAGCTGCCAT
CTACTCTATGGCTGGGTTGGATATATGTGAGATCGGAATTAAAGACTGCAGCATTATTACTATTACTAGATAGAGTTTTG
ACCCCTACTACACCTCAAGCAGTAGTGTTTGCTGCAACTAAACATCATGTGGAATATTTACACTTGATCCTCAATAAAGC
TGGTATATCATCAACTTATGCTTACTCCGGGCTTGATCCATCGGCACGTAAGATAGCCCTTGGAAAGTTTACAAACAAAA
AATGTTCAGTGCTTTTAGTTACTGATGTGGCCGCCAGAGGTCTCGATCTACCATCCTTGGATACTGTCATTAACTACAAC
TTTCCCGCCAAACCAAAACTCTTTGTACATAGAGTTGGTCGCAGTGCTCGAGCCGGTCGTTCTGGTCGTGCGTTGTCGCT
GGTGTGTGCGGAGGACGTCGCTCATTTACTCGACCTTCATTTATTCCTCAACG
> BF01028A1B08.f1   687 1   687    ABI
CAGGAGNNNTGGTGTTGGCCGGTGCACTGTTAGAGCAGGCGTCCAATTTGTTAGACAAAGGCATACATCCCATCAGAATC
GCCGATGGGTTTGAGATGGCGGCGGCGACCGCTGTAGCACACCTGGACAGCATCAGTGAGCCGTTCCCAGTCAACAAGGA
CACAAGGGAACATCTCATCAAGGTGGCGATGACCACCCTCGGCAGCAAAGTGGTGGTGAAATGTCACAGGCTGATGGCCG
AGATTGCTGTCGATGCAATCCTCTCAGTGGCTGATTTGGAGAAGAGAGATGTGAACTTTGAACTGATCAAGGTTGAGGGC
AAGGTCGGAGGAAGGATGGAGGACTCGCAGCTGGTGAAGGGAGTCGTCATCGACAAGACCATGAGCCATCCACAGATGCC
AAAGGAACTCAAGGATGTGAAGCTGGCTATCCTCACTTGTCCGTTTGAGCCGCCCAAGCCCAAGACCAAGCACAAGTTGC
AAGTGGGCTCGGCCGAGGAGTACCGGGACCTTCGCAAATATGAACATGATAAGTTCTTAGAGATGGTTCGGAGAGTTAAG
GACGCGGGCGCTACGCTGGCCATCTGTCAGTGGGGCTTCGACGACGAGGCGAACCACCTGCTGCTGTCTGAACAGCTTCC
GGCCGTGCGGTGGGTCGGCGGACCAGAAATGGAGCTCATCGCCATCG
> BF01026B1A09.f1   679 1   679    ABI
GAATATCTNNNATACGTAGGGTAGACATATATTTAGTTTAGAGAACCGCTAGTGATTTGAAATTTATACAGATATAGGAT
TAGTGTAAGGTCAGACTACTATTTGAAGCGTATCATGTATTTTATACCTCAAGAAAGCAATAATATATATACCGGGGTTA
CATAGAGCGGGCGCGCGGCGTGGCGGGCTACACACTAACTGACGCTTCCATAGTACTTATAAACTTTAAGCGAATGTAAC
GCGGCGAGCGAGGCGTTTTAGTACAAGCGAGTTTATCGTAAGGTTTAAAGATATTGTAACTAATTTATACTGTGAGCCCG
CGAGCTGTACGGGACACGCGGATCAGATCTGGGAGCGTACTGCGGTACGATGTGTTTTTTTTTTGTAAAATATTTATATT
GGCACGATAATGTCGCTCTTACTGTCAGTTTGACGGTTAATTAGTTATTGAACTATGGAAGCGACGTTGGGCTCGTCCAC
CGTGAGTGCCTATGTTGCACGTCAGACTGACAGTAATAAAGGACTTTTTTTTATCGAGTTGTTACTTAGGGCGTGTCGGT
TTAAGTTTGATTTTTTTGTATTGTTGAGTGTTCGTGTAGATGTATTTTAAATAGATTTATACATTGTATGTAATTATGGA
GCCCGCTGTCGCTGTGGTGGGGGTGGTATTGAATTATTA
> BF01026A1C06.f1   787 1   787    ABI
GTTTANNANNAATTTCATTTAACCACATGTCGACGTATAATTGTTTGGTGCTTCTGAATTAAATGATATTTTTACAGTAT
AAAACCATCTTAAATTAAACTATTGCCTCTATAAAATAACAGTTATAAGTGATTTACAAATTCTTTTATTCAAGTACGTA
CAAATATTGCAACTATGGCACCTTCAGTCCCAGAAGTGAACTATATGCCTAAAGATGACCCTATCGGTATCAGAGCAGTG
TTACTCGGACCTCCCGGTTCTGGCAAGGGCACTCAAGCGCCATTGCTCAAGAAGAAATTCTGTGTATGTCATTTATCGAC
TGGGGATATGTTACGAGCGGAAGTAGCATCAGGCTCCGAGCTAGGTCGTCGACTGAAGCAAGTTATGGATGAAGGAAAAC
TGGTGTCGGATGAAATGGTTGTTGACATGATTGATAAGAATCTTGATAAACCTGAATGTAAGCATGGCTTCCTGTTAGAT
GGATTCCCTAGAACAGTGCCACAAGCTGAAAAGCTTGATGATCTCTTGGCTAAAAGGAAATCAGCTCTTGATTGTGTTAT
TGAGTTCAATATTGAAGATAGCTTGCTAGTCCGTAGAGTCACCGGACGATTAATTCATCCAGCAAGTGGTCGCAGCTATC
ACGAGGAGTTCCATCCTCCTAANNNNGCTATGACGGATGATGAGACAGGAGAACCCCTGATACGGNNNTCAGATGATAAC
GTTAAAGCCTTGCAGANNNNNTTAGCTACATATCACAACCAAACGGTACCTCTCATTGATTATTATA
> BF01027A2E12.f1   681 1   681    ABI
ACTACCGACGTCGTCGACGTGTTTCAATCTCCTTAAACTACCGAACTACCAAAAGAGAAGTACACTGCGAGATAAACTAC
GGTACGCGGTTAATTGTAACACAGGTTTCGAACTATCTTAAAATATTAAAAAGATGCAAATGCACGAATTTATGTAAAAT
AAAAACATGAAGTATAGTCGCCACAAATGTAACATAGATGGCGCTGAATGTGTAACAATTTTAAGTTTTCAACCAAGATC
TTCATTTTATGCCAAAACATATTTTTAAAAGCTCCAAATGTTCTCGGGGACTTGAGACAAACACATCACGGTTAGTCTTG
TGTATATATTTTAAAAGGAACTTGTAATTGTACTGTTTTAAAATTTTACTTGTATTTTTAGTTTTTCTGTTCACTATGTG
TTTATAAGTCATAATACATGCATCTGTTTTTCTACACAATATTTTTATATATACTTGAAAAAAAAATATAACATTGATTA
ATATGAATAATATAAAGTAAAGTAAGATCAGAACTTATGTATGTATATAAATTGAATAGTTAAATTTGGACTGTCATTTA
CCATATTCAATGAAAGTGAATCCGTGAACTCGATGTTAGTCTTAATAATATATATTTTTTAATTTATTTAATGGCCAGTA
TGTGATGTACGCACTATACATAATTTTTAATATCTCTATAT
> BF01027A2F01.f1   786 1   786    ABI
AAAAGAGTCTCGGAAACGAAAAACTGAAGAAGGTGACGGTTATGATCCTGGTTCACCAACATCTGAATCGGAGTCGGCTA
ACAAAAAACAAGCTGTTTCTAAGAACGGTGAAAGCAAACCAGTGTCGGCAGAAAAAAGATTCTCAGGGGATGAAAAGCCT
AAGAAGAAAACTCTCCCCGACCTCGACAAGTACTGGAAGGTGGTTAACGATGATCCGACAGATTTCACAGGCTGGACGTA
CTTGTTGCAGTACGTCGACCAAGAGAGCGACGCCGAAGCGGCCCGCGAAGCCTACGACGCGTTCCTCTCCCACTACCCGT
ACTGCTACGGCTACTGGCGCAAGTACGCCGATTACGAGAAGCGTAAAGGAAGTAAAAAGAAATGCCTGGAGGTGAGTCCC
GACGGCAGCCATCTTTAATATTATATTTAAGACACGGTGAGTCATGTAAGGAATGATATTGGTGACATTCATTTTTCAAT
GTGACATAACACTTGGTATAATATATGAGATCTAGTCCTAAACTAGCCTAACTGCTATTGTGCAATTGTTTTTTTTTCCC
AACAGTGCTTCGAGGCCCGTGTCCGTAAGGCAATGCCGTCGGTACGCGGCGGGGTGTACCGTAAACATCGCCTAGTTTAT
ATTTATAAAGCTACGGTAGTGGCCACGCGCCTGTGTTGTACATTAATGCATTCACTCTACTGTTTGTATTCGATCGCATG
ATGTATTGTCAATATGTTATATGAATTATTTAAGTCGTCGGTCACTGTATTATAATTTATTAAGTG
> BF01026B1A11.f1   725 1   725    ABI
GAAGCCGCCTANGAAGCCCTTCACGAACGGCCTCAACGGCCCCGAGGCCTACCCGGCCGGCTACCCGTTCTGGTCGGGCG
CTCCGCCCTTCAGACACGCGCCCGACCTGTACGCCTCGCACATGATGCGGCGCTTGCAGGAGGAGGTGCCGCCGCCCGCC
AACGGCTCCTTCCTCGAGGGCATCATCAGGTCCAGCCTGGAGCGGCCCGGCGCCGCCCTGCTGCAGCGGCTGGGAGCACC
CGCCTCGCCCCCCGCCGCCGGCCCCGGTCCTGGCCCCGGACCCGGCCCCGGCGCGGCGGGTGACGCACTGCGCCGGCGAC
CGGACGCCGCGGACGAGTCGGCCGCCAAGAGACCGCGCCTCGACACCGACCACCAGCTGGCGGCCGACATGAGGGAGGCG
GTGCAGAGGCTGCGGGCGGACAAGATGAGGCCCAGGAACGGCACCCCCACCCCGCCCCCCGCACCGCCCGCCCAGGAGAG
GGTCTAGCCTCACCGGGCACCGACATCACAATAGTTACCTTACACACACACACACAGAGACGACACACCGGACGGAGGCG
CCCGGCGGACCAGCACCGGCACACTCCCCCCCCGACCCCCCGACCGGCCCGGCCCGGCCCGGAGACCCTCGGTGCAGACC
TCGTTATGTAAGAGACAACCAAAAGTTAATGTTATGAAATCGACTATTTAAATATTTTTTAAGTAATTAAAAATAAAAAT
AAAAA
> BF01026B1A12.f1   699 1   699    ABI
AATATTTATATTATATTTTAAATATCTTCTACCNTCTCTAATGCAGTTAATTCGCCCCCGTAGTTTAAGATATTATAATA
ATCGGGAACTTTCTAACATATCCTCGTAACAATATATACCCTAAGTCTTCCCTTTTCAGTATTCCGTAAATAATATTAAA
TGTTTGTGCCAAATACGATTTGTCTGTCTTTGTTTGTGGCTGTCTTAAAATATTGATAGTTCTATATCGTATATTTAGTG
CTAGTCAAATTGGTCTGAAAATATAAAAGACAAAATGTTATTTATAAAAAAAAATACTCTAGTCAAAATTTTTATTTCGA
TTCGTAAACACTCTTTTTTTATTATTATTATTATAATTTTGATATATTTTATAATAAAAATTCGCGATACACTCGCACGC
TCTCACTTTGATGTATTTTATCTTAGTAAGTAAACGGAAAATGATAACTCAATTATTTATAAAAAAAAATATATACAAGT
AAGAAAAAAAATGTATAGAGCTTTTTAAATTTAAGTGACACGCAGATGGTTTAGAGTAAAATCTGTACAATCAACACTAA
CATAGGGTCTGTTGGTTTGGAAGGAAAGTTATTCTATAGCTGTGATGGGCACTTTTGTGCCAAAGCTATGTCAGTTTAAA
CTGAGGTTTGGTANNNATAGTTTTAGCGTACACGCTTGTAGTATTCGCTACTAGAATAC
> BF01028A2B01.f1   820 1   820    ABI
GGAGCNNNNNNGCTTTATACAGCTCATGAAAAGCGTGGTAATCGGGAATAAGCGCAACGAAATGGATGGTACAAGGGAAC
CGCTTCTGGCTGAAGAGAGCCCCAGCCGGGGGAACAGTGGAGGAGCTGGTGGGGCGGCCTGGGGTTCACGGCTGCCTGGT
TACCCCCACTACCGCCGCCTACCATCCGCCAGCCCGACGCGCTACCTTGAGGATGACGTCATGTCAGCCCAGGACAAGAT
GCTGATGTCGCAAGACGACCAGCTACATCTAATAAGCAATTCGGTCGGTTCATTGAAAACAGTCTCCAAGCAAATCGGCA
TCGAATTGGATGAACAGGCCGTTATGCTAGATGATTTGAACACTGAACTGGAAAACGCAGACTCAAAGTTGGATTCAACC
CTGAAGAAGGTCGCCAGGGTGTTGCACATGAACAATGACCGACGACAATGGACGGCAATCGGGGTTCTACTGGCATTGTT
GGTCGTCATTCTAATACTATTCATTATTCTTTAATAATAACATGTTATGATACCAAACTTCCCAAAGCGATTTTACTATA
TAAGAAAAAAAATTACATTTTTTATGAATTATCTATAGATGTATGTATAAATGATAACGTATAGAGGAATAGTTTGGGTC
TTGCTGAATAAAAACAAGATGGGCTTAGTCATCGGAATTTATATTTTTGTTATGAATATTGAAATAAATTATCCAAATCA
CTGTGACAATTTGTTATTCAGATTAATCAGAAACCATAGTTGAACTTAAATTTTTCTGCAACATGTGTTATATAAAAGAT
ATCAAGAACATTTAAATAGT
> BF01027A2A12.f1   705 1   705    ABI
TATGAATCTTTTGCCCCATGACGCTCATGCTATCGGAAACCATGAGTTTGACGATGGACCACAAGGGTTGGCACCATATC
TCCAAGCTCTCAAAGCACCAGTACTTGCTGCCAACATGGACGCCAGTAAGGAACCAATTTTACAAGGTCTATATAGAGGT
CATGTTATCATAGAACGAAGAAAAAGAAGGATTGGACTCATTGGATTAATTACTCCCGATACAAAAATATTATCATCCGC
CGGTAATGTAGAGTTCACTGATCCTGGCGAGGCGATGAGACGAGAAGCTAAGTGGCTTAATGAGAAAGGTGTAGACATCA
TCATTGTGCTCTCACATTGTGGCCTCGAAGTCGACAAGACATTAGCACGCGATTACGGCAAACACGTGGACATAATAGTG
GGCGGACATTCCCACTCTTTACTGTGGAACGGTCCCTCTCCTAGCGGGGAAGACGTTGCCGGTCCATATCCCGTTTTTGT
TCAATCTACTGCCACGACCAAACATAAGGTTTTAATAGTACAAGCATCAGCCTTCACCAAATATATGGGTAACTTGACAG
TGTATTTCAATTATAGAGGTGACTACGTTAAATGGGAGGGAGGACCGGTTTTCCTTGACAGATCTTTACCGGAAGATAAA
GAGATAAAAGCAAAGCTAGCGCCTTACGCAGCCATGGTGCATGCAGCCGAAAAGGAGATAGTGGG
> BF01027A2G01.f1   783 1   783    ABI
GATTANNNTATTTAATGTGGATGAAAACTAAGGCTTGTTGTATAAATTCTGTTTCGTTTAAGAGATTGTAGTTTTCTATC
AATCTATTATTTAATATAACATAATAAGTTAGTACCACATTTCCACAACTAGAGTTATCGGTGATGATAAACTATACATT
TTTTTAATTTAACAGTGTAATGGCAGATAAACAGAAAACTCTTATTTGTGGGGACGTAGATGGAAACTTCAACATATTGT
TTTCCCGCGTTGAATCAATTGTGAAAAAATCCGGAGCTTTCGAGGTACTATTGTGCGTTGGAAACTTTTTTGGTGAAGAT
AATTCGCAATTGGATGCATATCGCATGAGGACAAGAAAAGTGCCAGTAACAACATATGTTTTCGGACCATCTAATAGTGA
CCATGTGGAATATTACTGTGAGGAAGGTGCTGAAATTGTTCCAAATGTCATTTACATGGGGAAAAGGGGGATATTCACGA
CAAGCGCTGATGTTAAAATTGCCTATCTGACGGGTATGTCCCGTCGGGAATTAGGCAAGGAGATACCTTTGTGTACATTT
GAACCGAGTGATTGTAGTGCAGTGAGAGATGCATGCTTCAGAGGTACATCTGAATATAGGGGGGTAGACGTCTTAATAAC
AACCCTATGGCCATCTGGCATACAACAAGATGATTGCCAAAAGGCAGATATTGAGCCAGATAAATTATCCGATCTGATAT
CGTGGCTCGCAATTCACATAAAGCCGAGGTATCATTTCGTGCCGTCAAAAGAAAAATATTATG
> BF01027A2G04.f1   785 1   785    ABI
GGAAGGACCTCAACATGCCAGTGGAGTTGGCTCCGAGAGAGGGTGGCGCGGTGTCGTATTCGCTGGACACTCCCCTGACC
CGCGTGGGGGCCCTGCAGGCCTACCTCGTGGGAGAGGCCTTGAGGCTCGCGGGCATCACACTCGGTAGTGTGTACGCCTC
CTGCGCCCTCAGGTCCGTTGAGACTGCTCATCATCTGCTGATGGGCCTTCAAGGTGATCCGTCCGTCAAGATAAAGGTGG
AGCCTGGTCTCTTTGAATATAAGGACTGGAGTCTGAGCAGGGGATTGGCTTTCATGACGCCGTTAGAACTGCACAAGGCC
GGATTTAATATTGATCTCAGCTACAAGCCGTACATAGATCTGAATATCAAAACCTCGGAGACGATGTAGGAGCTCTACAA
GAGACATGAATATGTAATGCAGTCAGCCGTTAAGGATCCCAATTACGAGGGTCAGAACCTGCTGTTCGTGGGTCACGCCA
TCACTCTGGAGATGACAGTGACGGCCTTGAAGTATCTCAATAAAGATAACGCCAGCGATCTGCCTCCGTATAAATTCGGC
GACAACTTGATGCGCGTGCCGTACTGTGCTTTGGGTGCTCTGAGGCAGCGCCAGGGCAACTGGACCGTGGTCAAACCTCC
CGTGCCGCCCAGCATCAACACCAACTCCGCCCGCTACGACTGGAAGGATCTGCTGGAAGTTGAGAAGAAATATGAGTAAT
TTTCTGTCCACACAACTATCTGACAGATCATTCTCATAGTTTTTTCACATGACTATAACACTATG
> BF01026B1H02.f1   710 1   710    ABI
CGGTGTTGGGTATAATTTTAATTTCTAATATACAGCTATCTAAATAAGAATTATTCATTCAAAATGATAGCTTTAACTTT
TGAAGTGTAATTGGAATACAAATACCTGATACTTAAGTGTAAACATATTCTGGACAAAAATATTATTCGACTAGATCATC
AGATAAAGTACCAAAAATGTCGGGCGATCACAAAACTTTGATAAAAGGAAGCCCTTCCCAGTATGTTAAGTTAAATGTGG
GTGGTACATTGTTCTACACAACCATTGGAACTTTAACGAAAAGTGACAACATGTTAAGAACCATGTTTAGCGGTAGAATG
GAGGTGCTCACAGATTCTGAGGGTTGGATACTGATCGACCGGTGCGGAAAGCATTTTGGAACGATTCTGAACTATCTCCG
TGATGGAACAGTGGCACTACCAGACAGTTACCGCGAAATTATGGAATTGTTAGCAGAGGCTAAATATTTCTTAATTGAGG
AATTAACAGAATCGTGTCAACAAGCACTCAGTAAGAAAGAAAGGGAGGCTGAACCAATATGCAGGGTTCCATTGATTACT
TCTCACAAAGAAGAACAACTTCTTATTATGTCAACTTCGAAGCCTGTTGTTAAATTACTTATCAATAGACATAACAACAA
GTATTCCTATACGAGCACCTCTGATGACAATTTGCTNNAAAATATTGAGTTGTTTTGATAAGTTGTCACT
> BF01026B1C10.f1   687 1   687    ABI
GTGCCCNNTCCTTGCGCTCGCGGCGGGCGCTGCGTCCGCGAGGCGGGCTCCCGGTCCGACTACACGTGTCGCTGCCGCGC
CGGCACCGCGGGGGCGCAGTGCGAGCGCCGAGCGTCTGTTGGCGGTACACCAGTCATCACTCAGTCGAAACTACCGCCTC
GAAAACAGGTCATCAACAACGTCCAAGCATCGCCAGCTGCACCTTCGCCGAAGCAGTATCCAGACCAAGCCTCTGCACCA
CAAATGCCATCAACTGCAGCCTGCAGAAAGGAAGCGACGCGTGAATTTATAACAGAGGGCTCGTGTAGGAGCCGCAGGCC
TGTCCGAGGGGCCCGCTGTACCGCCCGGACTGTGGGGCCCGGAGACAGTGGGGGGGCCTGTCCGCGAGCGACGTGCTGCG
CTCCAAGGAAGACTAAGAAAAGGAAGATTCGGCTCGTCTGCTCGGACGGCACGCGGTACACCAAAGACATAGAGATAGTG
CGGAAATGCGCCTGCGGGAAGAAATGTCCAGCGAGGAACACACCATTCCTACACTAGATGTAGACATCCCTTATACTACG
ACATTATCCTGTACACGCCTTTATAAACATCCCATCCCTCGTGTGTACAAACCTTAAGAACGCCGACTTCATCGTAGCGA
CCCGATTTTTATAATTGGTTTAAATCGTACTAAGTATTTACCAAAAA
> BF01027A2H04.f1   673 1   673    ABI
ACTAAGTCAAAATTTTGTTTTTCTAAAGATAATCCAAAGACTAATTTGAAAAATGAATCTAAATCTAGTTGATACATTTA
GTTATAAATTAATAGCATCGTTAGTAGTTTTGATCTGCCATAGTTTTTACAATCCTATCGATAGCGGCGCTGTACAAATT
ACACAGAGCAATTTAGATATGGTACTTGCTTCCAATGAGATTGTTTTTATAAATTTTTATGCTGAATGGTGTAAGTTCAG
TAATATTTTGATGCCCATCTTTGATGATGCGGCTGTTGAAGTAGCTAAAGCAGGATATGACCCTGGAAAGGTTGTTATGG
GTAAAGTAGATTGTGACCAAGAAGGTGCTATTGCTACAAGGTTTCATATTACCAAATATCCTACTTTGAAACTATTCCGG
AATGGGTTTCCAGCTAAGAAAGAATATAGAGGTCAAAGATCAGTTGAGGCCTTTGCTGAGTTTATTAAGAAGCAGTTGAC
GGACCCAATTGTTCAATTTGGTTCCTTGAAAGAGCTGCATGATTTGAGTGAAGATAAAAGACATATAATTGGGTATATGG
ACAGACGGGATCAGCCGGAGTATGAAGTATTAAGAAAAGTACCAGCCAGTTTGAAGGACGAGTGTTTATTCCATGCTGGA
TTCGGAGATGCTTCCCAGCAGATGCATCCTCCG
> BF01027A2H06.f1   691 1   691    ABI
GCTACCTCGAAGATCGCCGACCGGCGTCCAACTGCGATCCTTACGCGGTCATCGACGCTCTTATGCGCACCTGTGTACTG
AACGAATAATTAACTCCGCATGTGCCGCTAGCAGAACAACGCATCCTTTGCGTGAACAACGCTTCGTAAATATAGCTTAG
GGAGAATTTCGTTCATATACAACAGTTGTTCTAGATTTGCCGTAATAGATATACTTTAATTAAACTACAGAACGATCAGC
TGTTAAACAAATAACATCCAATGTACGCTTTATTATAGATTTTATACTGATATTGTCGAGTGGTGTTTGTATTGTCTCCT
CTATAGACTAGAATAGTACCAAATGTTACTGACGGGAGATAATTTTCAACGAATGTAGGATATATTTATATATCGTCCTA
GCCAAATCCTGTAATTGTCTTTTTTTACATTTTTATACAAATGGCAAATATATACAATATGAATTTTTAACACTTTTTAC
GAAATAATGCGGAACGTTGGTGTATTGTTGGGGTTTCGATGCCATTTCCATTTCACAGAAGAACTGTGAAACAATACATC
TCGTTATTTAGGTGCCTATAGAATGTTTAGGAATTGTTTTTTACGCAATGAATTGTAAATGTGACGCTAGCGCGGCACGC
GTTTCGNNNNGCGTTATGGACCACAAGATATTATGTAATATTTAGAAAATA
> BF01027A2H07.f1   610 1   610    ABI
ATAAAAAAATTATTCTTTGGACTATATATNNTTTAAAAAAGATATTTATTTAAAATTTAATTAAATATCGATTACAACTT
CGACAGCACAGACGTTTTAGTTTTAAAATAAGTAACGAAGTATAATTCTTTATTGACAATACGTGTAATATTTTTAGATT
GTATCTTTGGTTGTGTTAAATAACATTGCCTTTAGTATGAGTTTTATTGTTAAAGACAATATATCTGGCAAATAAACAGG
AAGAAATTTGCAAACTTTCATAGTTTTTGCAAACAATTAAGCTCGGACTAAAGGCATTGTGAACTATTACTTATTTAAGA
AGTCAATTAAATTACAACTAATTATCTTTATTCTTCTGATAAAACCAGGACTTTTGACTGGATGATAAAAAAAAAAAATT
GTCAAAAGTTCGACGGAAGAGAAATTCTGAATTTAAAGTCTTAAAAAATAATAATAATATTAATTTTAGCTCAAATTGAC
AAGTTCGGAATGACGGGTATGACCTGAATATATGTAGGTACGAGGCGTTCGTTTCAAGTTACTATATTATATTCTGCTTT
ATATATACATGTATATCTNNNTATTCATTTTAGGTGATATATTACGTACC
> BF01026A1G04.f1   780 1   780    ABI
CTGAANNNTGCATGTCTATGAATCTGGCAAATATAGGACTCTGAATGTGATTCAAGTCCTTACAAAATATCTTAATTATC
TTCGTAGTAGTATAGCTTAGGTATGTCCTTCGGTTACTTATGACTAGTAAGCGACAATTTTAGCGGTTTTTTATATTATT
GTTTAACCTTTTTTTCAGATCTGATTTAAATGAATCATGACAATACATAAATTATTTTTAAAAGCTTCTCCAATGACATT
CTAAATATGTATACATATATGTATTATGCAATTTAATTCTCAATTAATTGTTATTCTTTCTAACTTTGATTCAGCGTCGG
TTTTATAATGAAATTGTAATATCAAACCGCTTTTTTTGGCAATCAATTCTATTTTTCTTTGGAAATTTTATTAATTCAAA
ATTTATGTACCTGTGGAACAAATAGGATAGCCACGTAATAAAACAAGATCGCCTCTGCGTGTAGCTTAAGAATTTTGTTA
TTTTCTATACTATATAATATGTTTGTGTTGTTTTAAAATAATTAATTATATCACGACAAATTAATCAGTCATTATAAAAA
TATATTTGATTTATAATGACTCGTGTCGTCTATCTGACGAGGAAAATATACCATAATATTTAAGAGTCACTTTTTTGTTC
TTTATTTGAGATGTCTAAAGACGAGTCAACGTCTAATTAAGACAAAAAAAAAAATATTCTGATGTACAATAAGCTATAAT
AGGCTTCGCATTTTTCGTTTTAATCAAATATCTTAAAAAATATAAATGTTCACTTTACTG
> BF01028A2B03.f1   746 1   746    ABI
CAACATTGCAACAGCGTGTAGGTCGAATTTAATTAAGAAGTAATAATAATAATAATAATCAGAAGTGACAGAATGCCATC
ATTCAGAATATATTTTGTATTAAATAATGTAATTTAGTAATTAATAATTTGTTCGGTCACCTTTTTTTTTAAATAACATT
AGTAATACTTTTAAAAGTGACAATAAAAATAACTTTTGTTACTTCCATTATATTATTGAATGAAGTCAGCTGACGAATAT
AAACAAAGGGAATGTTCATAACCAATTCCTGAGACTTACTGAAAGTGTCTGTGATTTAGATATAAGAGAGATGGATATTG
ACGGTTCATCTTCGGCCGGAGAGCTCGGCCCCAATCATGGAGAAATAGATCAAAATCTACTTCTCCTATTTAGCTGTATG
AATACAACAGATAGAGAAGAACTTATAGGTCAAATGCAAAGATTATTAGGGCCAAGTTTAACTTACAATACAGCTAGTTT
TTTCTTGGATATGAGTAATTGGAATTTACAAGCTGCAATATGTTGTTATTTAGATTATAGTCTACCTCCTAAACCTCCAT
CTATGTCATTGAAGGCTGCTCAAGTTCAAGAATCTGTTGTAGGACCTGGAACTTTGTAAGACTCATATTAGTGCATCATT
TAATCTTAAACATTATTAATATTTTTTAATTTAACCTATATTCACTTTGTTTATTAATTTGTTCAATCCAATTTCACAAA
AAAAAAATTGTGGGTATATAAAAGTA
> BF01026A2C12.f1   716 1   716    ABI
CATAGTTACTTCGTGTCCACATTCACATCACAATGTCAACGGCTGTTGAGAATCTTAACATGGAGCCGCTNNNGAACGGT
CACAATGGCCCACATTTGAATGGCACAAATGGTACAAATGGCACCACAGTTATCACAAACGGCACTAATGGAACCTGGGC
CCAGCAATTCCTACCACCACAACTGATTTTGGACGACAGAGTCAGAGCTACCAAGATTGATAATCGTTTGTCCAAAATGA
TTCTGTGTGGTAACACGCTGAGGCGAGTTGGCGAAGTGTTTGCCAGAGAAATAGAGAACGGATTAAAGGAACGTCCATCC
AGTCTGCAGATGGAGAACACGTATGTTCCAGAACTACCCGATGGAACTGAGGAAGGGGTTTTCTTAGCTTTAGATCTCGG
AGGTACTAATTTTAGAGTTCTGCTGCTAGAACTTCGTGCTGGTAAACTTGTGAGAGAGGACGTTAAGCATTATCATATCA
GTGACGTCTTGCGACTCGGGCCTGGTGAGGATCTCTTTAATTTCCTTGCGGACAGTGTACTGGACTTTTTGACGTCGGAG
AACATGGAAAACGACGTGCTTTCGCTCGGTTTCACGTTTTCGTTTCCGATGAAACAGCACTCGATTTCATCTGGTGAGTT
GATAACGTGGACCAAGAGCTTCAACTGCGGTGGGATGCAGGGCGTGGACGTCGCTGCCCTGTTGCAGCGCTGTCTG
> BF01026A2D04.f1   755 1   755    ABI
GATAAANCATTTTAAATTTTGCAATACGAACACTCAATAACAAATATTATTCAGTGGCCATATATAATGTTAGGTACTGA
GATAGCATCGTTTCGGTAGGTTAAAGTTAAGATATTATAGTTTTAATTTGTATATAATTAACGTAATGTGCGAGTGTTCG
ATAGATGTAGAATGTGATTGATTTGTAGCGAATTACCTATATATACTATAAAAAACCTTGTTAAGAATACAGCAATCGCA
ATAAAAAATGACGGTTTTCGTGTTTCTCCATTAAAAAATATAAATCAAAAATTCAATAGCATTTTAAAATACATTTTGAT
ATAATAGTTTTTATCGTGTTTAGATGTCGATGTGTCTGTGTGAGCAAAGTGTTGATTCAAGTTGCCAAATTCTTTGTAAC
GCGATGGTTACTCGTTATGAACCTGTATAACATAATATTTAGCATGTTAATCAGTAATTCTTTAGGATAACGCTCAATGT
CTTTACACGAGGGGTACCTTCTATGAATAATCATTGCGTAGTATTCAATAAGTATTCCTTTTTTTTATGGTAGACGTTAT
TTATATTCAAGTTTTGTATGAAGTGACATTCCAATTAATAATGTGTGCATTTTTATAATTTCGATTTTTAAATGTATTTT
ACAATCCGCGCGAAGACTGTAATCGTTAGTGTTTCATCGTTTTAATAAACGTCGCTAAAATATTTACTATGCCAGGAGCT
GTTTACAATTTTAAATATAATCTTTTTTGGATCCC
> BF01026A1F11.f1   701 1   701    ABI
GGGNNNNNNNTTAAAGCTTTATATAATATATGGTAAAAATTTAATTTAAAAAAACTCCGAGAGACGCATACGTAATGCAC
ACAGATTTATCACCTCATTTACACACTCAAGAATGCAATGTTTTAATTAAATTACTACAAGACTGTCATGTTGAGCATCC
GTTCCGAAAATTCATGGGCTATTGTAATGACTATGATCGGGATATGAGAAGGTGCTTGAAAGCCGAACGTATACGACGCC
AACAAGCAAATAATGATGAAGCAGTGAGGAAACATGCTGAAAGAAAAGCCAGAATATTAGCACAATCACAGAATACGGAA
AACTTATAGACTACATATTATATTATAATAATGGAGTACAACATACTTAAATCGATAGACCTCAATGAAAAATCTATTTA
CAAATCCTTTACAGAGAGATACTTCAGTAAAAGATATGTACTTGATGTGAATGGTATTAAGAACAATGATATTATGTTGT
TGTTCCATTCAAACAGAATAACATTACTATGCCTTGCCCCGAGTCATTTCTTTTTTAAACGAGATGATGACTACAAATTG
AACTTTACTATCGGTAAAGTAGATAGATTATCTAACACTGTCAAAGGCAAAGGCAAGAAAGGAGGTCAAATGTTGACCCC
ACATACAGCCATCTGTAAAGTTGAATGGAGTGATAATACAAGTTTTGAAATACCTGCCGGA
> BF01026A2H03.f1   717 1   717    ABI
AATACAAATTAATAGTAATTTTGGATAATGAATACTATTTTTGAAGGCACGGTATATGCAATAGACGAAAGGCCTTGCGG
ATCTTATCTAAAACGATGAAAACAAATTTTATTGTTAGGTGCCAAAGAATGTTTATCAAAGATATGTGCGCGGTGTGCGG
TACATTGACAGCATCCTCTTATCGTTAGACATATCTTCCAAATTGATTTGCGGTACGGGTTTTATGATCTGATGTTCCTA
TGACACTGTTATTGTCAAATCCAACAATAGTGAAGCTACGTTAACATAACAGCCAGATGTCAATTCTATTGTTGTTCGAG
CTCAATCTATGTGAGGATTCTCTTGTTTTATTGATTCTTTATTTTTTTTTCTTCTTTTGTATGATATCGATTTAATAGGA
TAAATAATTTTATTGTCTAGTGTCGTCACAGATATCCGATGTCGCCTCAACGCAGTAGTCTGGTGGTAACGTGAATTTAT
TGCAGCAATAAAGTTCATAAATTAATTTTTTATAAAAATTTTCCATTTTTTAATGAATCTAGACGAGCCGTAACCGAATG
TATAGTGAACCAGTGCCCTTTAGAATACGTTGTCCATAGTATAAAGACGGATGAAGTCATGCCTTGAAGTTTTTTAGTCA
GTTATAATGTAAAGAGTACTTAACTTAAGTAATGAGTATGATGTTATTANNNAGAGACATAATATTATAGGTGTTGT
> BF01026A1C09.f1   770 1   770    ABI
TAAAAATTTTTCCGTTACTCATTGTTGCATCGGTTGCTGGGAAAAATGTTCTTGAAGATGACCTTCCAAAACTGAAATGG
CCCAAAAAGTATTCGTTCGAAGCCGAATCTCTGTCACTGACGTCAGGTTTGGTTCAAGATGTCACCTACTGGCGAGTCAG
CAAAAAATCGAGGGTAGATTTTAACAAAGGTGCCGTAAAACTGATATCAATTAAGGGCCAGAGGAAGTCAAAATTTCCTT
TCGGTGTAAAATATGAGATTCATCCCGAAAGTAATGAAGAATATGAGAACAAATTCATCTGCACGGGAATGAAAGGAAAC
ATCTTCAGACAAGCCAAACTGGATAAGGTTTTGCCAGATGTTGACGATTTTGTCCACATTGGTAAATAATGTTTAACTTT
ATGGACCTAAAGCACCTTATACCTAAATTATAATTTTAATACTTAACTAAAACAATATGTAACACTTTATTTATTTTTTA
AATATGCATTTATAAATCAATATATTTGTAGTACACATAGTAATTTATTGAATATTTTCTTTCTAACCTTTAAGGGAAGG
AGAAACTTGAATTAGGTGAGGTGGAAAAGTTTACATTCTTTGAAGACAAAGATTATATTAACTCTCAAACGAGGCAGAAT
TTATGGGTGTTACAAAATGATTCAACATTTATACCCGTTAGATATGAGAAGATAATATATAATACTTGGATTAAAAATGT
GAAAGATCACACAATTTGGAACATCTTCAACTTCAAAACCGATTTCAGCG
> BF01028A2B05.f1   756 1   756    ABI
GAAACNNNNNNAAGCGGTGGTTCGCTTTGAAAGACAAGAAAATGAGGGCAAGAGCGAAAGGGAACTACCCTCAGATCCTG
CTGGAGATGAACGTTATTTGGAACCCGCTTAAAGCTGCTATACGTGTAGTAAACCCTAAAGAGGCAAAATATATGTATCA
AGAGGCCAAATTCAAAAGACAACTATTTATACGAAATGTAGTGAGACTGAAGGCTATAATTATGTGGTTCATCGAAGTTG
GCAAAATCCTGCAGAACTGCTTTGAATGGGAGTCAAGAGTACGATCATTGGCGGGGCTGGCGGTCTGGCTGGCGTTCTGC
TACTATTATCAGATGTGGATGCTGCCGTTCCTAATGCTGATGCTGTTCGCGAGAAACTGGCTGGTTTATAGATTGACTGA
TGGCAACCCATTATTGCAACCTGTGGATGACGACGATTTACTTGCTGAAGAAGATGATGAGGAAGAAGTGGATAAGGAGG
AAAAGAAATCTCTTAAAGAAAGGCTGCAAGCTATACAAGAAGTCACACAGACGGTTCAAAACGCGATTGGATACGTCGCT
TCGTTGGGTGAAGCCGTTAAAAACCTAATGAACTTCACAGTGCCGTATCTTAGCTACATAGCTATAATTATGCTATTTGG
AGCTATGTTTGTGCTATACTTGATACCTTTGAGATATCTTCTTATGGCNNNNNNTATAAACAAATTTACAAGNAAGATAC
TCCGGCNNCATACAATACCAAATAATGAGGTCATCG
> BF01027A2H03.f1   716 1   716    ABI
ACGACGTAAACTGACTACTACTTCATCGAGTGATAATATCACTAAGCAGACCCCAGTCGATATTTATAAGAAAGTCGTCG
AATTCGAAGAAGCTGAGGCGCAGTTACGTTCAGCGGATAAGGATGCAGCGTTGTTTAAAAAGATATGTCAAGATGTTCGC
CAATTATTTGCCGAAATAGCAGAATTAAAAGAAAAAGCCACTGATGAGGCAAAAGAAAAAATCAATGTAAAAAGAGTAGA
GGCATCATTGCATTTAGTAGCATTGAAAAAGTTAAACAGATTGGAAAAGGTTCGTACAAGAGCTGGAAGAGAGGCTCTGC
ACAAAGAAAAGCAGAGAGTTGATTCAACACATCTCCTCTTGCAAAATCTTCTCTATGAAGCTGATCATCTTAATAAAGAA
GTGACAAAATGCTTACAATTTAAATCAAAAGATGAAGAAATAGAATTAATACCACTAGAAGAGTTTTACAAGGAAGCACC
AAGTGAAATCTCTCGGCCGGAAGTAACAAAAGCAGATGAGCATCAACTTCAATTGGCAAGGCTTGAGTGGGAATTACGTC
AGCGAAGGGAACTTGCTGGGGCCTGTAGTGAGTTGGTGGCTTCAAAGGAATGTGTGGCAGCAGCTATAGCTGCAGCACGA
TCGAGGCTGGATGCACTCTCACCGCATTTGAAAGATGTTCTGAAGGCTACAAAACCACTTCAAGAATGTCTAGCTC
> BF01026A2D05.f1   751 1   751    ABI
GTGTAATTGNNATGGTTATTTTATTGAAATTTAATACATTTTTAAATAGTTAAGCATTATATTTTATTCGCCATCCATAG
CAACTTCTAAAGTAGTTTCAGACTGGAACGGTCCAAGTTCCACATATTTTTGGAGCCGAATGATAATGGCTTCATCGAAA
GCTGTAGATGAAGCTAACCTCTTTATTATATCATATTTAGCTTCATTGCATTCCTTATTAAAATCTGTTGTCCGATCCAA
TAAATACTCGATAAAACCTGCTACCCTCGCCACCGACTCCTCACCCCACTGGTGTTGACAAGCAGCATCAAGTAAAATCA
ATCCAGCCAACTTTATATCGGGGAATGGATTCTTACAAATGCCATATAAAACTTCCATAGATGACGGCTGCTTACTCAAA
ATCCTGAACCATTCGCGCGTCATCAAAGTTATTCTCTGATCAACAGATTCAACTTTTGAATTTGGATCTTTATCCACGCT
TATTAGATTTCCCATACAACGTAGGGCTCGAATCCGTAATTCAGAGGGGCTATTTCTTATAATGCTACCCAATCTTTCAA
TATTCTGAGTATATTTGCTGCCTAATGTAGCTAAACACATCTTCCCTTCATTTGTGGTTCCAATGAAACCCAGCGTGTCA
ATAGCAACAGGCAAAAGATTGGAATCATTAGAATCCAAAGCTTCAAAGAGTGTTTCCAATAGGATAGGATATTTTCCAAA
AATTTCTTTTGGATAATTGTAAGCAATGTAA
> BF01025B2E08.f1   762 1   762    ABI
GGACCGAACAGTGACGGCGGAAGGCTCGGTCCTTGTTGGAGATATTTCCCTGCGAGCAGCCTTTTCTCGTCGACGTTCTG
CGGCGGTAGTCTCCGAACATGTCTCGTGCGTCGCAACGGCCTAAAATGTAGTTTATATGCGAGGACCCGCCGGGGCGCCT
CCGGCGTGACGTCACCGCTGGTGCTGGCGCCGGGCCGGAGGTCGGCCGTCCTCCCGGGGCGGATGCTTTAACTTATTGTT
ACTCTCGATTGTATTTACTCTCCATTTTTGTTGTTATTTTATTATGTATATATCGGATATTAATACTTTTGTATAGATTA
TATCATTCAAATTCTATCGGCGGATGTTACAGACCAAGAGACCCGCGAGGGTCTATGTGACTCTTGTATGTGTGCGTGTC
GGGAGACGCGTCAGGGTCTCCGTGTCGGGGATTTGTTATTTTTTATTATAGTACAAATGCGGATTTCTTATAAACGTTTC
ATGTTGAATTGTTTCGTATTCTGTGTGTGCGTGTGTGTGTGTGCGCGTGTGTGTGCCGGTGGCCGGGCCCGGGCGGCGTG
AGGTCCGGGTGAGGTCCGGGAGAGTGCGGTGAGTGTGCGGTCACTATGTACTCGATCACCGAACATGTTTATCTGTTATC
CTAAAAGTTGTTATGTCTTTGTTAGGCGCTGTTGTTTAGGGCTCGTCGGTCCGCGCGGCCCCTCGTTCCTCGGCCGGGCC
CGAGTCCCCGCGGGCCGCGCGACCTTTCGATCTCACCGCGGC
> BF01028A2H02.f1   734 1   734    ABI
TGGAACTTTATCTAAAACTCACTTAACATTTTTATCATTATCATGTAACTATTAACTTGATGAAATTACGGAGTACATTA
TATATAAAAAATTTATATTAAGACGACAGTGAGATCGCTTAGTTATTTTTAAGTCGAGTACAAAAATAAAAATTTCACGT
ATCATGGAACAGGGCTTTCGTTAATCGTATAATTATTAATAATTAAGTTTATAGTTATATATTGATATACTTATTGCAAG
CGGACACAATCGTTACGTTTTTATATTATCAAAAATATTAAAGTAAATGAAATATATCGGAATATTCTGTCTTACCTACC
ACGCCAGCTCAAAGTAACATCGTCCAGTTGATGACATGACAGAACAGCAAACTCCGAGCGGCCGGATAATATTTGGTTCA
CAATATGCAAGAAAAAAATAAAATTAGATCTGTTTAAGAGAATCTATCCAAAAATATAATGAATAGACACACATACAGAC
AATGACCGAAGTATGCGGTTACCAAACGGTAAAACTCAAGTTTATTGTGAACAAAGATGAGATTTTTGTTAATTTTTTTT
TTTTATTGGCAAACTCGCAGATAATTTGGCTATCATTTTATAATTAATTCGAGATGTTTAAAACCTATACATAACCGAAC
TCAAACACGNNNNNTACTAATGTGATCATGTCGANNACTGTGGCATTACGATTATTATATACATATGTGTACATAAGATT
TCTCTGCTAACAAT
> BF01028A1C11.f1   739 1   739    ABI
CCCTGGGGTCGTAGGGCTTCCAGGCGGCCCAGATCGAGGCCGTTTATACGTCTCGCAGCCGCTCTAGCCTTTTGTGTGTG
CGTAGTATCTGCAGCGACTGTACTGTGGCTATTCGTTGATGTTAGGAGGCAGATCGTATCACTTCGTATAGAAATGGACA
GAGTTTCGTCAAGCAGTGCCAGTGTGAGCGACTCGCTCCAGATATGTCATACCGCTGCTAAGGAATTGAAAGCTAACGCG
ACGGAACTGACCACGAGGTTGTCGAAGCTGGAGAAGGATCATCAGGAGCTGGCCCTGAGGATGGAACAAGCCACCAAGGA
ACTCGCCTTCGTATCAGATCAGCTCTCAGCCGCACCAAAACTGGCGGACACTCCCAGAAGACTCGCCGAACTACAGAGAA
CTGTTGCCGACTTTGGATCACAGATCAAAGGCTTCGATAGCGCGTTGGCGTCGGCTAAGAAACAAGCCGTGACCGCCTCA
TCAGGAGTGGAAGAAGTCAGGAATATACTGCACGAGCTCGAAGGACGGAATAACGACACGATAGCAAACATAACAAACAC
CATCAAGACAGAGGAAGAACTCAAAAATCAATTGACTGTATTAAATAATACGCTGTTCAATAGAATATATGACATAGAGA
ATAAAGTTAGGGAGATTAATAAGCCATCGAGTACGGTCGCTAGCATCACAACCCAGCCTGTAGCCAACGTCACCAAGATA
ACGAACACTACTGAGACAC
> BF01026B2F07.f1   747 1   747    ABI
CCGTTGCTGTCGGGAACCCGCAGTTAGGAGTCCATTAAACTCTAGCAACGAAGCTATGCTCGGCGGCCGGCAGCCCGTGG
TTAAACTGGAGCCGCTGAAGACGGACCCGCTCAAACCCGTCTCCTTCAACATCGGCATGAGCGCCAAGAACATACTGGAC
GCCTGCAAAGAGAACGCCGGTCCTCCGTCTTCATGGTCCGTCCTGGGTCCAGGCGCTCCGCCCCCCGACCCCCCCGGCGT
CCCACCCCCGCGCCTCACCGCGGACCAGCTCGCGCCCCCCGCGCCCTTCGTCTATGTGGAGACCAAACGCGACGCCTTCT
CCCCGCAGCTTCAAGATTTCTGCCTCAAACACCCGATCGCGGTGGTGCGTGGTCTCACCGCCGCTTTGAAACTAGATCTC
GGCTTGTTCTCGACCAAGACTCTGGTAGAGGCGTGGCCGGACCACGCGGTCGAGGTCCGCACGCAGCTGATGCAGTCCGC
AGACGAGAACTGGGACGCGAGCGGTCGGCGCCGCGTGTGGGCGTGTGCCTCGCACCGCTCACATACTACCGTGAGGAAAT
ACGCGCAGTATCAGGCGGGGTCGTTCCAGGAGTCGCTGAGGGAAGAGCGTGAGCGTGGCGCAGCGCCAGCGCACGCACAC
TCGGCCGGCGCGCTCTCCGACTCGGACGGACGTGAGTCGGGCTCCGGTCCCGCTAAGCGACGTCGAGCCGCTCGTATGCT
GCGCTTCGGAACCAACGTAGATCTATC
> BF01026B2G02.f1   622 1   622    ABI
AGCTGNNNNNACTTGACCACAGCTAGGCTCTACCACCTACAAAAGTTGATATTAATTAACAATAAGAGATTATTTTAATT
GGTTCCTTCCAATATTTGTTACAGTTATGTATATCCAACTATGGACGAGCTCGCCAACCAGATCAACTACGTGCTCGTGC
ACTTTGGCATTAAGAGCTTCATAGGCTTCGGCGTGGGAGTCGGTGCCAACATCTTGGCGCGATTCGCTCTTACCAACCCT
GATAAGGTGGATGCTCTAACTCTAATCAACTGTTCGTCGAGCCAGGCAGGCTGGATTGAATGGGCGTCTCACAAGATGAA
TTGTCGCGCGCTTCGCAGCCGCGGTATGACACCCGCCGTGGTCGATTACCTCATGTGGTACCACTTCGGAAGGTGTCCTG
AGGAGCGCAATGCTGATCTCTCAGCGATGTACCGTTCCTACTTCCGTCGTCATGTGAACGCCGGGAACCTCGCCATGTTG
GTGGACAGCTTCGCTCGTCGCACCGACCTGAACATCACCCGCCACGCCGGCACCCTCCGCCCGCCAGTCCTTAACCTGGC
CGGAGCACTCTCCCCGCACCTCGAGCAAACGGTCACACTCAACAGCCGTCTACACCCATCCA
> BF01026B1G01.f1   703 1   703    ABI
TTTTCCTCAGCAGCTGTTAATTACAAATCAAAACATATTATTCATAGACAGCTGGGAGAATCCAATATAATGTTTTGTAA
TTGAATTAATAATATCTCTGTAGCTATTTTTCATTTAACATAGAAGTTTTATGTTGAGACCGTCCTTAGTTTTAAGTATA
TATGTAACAAATGCGTTGAAATACAATATTGTATAATTCAAATCGCTGATAAGTGCTGATATTTTAAATTGTAATTGATA
AGCTCAATGATTGCGGCAACGGTTCGTGTGAAGCCTCTCACTACATTGGTGTTGCGTTTAGAAACTTAGCATTTAATTTA
TTTTAGGATCAATATTTTATTTATTTTAAGCTCTCTTTAGTTAAAACATTTATAAGTAGCATCACAACATTAACATTTGA
AGTTCTACTTTTACAATTCAATTTTATTGTATATAAAATCAGTACCTATTTAATTATACGAGTGAACTTCGCCTAAGTTT
ATATATTTATAGTAATCAACTTTCTAATACCACAGTCTATGTAATTTGTTTTGTGTTTGTGGTGCAAATGCTGTGTTTGG
TGTGGTTGAATGATATTTAAGTTATATTTTTAGTACTTAAAGTACATTATATTGAATTATTTACGTGTACTTAATATATT
CTTAAATCTCCGTTTTAATAAATATATAACATCTAAAAAAAAAAAAAAAAAAAAAAATCGGTG
> BF01026A2A01.f1   809 1   809    ABI
CGAATTTAATTAAGAAGTAATAATAATAATAATAATCAGAAGTGACAGAATGCCATCATTCAGAATATATTTTGTATTAA
ATAATGTAATTTAGTAATTAATAATTTGTTCGGTCACCTTTTTTTTTAAATAACATTAGTAATACTTTTAAAAGTGACAA
TAAAAATAACTTTTGTTACTTCCATTATATTATTGAATGAAGTCAGCTGACGAATATAAACAAAGGGAATGTTCATAACC
AAGTCCTGAGACTTACTGAAAGTGTCTGTGATTTAGATATAAGAGAGATGGATATTGACGGTTCATCTTCGGCCGGAGAG
CTCGGCCCCAATCATGGAGAAATAGATCAAAATCTACTTCTCCTATTTAGCTGTATGAATACAACAGATAGAGAAGAACT
TATAGGTCAAATGCAAAGATTATTAGGGCCAAGTTTAACTTACAATACAGCTAGTTTTTTCTTGGATATGAGTAATTGGA
ATTTACAAGCTGCAATATGTTGTTATTTAGATTATAGTCTACCTCCTAAACCTCCATCTATGTCATTGAAGGCTGCTCAA
GTTCAAGAATCTGTTGTAGGACCTGGAACTTTGTAAGACTCATATTAGTGCATCATTTAATCTTAAACATTATTAATATT
TTTTAATTTAACCTATATTCATTTTGTTTATTAATTTGTTCAATCCAATTTCACAAAAAAAAATTTGTGGGTATATAAAA
GTATTGGTGGAACTCATTGATTATGTTGAGGTTAGTTTTTGTGTTGCGACAAAACATAAAAACAAACAAAAAGAAATTCA
AATCAGTTA
> BF01028A1A12.f1   799 1   799    ABI
GAGAACGTGATCGATCGAATTTCAAAAAGGCACTCACCTATCCCTGTGCTCCCGAGATCACGAATTTACTTCATATCTCC
TGACTAACAGTTTAGGAGTTCGTATTTCGTGATTCTGACAATATCGCGCGTGCTCGCAGATTCCACGGTTACCGCGAGGT
AAAGCCCGAGCAATTAAAACAAAATGTCGAACCTCGCTGATCCAGTCGCGTTCGCTAAGGATTTCCTGGCCGGCGGTATA
TCCGCTGCCGTCTCCAAAACCGCCGTAGCTCCCATCGAGCGTGTCAAGCTTCTGCTTCAAGTACAGCACGTAAGCAAGCA
GATCGCAGAAGACCAGCGCTACAAGGGTATAATCGATGCCTTCGTCCGCATTCCCAAAGAGCAAGGACCTCTCTCTTTCT
GGCGTGGTAACCTCGCCAACGTCATCAGGTATTTCCCCACGCAAGCCCTCAACTTCGCTTTCAAGGACAAGTACAAGCAA
GTCTTCCTCGGTGGCGTAGATAAGAACACACAGTTCTGGCGCTACTTCGCTGGTAACCTCGCCTCTGGAGGTGCTGCTGG
AGCCACATCACTATGCTTCGTGTACCCACTCGACTTCGCCCGTACCCGTCTGGCCGCGGATGTCGGCAAAGGCGAAGGAC
AACGTGAATTCTCCGGTCTCGGCAACTGCCTCACCAAGATCTTCAAATCCGACGGTCTCGTTGGTCTGTACAGAGGTTTC
GGNNTTTCCGTGCAAGGTATCATCATCTACCGCGCCTCATACTTCGGTTTCTACGACACCGCTCGCGGCATGCTGCCCG
> BF01027A1F11.f1   774 1   774    ABI
ACTACTGGCTGTGTGCACACTGCCACGCCACCAACAACAACCCGCTGTACAGATACTGCGAGAGGTGCTTCAAGGTACGT
AAAAACTTGTTCCCGCCGAGACCGAAACGTCTAAAAGGAAAGAAATGCGATAAACGTCCCGGCCAGGGGTCGCGACCCTT
ATCACCAGACTCGGGGGTCGCCTCCACGCTGAGCCAAGAGCTCCAATCCTCGCAGTTAACTAACACTGACACGTTAAATA
TCAATAGCGACGACTGGGACAGGGTCAGGTCGGACTCGGAGCTGGAGCCCGAGGCCAAACGTNNNNGGGTCCAGGTCGAG
CCGCTGGTGAAGGCGATGAGCGATCCGGCCGTGATGCTGGACACGGCCGCGGCCGACGACGGTCGGACGTCGGAGCTGTG
CATCATGTGCTGCTCGGAGCCCAAGTCCGGGGTGTTCGTGCACGGCCGGATCGCTCACATCTGCTGCTGTTATAAGTGTG
CCTTGAAGGTGTGGAGTACGGTCAAGCGATGCCCCGTCTGTAACTGTAAAGTAAACAACGTCCTCAGGGCCGTGGTCATG
TGACCTCCCCCCTCCCCCCAACAGCCACCGGACGTCATATCGGTGGCGTCACCGTATGTGCAATTGTTATGCTGTATTAG
AATATTTTTCACATTATAGTCACCGCGCCATCGGAGCGTTAGTTTTTAAATTCTCGACAAAAACACGACGTAAACGAAAC
GATCCATGATGAAGAAAGATCCGCTTATGTAATATATTGATGACCGGGTTGTGT
> BF01027A1F12.f1   744 1   744    ABI
CTTTGATTATTATGTTCGTCACCATGACACTGTACTCGCTTCTTTTTATCTTCACTTCATCGACCGGTCCACTTACAGGG
TTAACTTTCGATTGGCTTCAAAAGTTGTCGAGCTGACAATGTTAATATATCTCAGGCTCTCCTCTTTGCTCCGTATACAA
CACTCTCGGCTTATCATCCAAAAGCAGTTAACTCATCACGATTGGCTCTAACAGACATGACGCGCGCGCCGGACCCGACC
GCGAACAACGCTCGGCCCGACCGATTCCAAATTGATGCCCATTTTTCAAAATTGTTCCCTTGTTATTTTTCCCACAGCTC
GATAATCACGAAATAAAACCGGGGAAGACTCTGAGAATTAAGATTAGCGTACCGAACCTTCGACTTTTCGTCGGCAACAT
TCCCAAGTCTAAAGGCAAAGAGGAGATACTGGAAGAGTTTGGTAAATTAACAGGTAAAGTTTGAACCGAATGAATTAAAC
TGTTGATAGTTGTTGGGTTTTGACTGCGTGGGGCTTGGTGTGGACCGCTGAGGGTGCCCCGCTTGCGTCCCGCTTGTCCC
GCGGTCCCGGTCCGGCCCGGCGCCTCGCCCCGCCCCGGCCCGGACCGGAGCCGCGTCCCGGTCCCTCCCCCTCCCGCGCC
CCGCCGTCCCGCGTCCAACGTCCCGCGTCCCGCCGTCCCGCTCTCCAGTCATGGGCCGGGCGGCGANNCGCCGCCCCGCC
CCGGGCCACTGGCTATTCTCCCTC
> BF01027A1B02.f1   753 1   753    ABI
AAATTTTGCTTCTTAGCATTTTTGTAGTAGGAAAGTTAAAGTCTATTATTAAATTTAAGATTAAGCAACTTGTTTCTATT
TTTTGAAATTTCTCATAAAGATGCTAGTTCTGTCATACCTTGCCTTAGATGTTTTAGTAAGTCTTAGTCATAAATAATAA
GCAAAATAATTAAGATAATTTTTTCATTGGGGACCACCTCCTTCGATGGGAGTGTTCTGAGATTCGATTGTGGTTAGACA
TTTCGAGATGGAAGGCTTATACGTCGCTTTCAGTAAATTAAGAATATCGTAAAGCTTTAATTTGTTTAGAGCAGAGATCA
CTGAAATGTCTATGAGAGTTGTGAATCTATTATAAGAATTCTTTGTTTATTTTCACTTAATGTTTCCATGTGTAAAGTCG
GGGAAATTTACACATAAATAATATAAGGCTTAACTGTGCACTGTGAGAGCTTAGACCAATGAAAAGCAGACGCACAAGCG
GTAAATATGTAGATACGTAATTGGTATTTAGACATAATTCATACTTGAAATATTTCATCAATTATTAAGTGCGGGTGACA
CAACAATCAGGGGAAGAATTGATGTCTCACTCGAACTTTGAATAATGCAAGAAATTATAAAATAAGTCATTTGTATCTTT
AAATAAAATATGCTCACGATTTATTATATATTTCGAACACTGTGCTAGTTTATATTATATCTATTAATGCTGTAATTTAC
TTATATGAACTTTTATTATAACTTATACTTCTA
> BF01026B2G03.f1   706 1   706    ABI
GAGAGCTCTTTTCCCAATCCCGAAATTTAATTACAACTGCAGCTATGAATAAGAGTCATTTAAATGGAGATCTGTGGGAA
ACAGATCCTGAACTATATGATATAATTAAACAAGAGAAACAAAGACAAGCTAGCGGCTTGGAAATGATTGCTTCAGAAAA
CTTCACCTCCGTAGCTGTTCTTCAATGTTTGAGCTCATGTCTTCACAACAAATACTCTGAAGGAATGCCTCATCAAAGAT
ACTATGGTGGAAATGAATTCATAGATGAAGTTGAAATTCTTGCTCAACAGAGGTCTTTACAAGCTTACAAACTCAAGCCG
GAAGAGTGGGGTGTGAATGTACAGCCATATTCCGGATCACCTGCAAACTTTGCTGTTTATACCGGAATAGTCGAACCCCA
TGGACGCATAATGGGCTTAGACTTGCCAGATGGAGGACACCTTACACATGGTTTTTTTACAGCTACAAAGAAAATATCCG
CCACATCCATATTCTTTGAAAGCATGCCTTATAAAGTAGATCCGAAGAGCGGATTGATTGATTACGAACAGTTAGCTGTG
AGTGTTAAGTTGTTCAAGCCGCGTCTTATTATTGCTGGCATGAGTTGCTACTCCCGCTGTCTCGATTACAAGAGATTTAG
AGAAATAGCTGATGAAAACGGAGCTATCTTGATGGCTGACATGGCTCATATATCAGGACTTGTAGC
> BF01026B2G07.f1   614 1   614    ABI
AGTGTGATGTATGACCTCTCATGGAGACGGTGACCTCTCTCAGGCCCGCGCCCGGACTCCCTGCGGAGTTCTCTGTGTAG
AGAGGCGGTACTCTCCACCCGAGGATCGCTGGTAGACTGTAAGAGACCATTCTGAGTGTTGAAATGTAAAAATTCTGTAG
CGATTTATTTTGTACGATGAATTATTATTATGTATGTAAGCACGGTATGCGAGTGTAACTCCGCTGTGGTCGTCGGAGCT
CCGAGCGACCCGCCCGCTGCTCTGGCCGCTGGTCGCCTGGGGTTCGGTTCTCTGTCGTTGGTGTGTGTAACATTACCGAC
TTGTCGATCTAAACACGCGGTCACGAGTGCTGTCTGTAAGCGAGGCTGTGATTTATATTCTTCCTTCCTTAAACAACTGT
TTCTGGTAGTCATTGTGTGTGTGTAGACTGTGTGCCTCTGTGCGTGCGTGTGCGTGTGAGTCACGACCGTCTGATCATGT
CCACCGCGTCATTTGCACGCGTACAAACTNNTGTCTAAAATGATTATTTGGAGAAATATTCAAGTAGACAAGGTTATCAT
TAAATATATATAATTTGCGCAAAAAAATAAAGGAATGAACGATTCTTAACGTTT
> BF01026B1F02.f1   669 1   669    ABI
AAGAANNANNNGCAGTTCGGAGGAGGTATCATGGATTTCATGGTTCTGTGGTTTACGGGGGAACGAGTATTTCTGCGAGG
TGGATGAAGATTACATAAATGATAAATTTAACTTGACGGGTTTAAATGAGCAAGTCCCACACTACAGACAAGCACTTGAT
ATGGTCCTAGACTTAGAGCCTGATGATGACCTCGACGACAATCCAAACCAATCAGACTTAGTAGAGCAAGCCGCGGAAGT
GCTCTATGGCTTAATTCATGCTCGGTATATTTTAACAAACAGAGGTATTGGACAGATGGTCGAGAAGTTCCAAAGTGGTG
ACTTTGGTCATTGGCCCCGTGTTTACTGCGAGTGTCAAGCCACACTTCCGATAGGTCTCTCTGATGTTCCGGGCGAGGCG
ATGGTGAAGCTCTACTGTCCTCGCTGTATGGACGTGTACACGCCCAAGTCCTCGCGCCACCACCACACGGACGGAGCCTT
CTTCGGCACCGGTTTCCCTCACATGTTGTTCATGGTGCACCCGGAGACCAGGCCCAAGCGCCCCGCATCACAGTTTGTGC
CTAGATTGTACGGATTCAAGATCCATCCAATGGCTTACCAGCTCCAACAGCAGGCCGCGGTGAACTTCAAAGCTCCGCTC
CGCTTGGTGTCGTTCAATAACGGTAAACG
> BF01026B1F03.f1   667 1   667    ABI
CCGTNNCTTNCGCTGAGGCCTTCACCTGTTTTTGAGTCGTCATTAAAACTGTACAGAAGTATTGTAAGACAATACGCCTA
CTTCTACAACAAAATTCACACAATAGACTTGCCAGTTCTCAAAAATCTACAAGATATATTCACATTTGATAACTACAGAT
GGGCGGTGTCCACTGTGATGACCCGCCAGAACAACATAGTTCAGGGGACTGCCTTCACGTTGACGAACGCTTTCATACCG
CTCTGGGACATGTGCAATCATAAACACGGCAAGATAACGACCGATTTCAATTTGGAGCTGAACCGCGGCGAGTGTTACGC
GTTACAAGACTACAGACGAGACGAACAGATATTCATATTTTACGGAGCGAGACCGAACTCGGATCTCTTCCTGCATAATG
GTTTTGTGTATCCGGATAATGATTACGATAGTTTGTCTATCGCGTTGGGTATAAGTCCCAACGACGCTTTGAGGAACGGA
AAAGTCAATCTATTGAATAAGCTCGGCCTGTCTGGTGTCACAAACTTCTCGTTATACAAAGGCGCTAGTCCCATCAGCGT
GGAACTGCTCGCCTTTATAAGGATTTTCAATATGAACCAAGAGGAATTAGAGAAATGGTCGGCCGAGAGCATCCCGAGTG
ATTTGCTGTCTTTTGAGACAGGAACCG
> BF01026A2D11.f1   776 1   776    ABI
CCGTTGCTGNNGCCGTTGCTGTCGCGTACAACGTGTGGTTGTGCCTGGCCCTGGTGCTGGGCCTGGCGGTCGGCTACTTC
TTCTTCGGCTGGAGGAAGAGTACCGTCGTCGACGTCACCGAACACTGTCAATGACCTCGTCCTCCTATACTCCTTGTAAC
AGAATCCTAGTTATAAGTTTAATGTGACATTCGTTTCTGTCACATTTTTTATTATGACATTCCTATAAAGAAGCGACCGC
GACGATTTTTATTTTTGTATTCATGTATGTATTTAATTTTGTAAAGTACTTTTACTTTAAGGGAAAAATACAATTTATAT
TATTGTTATTGTCGTTAACGCTGAATGGGAGCAGTAATGTAAACAAAATGTTATACAATTTAATGTAAGGAAGATTGTAG
AAAACTGTTTAATGTGAGCTATACATTTCCTTAAAACATTTCATAAACTTTTAATCTTTATAAAAATTATGAAATGTGTT
CGATTACTTATATTTTATTATCATTATTTCGCTTGGAACTCAAAGTTGTAAGCTGTTGTAAATAAGGTATAATAAATGAA
CACTGGTTCACCAAACATTTAAAAGATTGTAAATAACGCCATCTATTGCAGAAACTGAACCTTATATATTACTAATTGAT
CGTAATGACACGAGATGGCGTGCAAACAACTTATAATTATTTGTGCATCGAAAATATGATTCATTTTATATTTCAAAAGA
ATTACAAAAGTTTATATGACTTTAAAGTATTTAGTTAGTTCTTATAAGAACGTATA
> BF01026A2E05.f1   542 1   542    ABI
CGAAGGCGTCCCTGAAAACCCTACCAAAAGAAAAGTTTTATAAAAACTAAGAATGTTATTCATCTCGCTCACCGCTTTCG
TAGCGGTGTTGGCCGTTAGCAAAGCGGAACCCACCCCGAATACCAAAGAAGGTCCCATAGCGGATCTGCCAGAGAATTGG
GACCAAACTAAAGACGATACTCAATCATTGTTTCTCAATAAGAGTGACAAAAATGACCTCGAGCCATATCCTCTTGCATT
GAGCGAAGAAGGCAATTCTGATGGATATGAACCCGTAATGGAACAACGTTACGGAGAATCCCCCCAGTCACACGGTGAGT
TAGACAACCTCATCATGAGACCAGAATTGTATGGTGAGCCGCCTGCTATGGAAGGTTTGTCAAGCGGATACGAATCTCGA
CGAAAGAAGCGAGGAAGTGGGACCAAAGTGGGTGGGGCTGGAGCTGCTACAAAGGTCGCTACAAAGTCAGGTTCTGGCAA
GAAGAATCTGAAAGCTGATGACGCACCTACACCTGTGGATTCTGTCAGCTTTGATAACAATA
> BF01026A1F05.f1   810 1   810    ABI
ATTGANNNTATCAATGTCAAGACAGATCCTAATACAGGAAGATCGCGAGGCTTCGCCTTCATTGTATTCAAAGCCCCCGA
TTCCATTGACAAAGTGATGGCTGCTGGAGACCACACAATTAACAATAAAAAAGTAGACCCAAAAAAAGCGAAGGCCAGGC
ATGGGAAGATATTTGTTGGAGGTCTTAGTAGTGAAATCTCTGATGATGAAATCAAGAACTTCTTCAGCAATTTTGGAAAT
ATTATCGAAGTCGAGATGCCTTTCGATAAAACAAAGAACCAGAGGAAAGGTTTCTGTTTCATAACATTTGAATCCGAGCA
GGTGGTCAATGAACTCCTCAAGACACCAAAACAGACCATTGCTGGCAAAGAGGTCGATGTTAAGAGGGCGACGCCTAAAC
CCGACGGCCCTGGAGGCATGGGCGGGCGAGGAGGACGCGGGGGCCGCGGAGCTCGCGGGGGACGGGGTGGCCGCGGCGGC
TACGGCGGTCAGGGCGCCTGGGGCAACCAGGGGTATGGCGGCTATGGCTACGGTCAGGGAGGATACGGCGGCGGATACGA
CGGCTACGGTGGCTATGGCGGATACGGATACGACGGCTACGGGGGCTACGGCGGATACGATTACTCCGGATACCCCAATT
ACGGTTACCAGGGCGGCAAGCAGCGCGGGGGCGGCGGCGGCGGCGGCGGCGGTGGCCGCGCCAACCAGAGGCACCAGCCA
TACTAGACACTACCAGTACCTGCCCATAGTCATCTCAGTCCAATAGTAAGGTTAAGCGATCGGTCATGAGCGTCCCCCGC
GCCGCGCGTC
> BF01026B2G12.f1   762 1   762    ABI
TATCGCTGCGCTAAACAACGTTATTCCCGAGGGTGGTTCCGAGCCGCTATGTGTTAAGGTTGCTGAAGAACACGGGAAGC
AGAAGGCCGCGTACTACGCCGGTTGGGCCGCTGGCTTTCATCACAACAGGGGTAAGGTTCAAGGTTATATAGTATGACAA
ATTTTCTCCAAACTGGCAGTACTTCGGTCTGCTGAAAAGTAAATTGTATAAGATAAAGTTCGGGTGTAATTTATTTCTGT
CGCTTGCTATTTATATTAACTTGGGCTATTTTGTTTTCTGCCAAGTAATATAAGTTTTGTATGTGTCATTTAAAACAGAA
CTATCGTGATTATTTATTTTTTATAAAAAAAAATTCTTTCGTTCTCTTTTTGTAGTTCGCTTGAAAGGTAAGTGTTTATT
ACGCTATTTATTTTATGCTCTTCAACAAAAAATAAAACAAATATATGTAAAAAATATTATTAATTAAATTATATAAGGAG
AAAGATTGAAAGATGATTTCCAAATTAAGTTTCTGTGTGTTATACGATACCATTAGATTTGATATAAGTGTAACATTAAG
TTAAAAATATATTTTAAATTCTTAAACTTTAAATTTGGGTCTTTTTCTCGCAATCTATAGAATAAATAGAGAATACTTTT
TGTGTTACTAAATAAAGAAGTTTTATAAAATTACAATAGTTTTAATTAATGAAATATTTATGATATATGTGATATTTATG
AACTGAACATGAAAGTAAACGATGTGTATATCGCACGCTGCA
> BF01026B2H06.f1   602 1   602    ABI
TTACCTGGATTGCCCGGAGAGAGAGGCTTGATTGGTCTTCCGGGTACTCCGGGAGAAATGGGCCCTGNNNGTCCAGCGGG
ACCCCAAGGTCCGCCAGGACTTCCAGGACCTGCTGGTCCTCCAGGTGTGAGTACATCAACAGCTGGCGTTACCGTTCCAG
GCCCTCCAGGGCCACCGGGTTTAATGGGTCTGAAAGGTGAACAAGGATTCCCAGGATTTCCAGGGCGAGATGGTTTAGAC
GGTATCCCTGGGGTACCCGGGCAGAGGGGTCCTCCAGGGCCCCCCGGTTCACTTAGCTTATTACAAGAACAGCGTCCATC
ATTATCAGAAAACGACGTGAAAAACATCTGTGAGGACATAATAAAAGTGCGTCTGGCTGACTTTTCATCGGGTCTTGTGA
TGCCAACTGCGAAACCGGGACGCAGAGGCCCCCCAGGACCGCCGGGGGCACCAGGGAGCCCCGGTTCCGTGGGCGAAACA
GGACCGATGGGTCCCAGGGGGTATCCGGGTGAAACAGGCGAGCCTGGTCGACCAGGATATCCAGGACCCAGCGGCGACAA
AGGAGACAAAGGGGATAGAGGTCCTCAAGGAGTGGGCATCCC
> BF01026A2F02.f1   691 1   691    ABI
GGCGCTCGGGGCGCGCGCCGTAGTGGGCTCGGGCGAGGGCGGAGCGCCCGGCGCCGTGCTCACCNNNGAGGCGGCGGCGC
GCTCCGACGCCGGCCGCTACCGCTGCAGCGCGCCGGACGCCACACTGCCCGCCACCACCACGCTCCGGGTCAAGGACATG
TACGCCGCCCTATGGCCCTTCCTCGGCATCTGCGCCGAGGTGTTCGTGCTCTGCGCCATCATCCTGGTATACGAGAAGAG
ACGCACCAAGCCCGAGCTCGACGACTCCGACACCGACAACCACGACCAGAAGAAGTCGTAAGTCGTCGGCGGCGCGCACG
CCTCGGTCCGTTCGTTAGCTATTTCGTGTTTTGTTCGTGAAGATATTACCAAATATATTAATGTTTGTTATTTAGTTAAG
AAAATGTAGTCGGCGTGTTGTTACCGGCCGCCAGCCACCGCATCGTGTACATAACATCTGAAATGGAATTTATATACGTT
GTTAGTTTTATTTGTCGCTTCGTTAACTCAGCCCGCGTCCGTGTGATACTTAACGTCTCAAAGTAAGCTCTGTATGTATG
TAACTCGCATCGCTTCCTTCGCGAGGTCTGTTCCCTGGCGGGGTCAGGGTCGACCCCGCCATCAGATCGTAAACAGTATA
ATGTACAGAACACCCCACTGTAACTACTGATACTAATAAATTTTTTCGAAA
> BF01028A2F09.f1   746 1   746    ABI
GTAACGNNNTAAGAAATTAAGATAGACATTGAAAAAATGTTTTGAACCGGCCTTTAGCCCCTGAGTAGTCTGTACATAAA
ATGTTGTTATAATTATATTTAGAATTAATACAATGGTAAGACGTATATAAACATGTATTAGTGAATATTCAAAAGAGTGC
TCAAAATAGTCTCGATCACATTTAACTGTAGTATAGCTTCTCTTCTATTTTCTTCTAAACTTTACTTTCTTCGACTCGTA
ATACTTCTTCTATATTTGCTTCTAATCAATATTCTAGTAATTCTTATTCACTCTTTGTCGCTCTTTCATCTTCATTGTTT
AGGAATCGTGGTATAGTTATCATCTTACCAAAAATCGGCCTTAATAATAGAGTAAAAAATTATATAAGCGTGTTGAACAA
TTGAAATTTTAATAATTATTATAAGGAAACCCCCATTTGTTCCCTGTTACAGGGGAACACTGTAGGCTGTATATTGCTTA
TTAGTGTATTGGATTGGCAAGAAACTAATTTTGTACTTCTGTGTGAAATAATATTCAACTGTCTGCCAACAAAAAATAAG
AGATCAGACTAACACCTAATCTATTGTATGAGTTTTGTCCTAATTAGCAAATAATTCAATGAAATCCGAATTGAGATCCT
TACAACTCAAACAATATTTTAGGAAACGACATCAATGATAGTCTGATTGTCATCAGTAAATTGATCAGAAATTTACGCAC
CTACCTTAAAAAAATTACATCATGCA
> BF01027A1G01.f1   701 1   701    ABI
TTGTCTTGNNNNNCTGAAGGAGGAATGTACNNTTTTCCAAATACTAGACTCNNACGCCGTGTCCGGTTTCTGTCTGCTGT
TTTTGATCTTCTTCGAATGCGTGTCCATCTCGTGGGCGTTTGGTGTGAACCGGTTCTACGACGGGATAAAGGAGATGATT
GGATACTACCCAACCATTTGGTGGAAATTCTGCTGGGTTGGATTCACGCCCGCTATATGCATAAGCGTGTTTATCTTCAA
CCTGGTCCAATGGAAGCCCATCAAGTACATGAACTACGAGTACCCCTGGTGGTCGCACGTCCTCGGCTGGTTCACGGCGC
TCTCCTCCATGTTGTGTATCCCGGGCTACATGCTGTACCTCTGGAGGGTCACCCCGGGGACAAATATGGAGAAATTCCAC
AAGATAGTTCGCATCCCGGAGGACGTTCCTACTCTCCGTACTAAGATGCAAGCCGAGGAACAAGCCAAACACGCTAGCGC
TTAAACACTTAACACTTTCGTTCTCAGACCTTCAGAGATCCGAAATGTGGGAGAAACCGCGGGCACCATTATGTATAACG
CACAATATTATATTAACTAAGCGTTCGTCTATTTAACCGTAGTTTATTTTAACTTAAGTTTTATCGTTTCTTTAAGTTAG
TGAATAGAAAATTTTAGACTTTAGGTTCTGCGACGCGTTCATGTATGTTTGTACCCTACGA
> BF01026B2H07.f1   782 1   782    ABI
CCGTTGCTTNCGATTAAAAACAAGGATAAACATTATTATATCCACTATGTATGAAAGATCAATATTATTACATTTCATCA
TAAGCGTTTTTTTTGTAACCAAGTGTATGAGTGATAAAGATAGTGTTACATTTTCATTTAAAGAATACCAATACAAGGAT
TCAGCAAAAAATGAGATGATATTTCGCGAATTTGAGACAGCTTGTGAACAAAGCAGTGCTTGCAACCAGATGAATGGGCT
ATCGCGCACTCGATGCGTCCGAGAATGCGTATCGCCCTCATGCTACAGAGAATTGTATATAACAGATCCGCTTGAAGAGG
GAGAAATTGATGTTCGTTTGAATTCTTTCAAAGGGTGTTTTATTCAAAGAAGTGGGCGGACTAGAAATTGATTTCGTTTA
AATGTTATATCATCGTTCATCTTATGTATTAATAAGATAAACAAAATACGAAAAAAATTTTGGTTTGTTTTTCTGGTAAG
ATCGAATACGCAACAATTTTTCTTTGGATTATTGAGGTAGAGAGAACCATTGATCTTAAAATATATTAAATATTTCTTTC
AAATATTCTAAATGAAATCCGTGGTATTTTAAACCATTTTAGGCAACTCCACGGTTCTAAATTTGAAAGTACGTATATTT
TAACAGATCGTTGTAAAAATATAATCTTGTCTTATTATTTCAGATGCTGACNNCGGCGAGCGAGATAACATTCGTACAAA
AAATATTAAAAATATATAGACCACAGACAATTTATTAATAAAATAATTATTACACATTTTTA
> BF01026B2H08.f1   638 1   638    ABI
TGACAACAAAAATCTACCTAATAGGAAAGCAAGTCTATCGAACAGGAAGAATAAAAAGCGTATTAAGAAAAACGTTAAAA
GACATACAAAACTTTCTCGGAGCATGTCATCTTGGGCGGAAAATTTCACTTTTGCGGCGACTTGGCAGTTAAAGCAACAA
GTTGCCTTTTGGAAAGCCCGAGCTAAAGCGTTAGAATATGAAAATGGTGTATTACACGACGTTATACGTAGAAACCAATG
TGTTGTTAAGTCTAATACTTGTAGTGATGATGACGACGAAAGTAGTAGTGAAAATAATCAGTCCGACCACGAAGACGCTC
AAACAGATAATGGTTTGGTTGAAGACAACGAGGAGGAGGAGGATAATTTTGAAGTAAGTGAACAATTCATTACATTTTTA
ACAGCAAACGCGAAGTACAAGGAAGACGCTAAACGTGAAAGGGAAAGGTTAAAGGCACAGTCAGAAGCTGAAAATCAAGA
AAATATTACAGAAGAGACTCAGGAAAGTGCTCAAGAGAACATGGAGAGAATGAGGAATTTGTACGGTGATAAATGGCAGA
GAATATCGGCATTAGAAATGTCCCTATTGACAAATTTTATACAGGAATCTGATCAGAATAAACCTTCGTATTGGCCGA
> BF01026A2F07.f1   694 1   694    ABI
AATGTACATTGGAATCTAATCGTTAGCGGANNTAAGCGTCTCTGTATATATATTTTTTTTATTTCCGTTTAAACTTTCGA
TATTTTTTTTAATCATAAGCCCTAATCCGTCAATGGTCTCGGCTCGCCAAAAATTATTTTTTTTGTTTTGTACTTGGTAA
TAATATAATTGATATAATCGGCGTGGTAGTATTCGTGTGGCCTGTGTTATGGCCTGTCTGTCTGTCTGTCTTCATTGTTC
CCTGTATATATATTTATTATAAAGATCGTTTGTGATCAACTCGTTGATTTTTACGAATTTATGGTAATTAAATTATTGCC
GGTTGATCGTTTAATATTATATTAGAATATATTGATATGTAACAATCGGAAAATGTATACAGATAAGAATTTATGAATGT
TACGATACTGAAACAAATATCTAACTAACTAAGCGCTCCGTGTTCTATCAAGCTCGACTTGACGCTTTTCAAATCTATCG
TCATCGTATTTCCTACAGCGTCTAACCTACGAATGGCCTCTAAGAGCATTGCGATCGGGTAAAATGAGATTTCGTACAAA
ACGAAGCAGTTACACAACTTTACTTTATATGATTCGTGTCGGCGGGAGCACGCTAGAGTTTTATATTATTTCGCAAGTTG
CCTTAATATATTTTAGACTGATTTTTATAATGAACGTGTCCGGAACGAGTGAAC
> BF01026A2F09.f1   760 1   760    ABI
GTTGACCTGTTCAAAAAGGAAGGCTTTGAAATGATCATAGTGGATACCAGCGGTCGACACAAGCAGGAGGAATCGCTTTT
CGAAGAGATGTTGGCAGTTGCTACAGCTATTAAACCCGACAACATCATATTTGTGATGGACGCGACAATTGGTCAAGCTT
GTGAGTCCCAAGCCCGCGCTTTCAAGGATAAAGTAGATATCGGTTCAGTCATCATCACCAAGTTAGACGGTCATGCTAAG
GGTGGGGGTGCATTATCAGCTGTAGCGGCAACACAAAGTCCTATAATATTCATTGGTACTGGAGAACATATTGATGACTT
GGAGCCATTCAAAACAAAGCCTTTCATCAATAAACTGTTGGGTATGGGGACATTGAGGGTCTTCTTGATAAAGTCCATGA
ATTAAAACTTGATGATAACGATGAGCTCTTAGAGAAGCTGAAGCATGGTCAGTTCACATTGAGGGCCATGTATGAACAGT
TTCAGAACATCATGAAAATGGGACCATTCTCTCAGATCATGGGCATGATCCCGGGATTCTCTCAAGATTTAATGTCGAAG
GGAAGTGAACAGGAATCCATGGCAAAACTGAAACGGCTCATGACCATTATGGACTCTATGAATGAAGGTGAATTGGATCA
CCGTGATGGAGCTAAGTTATTTTCGAAGCAGCCCACTCGAATTACCAGGGTCGCGCAAGGTGCTGGTGTGACTGNNAGGG
ATGTTAAAGATCTTATAGCCCAGTACACTAAATTTGCGGC
> BF01026A1F08.f1   652 1   652    ABI
CCGTTGCTGTCGCATGAAGAAGGAAGCGATGGATAATTATGTAACCGGAGCTGATTCTCAGCAAGGTCCAATATATCTGT
GCAAAGCGAGACACGAAGGCGACATGCTTCTTGGACAACTCAGACCTGACTACACATCTTGCGCTGTATCAGGAACTAAG
AGTTATAATGTCTTTGAAGTACTAGAAAATATTGAAAACGCTTCACTTATTATATGGGAACCATGGAATAAATTTAATTC
CAAACCGACTGGGGCCGTTGTGGTCGATTCGTCTGTTGATTCCGTGTTTATAGGTCGAATGATAAACGGTAACGATTTTT
CTCATAACATAGGTAGAATTATATATGAAAGTACTGTGGGTCATTTGATAACATTCAATGAACAAAATAGCGAGTTAGAC
GAAAACAGTGGAGAAATTCTAATGGAAATCGAACCGATGAGTTACAGGCTGGAAAATGTTGAACTCGATTTAATAACACA
GCACGAGAGGCAGGCAGATCCCCAGATATATACGGAACGCGTTTTGAGGAACGACGACGACGTCGCTGCGACCGTCACCA
CAGAAATAGAATACAAATATAATTACACTTTATCCTGGGGTCACGGTCATGGTGTAGCCATCGGTTTGAATACGACCATA
GAGATGAGCGAC
> BF01028A2D02.f1   790 1   790    ABI
CCGTTACGGACGCTTTGCTATCGGATCCAAATGGTGAAAGGTTTCCGTGGCCAGCGCCACCCCTGGACGAAGTACTGAAA
GGAGTGTTGCTTGAAGGAGCAGAGAAGAAGCTGTATGAGGAACTACCCATTGATGCTGTGAGGGTCTTCTATTTTGCAGC
TCATTGGTGCCCGCCCTGTAGATCGTTCGCTCCCGGTCTGTGCACCGCTTTGTCTGCGGTGCGCAAGAGACGCTCTAAGT
ACGCGAACACACAGCTTATACTCGTCTCCAGTGATCGATCGGAGCAATCCTACGCCCGCACGATAGCGTCCCTAACACCA
GGGTTGGCACTATCCGTTCCGTGGTCATCCCCGGCTCGCCTGGCACTGCCGGCAGCCCTAGGCGTAGCGGGTATACCAGC
GCTCGTTATAGCTGATGGTACCGGGAAGATACTCACCGCCAATGGAAGACAACACCTCACCGCTGATCCGACAGGACTCA
ACTTCCCATGGTCGCAGCGACCCGTGTCGGCCCTCAACGAACAGGCGCTCCTCAAAATGGCGAGACACCCCGCTGTTGTG
CTGTTCGTTGACGACGAGGACGCCGAGATAGAATTCTCCGAATCCGTTTTGGCTCCATCGGCCGAATCCTACTACGAGGA
GTGCAGCATCCAGTATCCAGGATTCTGTCCGTACCAGAACTCCTCCGACGACGAGAGTATGGACTTCGACTACTCCACCA
AGACCTCTCGCAAGAAGAAACCCTTCAAGCACGTGATGTTCTACATCGGTATAGACGGCACGGACAGCGC
> BF01028A1B01.f1   793 1   793    ABI
CCGTTNCTTNCGGTGTGAGCGTACAGTTACTTTGGAATATTCGCATGACTAAGTGTAGGTCGGCGAAGTGTATCTGCCGA
GGATATCATGTGACTCGTTGTAGCAGGTTACCAGGGCGGCAAGCAGCGCGGGGGCGGCGGCGGCGGCGGCGGCGGTGGCC
GCGCCAACCAGAGGCACCAGCCATACTAGACACTACCAGTACCTGCCCATAGTCATCTCAGTCCAATAGTAAGGTTAAGC
GATCGGTCATGAGCGTCCCCCGCGCCGCGCGTCGCCGGTCGGCCGTGTCGTGGGTGTCGTGGGTGTCGGGGAGGCGTCGT
TCCATTCCACATGATTAATTTAAGAAGTCTTTTTAAGAAATTTTAAGAATAAAGTAAATAGTCGGTCATGTGACGCGACC
GCTTCGGAACGGTCGACGCATGGAATGATCATAATATAGTATGGATTATAGATTAACTGAGTATTATTGCTGATTAGATT
CAATTTTGACATTTTAGTATCGAATCTTACCTTTTTAAACCGATTCTATAGAGTAATGATAATAATTATACAGAGCTTAA
AGTGTAGTGTCGTATGTGTGAGGAGCCCTGTCCGCGTGTCTGTGTGTGTCCGTGCGTGTAGGTGTGTGTGTGTGTCGGTG
AGAGTACAGCCGCGGTCCACTCAGCGATGACTGTCTGGATCTCATTGCAGAATGTTGTAGATTTGTAATTTTTCTTGGTA
ATGTAACATGGAAATTGGAATCATGTATTTTATACAAAGTAGTCGTTTCTTCCATTTTGTAGGGATGAAAATT
> BF01026B2H12.f1   650 1   650    ABI
CGGGCCAGCCGATGCAGACGGACCGCGTGCTGATGTTCACCACCATTAACATCCTCACGGCTCTCGTCGCTCAGTCCCTG
GGCTTGTTGATCGGAGCCGCTATGAAGATAGAGACCGGCGTGTACCTGGGCCCGGTCACGACCATACCGGTCGTATTATT
TTCCGGGTTCTTCGTCAACTTCAACGCCATCCCCAGCTACCTCCAATGGCTGACGTACCTGAGCTACGTCAGATACGGCT
TCGAGGGTGCGATGCTGTCGGTCTACGGATTCGGCAGAGAGAAACTGCACTGCTCTCTGCCGTACTGTCACTATCGATCT
CCGAGTCTGTTCCTCAAAGAAATGACGATGGACAAAGCGAATTTCTGGGTGGACGTCGGCGCGTTGTGCGGTTTCTTTGT
ATTTATTAGAGTTATTTCCTATCTAGTGCTAAGGTTCAAGCTGAAGATGATGCAGTAGGTGCACAAAAATTGCTTCCTCG
TTTCATCAGTGATGAGTTACTTTCCATTTAATCAGGTTTTTAGCAACACTGCCCTAAGTGGTTCGCTTAGCGTTACGGCT
GACATAGTTTTCAATATTTGCAAGACGATGTCAGCTCGGCCTGCGTCTACCCGCGGCGCAACTAGACGTTAAAGTAGATT
AATGATAGTT
> BF01026A2F10.f1   749 1   749    ABI
ACGACATATTCTCGAAATCCATGAACATCTTCGGATCCGCTTGGTTCAATCCGTACGATAATCAGACGCTTGAAAGGTTT
GAAGCTTTCACATTGGACCCTAAGGCTTCTTACGTAGACAAACCATATTTCTTTGGTATTGATCCTATCTGGCAGACTGC
TGAGAATAAGATTATCTTCCTTAACTCTTACAAAATGAAACTGTCCATAATATTCGGCGTCATTCACATGATCTTCGGCG
TTTGCATGAGCGTCGTCAACTACAACTTCTTCAAGCGCCGCTACTCAATCTTCCTGGAGTTTCTTCCACAAATCATTTTC
CTGTTTCTCCTCTTCGCTTACATGGTATTCATGATGTTCTACAAGTGGGTGGCCTACAGCACGTTATCTACAGATGAGGC
GTATACCCAGGGTTGTGCGCCATCAGTGCTAATTCTCTTCATCAACATGATGCTGTTCTCGAGTACGGAACCCGAAGGCG
GCTGCAAGGAGTACATGTTCGAGGGTCAGGGAACTCTACAGCGCGCGTTCGTTCTCGTGGCGCTTTGTTGCATACCAGTC
ATGTTGTTGGGCAAACCGTTGTACTTGTTGTGCGCCGCCAAAAAGAAGCACGACAAGCCGCAATCGAACGGTAGCGTGAA
CCAGGGCATCGAAATGCAAGAACAGACTGATATAGAGCAAGCCCCGAAGCCCGCGGCCGGCGGACACGACCATGATGATG
AACCGTTCAGCGAAATCATGATCCATCAA
> BF01026A2D07.f1   762 1   762    ABI
CCGTTGCNNNCGCCGTTGCTGTCGCCTTACATGAATTATTAGTGATTAGATTCGTGTTTAATTGACCTTTACCAAAAATA
ATATTTTCCTTCTCGAAGTTTAAATCTCTAAGATAGAAATATAATGACCAAACAAAAGATAACACTTACTACTAAGTCCT
GGTAAAAGTTCGGCCATTGTTTTGGGCTTTATAAAAGGTTTACTTTTTAGTGATGTATCCATTTCTAATAATTGTATTGG
AAACTTATAATTGCACTTCTTTACTATCCACAAAATATAAACACAAACTTAGTTTTTAAAATTAAATATTTCAACTGTCA
TATGTGTCAAACCTAACAACCGTAAACATTTAAGTTTTATGCTATTGGTTTTTATGACTCAGGGGAATTTATTTATTTAT
CTTTAAATTAAAACAAATAAATCTTTATAAAAAATTATATATTAAATTACTTTTGTTATTTTGTCTTTACTTAGAGATTT
AATCTAATTTTAATGTCTTATCTGTGATTGTTATCAGTCGTAGATTAAAAACGACATGTCATTAAAGTGAGACTTATTGA
TTTGTCAATTCATGTTTTGAACTTGTCATAATAATCATTGATATCTGTTAATACCTTGTCGTCCAGTGAAGTTATTCCAC
AGTTGTAATATACTTTAAGTAAGATGGTCAACTACGTGGATATAAAGGGATTTCAAGATTTTACTAAATATACAGAGCAA
ATAAACTCAAATGATCCACCTGTATTATTCTTCTTTAGTGGA
> BF01026A2G07.f1   630 1   630    ABI
TTGATGATCCCCTCGACAAGCCGTGTTACTGTGACCATGCTTGCATGAAACTTGGCGACTGCTGTCCTGACTTCAGGGAA
ACTTGCGGAGTATTGGATTGCGTGGTATCTGGTTGGGGAGAGTGGTCAGAATGTGACAATGAGTGTGGTTCGGGCAGCAT
GATGCGGAGTCGTCGTGTAGTGCAGGCACCGGCTCGCGGTGGAAAACACTGTCCGACATTGGTACAAAGAAGGGCTTGTC
AATCCCACCACGGTTGCACTGAAGAGAGTGACATACCATTACGCGAGGAATCGGCGATGATTCTACCTGGCTCACTGTCT
ATAAGTCGTCATTCCGATGAAAGTGTTGACATCAGGAAGAATTTGCGTCTACGCAATCCTGATGACCCAGAATCGAACTC
TCATAGGGAGTACTGCGTTCAATATGAGGTTACGAAAGTATCCAAGGCCTGCCACACTGACTCCGATTACAAAGCTCTAC
GAGAGGGTGCTACCGTATGTGTCATGTGCGAGACGGCAGCTCTTAGACGTGATCTCAAATGGCGTTGCGGCGGCCACGGC
GTATCTGGACACGCAACACGTTTTTACGCTCTCGTGGCTCCACACTGCCACGGAAAATGGATCCGCGCAT
> BF01025B1G05.f1   793 1   793    ABI
GGAACACCCTCCCTGGCCCCGCGGCATCTGCTCTTCGTGTCAGCCGGGCGCTGTGACGCTCACGAGGCAGCCCTACCGCC
ATGTGGACAACGTGCTACTGGAGCACGCCGCGCCCGTGGAGCGCTTCCTTTCCTACTGGCGCGCCACGGGTCACCAGCGC
GTGGGCTTCCTGTACGGCCGCTACGAGCTCCACCCCGACGTGCCGCTGGGTATTCGCGCCCGCGTGGCCGCCGTTTACGA
GCCGCCTCAGGAGTGCAGCCGGGACGCCGTCCGCCTGGCGTCGGACGACCACGCCGCGCTCCTCGACCGCCTTGCCGCCC
GTCTCGGCCTCGAGCGTGTCGGCTGGATCTTCACCGACCTGCTGCCGTTGGATCTAGTCAGCGGCACGGTGCAGTGTCTG
AGGGGTGTGGACACGCACTTCCTCTCCGCTCAGGAATGTATCACGGCAGGACATTTCCAGAACGAGCATCCGAACGCGTG
TAGGCACGCGTCGTCCGGCTACTTTGGCTCTAAATTCGTGACGGTGTGCGTGACAGGCGACGCCGACAACCACATCCACT
TGGAGGGCTATCAGGTGTCGGGTCAGTGCGCGGCGCTGGTGAGGGACGGCATCCTACTGCCCACCAGGGACGCTCCCGAA
CTCGGATACATTCGGGATTGCTCGCCCGAACAGTACGTGCCTGACGTTTACTATAAGGAAAAGGATGCGTACGGCAACGA
AGTNNNCGTGTCGGCGANNNNNCTACCGGTGGCTTATTTGCTGGTGGACGTGCCGGTGGGCGTGGCGCCCGCG
> BF01025B1G09.f1   797 1   797    ABI
CCGTTGCTGTCGCAAGCAAACAGTGTAAAACTAAAAATGGCGGTGTAGGTGTCGTCCACTAAAATTTTCCCTTTGTCTAG
TTAAACGCGGGTGCATAACACTTAAAGTGATAAAAATATTAGCATACCGTTTACACTAACGTATTCGAAGATCATCCAAA
GAGAAATGGGTGATGAAATGGATCCCTGCGAATGCCTGTGGAATCATGAGCTTGCTATGCGCCGACTGATCTCCCTGCTT
CGTCAGGGGCAATCATATTGCACTGATGGGGAGTGCCTGGACGAGCTGCCCGGACCACCGGCGCAGGCGGCGAGCAACAG
CTTCCTAGTGATGTTCCTCATGATGGCACTCGCTATGGCCATGTACATGATGCGCCCGCGTCAGATACAAGACGTCGCCA
AACCCGCCTCCAACTCTCAGGACCGTGACGGCGCCCCGCCGACGCCGCCACGTGTTTAAATCTTCTAGCAGCATTCTTGT
ACGGTCGGGGGGGTAACTTTTAATGTATTATAGCCGTAAAGGCATAGCGTCTTAAGACATAATAAAACCTTAAGCATAGC
GTGCTAAGGAACGTTTAACTTAAATGTAACCGTGTAGTTTGAAATTTAAAGTTGAAAACTTTGTCTATACATTGTTAATA
TCCCGCTTGATGTACCACGACCTTGACGTGTAACTGACATTGACAGATAGTGTTAAGTCATTCCATGCTATTTAATCTAT
TATTGCCAATATATTACGTTATGTAATTTAAGGATTAATGAAAGCATTGTGTAATTATAACATTTAAATAATTGATA
> BF01025B1G06.f1   758 1   758    ABI
CAAAAANNNATATTATATATATATATAACGTTAAGAGAGAGCACTTCGGTATCGCGTTCTATCTGTACGTTCTCTGATGT
GTATGTATTCCGCGATGAGGGGGGCCGCTCGGCCGTCTCGCAACCGACCAACACCACCACAACAACCTCAACAACCACCA
CAACCCCAACCACCACAACCCCAACAACTACCACCCCAACAACCAACACAACACCAATCACATCAACAACAGCAACATCA
TCAAACAACAACAACAACAACGCCGCCGCCACTCTCCGACACGGGGATTGTAAATTTTCTAAGTATTTTGTACCGCGTGT
AAAATGTATGTATTTTAATTCTGTCGTAGCACACGTCCGTGCCGACCTTACGTCGAGGCGTGTGTGACGTCACGTCGCAC
AAACCCAAAACACGTGTCCGGCGTCAACGTTGATTATTTAACTTATATATTTTAAAGGTTTCTCATCATTACATATTACA
CTACATTATTAGATGGTATGTTTATGTATGTATGTACGTACGTACGTAGAGCCGCTCGCGTCTCGTAGCCGAGCGACGGG
TCAGCGTCGCGTCATTCGGAGTATTCGCACCGGATCGCTTTAATTACTTACGAGTATTGTGATAGAGATTTTTTTTTGTA
TATTTTAATTTATTTTTTATTTCGCACGTTTCTCGTATCGAAACACCCGTGTAGCGCTACATCTCTACCGGATATATCAC
ATGCAGGACGAATGGTAGTACTGGAGTCGTGCTAGCTT
> BF01025B2C03.f1   754 1   754    ABI
GTCTGCCTGAAGCGAGACGACAACAAAGACTGGCGTGGATACCCACTCCAATCACGCAGGAAGCGGCGCCTCCGCCCCGC
GATACGCAGCCAACCGTCGATAAAGCGGCCCAGAGCCGCGTTATTCTAGAACTGGCGTGCAAAACCATCGCCCTGATGCA
GAAGAACCGTCTGATACAGCAGAAAATTGTCGCCCTACAGAGGGAGACTTCTAAATTCGTAGCTGCCGTCATGAGCAACC
CAGAGAACAGGCGGCGCTATTTGGAACATGTCCGTTTATATGGAGCTGGTCGCATAACACTCGTGCCGACAACAGACGCG
GGAAATTTACCACTCAAAATAGAACCAAAAGATTGAATTGAACGAAAGAATGAATGTTTTGTTTTTATCATTCTTGTCAT
GGCGGATGTTATTGTTATTTATTTATTTCTTTTTAATTAATAGAAGTTGGTAATGTAATTAATATGTTTATGTTCCAGCA
ATAATTAATGTTGAATTCAGTGTCTTTAAACCGTTGTGGCTAGTATAGGATACCTTCTTGTTGTAAACTTTTTGAGGTTG
TTTTAAGAGGCTGTTGATGTTTCGATTTATCTTCGTGTCGTATTCCGTAGAATTGTGTTATTTTAATATTTTCCCTCTTA
TGGGTTAGGATTGTGGGATGATGAATAAATACAATTTTTTAATCGATTTCGTAATAAAATCGATTATTAAATGAGGATCG
GTAATCTCTTGATTAACTTACCAGTATATTCTAA
> BF01025B2C04.f1   720 1   720    ABI
CAGAGANNNGGGTCGGCGGTGTGACGGTGAGCCGAGGGTGAGACACGAAGCCCCGAGGTCACAAGAACTGATCCGAGCTG
ATGCTGTGCTGTTGTCCTAGGACCTTCTCTCGGTTCCTATAGATCTCTCGACAGTGCGCGTTTGCAGTACAAAAGAGACT
TGTGATATTTTATAGTTTTTTAAGTTCCGCGACGGAGCGGTTCCATCTTTTCGCGTCGGCAAGTGTACAATATAAGTAAA
GATTTGGAAGACATGGAGATACTGCCGGTCACGAGCCAGTTTAGAGTCGGATTCAGTAGTGAGAAAGCTTGGAGCGGGCC
GACATGGCGGGAGGCGGCGGCGCCCGTCCCGACGGAGGCGGCGCTGGCCCAGCGGCTCGAAAGAGAGCTGCGGGCGGCCA
AGGGAGCCAGCGACCTGGCCACGGCTGAGGTGCTGGTGCCCGCGGAGCTTTTGGCGAGGGCGGCGCGCCAGGCGCTGGTG
TTGGCCGAGGGCGAGCCGTGCGGAGCCCGGGGCGCCGCAGTACTCGTGGACGTGGCCGGTCGCCGCCTAGCGGCCTTCAA
GATAGACCCGAACACCGTCACCACCCACGAGATACACCTTCACCTCGAACACGACGCCACCAACTGGACCAGCCTGTTGC
CGCAATTCTTAAAGAACCTCACGAGAGGCGGCACCATCATCATCAGCCCCCAGTTCACGATAGAGAAGAAGAAGCTGTTC
> BF01025B1H08.f1   759 1   759    ABI
AATATTTTATTTTCATTAAGAGCCGCTACGTTGACAAATTTATGTTATAATGGCAGACAAAAGGAAAACTAAAAAACGAA
AAGAGGAATTCGGTGAACCCTCCGAATCTGAGAAGCCCACAAGCGAGGAGTACGCCGTCGCTAAATGGCTAAAGGCGAAC
GTACCCACGAAGAAGACAAAATTCCTTAATCATCACGTAGAATACTTCACAGGCACAAGAGCAGTGGACGCGTTATTGAC
ATCAAAATGGGCCACTGGCAAGAACCCCATTTTCACTACCAGACACGACATCACAGACTTCCTTCACCTAATGCTCTTAC
ACAAACTCTTCCACAGAGCTAAAAAGGTGCCAGTGACAGAGCAGGAGCTTAAAGGAAAATCGAGGAAGAAAGATGTTGAA
AAGACGAGTAAGAGTGGGGATGAACAAGACGAGAAGAATCAGAGTGCTTGTGAGGGAAAAGTATGTCGTAATGAAAAATT
TATTGCTTACATTATACTCAGAAACCAATACTGATTCTCCGGTTTAATAGTTGTATTTATCTACAAGTTGCGATTGTTGC
TGCTATCAACATAACATACAGGAAATATATTATATCAACAAAGAATAACATCAAACGGTTGACAGAAATCAAAACCAATA
TACTGTAATACTAAATATTAAAACTTATATTAACCCAAATTCCANNNANCCAAAGACAAAGACGGCAAAGATAAGGACAA
AGAGAAGAAAAAGAGGAAGATCCGTCTGGAGATGCACAT
> BF01025B1C12.f1   804 1   804    ABI
ATTTAAAAGTTTTATAAAGAGTTATAAGAGCCATATTTATTGCAGATATACATACTTATTAAGAAGCAAGGAAAATAAGG
AATAAATAGCGAGTTATTCTCTGTCATGCTGAACTGATTAAAGAGCAGGTCCACGTTTCTGATAAATAACATTGAATACT
GTTTAGAAAAGAATAATAGGTCATATAAAATATTAGCCAATAAGGTATTATGGTGTTACGATGACTTGTGGAATAGTCCA
AAAACTTCTATACAAAGCAAGGTATTTTCGTGTTTTCCATCATGGATGGGAAATAGTGTTGGGATTTCATTGTTATAATA
CATGCTTGGAAGGGTTGTTGAAACTGTGGCAATAATAAGGTGAATGAAAAAAAAGTTATATTTACAACCGCAACAGTTGA
AAGCAACGAAACAATGGTTGTTTCCTTCCATTTTAAATAATATCTTTAATGTATGGGAATGTTAGAGATAGGCGTTTTGT
TCACTGTAGCGAAACTTTGTGAATTACTGAACTAGCTCACGAATCCGATCAATGTAACGTGTTACAGAATAAAGATGTCG
CAGAACGCTGTTGTATTATAATGTTTTTTCTCTTATATTCGAGAAACAATAAATAAAAATATATGTTAATATATGGAGAT
ATATTGTAGTCTTGTCTATTTTAATATTCATAGATTTGACATTTAACCGATATGTGTACTGTATTATTTGCAATTAAAAA
ATATATAATTGTAAAGCTTAACGAAACGAGCACAATGATGGGGAATTAATTTATAATTGTATACCGTTGTTGTTATTGTG
AATT
> BF01025B1A01.f1   812 1   812    ABI
GGTTTTGGAGGTATGGATCATAGAGGTTTGATTCAGAATTGGGGCAACCGAATGAACTTCCCCAACAAGTCGGATGTTCA
ATCAAGTTCCCAGGCTATATCTCTCAACATTGATGAGGAATCCCTCGATTGCGTCCTCATGAAAGGTCTTCCTCGCGAAG
CTACGGACAGAACTATCGTCAACTTTTTGTCAGACACGGGAGCCGTACCTGCGAGGATCCACCTCATGCTAGACAACAAC
GGTCTTCCTTCGGGAGATTGCTTTTGCGAGTTTAGAACCTCTCAAGAAGCTAGGCAAGCAAGCACTAAGCATGGCAGTCT
TTTGGATGGTTGCCGCGTTACCGTCGATTTGGTTTTGAGAAGTGTCGTAGAGGAAGCTTTGGAAGGACCCAAGGACACAA
ATCAGGGGACTCAAGAGGGTCTACTCGGACCGCCACCTCCCTTCGTCAACGTACCTCGCATGCCATTTTTCCCGAATCGT
GGACAGTTTCGAGGTCGAGGATTCGATAGAGGAGGATTCGACCGAGGCGGATTTATGAATCGTGGCGGGTTTGATCCCCG
AGGGCGTGGCATGATGCGCGGTCGCGGTGGCTGGCCAGATCGTGGTCGCGGGTTCGACCCAAGAGGCCGTGGCCGAGGCT
TCATGCGCGCGCCTGCACCTAGAGACGACGAGCCAGATCCAGCACTCGAAGATTTCGGCACGCCAGGTTGCGTGCTGTCT
ATGGAGAATGTACCTTTCAGNNCCACTATTGACGACATCCTCGCGTTCTTCAGTGACTTTGAGCTGACACAGGATGACGT
TATCCGCCGCTA
> BF01025B2C10.f1   737 1   737    ABI
GTTTTAATGAAAACAATTATCATATCGAGGACGCCGTGTTAGGACAACTGACAGTTTAGGGAAAACATGGCCAAAAGAAA
TATACACTTATCATATTACGTTTCTAATAAAATTTTAACATAATTTTGTTCGGACCAAGTCACATTTTAACTATATATAG
TTATTTCATGCACTTGTTAACATTTTAAGATGACGATTTTGACGCAATACAAACAGAGGCATCACCTCTGAGTAATATTG
AAATGTTTTCTTAGTGTTGACTTAGAGTTACAGAGAAGACGCTTGAATTTATCAGATTAATATGAAGTAACATATGTCAC
TATTGAAACTGTTGATTGATGAAGAGTTTTAGGGTTTATCGAATGAGATAACATTAGTTGTTTAGTTAGAAATACTTTCT
CTCTTCTTCGCTATTTTGATAAATAAATTATTAAATTAACATTAATATGTTTATACTATCAAGTATATAGATTAAATATT
ACTAGGTCCATCGGAAGCTTTCTGTGGCCGTTAGAAATTTAGTTTAAGTATTAAAATAATTAAAAAAAAATTAACAACCA
ACAGAAGTATGATTAGGAAATATTTTAAAATAGTGATAAGAAATATAGAAATAGCGAGAAGGCTTTATTAAAGACTATTT
TAATTATTATAAAATTTTATGTATGTACTAAAAATAATATGATAATATTTTTGGCAAAATTTAGAACTGATTGCTGGTCT
GTCTTATTCATTATCTC
> BF01013B1C03.f1   804 1   804    ABI
CATTTTCTTCTGGTTCTCTACGTCTGCAGTTTGGTTGTGTACCAGTTCAAAAATTATTTCAAAATTTTTGCCATCAGGAA
AAAAGTTAAAATGACGGACAAGCCGAAGCGTCCTATGTCAGCATATATGCTTTGGCTAAATAGTGCACGAGAACAAATTA
AGTCCGAAAATCCGGGACTTAAAGTTACCGAAATTGCCAAAAAGGGAGGCGAAATATGGAGATCAATGAAAGACAAGACT
GTTTGGGAGGAAAAGGCGGCTAAAGCTAAGGAGCAATACACAAAAGACTTGGAGTCATATAATGCTAATGGAGGCGGTGG
TGAAGGTGGCGGTAAAAAGGCACAGAAAAGAGGAAAGAAGGGCAAGAAAGCTTCCCCTGCTGCAAAGAAGAAGAAGGAGG
AATCAGATGAAGAAGAAGCTGGTGAGGAGGAAGAGGAAGAAAGCGAATGATCTCCCAACTTAGGCATTTCTGTTCATATT
GAATAATTTACTTGGACTTAATTTATTACAAAATAAAATGGGACTGACTTTCCAAAGTCTGTATTGAAAGGGTTTAATTT
TTTATAAAAGTATTACAGAGATTTTAATTCGTGAATATTAATAATAAATTTACTCATCAATTAATTTATAAATTTAATCG
ACATTATACTTGTTGGTTTGTTTAATGTGTGTTGCAGCTTGGGTTTTGTAGAATTGGATAATGATAGGTTGTGAGTGCAG
AGTTTGGAAAGTTCCACCACAGGCTAGGTATCTAGGTTTCTAAGCCTCAAAAAAAAATAATGTTTAAGTGTTAGCATGTA
TACA
> BF01011A2F11.f1   853 1   853    ABI
ATAATATNNNNNAAATTGAAAAAGAAAAAATTGCAGCATTGCCCTCTCAATTACTGATTACAACAGTATGTCATCCAATG
GAATATGCAAAAGTACTTATTCAACTGGGGTACGAGCCCTTACCACCACGGCGATCAACGACTCTTTTCGGCCGGCCTGC
CATGATATTACCTAATGTCTTTCAGTACATAAAGTTTATCAAAAAATCGGATGGATTTTTCGGATGCTATAGAGGTTTAT
CTGCAAGGGTACTCGGACTTATAGCTTCTAGTCAACTAACTTCCAAGGTAATTTTTGCCTGTGGTATCGACCTGCCTGAA
ATCAACGACCCTCCAAACATCATAACAGACGAGGAACCTAAACTAGAAGATCACTACAAACTTGGACGTCGGGATATGAT
CATGCATACCGCGTCTGTAGTAGTGTCATATCCATTCCATGTTGTGTCAGTTAGAATGATGGCATCATTTATTGGTAAAG
AGGAAGACTACAGCTCCCTATTGGGTGCTATTGTTTCCATATATCGTGATGACGGAATTCTCGGATTCTTCCATGGAATT
GTGCCTAAGCTTGTTGGCGATTTAACCTGTGTGGCTGTCACTGGTATACTGACCTACTATGTCAACAAATATTTGGTTAA
AACTAAAGATCTAAGATTTTATACACAACCACTGCTGACATTTATAACTAGTACCATCACCTATCCTCTAGTGGTTGTGT
CAACATGTATGGCTGTTGCCGGAAGTAGTCTCCGAGCTGGTAGACCTCCTTTGATGCCAGCATACCCATCCTGGCAGTCT
TGCTGGNNNNACCTGCTCAAAAACAAGCAACATAAACGTGGATCATCACTAAT
> BF01020A2D08.f1   776 1   776    ABI
CTGACACACAGTTATTTATATCCAAACATTAANNNNCCTATCGGCTGTACTTCGGAACTTTCATATAAAGGGCAACAATT
TTTAACACAATTATTTGAGAAATATGACAAAGATAAAGATGGGATGCTGAATCCAACAGAGTTGAAGAATGTGTTCTCAT
GTTGTCCTCGTATACCGTGGCATAATTTGCGCTATACAGTGCCTACAAATGAAAAGGGTTATCTGACATTACAAGGTTGG
ATGTGTCGGTGGACACTGATGACACTATTAGACTTGCAAGAAACAAGTGCCTACTTAGCATACCTGGGTTATAATTTTCT
CGAAAATGATACCCAAAAATCAGCATTTCACGTTACCAGAGACAAAAAGGTCGATATTGCAAAAAAACAATCAAGCCGGA
ATGTATATCAATGTCACATTATTGGACCTAGAATTTGTGGCAAAACATCCATATGTAGGAGTTTTCTAGGAATAGCGCAT
AAGAAAATAAAGCCTCATTCACACGAACGAGGCGACGGTAACAGCCCAGAGAACACATGCTGTATTAACACAATACATGT
ATATGGCCAGGAGAAGTACCTGATATTGAAAGAGATTCCAATAACCCGTGTGTCCGACCCCTTACAGCCTCATGAGGTCA
ACTGTGATGTGGCCTGTCTTGTGTATGATGTAGCTGCAAGTCGTTCATTCGAGTATATTGCTAGAATATATATAAAATAT
TTCGCNNNNNGTCACATTCCTGTATTAATAGTAGGCACCAAAGGAGATGCTTTGAT
> BF01011A2F09.f1   782 1   782    ABI
CCGTTGCTGTCGCTCTAGCTTCGTTTCGGAGATATCGGACGAGTTTNNNATTATCGTAGTCAAGGCTATCAAACGCCTGT
GCCTCAAGTTTCCTAGGAAGCACCAATCGTTGGCTACATTTTTGGCCGGCATGCTCCGCGATGAAGGTGGCTTAGACTAT
AAAGCGGCCATTGCTGACGCGATCATCGCTCTAGTGGAAGAAAACCCCGATGCCAAAGAGACAGGACTGGCTCATCTGTG
CGAATTCATCGAAGATTGCGAGCACCAAGTCCTGTCGGTTCGGATTTTGCATTTATTGGGACGCGAAGGCCCTAAAACTC
GCCATCCCACGGAATACATCAGATTCATCTACAATAGGGTCATCCTGGAGACGGGGCCGGTCAGGGCGGCTGCGGTCTCT
GCTGTGGCGCAGTTCGGAGCCCACATTCCTGAACTCCTGCCAAATATAAGAGTTCTGTTAAGTCGCTGTGAAACCGACGA
GGAAGATGAAGTGAGGGATCGCGCGATCTTCTTCAACGCGATCTTCAATTCGGGCAACGAGAAATTGATAAGAGATTATA
TCACCCACGTACCGAGAGTGAACCCGGTTCTGTTGGAAAAAGCCCTCCATGATCATGCCAAGAACAGGCCGAACGAACCC
TTCGACATCCTGAGCGTCCCGGAGATGGAAAAACCGAAGAGAGAAGAAGTGGTAGAGATCGATGTGAAGCAACCGAAACA
GATAACAATCGAGGAGATTTACAGCCAGCAGCTCGCGAAAATACCGGGCATCGAGAAATTGG
> BF01021B1F06.f1   790 1   790    ABI
TACCCGATTTCGTATCGAAGACCGAACATCACATTGTGAAGTTTCAATCACTTATAACCAAAGGTAACGAGGGATTGGTT
CATCACATGGAGGTGTTTTATTGCGATGCAAAAACTGACGTTGAAATTCCATTATATGAAGGCAATTGCTTCGCTAACGA
AAGACCAGAAATGACAAAGTTATGTTCAAAGGTTAAAGCTGCTTGGGCTATGGGTGCACCGCCCTTCGTATACCCAAAAG
AAGCGGGGTTGCCGTTTGGGGGACCCGCTGCTAACAAATATGTCATGCTTGAGGTGCATTATAATAACCCTGAAATGTTA
GATGATTGGGTGGATAGTTCTGGAATTCTATTATCCATAACGGACAATAAACGAAAGTACGACGCTGCGATTATGGAGTT
GGGGCTCGAATATACCGATAAGATGGCCATCCCTGGGGGACAAAAGGCTTTTCCTTTGACTGGATACTGCATTCCACAAT
GTACTGGAGTGGGTCTTCCGTTATCCGGTATAAGGGTGTTTGGCAGTCAGCTCCACACTCACCTGACTGGCGTGGCGGTG
TGGACGCGGCACGCTAGAGCCGGCATCGAACTGCCCCTCCTCAATATAGACCTCCATTACTCTACCCACTTCCAAGAAAT
AAGATTACTACATCGTCCTGTTGAAGTAATGCCGGGAGATTATTTAGAAACAACATGCATATATAACACTGAAGACAAGA
TGAATGCCACTGTCGGCGGACACGCGATCACAGACGNNATGTGCGTCAACTACATCCACTACTACCCCGC
> BF01021B1F07.f1   758 1   758    ABI
ATCGNNNTAAAGATGGCTTCCAAGGTCTACAAGGGGAAAAGGGTGATCAAGGATTCACTGGACAAAAGGGTGAAATGGGT
AGAATGGGCGCCATGGGTGAAAGAGGTGAAAGAGGTCCAATTGGACCGACTGGTATTCCTGGACTCACAGTAAAAGGTGA
AAAAGGTTTACCTGGAAATAACGGAAAACACGGTAGACCTGGCATGCGCGGTGCTACTGGAGAAAAAGGAGAACAAGGAT
TACCTGGACTTCCAGGTCCAATTGGGCGCTCTGGCATGCCAGGAACACCGGGACCTAGAGGTGAACCCGGTGAACCAGGA
AGTGAAGGAGTCGCAGGACCCCCTGGGTTTGACGGTCCTCCGGGGCTACAAGGTCGTCCTGGCGAATATGGTGAAAAAGG
TAACAAGGGTGATAAGGGTGCTGTTGGTTTTGGTTTACCTGGCCCGAAAGGAGACACTGGCTTGCCAGGATTACCGGGTT
TAAATGGTGAAAAAGGTGATAAAGGAGATCAGGGTTTCGATGGATTAGTTGGAGAGATGGGTGAGAAAGGTAACCAAGGA
GAAAAAGGTGACAGAGGCTATCCTGGTCGGCCTGGAATTCCTGGCCTTGATGGTGTAAAAGGAGATAAGGGAGAAGCGGC
TGCTATAGTTTATGGAAGTAAGGGAGAACCAGGACCAAGAGGTCCTCCTGGATTGAATGGTCCACCTGGACTTGACGGAT
TACCTGGTCCTAAAGGCTGGGATGGTGCTCCAGGCATG
> BF01021B1F10.f1   753 1   753    ABI
CCGACTCGTTCCCGGTTTCTCTTGCATAATATGGTACATGCGTGATACGTAATTTTTTTCTTAGCTTTGTAGTTGTTATG
TATTTCCTTTCATCCTCAAACGAACAAGTTGCCCGCCGTGTTTAGGTTTAACGTTATGTCTAACACTACGCTAAGTTCGT
TCGTTAGCCTTTATAATAGACTGGATATAATAACTTTGTAATTAATCGACTCATATTTTGTAAATATCTTATAATCGTAT
GTATTTTGTAATAAATCTAAGGTTCGATGGGTTAATTATAATTTTACATTCTATGGAAGCATATTTTGATCGTGTCCCGG
GAGACGTCGTCTGCGGGCCATGGGGGAAATATTGTTTTTTTTTTTTTTAACTTTCTATATATTATATATTTTTTGTTAAA
TAAAGCAATCTGTTATTGTCTAGTTTTGTTTCGTTTTATTTTTTTTATTTTTTCTATAATTTCCAAATATATTTTTTTCT
GTTTTTTTTTTTGGTTTTTTTTTTTAATTTATTTATATATATATATTTAATTAATAATTAAAATAGATATAATTCATGCA
TAAATAGTGAGAATATAGCGTAATAAAATATACGGGTGGTTCAATTTTTATTTCAATATAATATATAATTTTATTTTATT
TCGAGACGTGTTGTTGAATTACAATAAAAATAAAAAAAAAAAAACAAAAGAAAAAANCGAGAAATTAAATAAAATAGANN
NTATTTTACTTTACAAAAATGACAGATTATTTA
> BF01030B1H11.f1   674 1   674    ABI
GAGGTTGAATGCGCTAAAATGGATCTCCACAGTGGTGTATATGGAGGAACTGTACATGAAGCCATGTCCGATCTCACATA
CCTTATGAACACTCTGGTTGATAAAGATGGTAAGATCTTAATCACCGACATATACAAGTCGGTAGCACCGCTCACAGATA
ATGAACAGAAACTGTACAATACAATCGACTTCAACCCAGAGGCCTACAGACAATCCATAAGCGCCCATAAACTGGCCCAC
AATGGTGTAAAGGAACAACTACTGATGCACCGATGGAGGTATCCAAGCCTGTCACTCCATGGAATTGAAGGCGCTGCCTT
CCAGCCTGGTGCGAAGACTGTCATCCCCGGGAAGGTCATTGGCAAATTCTCAATTCGTATCGTGCCTAACCAGGAGCCGG
AGGAAGTCGAGAAACTTGTGTTTGACTATGTTCACAAGAAGTGGGAAGAACGCGGGTCTCCCAACAAGATGCGTATAACT
GCTCAGTCCGGACGCGCGTGGACCGAGAACCCTGAACATCCACACTACCAGGCCGCTGCTAGAGCCACACGACTCATATA
CAAGACTGAGCCGGACATGTCTCGTGAGGGTGGATCCATACCAGTGACGATCACGCTCCAAGAGGCCAGCGCCAAGAACG
TGCTGCTGCTGCCCATGGGCGCGGGAGACGATAT
> BF01030B2F03.f1   715 1   715    ABI
CTGTCTCACTCTCTGCCAATTCAAAATACCCAATGATGTGTTGTTTGAATACGAGAGGGTAGTTCAGATTTTACTGAACG
GTGTATCTGACGTCAATCAAGAGGGATTCGTGCAACGTATAGCGATATATTTGCTAAATTCGCTCGCCTGTCAGGTCGAT
GGCACTCAGAAACGCTTTCTGGGAGTCCACGGAGCTATCGGGAAAATGTTGAATCTGATCGCTGATCGTCTTGAGCGTCG
TATCTGTGACGATGTTCTCGAAGTAGCCTGGTCTACGATGTGGAACGTCACAGATGAGACTCCTCACAACTGTCAACTGT
TCCTCGATAATCGCGGGATGGAGTACTTCCTCGCTTGTCTCAAGAGTTTCCCCGACAAGGAGGAGCTTCTACGAAACATG
ATGGGACTTCTAGGGAACGTCGCTGAAGTCCCCTCCCTCCGCCCACAGCTCATGAACAGATTGTTCCTGACTGTATTCTA
CGAACTGCTCGAATCTTCCAGTGATGGTATTGAGGTGAGCTACAACGCGGCCGGTGTCCTAGCTCACATGGCGTCCGATG
GTCCCGAGGCTTGGACTGTGTTCGAACCAGCTCGTGATGCTGTACTGGAACGTATCGCCACAGCCGTTGAGAGCTGGGAC
CGCAGGGCTGAACGGAATATTAATTATCGTTCGTTCGAACCTATACTCAGTCTGCTCCACGCTCATCACACGCCG
> BF01030B1G11.f1   754 1   754    ABI
CTGTTTTGTACAAAGCGAAAGATTTAAGACTNNAACAAACGCCGATTCCAGAAATTGGCGACGATGAGGTTCTTCTTCGT
ATGGACTGTGTGGGCATTTGCGGCTCCGACGTCCACTACTGGCAGGGCGGCAGCTGTGGACATTTTGTATTGAAGGATCC
TATGATTATGGGACACGAGGCCTCTGGCGTTGTCGCGAAGGTGGGGGGAAACGTTAAAAATCTGTGTGTGGGCGATCGTG
TGGCTATTGAACCGGGTGTTCCGTGCCGCTACTGCGAGTTCTGTAAGACTGGACGGTACCACCTCTGTCCTGACATACAG
TTCTGCGCCACGCCTCCCGTCCACGGAAACCTCTCCAGATACTACAAACACGCCGCGGACTTCTGTTACAAATTGCCGGA
TCATGTCTCTATGGAGGAGGGTGCTTTGTTGGAACCTCTATCAGTGGGAATCCACGCGTGTCGTCGCGGAGGCGTCACAG
CTGGGGACTTCGTGCTGATTCTAGGAGCTGGTCCCATAGGCCTCGTCACACTCCTCGCAGCCAGGGCCATGGGCGCCAGC
AAGATCGTGATCACAGACATCTTGGAGTCTCGGCTGGAGACAGCCCGTGAGTTGGGCGCGGATCATACGTTGTTGGTGTC
TCGTGACTCCAACGAGGCGGACCTGGTCCGAGCGCTCCACGATCTCCTGGGGGCGCACCCCGATGTGTCCGTGGACGCCA
GCGGAGCGCCCGCCACCGTGCGACTCGCGCTACT
> BF01030B2D01.f1   757 1   757    ABI
GCGGNNNTNNNCCGACTTGGATGTGGACATCATGAAGAACACTAAATGTCTCTTATTGGGAGCAGGAACGCTCGGTTGTC
ATGTCGCGAGGGATTTATTGGCTTGGGGTTTCCGCCACATAACTTTCATAGACAATGGTAAAGTTTCCTATTCAAATCCG
ACCCGTCAAGTACTTTTCAATTTCCAAGATTGTGTCAATGGAAGCAGAAAGGCTGAAGCAGCTGCGAACAATATGAAACT
AATATTGCCAACTGTGCACACCGAAGGTTTAGTCCTCCACATCCCCATGCCAGGTCATCCAATAGGAGAGGCTCTGAAGA
AGGAAACTATTCATAATATAGAAGTTCTCACAGAAGCTATTACAAAGCATGATGTAGTATTCTTACTCCTTGATACGAGA
GAAGCCAGGTGGCTACCAACACTTATAGCAGCTAGCTATGGAAAGATAGTAATAAATGCAGCTCTGGGCTTCGACAGCTA
CCTAGTGATGCGACACGGAGTGAGTAAAGAACGAGATGGAGTGAATGAAACAATTGAAGGAATCTCTAAAAACGATACAC
ACGTGGACGGTGGACAACTGGGCTGTTATTTCTGTAATGACGTCACCGCCCCCGGAAACTCTCTCAAAGATCGTACGCTA
GATCAACAATGCACTGTAACTAGACCGGGAGTCGCGGCCATTGCTGGCGCGTTAGCGGTTGAGTTATTGGTAGCTATTCT
GCAACATCCGTTAAGGGTCTACGCTCCGGCCCTATAC
> BF01030B2D03.f1   720 1   720    ABI
GCACCAGCCCCTCACGCCCGCCGAGCTGGAGCGGGCCTCCTCTGAGCTGCAGTTCAGTCTCCGCTCGCGCACTCCCAGCG
TCAACGGCTCCTACTGCAGTCCCTACAGTAGCTTGACCAGAAAGTACGGCTACCGCGCGGTATCCCCGGGTCTGACCTTG
CGCGAGTACCGCTCTTCCGAGGGCTCCCCTCACCGCATCACCACCTACTCGTACCTGGCGTCCGAGCCGTCCACCCTCCG
CCGCTGCGTGCAACCCTCGGACCGCCCCCCGGCGTCTCCTCACTTCCACCGCCCGCCCTCAGCAGGCGGCACGCGGTCGT
CGTCGCGGGCGGCCTCCAAGGCTTCATCCCGCCCCGGGATGCGCGCGCTCGTGGACTCCATCCGCAGCGAGACTCCTCGC
CCTCGCTCGCCTCATCTCAACAACGACGAGCCCATCGAGCTGGCATCCTACCCTGCGGCTTACAAGCCGCCGCCCGGCAC
CTTGCCCAAAATAGAGCGGGATGACTTCCCCGCGCCGCCCTACCCGTATACCGATCCGGAGCGCCGTCGCCGCTGGTCAG
ACACGTACAAGGGCGTCCCGGACAGTGACGACGAGACGGACCGCGTCAACGGCCACGACGACCGCCTCAGGAAGGAGGAA
CAGGAACTGGCCAAGATCGACACCGGGATAGCACAGGTGTTCCTGAAGGNNGTGAAGGAACGAGAGAAACTGCAGCAGTG
> BF01029B2G06.f1   748 1   748    ABI
GTTGANNNNNGAGGTCGTATCAGACTTCTTATTTTGCGAATGGCTGTGACAGTGAAATGAACGTGTGTAATTTATGTGTT
AAAACTATGTAAGAAGTGAGTGAATTCATATAATTGTTACAAGAAAAATTGAATAAAACATTCAGATATTCAATGAAAAT
GACTTAAGCCGATGTCACGATGAGGATCGTTAGCTTGCTTCTGACACTCGTCTGTGTCATGTCTTTCAACCTCACACACG
CTAAAATAGGTTACTTCTGGCACATTACTGACTTTCATTACGACCCGTTATACACAGCACAGGGCGACACTAGAAGACAT
TGTCGAAGAGCTGACGAGCGAGGGAGCTCGGGCCACCACAGAGCCCTCGGTAGACTTGGGGATTACTCCTGCGATAGTTC
TTTGGAACTGATACAATCTGCCTTAAGATATATGCGGACACGACATTCAGAAAATGTTGAGTTTGTTTTATGGACCGGGG
ACATCGTAGCAGTACAATACTCTGACAATGAAGACAATAGGTACCAGGCGATCAGAAATATAACCGAGCTTCTAAGGATG
ACATTCAGTTCTCATTTCGTTTTTCCTGTACTTGGTCATACGGATCCAGCGCCTTCTGAGAGACTTACAAATTTATGGAG
CCATTGGCTGCCGCTGGAAGCACTGCAAACATTAAAAATGTATGGGTATTACACAATAGAACAGTCACACAGTAAGTTAC
GTATCGTGGCGTTAAACACAAACCTATT
> BF01029B2D05.f1   780 1   780    ABI
CCGTTGCTGTCGCACTTTGGACGGGTAACGTAGCCGAATGATGCGTGTTGTACTAAACAAGTGTTGGCTGATTGGCTGAA
AGCAAACAAAAATATCAATCATTGGCTATATTTTTTTTATTTATTTTTTTGTCAATTTTGGTGTTTTGATGTTTAATAAT
GGAATTTAAGGAAAATGTACAGTTTGAATTTGCCGAATGTAAATATTGTCTTTTATCCACTAACACTTAGTTGTTGTTTT
TACTTTCCAACGTGATCACTAATTTCAACATCATTCATACATCGTTCAACATTAAATTATCATATTTTCATTTTCACATC
TAAAATATAATATATCTAAAAAAACCCTTGTTATAATTACGGTTACACAACATTTTTTTTTTCTTAAAATCGTGTGAAGG
TCATTATATAAATCATAAACATCGTCTCCATGTTTAAACCTCATGAACATCTGTCATCGTAAACACGCTCGTGTCGTTTT
TACAGGAATGTTGTTATTAACAAGTCCTCTACACAGTTCAACAGAGTAGTGCTATAACTATTTATGTATGTGTAGTACAT
CCATGATGGAGGGAACCGGTTCCCTGGAGGCGCAGCTGGCGGCGCTGCGGCAGCGAGCGGGTGAGGTGCGTGCGANGNNA
GCCGACCTGCGGCGACTGGAGGAACTGGGTGCCGCTTTGGAAGAACACCTGATCTTGGACAACCGTTACACGGAACACAG
CACGGTGGGCTTAGCCCAACAATGGGACCAGCTGGACCAGCTGTCCATGCGTATGCAGCA
> BF01029B2D06.f1   761 1   761    ABI
CGCCGACTTTAGGAGGCGTTTTCACTGTTCGATAAAGATGGGGACGGCACCATCACCACCAAGGAGCTGGGGACCGTGAT
GAGGTCGCTGGGACAGAACCCCACGGAGGCCGAGCTCCAGGACATGATCAACGAGGTTGACGCTGATGGTAACGGTACGA
TAGACTTCCCCGAATTCCTGACGATGATGGCGCGCAAGATGAAGGACACGGACAGCGAGGAGGAGATCCGCGAGGCGTTC
CGCGTGTTCGACAAGGACGGCAACGGATTCATATCCGCCGCGGAGCTGCGTCACGTGATGACCAACCTCGGAGAGAAGCT
CACCGACGAGGAAGTGGACGAGATGATCCGCGAGGCCGACATCGACGGCGACGGCCAGGTCAATTACGAGGAATTCGTCA
CCATGATGACGTCGAAGTGAGCCGCCGGCTAGTGTGTGTGTATAAAGCAGAGAGTTTCAATATACGTTTTGTTTCATGAC
ACACAATATGACCATCGTATTGGACCTGCATTTCTCTAGTGTTTGCGATAAATTAATATTGTCATCGTTTCAGTTTAATG
GTATATGGCGGGCAGCGCGCGCGCGCACCTAGCCCTGTTTAGACTTTAAAGTATTCCGTTAATTTTATTATGTAAGGAGA
TAACTTGGAGTGTAGCGGTTCAGGGGCGGAACANNCCGCTGCCGACGAGTGAGCGTCGCCTGTGCGCGTCTGTGGCTCGC
ACCTTTCCGATACATTTTAATGTAAATTTTTTTCAAGTATG
> BF01029B2C04.f1   736 1   736    ABI
GTTTCGAGTGACATTGCTGTGAAAGCTGAGTGTATTTCATAAACATTTGCACATATATAAAGTATTCAAGATCAATTTGA
GCACTGAATCATTATAAGAAAAGCTTATTTAATTAAATAAAAGATCTTCTATAAAGTTATCAGTGTACAGCGACCGTGAT
TTAGAATATCGATCGGTACGCGGTTTTCAGTGAACAAACTAAAATTTTCAACGGCACCTACTCAATTTCAACAAAAACGT
TAAAAACCAAGAGTCACAGTTACAGTCGCCGAGATGGCGTTTATGATGCCAGTAGTAAAGAACGATTGGGATATATACAA
CTCGCAGAGGTCGCGTCGGGCTTCGGAGTCAGCGGACAAAGGGAGTATAGGCGGGAGAGTGCGGAAGGTATCGGAGTCTC
GATCAGAGGGTCCCGTGTTGTCTCCGCGCACCGCTGCCACCCTCAGCCCTCACAGGAGCGCCCCAGCCATGAGATCTCTC
TCCTACTGCAGAGTTCCACCTTCACGAGCGTCACTGCGAGTGTACGAGAGTCAAAGGGGCTCGGGTAGTCCGACCGGGAA
GAGCAGGGATTCCGAGAAGTTCCACAGCAGGTTGGTGGAGAAATTGAGGCGGGCGTTCGGTCGCTCTGAATCCAGAAACG
ACGAAAGGAGCTCGTGAAATAACCGGGCGTGCTTGTGTGCAGGGCGTGCGGCGGATCCCCCGAGCGAGTCTCGCGCTGCG
CCGCCTGCATGCCCTA
> BF01029B2C05.f1   739 1   739    ABI
GCTATCCCNNNCCGCTTTTGAAGAACTGCCGCAAAATCGGTGAAGGTGTTTATGGGGAAGTGTTTCTGTGGCGAGCTCGT
GACGGAAGGGCTCGTGTCTTAAAGGTTATACCAATCGCTGGGGACATCAAAGTCAATGGGGAAGAACAGAAGGGCTTCCA
TGAAATTCTCTCGGAGATTGTGATTGCTATGGAATTGAGCGCACTACGCGCTCCAATAGCAGACATAACGAATCATTTAA
ATGAGGGCAAGAGCTTGGAAACATTGGATTTACATACTGTAGAAAATGCTACGGATGTTTTTAATGAGGTGTTATCAGTA
CGCTGCGTGACTGGGGGCTATCCGTCCAGACTTCTGGACCTCTGGGACCTGTATGACGAGAGCAAGGGCTCGGAGAACGA
CAACCCAGCTGTTCTGCCGCCCGACCAGCAGTTCATTGTGCTGGAACTGGCCAACGCTGGACAGGATTTGGAAAGCTATC
AGTTTGTGAACGCCGAACAGTCGTATGCACTGTTCAAACAGATCGCGTTTGGTCTAGCCGTAGCGGAGGAGGCATTTCAG
TTTGAACATCGGGATCTTCACTGGGGTAACGTGCTCATAGCTCAGACGGATCAAAAGAGTTCGTGTTTCGTGGTTCGCGG
TCGCGCCTTCAACCTGCCGAGCTGTGGAGTGAAGGCTTCCATCATCGACTACTCGTTGTCCCGGGCCTCGGTGAGCCGTG
GAGTTCTGTACTCTGATCT
> BF01029B1G11.f1   803 1   803    ABI
CCGTTGCTGTCGCCGTTGCTGTCGGAACAGAGATAAGATGTCTCACGGAAATTCAACNNNTTTTAAGTAACATCAGCCAT
TTTATTTAAACCTAATGGCTTCTACGAAATAACTCCAACATGGTAGCACTTGATGAGAAAAGTGTGCATTTAGATGAGGT
GTTGAAAAAATTTGGTGCTATTAATCGCTATCACGTTCAAGCGATTATTCTGATCAGTTTTGCTTTTTTCAACAATGGCA
TGCATTGTATTAATTACGTTATAGTTGCAGAGGAAACACCATACAGATGCAAAATAGAACCGTGTGAAATGCAAAGCAAT
GTTTTCGAGTCTTCGTGGTACAATTTCAGTGTTCCGCCAGACTCACGAGGATGTAAGAGATACCGATTCGATCTCAAAGA
ATGTGATCCATTCAGCTTCAACACATCAATTGTAGAAACTTGTGATGAATGGGTTTACAAGAAAAACGATAGCTTTGTCG
CCGAGTTTCAGTTAGCGTGTCAGAATTGGAAGAGAACTTTTGTTGGAACCGTTCATAGTATTGGACTCATGTGTGGATTA
TTTTTTCAAGGACAGCTATCCGATAAGATTGGACGGAAAGCCGCAACAGTAATATCAGGTTTAGCTGCCGGAGTGCTAGG
CATTGCAAAGAGTTTTTCAAATACCTATACATTATACGTAATTTTAGAGTGGCTCGAAGCCACTATAGGAGATAACTGTT
CACCTGCTTTTATTTTAGCCGTTGAACTGGTTCACAGCGATTACAGATTGCACCAACAAATATTTTTGTGCGTCATTGCT
GCC
> BF01029A2F10.f1   683 1   683    ABI
TTTAAGACAATTCTATAGGATTGCAAAAAAATATATTTTTATCAGTTTATTGAGCACTCCATTTGAAAGATCACTTTACA
ACAGCGTTTTTTCTGACATAGCAAACAAAAGAGGGGTCACATTACCTTCTTACGACGAAGTAATTTATAACGCTTCCCTA
TTGCTCATCAACTCTCACCCATCTATAGGCACGCCTTTTAGACTCCCACAGAATGCTAAATACATCGCTGGGTACCACAT
TGACAGAGAAGTAAAACCGCTACCAAAGGATCTACAAAAATTAATGGATGAAGCAAAACATGGCGTTATATATTTTAGTA
TGGGAAGTAATCTGAAGAGTGAAGACATGTCTGAATCGATGAAAAAATCGTTACTAGCAATGTTTAGTAAACTAAAACAA
ACAGTGATATGGAAATTCGAAAGCGATTTGGATAAAGTTCCAGCTAATGTCCATCTGGTGAAATGGGCACCACAACAAAG
TATTCTCGCTCATCCTAATCTTAAATTCTTCATGACACACGGAGGACAGCTCTCCACGACTGAGGCTATACACTTCGCTG
TACCGGTTATTGGTATACCGGTTGCAGCTGATCAGCACGTCAACATGAGGTCCGTTGCCAATAAAGGTTTCGGAATTTAT
ATAAAAATAACAGAAGATATCACCGATGACTTGTATCCAGCGA
> BF01029B1G09.f1   784 1   784    ABI
CAAGATACTGTCAACTGTCAAGGCCACTATGCTCGGGGCCCAGGGTAAGCAGTTACTATGTACTTAGAAAATTACATACA
TTCTTTTACTGATATATATTTATTATCTAAAAGTTTTTAACATAACATATGTCCTTAATTGCTTTATAGTCTACACCATG
CTTAGTATTTAAAACATAAGCCACTAGTGTCCCTTAGAATTAGTTAACAGTTTTATATTAAAATTGAAATTTGAATATAA
TCTAGAATGAAAAATTCATTTAAACGATCAGGGATTAACCGGATAGATAGAACGCTCTGGAAAATATACAGATGGCGTCT
CAGTGCTCATGTGACTACCTAGTGCCCTAATATATATATACACTTAGACACTAGATCAGAATCGACTTTTTTTAAATAAT
ATTCGATACAATTTCACTAATAATTTATTAAATAACACAAAACTAAAAAACAATTTTAATTTAATAACTTTCAACCGTCT
CGATTTAAACTTATCTTGAGATGAAATCTGAATAACACAAACGAAAGATTTAAACACTCCGAAAATCTACGATCGATTAA
TCTTTCACACCAACGCGCGTTACGACAATCCTGATCTCCTCTGACAACTGCGTGTATACCGTCCGCCCCTCCCCTACCCT
CTCCTATACTTACCACCAACGCGACACAGGACACACCTTAGTTGGTAGACCAAGTTCCTCTATGTTCCGGAGGATACGGG
TTCAATACCAGCTCGTGCCAATGAATTTTTCATTTTATATTTATGCAAATTTACATATATCATC
> BF01029A2E10.f1   722 1   722    ABI
ATTTGAAGAAAGTTTACCTAGTGATATACAATCTCTTCCAATTTATTGGATATACTTATATATTGTGTGTCATCGGAATA
CGGTATGCCAAGTTGGAATATGATTCAGTTGCTGATACATACGAACACGTCGGTCCGGCCATGAAATTCCTTCAACTGAT
GATGTTTTTGGAGGTCATGCACCCTATGTTCGGTTACACAAAGGGTGGAGTTCTGGTACCATTTCTTCAAGTCGGCGGTA
GGGCATTTATACTTTTTGTTATGATAGAATCTGAGCCTCGGATGCAGACGAAGCCTGTTGTGTTTTATCTCTTCATACTA
TGGAGTACTATTGAAATAGTCAGATATCCATTCTACATAGCTCAGTTATATAAGAAGGAAATATATGTACTGACCTGGCT
ACGTTATACTATGTGGATACCGTTATACCCTTTGGGCATACTGTGCGAGGCCATAGTTATTTTAAGGAACATACCGTACT
TTGAGGAAACATTGAAATTTACGGTATCCATGCCCAATGAATGGAATTTCGCTTTCCACATGCCGACATTTCTACGAGTC
TACCTATTAGTACTCACATTCCCCGGCATGTACTTTGTTATGAGCCACATGCATAAATTGAGAACGGTGAAATTGAAACC
AAAGATTGTTATAAAGAAATGTAAATAAAAATAGTACATGTACGATAAAAAGAAGATTTTATTTTTCAATGTGATTTTGA
TA
> BF01031A1D11.f1   784 1   784    ABI
GCAAAACCANNTTTTGTACAGTATCATAATTTGATTTTAGAAGAACAAGTTAAAGGAATTTATCTACTAACAATAATACG
AAGTACTGGAATGGTATAGTATTTTCAGAATGGCTTCATCTAATACATTACAAAAAGCTATTGATCTTGTCACTAAAGCA
ACTGAAGAGGATAAAAACAAAAATTATGAAGAAGCCCTACGACTTTACGAACATGGCGTAGAATATTTTTTGCATGCAGT
TAAATACGAAGCGCAAGGGGAGAGAGCTAAAGAAAGCATTAGAGCAAAATGCTTGCAATATTTAGATAGAGCTGAAAAAC
TTAAGGAGTATCTCAAAAAGGATCGTAAGAAGAAACCAGTTAAGGATGGGGAATCCAACTCTAAGAGTGAAGATAAAAAG
AGTGATAGCGACAGTGATTCTGATGACCCAGAAAAGAAAAAGCTACAGGGAAAATTGGAGGGAGCAATTGTGGTTGAGAA
ACCCCATGTGAAGTGGAGTGATGTAGCTGGACTTGAAGCTGCTAAGGAAGCTCTGAAAGAGGCTGTCATTCTACCAATTA
AATTCCCACATTTATTTACTGGCAAAAGAATCCCATGGAAGGGAATATTGCTTTTTGGCCCACCCGGTACTGGTAAATCT
TACTTAGCCAAAGCTGTTGCTACTGAAGCAAATAATTCTACATTTTTTTCTGTTTCCTCATCTGACCTTGTATCTAAATG
GCTTGGAGAATCAGNNNAATTAGTGAAAAATCTGTTTGAGTTGGCAAGACAGCATAAGCCAAGT
> BF01030A1D06.f1   742 1   742    ABI
CCGTTGCTNNNGCTTTAAACTTCTAAAGTGAAAGTTCCGTCCGGGTTNNNAACAAGAAATATTATGTTATTTGCAATTAA
ATGGCTTCGGCTACACTACCCAAAAACAGTTTATAATTTTATATTAGCACTTTATGCATAATGGAATCTTCACACAATGG
GGAATTAAGAAATCGAAAAGAGAAATCAAGCCTCTTAACACAAAATGGAGCTGACATAGTTCAAAATAATATAAATAAAT
GCAAAACTACTAATGCAAGGACAATAGGATTAGTGTTTATATCATTACTCCTAGATTTACTTGCATTCACTATGATTCTA
CCACTTTTACCATCATTGCTTGACTACTACAATAGAGAAGAAGGAAATTCCAACACTCTATATACTTCTTTGCTTCATGC
AGTTCATAGTTTTCAAAAGTTAACGGGAGTTCCGGAGAGATTTTCATCAGTATTATTTGGGGGTGCTCTAGGATCAATGT
ATAGTTTTCTGCAATTTCTAACAAGCCCCATTGTGGGGAGTCTGTCGGATGCTTATGGCAGAAAACCTATGCTCTTAATT
TGTCTAATTGGAATAGCATTATCTCATGCTTTATGGAGTTGTGCCAGCACATTCAGCCTGTTTGTACTGGCGAGATTCAT
TGGAGGTTTGAGTAAAGCCAATGTCAGCCTCAGTATGGCTGTGGTCACTGATGCCACAGATGNNNAAACTAGAGCCAGGG
GAATGGCATTGGTGGGTTTAGC
> BF01030A1C12.f1   773 1   773    ABI
CGTCGNNNNNNCGAGATACGTACTGAGCGAATTATTATTGTATTAGGACGTTTTTCATACTAAACTCCGCAACACAGACA
CATGGACACACGGATACACAGAAACACAGACACACAGACACACAGACACACAGACACATAGACACACGGACACACGGATA
CACAGACACACAGAACACAAACACTTGGACATACGGACACATAGACAGACACACACACAGACAGACACACAGACAGACAC
ACAGACAGACACACAGACAGACACACAGACAGACACACAGACAGACACACAGACAGACACACAGACACGCAGACACACAG
ACACACAGCCACACGGCCAAACAGACACACAGGTCGTCACACTGTTTATTATTAACATGATGATGACACCGGGCGCCGTC
TGTATTTTTTGTGCAATAATTGTATGTTTTTTATTTACATGGATCAATAAAAAAAGATCTACTAACCCGTATCCTGTGAA
ATGTTACTTATAACGCGTTAAACGTTACATTTTTTACAAGAGTTATATTTCCTTATGATCTCTGAAACTGGTATAAGTCG
AACAATGTTCAGATTACTGAAATTCCGAACTCGTCGATATATATGTAAGTAACGCCGCGTTGCCGTGTATGTATTATATA
TAGTCATCATATACTAATAGTGCGATAAATATTAAAGTCTAATAAAAATATATGNNNNTCGTGTTTTATATAACATTAAT
AAAAACAAACCAAATCATCCATAAGTTTGGTTCGAGACATAAAAGCATCAGTT
> BF01029B1F04.f1   786 1   786    ABI
GAGAAACTTTTGATTGCCCACGGTGTAAATATTACAGCGCTAGATAAGGAGGATTTAAGATGCGGTGGTCTAGTTATGTT
GCACAACATGACAAAACTGTCACAGCAGCGACTGGAGACTTTGTCGGCAGACTGCATGGTTCAGAAATGTGATTTTAGAA
AAGGAGGTCCAGAAATATGTCCCCCCGATTACAAGGAAAGCGATGATAAAACATTTTACATTTATTTCTTTTTACGCTTC
ATGGGCACTATAATGTTATCCGCAGGCGTAACTATTATGGATCCCATAGCTCTTACCATGATACAAAAATACGGTGGTGA
CTTCGGAAGAGAAAGGCTCTTCTCTAGTATCGGAATGGCAATATTTTCACCTATCACAGGCATGCTCATAGATATGAGGA
GCAAACAAGTCGGATACACAGATTACTCGGCCGCTTTCTATACATACGATGTCTTGCTCCTGATATCGGCCATAACCGTG
GCCGTGATGCCTCTAGGAGCTAAACTTCCAGCGGACAATCTCTTACACGACCTCGTGAACATTATAAAGATGCCACATAT
TATAATATTTATATTCTTCTTATTCTTACTGGGAAATTTTTGGGGTTTCATCGAATCATATTTGTTCTTGTATTTGAAGG
AACTAGGAGCTCCGAACTTTTTGCTCGGTATTACAGTAACAGTGGGAACCCTCAGCAGCATTCCGTTCCTGTACGGTGCT
GNNNCGATCACATCTCGTATAGGACACGTCAACGTCATCATCATCGCATTCTTCTCGCACGCCGCT
> BF01029B1C04.f1   702 1   702    ABI
CAACATTTTCTAACATCAGTCGCATCCAAGGACGAGCTCTACCACGAGCGTTACTCCAGTATAGCGGTGATGTTCGCTTC
CATCCCCAACTACAAGGAGTTCTACGATGAGACCGACGTCAACAAACAAGGCCTGGAGTGTCTCCGGCTGCTCAATGAGA
TCATATGTGACTTTGATAAGTTGCTGTTGAAGCCGAAGTTCAGTTGCATTGAGAAAATTAAAACAATCGGCAGCACTTAC
ATGATAGCGTCCGGACTGCGGCCGGGGAAAGAAGAACAGATAGACGGGAATAGTAAAGAAGAGCACACTGTCGCTATACT
GATAGAGTTCGCGGTCGCCCTGATGACGATACTAGATCAGATTAACAGAGAGTCCTTCCAGAGGTTCAAGTTGAGGATAG
GCGTGTCTCACGGGCCCGTCATAGCCGGCGTGGTGGGGGCGCAGAAGCCTCAGTACGACATCTGGGGGAACACCGTGAAC
GTCGCCTCCCGGATGGACTCCACGGGCCTCATGGGCCGGATACACGTCACCGAAGACACCGCCAGGGTGTTGATGAACGC
CGGTTACACTTGTGAATGTCGAGGTCCGACGTTTGTTAAAGGTAAAGGAACTTTGATTACATATTTCGTCAAAACACCAA
ATGTCGGCGGCGGACTATGAATATGCAGGATGATTAGAAAAATTGTATTAATTAATGACTAG
> BF01029B1A10.f1   652 1   652    ABI
CGCCGCATGTACTGTGGCCGGGCCTCGCGTGTAATTACAAGTAGTGTGTGCGTCTGATATGAACTGTCCTCTGTGTTTAT
AAATATAAAACTGTGAAAATGTCTAAAACTGTGCTCGCTAGACAATGCTTTTTCTCTCGTCCGAGACGACAGTTTTCAAC
GTCGTCTGTTAAAAGGACGTCGACATCGCCACAGCGTTACAACATGTCTGAACCCGCTGTGAGATCTGGAAATGTCAAAA
AGTTCTCAGACATACCAGGACCTTTGGCTCTTCCCATCATGAGACATCACGCCCACGTTCTGCCGAGGATCGGCTGTTTC
CATCACACCGTTGGCCTGGGTCTGCTGGAAGGTCTGCAACAGCGCTACGGGGACCTCGTCCGTTTCGCCAAAGCGACTCG
CTCTCGCCCCGTACTATACGTCTTCGATCCCGAACTCATGAAAGAGGTGTATGATAGTAACATGACGGTATCGCCACAGT
GGAGTCAGTCACCTCTCAACGAACACAGGAAGAACGCTGACACGAAATGCCCGATGCAGAGCGACGAAAGTAAAGCTGTA
TGGACGGCGCTGCGGACGCTGTTACAGGATGACTCGTTCCTTAGAAACTTTGATAAGGCCTTCGATGACATAGCTGTCGA
CGTTACACGCAG
> BF01030A1B06.f1   698 1   698    ABI
GAATATGCTNNNGGTTCTATTTTGTTGGTTTTCAGAACTCCGAGGTAATGATTAATAGGGATAACTGGGGGCATTCGTAT
TGCGACGTTAGAGGTGAAATTCTTGGATCGTCGCAAGACGAACATCAGCGAAAGCATTTGCCAAAGGTGTTTTCATCAAT
CAAGAACGAAAGTTAGAGGTTCGAAGGCGATTAGATACCGCCCTAGTTCTAACCGTAAAAATGTCATCTAGCGATCCGCC
GACGTTATTACAATGGCTCGGCGGGCAGCTTCCGGGAAACCAAAGATTTTGGACTCCGGGGGGAGTATGGTTGCAAAGCT
GAAACTTAAAGGAATTGACGGAAGGGCACCACCAGGAGTGGAGCCTGCGGCTTAATTTGACTCAACACGGGAAATCTCAC
CAGGCCCGGACACCGGAAGGATTGACAGATTAATAGCTCTTTCTTGATTCGGTGGGTGGTGGTGCATGGCCGTTCTTAGT
TGGTGGAGCGATTTGTCTGGTTAATTCCGGTAACGAACGAGACTCTAGCCTGCTAAATAGGCGTCGTCATTTAGGTGTGA
GCGATTTCGGTCGTTCAACTCACTGACGGCGTATTAAAATTCTTCTTAGAGGGACCGGCGGCTTCGAGCCGCACGAGATT
GAGCAATAACAGGTCTGTGATGCCCTTNNNTGTCTTGGGCCGCACGCGCGCTACACTG
> BF01029A2H07.f1   760 1   760    ABI
CGATCNNNNNCGGTGAACATCGAGGAGAGGTCGTGGAGAAATTTACCATCTAGCCACCATCGCCGTTCGCCAATTACACC
ATGGCTGATACCGAAAAGGCGCCGCAGCCGCAGCCCCAGCAGCAGCAGCAGCAGCAACCTGAACAACAACCCCAACCTCA
ACAAGTTAAACAAAAAAAGCAGGTTATTGCTGAAAAAGTTTCGGGCACTGTAAAATGGTTTAACGTCAAGAGTGGATATG
GCTTCATCAACAGAAACGACACCAAGGAGGATGTGTTTGTACACCAGACAGCTATCGCCCGTAATAACCCACGTAAGGCT
GCGCTCGGTTGGCGACGGCGAGGCGGTGGAGTTCGCCGTTGTGGCCGGCGAGAAAGGCTATGAAGCAGCCGGAGTGACCG
GCCCCGGCGGCGAGCCGGTGAAGGGCTCGCCCTACGCTGCTGACAAACGTCGGGGCTTCCCACGCCAGTTCTACATTCCT
CGGCCTGGAGGCGGACGTGGCGGCGAGGGGGCTCCACGAAGAGGTGGCATGGGACGTCGCGGGCCCCCGCCCACACAGGG
GGGCGCGCAAGGAGATGAGGGCCAAGAAGTTGCTGGAGGCCCACCGCAACGCAGCTACTTCCGTCGTAACTTCCGTGGCG
GAAGACGTGGCGGTGGCGGTCCCCGTCCGATGTACCGTGGCGGGTACAGGTATGTGCGCCCGCGCAACAACCAGCCGGGC
CAGAACCAGAACCAAGGTCCAGTTCAAAACCAGGGACAAC
> BF01009A2G12.f1   783 1   783    ABI
TGTTTACCNTATGGCGGAGAGATTGAAAGTTTTGTCGAAAAACCAACCGAATTCATTTCAAATAAAATAAATGCAGGAAT
ATACATACTTAACCCTTCAGTACTAAGTAGAATAGAATTACGACCTACATCCATAGAGAAAGAAGTCTTCCCATACATGG
CTAAAGAGGGACAGTTATATGCCATGGATCTGCAGGGCTTTTGGATGGATGTCGGCCAACCAAAAGATTTTCTTACAGGT
ATGTGTTTATACTTAAACAGTCTCCGTCAGAAGAATCCATCAATGCTGTACTTATAGATCCCACTGCAACTATCGGCAAG
GGCTGCAGAATCGGACCAAATGTCACTATAGGACCACATGTTGTTATTGAAGATGGGGCGTGTATAAAACGTAGCACAAT
CCTACGCGGCGCGATTGTACGACAGCACGCATGGCTGGAAGGGTGTATAGTTGGTTGGCGATCAGTCGTTGGCAGATGGG
TCCGGATGGAGAACACCACTGTGTTGGGGGAAGACGTCATCGTCAAAGACGAACTTTACGTCAACGGTGGACAAGTCCTG
CCACATAAGTCCATAGCTTTATCTGTGCCCGAACCACAGATTATAATGTAGTATATATAATTTTTTCTTCAGCCAGATAA
AAAAAAAAAGTTTTAGCATAACATATGAAAAGTTTTTGCAAGTTGTATTGGTAATAAAACAGTTCTGACACTGTCTTGTT
TTACAAGATGTATTTAAATTTTGTATCGACTATAAAGCCTNNCTTTTACATTCTACTATTACT
> BF01028A1D09.f1   795 1   795    ABI
ATTTGNNTTTTCTCTTAAATAATTAGTAAAAGACGCAATTAGAGCTATCCTTAGTTTTTAATCGTGGATTAAATCTTTCA
CTTCTTTCAATAATGGACGTATTAACAAGACCTGCTGAGGAGTTCGGTAACGATGAAACCCTCGAACATCTGTGGGCTGC
TAGAGCTATGGAACATAGTGATATTTATTTCAATGTGCTCTGTTCTGTGGACACAAGATGGCTTAGGTTGACTCCGCACG
ATGATCTGATATATACCCATTTTAGACAAGATTTTCCTGACCTTGATGTATCCTACATAAAGGAAAACGAGATCAAGAAT
AATGTTAATAAAGCAAGGTGGCGTCTATTTTGTGAAAAGTTTAAAACAATTGTAGAGGACTACAGTTTCGGTACTTTAAT
GCGTGCTGACACTAAAGGTGATTATTCGGAACAGAATACCATTTTAGTGCCTCGTGTACAGTTTTATGCTATAGAAATTG
CCAGAAATAGAGAAGGTATGAATAATGAAGTGAAAAAGCATTACAAATGTGCGTCCAAGGCCCACATGGAAATTCACAAT
AAAAGTGAAGTCGCTGCATAAATCGGCTTCCTGTTCGAACTATCTACTGTGAATTAAAATCAATGTAGGCTTAAATTCAC
TAATCGGAAACATAGTTTGTACCCATAAAATTAAAGGCAGCTTTAAGACAATAAAACTGGTGCATGTCGATGTAATAATT
TGCTATAATCCTCATTTTTTTATATAAGTTGCGGGTCTAGTACATCATTTATATCATAAATTTTCATCGTATCAC
> BF01028B1A01.f1   743 1   743    ABI
GTTCTGAATTACAATATTATTATAAAAATTAAGAATAAGCATTATATTTCAATATGGCAGACGACGAAGCGCCTTCAGAT
AGCAGTCTCCTAGTAATAATTGTTGATACGAACCCCAACCAGCGGTATATCACCGAAGATCCAAAAGTTTTGACCGGTTG
TTTAGACGCGGTTATCGCATTCGCGAACTCCCACCTTATGCAAAAATCCAGGAATCAACTAGCGGTTATTGGGTGTCACT
TTCATAAAAGTGAATATCTGTATCCATCACCTGGGAAACCCTTAGATGTGAGACAAATTGATGGGCAATATGAATTGTTC
ACACTCGTAGAAAAGACTATTAAAATGAGATTAGTGAATTTAATAAAGAGTCAACCTCAAGAAGAACGGCCGGGTGAATC
ACTGCTGGCTGGAGCAATGGCTATGGGGTTATGTTTTATTGCTAGAATGCGTCGTGAACAGCCGCCGGGATTGCGTATGG
TGAGCAGGATGTTGGTAGTGACGGGGAGCTCGGACACAGCCGCGCAGTACATTAACTATATGAATGTATTTTTTACTGCA
CAGAAACAACAAGTGTTGTTGGACGTGTGTTCGTTGGACAAACATCTGAGTTTATTACAGCAGGGTTGCGACATCACAGG
AGGCTTATATTTAAAAGTACCCTCGCTTGAAGGACTCTTGCAATATCTATTGTGGGTTTTTCTGCCTGAGGCCAGTGAAA
GACGGGAACTGGTACTGCCCGGC
> BF01028B1A02.f1   741 1   741    ABI
GACGAACTCNNTGTTGACAGTCTTATTCATAGGCTTTTAGAAGTTCGAGGATGCCGTCCTGGAAAGACAGTTCAGATGTC
AGAGTCGGAAGTGAGGGGGCTCTGCACCAAGTCCCGGGAGATATTCCTACAGCAGCCCATATTACTGGGATTAGAAGCAC
CACTCAAAATTTGTGGTGATATACACGGCCAGTACACAGACCTGTTACGTCTATTTGAATATGGCGGCTTCCCGCCAGAA
GCTAACTATCTATTTTTGGGTGATTACGTTGATCGCGGCAAACAGTCTCTCGAAACCATATGCCTCTTGCTGGCTTATAA
AATAAAGTATCCAGAGAATTTCTTTCTGCTTCGAGGCAATCACGAATGCGCGAGCATAAATCGTATTTATGGTTTCTATG
ATGAATGCAAACGCAGGTATAACATAAAGTTGTGGAAGACATTCACAGACTGTTTCAATTGTTTGCCGATAGCTGCTATC
ATTGATGAGAAGATATTCTGTTGTCATGGAGGTCTCTCGCCTGACCTTCAGGGTATGGAACAGATCAGAAGGATAATGAG
ACCCACTGATGTACCCGATACAGGTTTGCTCTGTGATCTTCTATGGTCTGATCCCGATAAGGATGTACAAGGTTGGGGAG
AGAATGATCGTGGTGTTTCCTTCACTTTTGGACCAGATGTAGTCAACAAGTTCCTGAACAGACATGATCTANNTTTGATA
TGTAGAGCCCATCAGGTTGTT
> BF01028B1A11.f1   619 1   619    ABI
AAAATGNNGTATGTCTCAAGCGACGACCGAAAAGTAAAGTTAACAAAAAATGGCAAAGTTGTTAAAAGACGGTTGCGAAA
TCCAGAAGAATGGCATAAACAAAAACAAAAACGTTTGCGAATAGCTGGACTAGAATACATAAATGCTAATGGTAAAGTCG
TTCCACCGAAACAGCCAGGGCCCGATTGCAATTGCCGCCGAAAATGCTTTCAAAAAGTCCCAGAAGACATTCGTCTCAAA
ACTTTTCAGGGTTTTTATTCCATGAAGACCCACGACGAACAGAATGCTTACCTCTTCGGTCTAATGAGACAGGTTGATGT
AAAACGGAAAAGAGTCAAATCAAGTAGTAGACGTACCTGTACCTTCGAATACTTTATAAGGGTGAAAGGACGAGAAACCC
AAGTATGTCAGACAGCTTTTAAAAACATCCATGCCATCACAGAGAGGAAAGTTAGAGTTTTATGCAAGAAGATGGATGAT
GGAGTCATGTTTCCCAGTGACAATCGAGGAAAAAATAGTCACAGAAGGTCTGGCGAGGTCCGGCTCCCTAAAGGTGTCAT
TGACCAAATTAAAACTCATATTTACTCAATTGTGCACACCCATAGGTTAAAAGATTTTA
> BF01029A1B09.f1   738 1   738    ABI
AACCGCCGTAGCTCCCATCGAGCGTGTCAAGCTTCTGCTTCAAGTACAGCACGTAAGCAAGCAGATCGCAGAAGACCAGC
GCTACAAGGGTATAATCGATGCCTTCGTCCGCATTCCCAAAGAGCAAGGACCTCTCTCTTTCTGGCGTGGTAACCTCGCC
AACGTCATCAGGTATTTCCCCACGCAAGCCCTCAACTTCGCTTTCAAGGACAAGTACAAGCAAGTCTTCCTCGGTGGCGT
AGATAAGAACACACAGTTCTGGCGCTACTTCGCTGGTAACCTCGCCTCTGGAGGTGCTGCTGGAGCCACATCACTATGCT
TCGTGTACCCACTCGACTTCGCCCGTACCCGTCTGGCCGCGGATGTCGGCAAAGGCGAAGGACAACGTGAATTCTCCGGT
CTCGGCAACTGCCTCACCAAGATCTTCAAATCCGACGGTCTCGTTGGTCTGTACAGAGGTTTCGGAGTTTCCGTGCAAGG
TATCATCATCTACCGCGCCTCATACTTCGGTTTCTACGACCGCTCGCGGCATGCTGCCCGATCCCAAGAACACACCGCTC
GTCATCAGCTGGGCGATCGCTCAGACCGTCACCACAGTCGCCGGTATCATCTCCTATCCATTCGACACGGTCCGTNNNCG
CATGATGATGCAGTCCGGACGCGCTAAGTCCGAGGTGCTCTACAAGAACACGATCCACTGCTGGGCCACTATCGCCAAGT
CCGAGGGTGCGTCCGCCT
> BF01029A1B10.f1   703 1   703    ABI
GAGAGAGAGTATTCATGCAAATATTTGTGAACAAATCAAACACATTGAAACACCTCAAGCACAAAATGTCCAAAACTTTT
TTATGCACAACACCGAATTAGGACCAATGCAATCTCAGGGATATATAAGCAATAATCTGAATTTAAATCAAAAAATATTT
GTTCAGACGGATGAATCAAACGTCTCACAGTTGTATTCGCCATCTGATGTCTATGAAGGACTCGCTAAGGAAGACTCCCC
GGACAGTGAAAGCGTGACTCGTACTAGCGCCTTTCAAAGACTCGGTCCACCCGAAAAAAAACCCAGGCTTACTATCAACG
TCAGCGTCGACACAGATCACTCTATCCGAGATGTATCAGATGGGTCGGGGAGGTATATACCAGCTCATGAGAAACAAGAA
TTACTGGAGAGCAAAGACGGTACTGTGCTAGCTTTCTTACCTACATGGCCGTGGAAGAACAGCATTGTGACCAGAAAAAC
GGTCTCTTACAGGAGTTCCAAGACTCTGATGATGATGAACAAGGAATACATGGAAGAGAAATACGAAAAGGATTCAGCTT
TCTTCTTGATAGCAGTAGAAGGCTATCCGGAGCAATGGACGAAGGAAGAGGTTTTGGATCTCGTCCTTGATCACTTGAAA
GGAAAACATTTTGTTCCTTGCTTTATAGAATTCACTCCAAAGGAATGCAAATTCTTCGTCATC
> BF01028B1A12.f1   704 1   704    ABI
ACCANNNNNGTTCTGTCACCTGGCGCTGCTCGAGTACGCGGTGATGCACGGCTACCTGGAGTCGGCCGAGCTGACGGGCT
TCGACGACGAGAACGACGACGAGTCCGAATGAAAACTGGCGCGCCCCGCCTGCAGCCTGCTGTGACGTCGGCCGCCCGCC
CGCCGCACGCCGCCCGCCCGCCGCCCGCCGCCCGCCGAGCGCGAGGCCGCGCGGACCGGTTACGAGAGACGTGTTCGTGT
TATTTATTTATATATAAGGAGTATGGCTGTGTCATAAATATGTTCGTATTGAAACCGTGCCGGGGACACCAGCAGGGGGC
CGACACCTCGCTAGTCGAGACCCTTACGGTAGCGCCCGCGCCCGTGCGCATGTCATTACTATGTCGTGACCGACTCCGCA
CTCAGATTCGTAATCGTAGTAATATTATCTTGATTCGGTTTCGAGTGTCCTCGAAGCTTAATTAAGACTGGATTTAAATA
TTTATAAGTAATGTAATAATAGACTGAATACTGTTAACTCATAGAAAATTTATGTGGACTTGATCACTGTAATGTTACTG
AAGAGACTTTGAAAGTGTAGATGTTTCAACATATATATATATATTTATTTATTTTATATTATATAATATGTTTAGATGCA
CCTTATGAATAAAATGCAGATAATATTATTTTTTCATATCACATATCGCATGTAAATCGCCGTC
> BF01028B1B01.f1   740 1   740    ABI
GAATTNTCNNTGCATTTGCCGGTGTCCGTCCAATTTTCAAAATTAATCCAAAAGTATTATCAAACATAAAATACAATGTC
AGTTCAAACCATTTTACTGGATTTTTCTTTGGATCCAGCTCGCTTAGGTGATGAAAGTGGTCAGAAAACAGTATTTAGTC
ACCTGGAAACAGTGCTTAAAGATTATGTTCCTAATCTTATATTAGCGGCCGATATTAAAATAGATGATGGCTCTTTGAAA
CTATTAACTGGTAAACGGGGTACAACGGTGTCCGTTAGATTATTTGATCGAGGTCTAGTCACCGTAAATATTGAATATTA
TAAGGAAGACTCTGAAGAACCATTAATCAACTTCAAGTCGACCAAGTTATTGGAAAGCCAGCTGCAAAAATACATCACAG
TCATAAAATCTCAGCCGTACCCATCTATAAAGCGTTGCTTATTCAGCAAGTATTACACCACTTCAGACGAACGACTGCTC
GAGTACGATATCGATGGCGTTGTCTTCGATGAGCGCTCGCCCTTCCAGCGGGTGCAGGTTGTTCATTCCAGAACATTCGG
GAACATGCTGGTGCTGGATGACCTGCAAAATATCTCAGAGGCTGACCTTATTTACACTGAAACTTTGATGCAGAGAGGAA
AAGAGAGCTACGAGGGAAAAGAAATTATTATTCTAGGTGGCGGTGACGGTGCTCTACTGTACGAGCTATTGAAAGAGAAT
CCCAAGTACGTGTGGATGTT
> BF01027B1E10.f1   701 1   701    ABI
TAGTTATGCATGCAGAAAATAAATTAAATGATATTATGTATAAAATATTTTATTTTGTATAATAGTATAATTTAAAAAAG
TTCTGTCCACTGAAAGAAAGCAACTGCAATTTTTTTTTTTATAGAATTGCTTTAACAATAATATAAAATAAAACAGAATT
CATTTGGACAACCAGTTAAGCCGTCCACTGCCATTGCCAACCTTGTAAACAAAATATCAGTTTATATAAAAAGTTTTAAT
TAAATGTAGAAATATACATAACACGGTTAATTTGTGATTTTATGGCATTGTTGCATCTGCATCCAACAATATATAGAGTC
TAATAGGCTAGTAGCGTTGATAATTTGTGCGCACATTTAAATTGAATTCTATAAGTAACTCCGGTTTAATAGCGATTTCT
TACGGTTTCCACCAAATAAAATAATACTATCACTAGTCTTTAATATTTGAAAATTTTAGTGTTTCACGTTTTAAAATTTC
TTAACTTCGTCACTGACAGACTGACAACGTAATTTGGCGGGAATTTGTGGGATTAGTAAATAAAATTAAGCGTACCATAC
AGACCATAGAGAAATATAAAGTAAAAGTTCGGTTTTTAACATTATTTTAAATTATTTCGTTTTCTAAAATCTTTACGTCT
TAATTTAAATCAAATATTATAGTGTTTTTAATCCTTGAATAATATTCCATGTTGCATTTAA
> BF01028B1B03.f1   704 1   704    ABI
GTATTTNNNNTTACTTGTCCCGCATTTTCGTTTTTACGATCAAAGCTTGCAGATAGGACATTTTTTTATTGCTAATTTTC
TGCTGGAAAAAGTTAAATGTTGCTGTTTTTTAAATATATCTAACATTAAAGTAAACTGTAGTAACCGAAATATTCAGTCA
ATGTTCTCATATTCGGTACCCATAACGACTTCATCTAGCAAAACCTGTAGTTTTTCGAATTACTTGTTTTATCTTAAACT
TGACTACTTATAAAACCTTTACATGCATGTGAAATTATATCGATTGATCTAAACCTAACCATAACAATGATTTACAGTGG
CATATCACAATTACGAGAATGATGAAGACACAGATGATCCGTCAATGTCAAAACCTCCGACACGTATATTGGAAAGAGAT
TTTGAAAAACTGGTGCTTATAAATAGGACGCGACCAACACCCTGCGATCGCGAAATGTACCTCTACCAATTAGAGTACAA
AAATCTGGATGAGAAACTGAACAAGCCATTAAGAGAATGCGAGAGACCTTTCTATGCTCAATTAGTTAATTACACTAATA
TGTTGTTAGTTGTCGTGGACGCGATGTGTGCTAAGGTGGAAGTGCCAATGTTCGCTATAGACCCCACAGAGGTGCAATAC
AATGAATCGCTTCCCTGTTTGAAGCATATGCACCCGCTATACAGGAAGCAGCCTAACTCGTGCA
> BF01028B1B04.f1   727 1   727    ABI
CGTCTGCNNNCTCTGCCCCGAAACATATCCTTTGCCGTCAGATTTGAAAGTCCACGTACTGGAGGAACACGATGAAATAG
ATAAGTCGTCTTTCATGGAAGGTCATAGACTGACTTCCTACATGGTCAAGTTAGATATAACAAATTTGCGTTGTTTGATT
TGCCACAACGATGTAGAGAGCTTCGATCCTCTATTCGATCATCTCAAATCGGTGCACGGCAAAGAAATGCATACGGATAT
ACCAAACCATATCCTGCCCTTTAGGTTCGTTGGGAACGGTTTCGATTGCGTCGTCTGTCCCAAGTCCTTTGAGCATTTCA
AGCTAGTCCAGGAGCACATGACAGTGCATTACAGGAATTACATTTGCGAAACTTGTAATGCACCTTTCGTCAATAAGCGA
ACTCTACAGAATCATGCTAACAGGCATAAGAAAGGCGATTTCCCGTGCAGCCAATGCCCAAAAATATTCGACACCAATCG
TAAGAAACTGAATCACGAGAAGTTTGTCCACGACGGTGATTACAAGAGGAAGAAATGCCCGTATTGTCAGGAGAAGTTCA
CAAACTACGCTAAGAAGAGATCTCATATGGTTAAAGAGCATGGAGCTGAGCCGTTATCAGTGAAATGTGACATTTGCAAC
AAAATATTCAGCACGCGTGCGAGATTAAGAGGGCACACTCGCAGGGATCATATGGAGTGTCAGCACGCGTGCCATAATTG
TGATATG
> BF01028B2C01.f1   736 1   736    ABI
GCACGCGTTATAAAAATAACATTGTTATAATATATNNNNTAAAAGGAATAACAATTTAATATACTATTAGCAGTAACGTA
GCAGAACGTAGCGGACCTCTACGTGTTGCGCGTACAGCAGTGCGTTCCGAAATTTTATATTTGTGTACGATATACGAAAT
ATAAAAATGGCCACCAAGAATGTGCAGAATGTTGAGACCGGCAATGTGAGCCAGCAGGAAGCTGGAGAACGGGCTTCCAA
ACCGCGCCTGTCTCGTCTCGGGACTGGTTCCATCATCGGTCTGTCGGATGTGACTGAAAACAAACTGATATGGCGCCAGC
TGGTCGCGGAGCTGGTGGGGACCTTTCTGCTGGTGTCTGTGGGTGTAGCTTCCACCATCGCTATCACGGAGATGAATGCT
CCTATAACCACCAGCATCGCGCTGTGCTTCGGATTACTCGTCGGATCTATCGTGCAGTGCATCGGTCACGTGTCTGGAGG
TCACATAAACCCGGCCGTAACCCTCGGACTGCTGGCATCTGGTGACGTCAAAGTGTTGAAAGCCATCTTCTACATAGTGG
TCCAATGTCTTGGAGCTACAGCTGGAGCTGCTTTCATAAGGTTGGCTGTACCTGAGAACAGAGTGTTTTCATTCGGTGTA
ACACAACCAGGTCCAGGGGTCACTGACGCTCAGGCATTGCTGGTGGAGGCACTGATAACGTTTATGCTGGTGTCAGTGGT
GCAGGGAGTGTGCGAC
> BF01028B1B10.f1   711 1   711    ABI
TACACCTTCCAAAACATCCAAACCAGCCAACAGTTACCGCCCCAAGCCATCAGAGCTCCGAGAAATGAATTTCTGGTCTC
CGACGTCCATGTGAATCAAAAATATGACACTCTGGTTCATATTATTTCCGCATAACATTTGAATGCGGATATCTGACAAT
GTCCTTGTGATTTATTTATATTAATTATGTATTAATATGGGGACGAGACTAACGCAATGTTCTGTGTTATTGTATATGAT
GACATTCAACTGTAGATAAAATATATCTTTGGAATTTTAACATTGAAAAAAAAAATAATCTTTTTATATCTGTGATGTGA
ACATAAGTGCAACAACAGATACATTAACAACTGACATTAATATATGAAAAAATATATATATAATTACTTTTTTATTAATT
CTTATTTAAGATTATTCTACAATAAATATTCCATTATTTGTAAGATCATCACTCATGCGATTTAATATTTGTTTTTGCAC
TTCTGGTTTTCTTTAGACTTGTAATGCCATGTCATGTTAGTGGTAAGTTGGATTAGGTTTCACTCAGGATTCATTATTTT
TTTATGAATTTTAAGAAATTTACTAGCAAAGAATGGTATTTCGGAAGGAAATGATGATTTAAATTTAATGTTGGACGAGA
TTGAAGATTGTGGATGTGTTTGACGCTACTGGTTTCTGTGTCATGTCACCGGTGAGATTATATTGGATTTG
> BF01028B2C02.f1   758 1   758    ABI
TATTTTAGAATCAGAATGAATCAAGAAGGCGTACTCGCGAGTTGCGCCGTTTGCAATCAGCAAACCCAAAGGAGATGTGG
TCGTTGTTTTAGTGTTTATTATTGTAACACAGAACATCAAAGACAAGATTGGAAAAGGCATAAAATCAATTGTGCACCTA
AGTTACAGGAACAGGGTTCGCGAATTGAAAAAAATATTAAATCATCTATCCACGAAGAAGAGAAAAAGAAAGAAACCAAA
AAAGAACAATTAATAACCTCATCTGTAGTGAATAATAATAAAGAAGTGTTACAAGTGGGTAGTGAAACTAGACGTTTGAA
AAAATCTAAAAAGAAAACTGCCAAGAAAGAGGGTAGTGACACTATTAGTGATAACAAAAATATCTCTCAGATTATAGAAA
ATAATAATGAAAGCACAGCAAGTGTTAAAGTCGATTTAAAGGACAAAAGTGTATTTTCAAGCGTAGTTTACTCTAATAAA
GACGTAAATAAGATAAGTGCCATAACTTACGAAGGTTCGTCGGAACAGGAGATATTAAATGAAAAGGCTCAGCAGTTGAG
CAGCGTTGATTTCGCGAGTGCAAGCACTTCAAATGTTTTAAAAACAATTAACAGAGCTGATGTGAAAATGCCACCTGTAC
CTATTGAACAGTCGACTAGAATGAAGGAGTACCCTGAGGCCTCACTAAAAGGTAGCGGGGCTCCATTTAATACCACAATG
AACAGTTACTTTTATGGATCCCAGTGATCCATCCTATG
> BF01028B1C12.f1   666 1   666    ABI
GTGCTGCCTTTTGCGTCGATCTCGTAAACAAGTCTATCCGTGAGTGATCGCCGTGTTTTGTGTGACTCAATTGCTGTGTT
CAATATGGGGTGTGGGTCAGGTTTTGTGAAATATGTGCTGTTCTTCTTCAATCTGGTGGTTGCGCTCTTCGGATTGGCCG
TCATCGGGATCGGAGTAGCTGTTCTACTCAACTGGTCGGTGATCAGAGAGGAGTTGAACGGTCACCTGTCCGTGGCGCCA
TGGCTGTTCATAGTGATTGGAGCTGTCATGTTCGTGATAGCGTTCTTCGGATGCTGCGGTGCCATCCGGGAGAGCCATTG
CATGGTTGTTACTTACGCGATCTTCCTCCTCGTGATCATCATCGTTCAAGTAATTCTGGCTGTGCTGTTGTTTACGAACG
GGGACTCTATCAAAGAGGGGCTCGTCAAAACGATGAACACGCTCTACAACAAGGGTACCACTGACGCTGCATCCAGGACT
GTCTTTAACAACTTGGAACAACAGTTGCAATGCTGCGGCAAGAACGGTCCGTCGGACTACGGTCTACTGGAGCTGCCCAA
GTCTTGTTGCTCGAACGTTGGGACATTAGGAAAGGTGCTCGGTAACAGTTGCACGCTCGTGGACGCCAACACTGAGGGCT
GTTCCTCCCGCGTGGCTGACCTCTTT
> BF01028B1D01.f1   732 1   732    ABI
GGTATGTATTTTTATTCCAAATTTATTTTTTGTTGTACACTAAATCTTCGCTATCCGCACTCATTTCATTGAATGGGAAA
ATGTAACAATATTTTTTTTGTCTTTGAGTATTCATAGAACGTATGAAAGATCTGCGAATCCGTCTGAATACCCGTTCAGT
TACATTTTTTCATGTTTGTCAGAATACTAATGCTTCTTCAGTCACTAATGTTAAGGGAAGCATGCTCTGGATACATTTAT
TAAAACCATCACTTTAACAATTACTTACTATTTGTTGTGAGATAACAAGTTTATTAGAATCCACCATGCATGAATAATAC
AATATTTATATCTCTTAGATATATGTGTGGACATAATTTTGTTGCATAACATATATTGAGACTGATAATCGTTATGTATA
TATATTATACAGATACAGATGTTAATATACTTTAGATAGAATGTAGAAAAAAAATAAGATTTTTTTTTTTATTGTTTATT
AACAATATTTATTTTTCAGATTTGGGAGAACGATTGTGGTGAACGACTTTAAAACAATTCTACTCGGCGAAGTTAATTCC
TATTGATATAATTACGAATCATTCCCGCATTTTATAGAATTGTAAGCTTAAAATCATCACTATATTATAATGCGTCCATG
CCTTTATCCTTATAAATGACATTAATGGTCACCGACTGTCGAATCCCTGAATATTTCTGAATCTATTTTTTATATTACGC
ATACAAGACTGA
> BF01027B1D11.f1   805 1   805    ABI
TCTGTTGAACTTTTCTATAATTACTTGTCATTAAGAATTTGTATTAAGACAAAGAAATCCAAACGCGAGTATTTAGTCCC
TAGAGTATGTAGTTACAAATTAACACCAACATGGCCTTTACACTATTTCTAAGTGTTTTTACCTTCCGGTGTAATAACGG
GATTTAATATTTTTATACAATTAACGTTTAAAAATATGTACATACAGCATACTTCATGATACAGCTTTAAAACGCTCAAA
TGTATGCGAATATGAGCACGTGTAGCTTCTTATAACTTATTTAACCTCACTCATTATGTTTGTAGGTTTTGTATCGGAAT
TGTCATTCAGACAACATTTTATGGAATATCATGTGTCTGGACATAAACAATGTTTGTTGCAAACACCTACAAGTACGGAA
TAAAAGTATGCTTAGTACAAGTTCGTATAGTCACACTACACACGGAGCGTTAGGTGTTTTCCATTCATCAATATATCACT
AACGGAAGTTATTGAACGTAAAACGAGAAACTGTTGGCATGCTGTGTAACGATGCAAACTTGGACTAAGAGTGCAGTACA
CTGGTTCTAACCATTATCTGATCTTAGTCACGTTGTCAATACATGTTTAATATTTTTAAATGATTTAGTTTATTCTATTG
TAAACTTTAACATAGATTATATTTTTTCTATTATAATTGTTGAATTGAAATTGAAATTTACAAATAACGTATGTTCATGC
GTGTTTGTAAATTGTTTATTTAATTTGTATATTAGAGATATAGATTAAGAGGTGCATCGATCATACTGTTTTGTCTAAAA
ATCTA
> BF01028B1A09.f1   684 1   684    ABI
AAGTGGTGGCCAAAAAAGGAAAGCTGAGAAGGCTAGATTAAGAAAAGGTCTCAGTATTTTAGTTGGTACACCAGGAAGGA
TAAATGATCATTTACGACACACACATTCATTAAATTTTGCAAAAACAGGATGCCTTATATTGGACGAAGCTGATCGCTTG
TTAGATATGGGCTATGAGAAAGATGTAGCCGCAATTGTCAAAGCTATAGAGGATCACAAAAAGGCGGCTACATACGATCC
CATGGCGTTAGTTAAGCAAACAATTGTAAAGAAAGTTAGTGATAATGAAGAGGTTGTAGAACAGAATGAAACAGAAAATG
TTGTTGAAACGAGTGTAGAACATCCTTTAACTAAAGTTTTTCTGTCTAAAGAGAGACAGACAATACTTTTGTCTGCTACA
CTGACAAAGGCTGTTGAAAATTTGGCAGGAATAACTATGCAGGATCCTGTGTTTATAGATACATCAGATGGTAAGGCTGT
TGTTGCCGATTCCTTGAAACCTAAACCAGTCCAGGAAGAGCCTAACCAAAATTTACCTGAAGATGTGAATAATGTCAAAG
AAACCAGCGAACATAATACTAAAGACCAAGCAAGACGAAATGACCAATCATGTGATTCAAGTAGAACTGGCCTGAAACCC
TTTAGTGGAACCAATCATCCAGAACTATTCGGTGAAGATAAAAA
> BF01027B1D10.f1   777 1   777    ABI
ATGCANNCNGGCAAACGTCTCAAGAAGAAGAAAACGAGCATCAAGAAATGCACACTGAATCCATATTACAACGAGTCATT
TACTTTTGAAGTACCATTCGAACAAATACAGAAGGTGAATTTAGTCGTAACTGTGGTGGACTACGATCGCATCGGCACAT
CTGAACCGATTGGTAAGGTTGTGCTGGGATACAACGCGTCAGGAACCGAGCTTCGTCATTGGTCCGACATGCTGGCCAGC
CCGCGTCGCCCAATCGCGCAATGGCACACGCTCAAAGATCCCGAAGATGGAGAAAAGAAGGATTAAAAGGCGGTAACAAA
ACTCTTACATCGAGGAAGATCTATGAAGAATCAACGCCTTACTCATTCAAGAGAGATTTAATTTTGACGTCTATCTATCT
ATTGTTTTTTTTTGCAGTTGTAATAGACATATTAGATTATTTTTGAAGAAAAATTAATTTCAAATCTACCTAATGTTGGA
TATAAAACAAATTTAAAATATTTCGATGCATCGTGTAAGGAGGATTTACTTTATAAATTTTTACAACAGCTTTGAGTTAC
CCACAAATATATTTTAATAAAATAGTTTTTATTCTTGATTAAAATACCCGTTTTGTTAAAAATTGTTTCTTCCTATATTC
ATTTAAAGCTACATACCTAAATGTTATATTAAAACTATGTAAATAATTTGAGTCCTGTTAAATTTATTACATTCTATTTT
AATACCATGTAAGTGTTATGAATTCGATACATTATAAGTAAATTATAGGTTCCTCTA
> BF01028B1F04.f1   826 1   826    ABI
GGGAAACAATATGAAAATTGATATTATTTTATCTTATTAGACTTAAAGAAAAAATCTTTATCGTTTAGTTAGCGAGAATA
ATTATTTACTTTCTAATAATAAAAAAAATATTGGAGGCATGATGGTGGAAGGTTCAGCATTTACGCGGAACGATGTGTTC
CAAATGGCTATTCGTGTTGCTTTTGTATCTGCGGTTACTTATTTCTCTATAAAATGGCTCGTCAATCAAATAGATCCGAC
TTCTAAGAGTCGAAAGAAAGCTGAAGAAAGAGCGCGGGAACAGTTACGCAAAATATCTTGCAGAGCCGGATTGGTCGGGA
AGCAGGCCTTGGCTCTGGACAAGCTCACCGATCATGAAATGATCATCGCCTCACAACTTGTGGTACCTGAAGAGATTAAT
GTTAATTGGAAGGATATAGCGGGTCTAGATCATCTCATCAATGAACTCCGTGAGACTGTTATTCTGCCGATACAGAAACG
GGAGCTGTTTGCCGACAGTCGACTCACACAGCCACCTAAAGGTGTATTGTTGCATGGGCCACCCGGTTGCGGCAAAACTC
TGATAGCCAAAGCTACGGCCAAGGAAGCCAACATGAGCTTCATAAACCTGGACGTGTCACTGTTGACTGACAAATGGTAC
GGAGAAACACAGAAGCTGGCCGCCGCTGTGTTCAGCTTGGCCGTTAAATTACAACCTTGCATAGTTTTCATCGATGAGAT
TGAATCCTTTCTCCGGACCCGCACGGCTCATGACCATGAGGCCACAGCCATGATGAAGACACAGTTCATGTCGCTGTGGG
ACGGCCTGATCACTGACAACACTTGT
> BF01028B1F06.f1   785 1   785    ABI
CGTCACCGCTGCGACGAAGGTTCAATACTTATCTGCTGAAATCAATCTAACTGCGTAAAGATGGGCAAGGAAAAGACGCA
CATCAACATCGTTGTGATCGGTCACGTGGACTCCGGCAAGTCCACTACTACCGGCCATCTGATTTACAAGTGTGGTGGTA
TCGATAAGCGTACTATCGAGAAGTTTGAGAAGGAGGCGCAGGAGATGGGCAAGGGCTCGTTCAAGTACGCCTGGGTGCTG
GACAAGCTAAAGGCGGAGCGCGAACGTGGTATCACCATTGATATCGCCCTGTGGAAGTTCGAGACTGCCAAGTACTACGT
TACCATCATCGACGCCCCTGGCCATAGAGACTTCATCAAGAACATGATCACTGGAACCTCGCAGGCGGACTGCGCCGTGC
TGATAGTTGCGGCTGGTACGGGTGAGTTCGAGGCCGGCATCAGTAAGAACGGTCAGACCCGCGAGCACGCGCTGTTAGCT
TTTACCCTGGGGGTGAAGCAACTGATCGTGGGCGTCAACAAGATGGACTCCACCGAGCCGCCGTACCATGAGGCGAGATA
CGAGGAGATCAAGAAGGAAGTGTCCTCTTACATCAAGAAGATCGGGTACAACCCGGCGACCGTGGCGTTCGTGCCCATCT
CGGGCTGGCACGGAGACAACATGTTGGAGCCTTCGGACAAGATGCCCTGGTTCAAGGGGTGGACCATTGACCGCAAGGAC
GGGAAAGTGGAGGGCAAGTGCCTCATTGAGGCCCTGGACGCTATCCAGCCTCCGTCTCGTCCCAC
> BF01028A1D07.f1   754 1   754    ABI
CGAGCGTGCCCGGGTCCTGTTGGCCACCTCCATGAACGGAGCGCCTCTCACCAAGGACCACGGACATCCCCTGAGGGTGG
TGGTCCCGGGGGCGCCGGCCGTCAGGAGCGTCAAGTGGCTGCAGTGCATCAAGGTGTCGTCGGAGGAGAGTCCGTCTCAC
TGGCACCAGAGAGACTACCGCTCGTTCGGTCCGAGCGTGTCGTGGGAGACGGCGGACTTCCCCTCCGCGCCCCCCGTCTA
CAGCCTGCCCGTCACCTCGGCCGTGTGCTCGCCCGAGGACGGTGACACCGTACGTCCTCGCCGGGGAGCGCTGCACGTGC
AAGGGTACGCGTACTCGGGCGGCGGCGCGAAGATCATCCGCGTAGAGGTCAGTACGGACCGCGGCGCCACATGGCGCGAG
GCGCGGCTCAGGAGCGACAGCGCTCCGCCCAGAGAACACTACTCCTGGACACTGTGGGAGGTCGATCTGCCGGCCGCCGG
ACCGCAGATGGAGATATGGGTGAAGGCCACCGACAGCAACTTCAACGCTCAGCCGGAGAACTTCAGAGACATCTGGAACA
TCCGCGGCATCCTCAGTAACGCCTATCATAAAATAAAAGTTAACGTAGAACAGTGACCGCCGTGAGGAACCATTCATCTT
GATGAAAATAAAGATAACTCGAACATTTCCTCAAAATTGTATAGTTTCAGGCACAGAGAAAGTGATGTTTATATAGTATC
GATGGAAATAGTTTTGTGTTCCTGGAAATTTCTA
> BF01027A1B05.f1   722 1   722    ABI
AAATGTGTACAACAATTCGGAAACAGTTAGATCGTGATGGTTACGTGGTACTGGAGGACTTCCTCCGTCCGGCGGAATGC
GACGAGCTGGTGGCTGCTGGCATAGATCTCACCAAACAGTCCCAGGACACATCACACAAAGCCATATTCTCAACCACCGA
AAATAACAAACAGCAACTAAAGGACGACTACTTCATGGAGAGTAACGACAAAATAAGATTTTTCCATGAAGTCGATGCCT
TCGGTCCCGACGGAGAGCTTCAAGTGGATCCGGCCGTTTCATTAAATAAGGTTGGTCACGCGTTACATCTCCTCCATCCC
ATATTCAGATGCTACACCTACAGCGGTAGAGTGAAAACTGTATGCAAAGAACTAGGCTTCCAAGATCCAGCGGTCGTCCA
GAGCATGTACATTTACAAGAATCCAGGTTTAGGAGGAGAAGTGATTGCCCATCAAGATGCCACATACCTTTACAGTGAGC
CAACACCAGCTGTGGGCTTTTGGATAGCTCTGCAGGACGCGACCGTACAGAACGGCTGCCTCTGGATGGCCAGCGGTTCC
CACAAATCTGGAGTCCACCGGCGACTTCTTCGGNNNAACAACGACGAATCGAAACCGTCCCTTGAGTACGACAGACCAGC
GCCTTTCTACCCTGAATCAAGTTTCACACCCGTGCCAGTCAGTAAAGGCACCTGCATCCTAATACACGGGCTCGTGGTAC
AC
> BF01029A1C09.f1   764 1   764    ABI
CTGTGGAAATTATTTATTTATCATAGGATAGATCACGAAAATGTCGTTTTTTGGAGTAGGGAACCCATTTGCTACGCCGG
TTGGTCAGAAGATAGAACAAGCTACCGATGGATCTCTACCATCAGAGAATTGGGCCCTTAATATGGAGATATGCGATATA
ATAAATAGTAGCACTGACGGACCCAAGGATGCAATTAAGGCCATAAGAAAGAGGTTGACTCAAAGTGCAGGCAAAAACTA
CACCGTGGTCATGTATACACTAACTGTATTGGAAACCTGTGTTAAAAATTGCAGCAAAACATTTCATGTTCTAGTATGCA
ATAAGGAGTTTATATCAGAACTGGTCAAACTCATTGGACCCAAAAATGATCCACCGACTGTGGTACAGGAGAAGGTTCTC
AGCCTCATTCAATGTTGGGCGGATGCTTTCCAAAACCAACCTGAATTACAGGGCGTTGGTCAAGTGTATAATGAATTGCG
CAACAAAGGTGTCGAGTTTCCAATGACAGACCTAGATGCGATGGCGCCAATTTTCACACCGCAGAGGAGTGTGATTGACG
GCGGGGAGCCGGTAGTTGGTTCTCCACAACGTACTATTCAGCAGAACTCTCCAAGTCGACCATCTCAGGAGCAAGTCGTA
GGGACAATTCTGTCAGACAGTCAAAGCAGTAAGCTGCGGGCGGACCTGTCAGTGGTCGAGGGGAACATGACAGTCATGAA
CGACATGCTGACCGAACTCACAAGCCTTCCATACACACAGCATC
> BF01025B2D09.f1   722 1   722    ABI
TGCCTTTGGTCAAGAGCTTCATGTCGGCCATTTTGTTTTACGAAGTCGCGTTGACATTTGGTTTCTTTTTTTGGCTATGC
GTTATTTTTTTTGTTTTAGATTTTTTACTTGTCATTCACATAAACAATTGTAAATAACATAAGCTCTGCGCTAACAGCCC
CTTCATAGAAACTAGGCTTATGTGATTCATATACTATGTGAAGACTAAAAAAAGAGCATCACCGATTTTTGGAAGAGAGC
ATTATTAATAAGTAGACGCGATAAAGATCATAATTCTATCTAGATATTAAGTGAATATCGTTTGTTTCATTCTAGCTAAG
CTTACAAACAACATTTCGCTACACATGACACGCTTTTAAACACTGAATGTAAAGATATTAATGTATAGGATGTCTTATAT
AAGATAGGTGATTAAGATGTAGGTGTAAGATGTACATTAAAGATTGGCATTTTCACCATCCGTGCCTCGTGGAGCACGTC
ACTCACAGGTCTACGACCTGATACTATAGATGGGTTACCGCGACTATTAGATGTTTAACCTGCTGTGTAAATTGGGACGG
TGTGTAGGTTTTAGATGTCGCGGGCCCAGTTAATTTTAGTTTAGGCTACCCGTAGATAGCTTGGCAACACGCGCTGGAAT
CTAAAGCAACAGTGACGTCATATCTGCCCTTCGCTTCTAGGTGATAGAATATAGATAGAATATAGTTTATAGTTTTTGCC
CC
> BF01026A2H05.f1   747 1   747    ABI
ACATCATTACGAACGAGATATGGTTTACGACATGTAATAAATGGAATGAAAAATGTATTGAAATTTCTGGTGTCAATCAA
AGTTTATTTTTAATTACGTAAATCGAAGTGACTGCCTGATATTTTTCCGTTTTTGTTAGACTTTATTCAGTTAGTATTTG
GCATTTCGTGAAAGAAACAACATTTAAGTAGTGTAAAAGTGGTTGTGTTTTTCAACTTGGAAGTGAATTAAATCGGTCAA
AATTAAACACATAAAGGAGTACCTGTTCGTGAAGATGGGCCCAGGCGATAGGGGCCCGAAGACCACAGAGGATCGATCAG
CACCCATTGATCATTCCGGCGTCAAAAAATGGCTTTTAGACAATACCATGCTCGTAGTTACATTGGCGGGTGTTATAACT
GGAATTGCTATTGGTTTTGGTCTTCGCCCCTACCACCTAGGTCCAGATGCATTAATGATAATATCATATCCAGGAGAGTT
ATTTATGAGATTATTGAAGCTTATGATTTTGCCTCTTATCATTGCTAGTCTCATTGCTGGCTCAGCAAGCCTTAACGCTA
AGATGAGCGGTAAAATTGCAATTCGGACACTACTTTACTTTATACTAACCTCAATGTTTAATGCATTCCTCGGTATACTT
TTGTCAGTTATGATTCATCCAGGGAAGCCGGANNTTAAAAGACGACTTTGGTACGTCTTTTGNNNNNNAAAGAGACCATA
GCATTCTGGACAGTCTGCTTGATATTG
> BF01025B2F12.f1   767 1   767    ABI
GCTGGGCTCTAGGAGTAACCGTGCTGTTGGTGTAACAGTTATCAAAATGACCGAAACTTTAAAATTAAGGGGTACCCTTT
GTGGGCACAATGGGTGGGTTACTCAGATTGCCACAAATCCTAAATATCCTGAGATGATTTTGTCTTCATCACGAGACAAA
ACTCTTATTGTATGGAAGTTGACCCGTGACGAAACTAACTACGGTGTACCGCAGAAGCGTCTGTACGGCCACTCTCACTT
CATCTCTGACGTGGTTCTCTCCAGTGACGGAAACTACGCCCTCTCTGGTTCATGGGACAAAACACTCCGCCTCTGGGATC
TCGCCGCTGGCAAGACCACTAGGCGTTTCGAAGACCATACTAAGGATGTGCTCTCAGTTGCATTCTCAGTCGACAATCGT
CAGATCGTCTCAGGTTCCCGAGACAAGACCATTAAGTTATGGAACACATTGGCTGAATGCAAATACACCATCCAAGACGA
TGGCCACAGCGACTGGGTGTCATGTGTTCGGTTTTCACCTAACCATGCTAATCCCATCATCGTGTCTGCTGGCTGGGATC
GTGCTGTTAAGGTCTGGCACTTGACTAACTGCAAGTTGAAGATCAACCACCGTGGTCACTCTGGCTACTTGAACACAGTA
ACCGTGTCTCCTGACGGATCTCTGTGTGCATCTGGCGGTAAGGACATGAAGGCTATGCTGTGGGATTTGAACGACGGCAA
ACACTTGCACACTCTGGACCACAATGATATCATCACAGCACTGTGCT
> BF01025B2G02.f1   625 1   625    ABI
GTTTNNTGNNNTATGTGCCTTATTAGCATATGTCATAAATTTTCGAAAGTTTTTAATTTATGTTATTGTTCATAGATAAA
AGTTTCGTATATTTGTTAAGTGTCATATTTTCGTAATTACAGTTTGACCAATACTTGTCGGTGTTTAGTGTTTTCTACCT
GTATTATTTAATACGAATTATTTAGGGTGTCCTTTGAATGAGTAAATCCTATGGCGTCACTATCGCTGCCTCGCGTACTT
CAATTAAGAAAGAACAGCTTGGATGCTGAGCGCGAGCAATTCGAGAAGTTTCAGACTTTAGCAATACAAAAGGCTATAAA
TTCTATAGAGACGCCGGTTAAAGAGAAACATGTCCGCAGCACAATCATCGGGACGTTCCAGGAACAGAGCGCCGTCACAT
ACTGGATGGTGGCTGTCCGTCTTCCTCTTCAGGACAACAGGATCGTGTCCTGGAAGTTCTGCCACGTCACACACAAGCTG
CTCCGCGAGGGTCACCCCGCCTGTCTCGATGACTCGCAGCGGCACATTAACATGATTGAGAATTTGGGAAAGCTATGGGT
TCACCTGCGCGAAGGTTACGGACGTCTAATAAGCTTGTATTGCAAGCTGTTGGTAACCAAATTGA
> BF01026A2G06.f1   742 1   742    ABI
ATATTAATATGAGGCTATTGTGAACTTTTGNNTTTTTGTTACAAACATGGCTTACCAGACTCTATTGCAAGAATATATGC
TTGTACCTCCAGTTACCAGAGCATATACAACNNNGTGTGTAATAACAACACTGGCAGTGCAATTAGATCTGGTTTCTCCA
TTCCAGCTTTATTTTAATCCAATAGTTATTTTGAGAAAGTATCAATTATGGAGATTGATAACAACTTTCCTTTTCTTTGG
GAACTTAGGTTTCAATTTCTTCTTCAATATGATATTTACATATAGATATTGTAGGATGCTGGAGGAGGGATCCTTTCGTG
GTAGAACAGCAGATTTTGTTGTTATGTTTATGTTTGGAGGAGTTTTGATGATAATTTGTGCTTTCTTTGTTAATTTACTA
TTTCTAGGACAAGCTTTTACTATCATGATTGTATATGTTTGGTCACGACGGAATAAACATGTACGGATGAACTTTTTTGG
ACTAATGAACTTTCAGGCGCCATACTTGCCATGGGTACTTCTTGGATTCTCCGTTTTACTAGGAAATTCAATATCTGTGG
ATCTAGTCGGTATGGCTATTGGTCACATTTATTTCTTCCTAGAGGATGTTCTGCCACGTCAAAGGGGAGGGCAGAAAATT
CTAAAAACACCTAAAATATTGAAGAGGTTACTTGATCCACTACCAGAAGACCCAGAATATGTACCGCTGCCAGAAGTTGA
AAATGAGTTAGCCAATGTGCGG
> BF01025B2H05.f1   804 1   804    ABI
TATATTATATATAGACATCAGAAAATTTTAGTTACAAAAATGGAAAATGTATTCGTATTAAAGAAGTTCAGTAACAGAAG
TAATTACTGTTTTATTCTTATAGTTGGAAATACTCATTAAGATTAAAAAAATATCTGTTGCCTTTGCGCACTTTACAAAC
AGAGACTGGGTATAAATATATTGTTTAAAAAGAATATATAGAAAATGGACGATAACGACATAAGCTATGAACCAATGGAT
ATAGATTTAAGCTCTAATTCTTTAAGCGCAATGGATATATCATACACGGAACCTTTATTGGACTATTCAAGAGTAACTAT
AAAGCAGGAAAAGGATATGGATATATCTGACTATATTTGCCGATCTCCATCACCAGTAACAATAAATGATATTTTAAGTC
CACAATCAGTTACAGTCCCTAAGACTTGTAATGAAACTAGTACATCAAATCATAAAACCAAATGGATATCATGTTTCATA
GTGCTGTTACTCTCGTTTCTATTATATAAATTTTCCACATTTCAATGTTGCGATGATTTTCAATTACAGTCATTAAAAAC
TATACTTCAATCTAGATTGTATGGCCAACCGGCAGCCATTGATTCTCTTATTAAGGCATTAGAACCAAATGTTAGTAAAA
TGTTAATATTGTATGGTGGGACAGGAGTTGGAAAAACCATGACAGCTTCATTGTTGTTGNNNAACAAATGGGATTATGGT
AACATTTATCACTATACCATGCCAAGTTTTTTGCAAACATTTTCGACCGAGTTCATGATTGGACATACATTTTGTAAATC
AACA
> BF01026A1B09.f1   791 1   791    ABI
ATTGCTTTCTCTCTCGGTTCGGGGCCGATCCCGTGGATGATGGCCGGTGACCTGTGCCTCATCGACATCAAAGCCTTCGT
TAGTTCCACCGCTGGTACCCTTAACTGGTTGTTAAGTTTCACGGTTACCCGAACCTTTAACTCTTTGAATACCGCTATCG
GTTCCGGACAAGTTTTCTGGATCTTTGCTGGTATTATGGTCGCAGCTTTCATATTTATATTCTTCGTCGTACCTGAAACT
AAAGGCAAGAGCGTCGATGAAATTCAACTGTTGTTGGGAGCGGAACAACAGCCACAGACTAACGGAGAAAAAAAATAGAC
AATCATAGAGACTGATGGTATTATTAAGATTTTTATTTAGTCTATGGTTGATGTGGTTGGTAATTCTAATTGTCTCCTGT
GCGAGCTTCGTAAATTACATCCTTACCAAAGATTATTATTTCGTCGATGAAAAGATACTACAGGATATTAATTTAAAATT
TTAGTACTGGAGGCAGCTACTTTTTATTAATTATTGGAACGTGATATTGTTAGCCGATAAGTCTCAATAAATGAAAAAAA
AATTCAGCCACTTTCATAGACAGTAAAATATCGGTTGCCATATCAAAATTTTATCGCAGCTTACATTATACCTTATTTAT
TGTAACTTTGTATTAGAACTAGTAGGGCTAGTTATTGTTGTTAGCAAATTGTAATACAGTAGATATAAGTTTTTTAATGT
AAATTTATTAATTGCAATATTATTATAGATAACAAGACTAGCAGCCATTATTTATGAACAGTCTTATGCGT
> BF01025B2F03.f1   695 1   695    ABI
GAACGGCCTCTGTCTTGTGATATTTGCCAGCAGACGTTCAAACAGAAGGCGTCCCTGTACACACACAAGAAACGAGTCCA
CAAAGTATTCCCAGCTAAGAGGGTTGTTGAATTTATGGACAATGGTGAAAATAATACCTAGTGTCGGTCTAGACTGGTCT
GGGTCGGTCTAAGCTAGTCTATGGACCTATTTATAGTCTATGGCACACAGTGGCAAATATACATTACAAAGGAATATTAA
CTAACAGCATTCTCGAGTGATTTTCTCCTATTTTATGTACATATAATTATTCAAACTCCACATAGTTTACTTTGTATGAG
TGAACTTACTTTTAGTCTGGATTCCCCTGTTGATAGACCATCATATCTTGAACCGCTTATACATTGAATTAGTAAGCGAA
TGAAGCTCAGTATTTCCATCAGGTAATATTAAAAATATATGCTTCATAGCAATAGTATGAAGGCTCTGTTGAACGTATGT
TGTATTCTCTCGATTTTAATCAAAATCTTATATATTTCTTGTAAGGTTGTAACAGTTCTAAGCCTAAATTTGGCTCAGTC
TCTATATAAATAAGAATTTTTAATGAACACGCGACGTATGTATGTACTTTTGTTCCGCTGGAATAACGCAACTTTGTTTT
GATGCAAACTTCCTTAATTTATATATGTACATTGTTTGGATGACAGTGAATTGTC
> BF01025B2H07.f1   747 1   747    ABI
CGCACNNNNACAATTCAAATAAGCAATACTTCCTTATGATGGAGAACATAACGTCGTCATATCGAAAGCCGTGCGTGCTC
GACCTGAAGATGGGCACCAGACAACATGGAGACGACGCCAGCGCAGAGAAAAGAACCAAACAAATAGCAAAGTGCGCAGC
TTCCACCTCAGCCACGCTGGGGGTCAGACTCTGTGGGATGCAGGTGTATGTGGATGAAACGGGAGCTTGCGTCCGGAGGG
ATAAGTACTGGGGTCGGGCTTTGTCTGAGGGTGGTCTGCGTGAAGCTCTGCGGGATTTCTTTGCGGCAGGGGGAGGGGGA
GGGCTCCGGGCGACCGTCGTCCGCCGAGTACTCAGAGACCTGGATGCTCTGCGGCGGGCCATCGCCAAACAGACCAGTTA
CCGCTTCTACTCGTGCTCCTTACTGATAGTGTACGAGGGAGAAGTGTCCACCCCCGTAGAGGTGCCGGAGGAGGCCGTCG
GCTGTGCATCCTCCGAATACGAGGGCGACGCCTCCGGTTCTTCGGAATCAGCTCCCTCGCCCGGACACTTTGACATGTCT
ACACTTCATGACGAAATCTCCAACGACGGCCGTGAGCCGTTCGTACCGCATTCAGAAGAAACAATGGGAGGCTACGAAGA
GGGGGAGGTCAGTGGAACCACGGCGGCTGGCAGAGGAAGACCTCACGCACACCCGCCCAGTCCCGACTCAGCAGATAGCT
GGATGGCGTATTCCTCCACCAGCAGTG
> BF01026A1H10.f1   740 1   740    ABI
ATAAAAAAAAAAATCGGATTCTACTAAAATCTTTCAATGGATGGAAAAATCCGGTATTGTTTAAGCTATCTCTTAAATAA
TACTGAGTTTTTTCAATAGTACTGAGTTTTGCTAAGTAAATAAACAGAAGACCTGAAAAAAAAAATTATAGTAAGGTCAT
ATCAAAATGGAAACTGGTTGACACTGTCTAATCTGATTGTACTGAACTTGAAAACTAAATCTAGAAAACTAACTTTGTCT
AAATGAAACTAGTATTGGTCGATTATATTACGCGGCTTTTATTATTTAATCTCGATGTTTCGGTTTCTTTGCAAGCAACC
AAAACGTCGCGATTATGTAGTTTTTAAACAATAACATCCGCGTAGTGTTTCCGACTAAAACTAGTTTCATTTGAATGAAT
AAAACTCGCGAAAAACTAACTTTGTGTCTAGAAATATTAATGTTGAAATTAGCGTTTAGATAAATGACGTTTTCATAGTG
TAGTCTAAGAAAAACTGTTATGGTTCTATTTTAGCTCTTTCACTTGACTTTGATACACTTTTGCTACTTATTCAGGGGCT
CAATCAAAAAAAATCTATATACTTCTTCGAACCGATCTAATTTCTTTACTGTGACAGTCCGAAACGTCGACTTCACTATG
AGCTAAAATACCGCTATCTAAATCTCACTTGACATAATTCCACTACGTACTTTTTGTAAGCTGTGTACTTAAATATCTTG
CCTTAGTATTCAACTATATT
> BF01026A2H08.f1   708 1   708    ABI
TTCGTTACTAGCTACGTTCAACGTTCATATATTCATTCAAATTATTTGTCAGTATGGTCGCGAGCTTAGTGTTCCAATAA
AGTATTCGCCGTAGTATAATTTGTTTGCGTATTCATCGTATGTAGGAACTGGGAACGTCACGATCATGTTATTTTAAAGG
TTGTGTCTAGGAATTCATATAAGAGTCTGAAAATGATGGAAAAACATAAGTCTAGGAACTTAATGGAACTTAGTATCGTA
AGTGAGAACCACTGATATAATAGTTATTATCTTTATATCACCCAAAGAAGAAATACAATAAGGAAATAGATATAAGGTGT
ATACTTTTCTGGTATTTAAGTGCATAGTCTTTATTTATATTAATTCATAACCTCAATATTTTTGTTCCAAATATTAATTA
TGTACATATTAAAAAATTGTATGTTTATTTAAATTATCTTTTACCTTATGTTTTCAGTTTTCAAATATTTTTACCAACGG
ATTCAGTTTATATTAAATACTTACTTCGTTATAGTTTTACGTCATCTAAAATTGTGAGAAAATTTATTATACCCGTAGTT
ATATTGAAATACATTAATAAAATATAACATTTTAGCTTTTAATGATTCTATATAATAAAACACAAATCACATGTTGTATT
AAAAACATGTGATCACAATGATAAACACTAAAATTAACAAACTTAATTACTTTATAATATATAAGTAA
> BF01030A1F11.f1   759 1   759    ABI
ACCTGTTGAAAAAAAGGGGAAAACAATGGTTAATTTAGTCGAAGATGTGTTTAACGAGAACGATGTAAGGAAATTTACCT
GGTCGACGAAGACTGGCTTCTCCGTTTCAGTCATATCCTATGGAGCTATCATTCAAGCCATCAAGGTCCCTGATAGAAAC
GGTGATATAGAAGATGTAGTCTTGGGTTTTGATGACCTAGAAAGCTATGTCAACCGTAATACACCTTACCTTGGGGCGAC
GGTAGGAAGATGTGCAAACAGAATTGGGGGAGCCAGTTTTAATATAGACGGAGTTGAATACAAGCTTGCCAAGAACGTTG
GGCAGGATCACTTACATGGCGGAATTGTTGGCTTTAATAAGTCATTTATCTAAAGACGGCGACGAGGGTTACCCTGGGGA
TTCGTTAGCGAATGTCATTTACGAGGTCAAGGATGACGATACACTTTACGTAGAATTTCTGGCGACCGCTACCAAGAGAA
CCGTTGTTAATCTGACCAACCATTCGTATTTCAATTTGGCGGGACACGATAGTGGTGCGGAGGAATTGTACAACCATGTC
ATCATGATTAATGCTGATAAAATAACAGAGACAACATCAGAATCTATTCCTACGGGTAACTTTATCAAGGTTGGTGGAAC
GGCTTACGACCTGCGTGCCCCTAAACGACTTGGGGATGCGATGACGTCTACTGGATATGGATTCGATGATAACTTCTGCG
TAAACATGTACGATAAGGATTTGACGTTCGTGTCCCGGG
> BF01030A2B01.f1   813 1   813    ABI
ACCCCGNNNNNCACGTTTGGAATAAAACATTCTCCTCTTCTGGGTCAACTTAAGCCAATTGAACCTCCTCGTCATGGTAT
GCAAACAATGAAAAAACCTGTTGAGAAAGAAGTGCACGACGATAATTACAGAGACTTGTCTCAAACTTGGGAAAAAGAAA
GTATAGTGATCAAAACAAATGGCGATGTCAACCAACCCAGAACACCTGAAACAAATTCACGACAATCTATGTATGAGTCT
ATGGATTCCAATAATGATACTCGCAATATGCACACACATGTGACACAGGTTAGAAATGAAATAAGAAGTTCTACAGCTAC
ACCGGAGCCTGTTCAAGAAAGGCTCACCCAAGAAATAGTTTGGGTCCCTGAAACCCAGCCTCGACGAGGTTCTTATACAA
TAGAAAAATCAGATGGCAATGGATTTATTGAACGTTATGAGAATAGTGAAGTCATTCCGGTTGAAAATGGAGCTGTTCAT
ATATCTGGTAGCGGAGTGAGAGGGGCGTCGTGTACTGAGGAGCATAGTAGCGAAGTGGTTAAAAAGGATGGCTTCCTGCA
AAACGTTAATAAAAGAGTAAACAATTCCAGCGCTCATGAGCAGAGTCAGAAATCTAGCGAGGAAGTTCGTACTGGAAGTG
ATATTCAGCATTTACCAGACGGTGGTATTGCGCAGACCACTACAACAACAACCATAANNNAAATTGGAAAATCAGCCNNN
ACAGCGAATGCTACGACCACAGTCACTCGAACCAATACTGTTGTAACTGCACGCGATGTCGGCGCTAAATGATTGAAATA
TTTAACATAGCGA
> BF01030B1A09.f1   676 1   676    ABI
GCACGTGAAGGACGGATGTTTGTATACAAAGAGGCTGTTGACAAAGACTAATAGAGTGCCCAAGTGGGGTGAAAGATTTT
TCAATGCAAAATCTGTGAAAATTATTGAAGAGAGTATTGTTGATCCAGAAAAGAAGATTTTAATAACATACACTAGGAAC
TTGGGATACACCAAGGTCATGAGTGTTGTGGAGCGTGTGGAGTATCGTCCGGGAGTGTCTGGTACAACAGTGGCTCGCCG
TTCAGCCTGGGTTGACTCACAGGTGTTTGGTTTCTCCAGAGCCATCAGAGCTTTCGGTCTCGAAAGGTTCAAGAAGAACG
CCTCACAGATGGTGAATGGGTTCAATCATGTTCTAAACAGCATGTACCCTCGACAAAGTCACAGTAGTGTGTACACTCTG
AAGGAGGAACGCTCCAGGAATGTACTGCCCGCTGTACACACCAGCTAACACAAGGACGGCATCGCTGGAGATGTGAGATA
GAGATAGAGATGGTGTTGTAATAAATAAGGTTACACAACCTTCATGAAAGTACACAATAATAATGTCCACATAAACTAGT
TGTACAGGACATATGAACTGTCAAATATTTATTTATACATGAAATGTGTTGTCAATTCAACTCTGTTATCATAACTAGAC
TACACACACGTGTTAACAAATGTTACCTCCACTGAT
> BF01030B1G09.f1   711 1   711    ABI
ACTGGCNNNTGTTGGAGTCAGCTCTATTCGTATTGATGTCGTACGCTGCCTTCCTTATTGCCGAAGTCTGCGAACTAACA
GGTGTGGTGGCTGTATTGTTCTGTGGTATCTGCCAAGCTCACTACACCTACAACAATCTCTCCTCGGACTCTCGTAACAG
AACCAAGCAGCTGTTTGAGTTGTTGAACTTCCTCGCTGAGAACTTTATATTCACATACATAGGAGTCTCGATGTTCACGT
TCCCTAAACATCACTTCGATCCCTGGTTCATTATAGCTGGATTTCTAACTTCGACACTCGGCCGCGCTGTCAACATCTAC
CCTCTGTCATTTCTCCTAAACTTGGGGAGGAAGCCGCCTATACCAGTGAACTTTCAACACATGCTCTTCTTCTCGGGTCT
TCGCGGTGCGATGTCATTCGCGCTAGCCATTCGCAACACGGTGTCGGAGGCTCGTCAGGCGATGTTGACAACCACCTCTC
TGATAGTGATCGCCACCGTCGTACTGCAAGGAGGAGCCGCCTCACACGCCCTGGCTTACTTGAGGATACCTACTGGTCAA
GGTCAGAACGACGAGAACGAAGCTCTACCCTACCGTGACGTCAGAAGTGATACTCCACATGGTAACGAGACGGGTGAGAA
AGCTCGCCTCGCACGTCTATGGGGCGCGGTGGACTCAAAGCTTCTGAAGCCCCTACTCACGCACGCCCGAC
> BF01029B2H01.f1   727 1   727    ABI
ATTTGACAAATTTTTAACATAATATATGCTCAAATGTTAATTGAAAAATGTTATAAAAAAAAATTATGTCTCACAGAATC
CTGTATGAATTGTGTTCTATATTCTTAGCTCTGTCCCCGTTTGGATATTTTGACTTAAACATATACTTATATGTATATTT
TTATATTTAACTAACCTTAGTGAGATCGTGTGCCAAATTGATTTCTTCTGCTTTGTCTGTAAATTATTTATTTATTGATA
TCTTTGAACGTATTCAACGGCCTGCCATCCGCGATGTAACGGCCATTTTGTTTTTCTTGAGTATACTACCACCGGTGTCG
TTGTACAGCATGTTCTTTCACATTCCAAACACTTGTTAGCTTTTAATTTGACTACATCACATTCAGCGTTGTGTAAGTTC
CCTCCCACGGTCGTGGTTGTGGCGGGCTCATCTCCTCATCAGCTTCATGGACTGATAATAAATTTTCATACTTTTGTGAC
GTTTTATGACATTAATGTATTCTAGACACATCATTCTCTTTACGTTGGGTTCAAATACAAGTTTGATATATTTTTCTTAT
AAGCTCCCTGCGTCTGTGCGGGTGTTATTGTTCATGTGGAGGTGTTCACCGCGCCATCAGATCACTCAATGTTTATCATT
TCACTTGTAAGACACATATGGAAACTTTTTTTACTTAATTTTTTTTTTTTTGTAAATAACTTGCTCAAACTTGACAATTG
ACAGTAC
> BF01031A1D12.f1   780 1   780    ABI
GTCTTCAGCTCGGCGGTGCTATGAGAGACGCTCCAAAACTCTCTCTGCCCGCCAAACTAGTCTTCCCTTCAATGCATCAC
CAGGGACACTTCTCTATGCTCGGTCTCGGTGACATCGTGATGCCGGGATTGTTGCTGTGCTTCGTCTTACGTTACGATGC
TTACAAGAAGGCGACGCTCGTGTGTCAGATGGGACAAGTCCCCGGTCCCAGGTCAATGGGCTCTCGTCTGACGTACTTCC
ATTGCTCGTTGCTGGGTTATTTCCTTGGCCTGTTGACTGCTACCGTATCCGCGGAGGTTTTCAAGGCAGCTCAGCCGGCG
CTACTCTACCTGGTGCCCTTCACGCTGCTCCCGCTCCTCACAATGGCATATGTTAAGGGAGACCTAAGGAGAATGTGGAG
CGAGCCTTTCATACCACCGTCCGGGAAGAGCGCTGCCGACTTCGACGTTTGAACCACGACACGCTCGGACGCGGACTAAC
TTTATGAAAGGTGTATTTAATAATAAAAAAAACATTTTTGTATGTCTGTCTGAATAGTATTCCTCTGAGAGATTGTTCAA
ACTATACTTTTATATTTAGTTTCTATTAAGTACATAGGTAAAGTTTAAATGATTTGAAAATAATATTTATATGGGCATGA
ACAAAGTATGCTCAATAAATTATAGACGTCGTGGCATGTAAATTGAAATACTCACATTATTTTAAGTGTCCACAAATGTA
TCGTAAATTTATCACAAGAACAATATAAGTGACTCATTGTACAGTATTGTAATATGGCTG
> BF01029B2G12.f1   786 1   786    ABI
CAAACATGGAAGGTGAGGAGGTGTTTGAACCGAGNNNGATCGGTGAAGCTGCTGAAGTGGTCCAGGAACAAATTTGCGAC
GATCAGCTGATCCTCATTAAGGGGCCAGCGGCTCGCACTGCAGCGTCAATTATACTAAGAGGGCCGACAGACGCGTACTG
TGATGAGATGGAACGGTCAGCACACGACGCGCTGTGTGCCGTCCGCAGAGTGATGGAATCAGGGCGGGTGGTGCCGGGAG
GAGGAGCCGTGGAAGCGGCGCTGTCCATATACCTTGACAACTTCGCCACAACACTGAGCTCCCGAGAACAGCTTGCAATC
GCTGCCTTCGCACAATCACTGCTAGTTATTCCGAAAACTTTGGCCGTTAACGCTGCTAAGGACGCTACAGACCTGGTCGC
TAAACTACGAGCCTACCATAACTCTTCACAGACTAAGGTGGAACACGCAAATCTCAAATGGGTGGGTTTGGACCTGATTG
AAGGCAGTCTCCGTGACAACCTCACAGCCGGAGTGCTAGAGCCAGCGATATCTAAGATTAAATCACTGAAATTCGCCACA
GAGGCTGCGATCACCATCCTCCGTATAGATGACATGATTAAGCTGGACCCGGAACAGAAGGGAAAGAGCTACGAAGATGC
CTGCAACGCTGGGGAACTCGACTAGACTAATGTGTCCTAGCTTTAATTCACTTAACACACNNNNCAGATGAGTCCCCATC
AACACTAAGCCAGTTAATATTATAAGCTAACGGAAGNNNTTATTTTGTTACACTATAAAATTAAAT
> BF01029B1D06.f1   758 1   758    ABI
GGAATTTGTAAATATCCTGTCGAAGTCGATGTCTGGAGCTGGTGGAGGGACGAGCTCGGCTGAACAGGAAGAGAGGGAAC
TTAGAGATGCTTTCAGAGTATTTGATAAACATAACAGAGGTTATATCTGCGCCTCCGATCTAAGAGCGGTGCTACAGTGC
CTCGGTGAAGATCTATCCGAGGAAGAAATTGAGGACATGATAAAGGAAGTCGATTCTGATGGTGATGGGCGTATTGATTT
TCTGGAATTTGTTAGAGCCCTTGGAGAACCGGAAGATGCTTGTGATGACGAAGATGATGACGATCTCAACGATGGAACAG
AGATGCACTTAACTCCACAAGTTGCTGCAAACTGAATATTAAAAACCTTAAAAAATATTGCTCTTCGATAAATGCTTAAA
TTTTAACTACTTATATTAATATCGATAACAGTTGTGACTTGGTTGTGATAACAGCCCTATAATACCTGGTAGAAAAAAAA
AGAAAGAAATGGCGGAAATTATTTGAGAACAATTTCTGTCACGTCATGATTATAAGGAATTTCGGTTGTTACGATAAATA
TAACATGGTTCTTAAATAATGAATTTACATAGTATTGATCTCGTAGAATTTCAATCTTATATCAACTATTTAGATGTTAA
TAAATGTTACATTTTCGCCTGGACATATTAATTACTCTAGTGCTACCGAATTTTAATACATTAAATTAAAAATCAATTCA
ATGCATACGCGGAATTGAATCTTTCTTATTCGATATTA
> BF01029B2C12.f1   767 1   767    ABI
GCGATCCCGTTGTAACGGACGTCAAATCAACTCGTNNNTCCAGGAAGTCGATGATAAATGGGAGAAGATCAAGGAAGGTA
TGCTTCGCCGTCAGCATACGGAAGCTGAAACCTTACACGCAGTACAGATCATGGGATGGGAATGGAAATTAAAAGAACAC
GGTCTGTGCGACTACAAGTCCACGCCGAAGATAGATCCGACACACGTACCACAGATACACGTGTCGAATTTTGACTTGCC
CGCTTGAATTTTATGTTCATATTGCCTGTGTTCATGTAAGGCCGGCACTAAACTTGTGCTGGCATAAATTTATTTATCAT
TATTAAGATCTTTACACTTTTTAACATCGATTGGTAATACGACTCAAGCGGAGCTACAAAATTGGATTATAATAACATTT
CAAAATTTTCATCGACTTTCGTCGACCCTTTCTGGGACTCCTGCTCTCCACGCGCCGTTAACGGATGATACTTGACGCGG
AAATTAATTATTACCAACTATTTAATGCTTTATATATATATAAAGTGTTAGCATGTAAAGAAATCATCTTTTATCGGAGT
GTGGTGTATTATATTATAGTTTTGAAGTCTTATACCAGGCTCTCTTGACCTGAGAATCATCTTCTGTATATATATCACGA
TCTAATACGTTTATTTTTAATGTGATTGAATGATTTTTTTTTAAATGCCGTTAGTTAGGTTCTATAATAAGGTTTAATTC
ATTGCGATTTACCTTTTTTATTCTATTTGACCTGTTATTTTATGATG
> BF01029B1A02.f1   736 1   736    ABI
AAATAGTTTCCTCTTTATGATGTTATCCGTTCAATACGAATCTTTTATTATCGTGTTTATTGTTGATTTCTATTTAAGCA
CTTATTTATGTATGGATTTTTTTAATAGAATATAATGATTTCGTATTTAGGCTCCAACCAAAAATCTATTGATCTACATT
AGTGTAAATTGGTGTATGTCCAAAAATTTCCTTTATAGAAGGAAGCCTTTTAGGATATGATGGGTTTTAAATTTTACATT
CTTATTGTAAATTAAAACGGGAATGTTATTTATATGAATGCCTGTAATATTTTAAGATTTAAATTTATTATTTGCTGTAA
CCTTGTTTATTATCATTGAGTATTATAGCATACATTGCATGCACTAACTAATAAGCTGTGTATCCTTAATGTAACTTAAT
GTAGATAGTCCTACCGAACCAACGCTATGGGTAAGGGTATATGAAATAATGACTATATGCCATAAATTAATTGTTACACA
TGAATCTGGCATTATATCGGCCATTTTTTAATAGTTTTAAGGATTGCGTCTCCATATTTTACTATAACATGGTGTCAATG
TTTTCGTTGTAGATATAATACTAACACATTCCTTTAAATTTTTGTATAAACTATTATAAAATTTACTTATAGTGTTTCAA
AACAACTAAATTGTAAGTTATTTAACCCTATATACTAGTTATCATGTTTAAGTAACATTTTTTTTTAAATAAATAAACAA
TAAAAAAATTGCTGGA
> BF01029B2D07.f1   708 1   708    ABI
GCATTNNNNNTAATAAAAAACCTGTCACGGAACCCTGCTGTACTTAAATTGTGTTGCAGAGATATAACTAATATCTGCTT
TAATAAATCCTGTTTTGCTGCAAAAAACAGTCGAATACTTACCTACATACCTTTATCAAGTCACCAAAATCATCAGTTTA
TAAGATACTCTTCGGTACCTGTTGCTCAAAGTGATGCTGATTATTGCCGTGAAAATAAAATAACAATAATAGGCGATGAC
ATTCCCAGTCCAGTAAGAGACTTGGACAGTGGAAACTTTCCAGATTATATTAAGAATTTTCTTCAAGAGCAGGGCTTTAC
TAAGCCTACACTGATCCAGTCCCAAGGATGGCCAATTGCTATTGCGGGGAAAAACTTTGTTGGTATCGCTCAAACAGGTA
CAGGTAAAACTCTTGCATATTTGCTGCCAGCAGTTATTCAACTAAAAGAAAATAAAGGACGAAGGGGTAAGGGTCCAAGA
GCATTAGTGCTGGCTCCTACAAGAGAACTTGCAAGACAGATAGAGGAAGTTGCTAAAGATTTTGAAAGGCTTTTGAACAT
CCGTTGTCTATGTATATATGGAGGTGTGAGCAGATCTAATCAAGCTCAACAGTTGCAACGGGGTGTAGATATCCTTATCG
CTACACCTGGCAGATTAAATGATTTTCTTANNAGCAGAGTGACGACTTTNAGCAGATGTACATATGTG
> BF01029B2H09.f1   732 1   732    ABI
TCTCTCACACCTGAACACGTCGCCAGACGCGTCGGATGATTCAGAACACACGAAATATTCGATCCAGCCAATGAGGGACG
AGCACAAGGACCACGTGATTGAGATGATAGTATCATCATTCTACGAGAAGGCGGAGCTGGAGCAGTTCGTGCGTGACCAG
ATCGCGCCGAGGGACTACGCTCTTTGTATCACGGCGTGCTGGCACGCTCTTAGGGCCGCCGCTCTCAGTGTGGTGCTTGA
AGACAAAAGCGGTACACCCATCGCTGTTGCTTTAAATTTCGACGCCCGCGACGAACCTGAAATAGAAATGGGCGGGGGTT
TGGCCAAAATCATGACATTCCTCGAGTACGTTGAAGGTTCCGTGCGGGATACCATGCTGCCGGAGGGAAAAGGTGCGATT
CTTCATTCATTCATGATGGCGACCGACTCAAACTTAACGGCGCGAGAAAATGTGGAAGCCATCCGCTTGTTGGAGTTTGG
CACCGAGAAAATAGCGAGAGAGAGGAGGTTCAGGGGAATATTCACAACTAACACCAGTCCCTTGACACAGCAACTCGGAA
GAGACGTGCTTGGTTTCCAGACACTCCTGGACTACCAAATAAATCAGTACATCGACCCCAACGGCGACAGAATCTTCGGC
CGAGCGCCCGACGACATGAGGGCTATCGTTTGTTGGAAACCAGTAGATTGAAATATGTAAAAAATAACCAACTATCGATA
AAAAAAAAAAAA
> BF01029B2G08.f1   738 1   738    ABI
ACAGTNNNAAAATGCAGGCCGTGTCATGCTTTGAAAAAAATCATTTTATACTTGATTTTGGTGGAAAATGTCGGACCCTA
AACGTGCTAGTCTTATAACAGCGGGTGCTCCAAAAAGTGCAAAGAATAATGTAAATAAAACATTGAGATTGTCTATAAAT
TTAGACGTAAGTGACGAAACAAAATATCCAGAGCTGAATTACAAGGAACTATACGCAGCAGCATTGAAAAAGAAGCGTGG
TGAGAACTGTAAGACATCAGGTCTTGATCCTTTCTCCGATAATGATGATGATATTAAAAGGGCTACGAGGAAATTTGAAC
AGAAATATGGTGGAAAAAGTACATATGGAAAGAAGGGAAGGTCAAAATATGATGATTTTGCTGACATTGGAGCTGGTTAT
GATGAGAATGACTCCTTCATTGACAACACAGACGGTTATGATGAGATAATGCCACCAGAATGTGACACGGAGTATGGAGG
TTTCTATATCAACAGCGGGGATCTTGAGTTCAAGACTGTACCTGAAAACAATAAGCGCGGACTGTCATCAAGCAGTAGTG
AGGAGGAGTCGTCTGCGAGTTCTTCGGATTCTGATAGTCAAGAGGCGAAAGACACAAAGGTCATCACCAATGGGAACGTC
GACTCACATAAGACTGAGCATCGGAAAAAGAAGAACAAGACTATTGACAAGCAGAAAGCAAAGAAGATCAGAAGAACAGA
TTCATCAGCAGCTACGTC
> BF01029B2G11.f1   673 1   673    ABI
GTGAGTTATGTAAAGGCTGAATATATTTCACCCTTCAACTACATAGTTAATAAATTTATGTAAGTTTTTAATTATTCTGC
GACTATTTAATATAACAATTGAATAAAAATGGCATNNNNNNCCTACGAAGATGCGTGTATGAGAGCTGAATTATTTGGAC
AACCTAAGCCCGACAGAGATGAGTTTCTGTCAAAACATAAACATTTAGATGTCTCGGAATTTGAAGAAGTGGACATAAAC
AGCACAGAGAACACGGCCATGTTGGATGAAGAATTAAGAGAAGCCAGTGGAGCTCTGACTGAGTTAAATACAATCCTTAA
TTCAACTCAAACAAAATTAAACCGACTAAAGGGCGTCTGCGGCACAGTTACAAACTTCTTCCGCATTAAACTTGCGGCGA
AGGACAATTTATCTTACTCCAGCGAACCAAGTTATATCGGTCAGACAAATTACGATAAGGACTATATTCCTCCGAAAAAT
TCAGACGTGGGTTTTATAAATACAGGCCTTGGCCCCGACGACAATGAAATGACACCTCGCGCGAGCAATCACAAACAAAG
TGGCGCTGACATTAATTCCGCGCTAGCAGATTTAGAAGCGATGGAAATTGTCGAGAATACATCTTTATTGGGTCAAGCGG
CTGTTTTGGATCATCAGAGGAAAATTACATCTC
> BF01031A1G07.f1   803 1   803    ABI
GTAGTTCGNTCCGGGAACAGCGCGTACGATGCGACCGCTTATTTATTTCGCTGCGATAATCGCTCTCTCCACCGTTCAAG
GGGGACGGATTCTTGGGCTCTTCCCGCACACAGGCAAGAGCCACCAGATGGTCTTCGAGCCGCTGTTAAAGAAACTCGCT
GAAAGAGGACACCAAGTCACAGTAGTGTCGTTCTTCCCCTTAAAAAAACCAATCGCAAATTACACTGATGTCAGCCTTGA
GGGGATCGCGACTTTAGGTGTGGAAACTATTAATCTAGGCTGGTATGAGGAATTTAGTATTTGGACAAAGCTACCAAAAA
TAGGTAGAGTAATCAAGCAACTGTCGGAGTTCCAACCTTTAGCAGGAATGGCGTTAGACGTTTGCAGTAAGGCTGTAGAT
TGGGTTCCTTTAAAGGAAGCTCTGCAAAAGAAATACGATTTAGTGCTGGTTGAAAATTTCAACAGTGATTGTATGATGGG
TCTGTTGCACATTTACGATATAAAGGCTCCAGTAATTGCATTACTGTCAAGTGCCATGATGCCATGGTCATCGGACCGTA
TTGGCGTAACAGATAACCCCTCTTACGTGCCAATTATAAGTTCAACCTTTACCCCCACAATGAATTTAATGGATCGAATT
GAAAACACGTTCCTTAACGCCTATCATAAGATATGGTTCCGTTACGCAATACAATTANNNGAACAAGCACTCATAGAAAC
ACATTTTAGAACGAAAATACCAGATCTGGACATATTATCACGAAACATAACATTGATGTTCTTGAATACGTTTCATGCTT
TGA
> BF01031A1D06.f1   739 1   739    ABI
ACTGTAAACAATAACGCCATGTGCCTACAATTAATAAATTAATTCATAACCACACGTTCGTAATCAGTATGTCTTCCCGT
CGATGCAGTCTGGTTTGTGTAAAGGAATGATGGTTAAAAAACAGTTAAACCCCGTATGTAGGGTAGTTCTATGTAATGTT
AAAGTATAACGGAAGTGACTGTCCCGGGCAGCTTTAATGTGATCAGATGAGTCGATTTTATCTTAGGGCTTCGGACAATT
TTGATTAGTGTCGCAACCATACATGATGGAATTATTATTATTATTAATTTGGACTCGAGTTGTTTTTCACATGTCTAAAC
TCGCCTTTATATCATTTTAATTATTATGGATTTTATTTAGATTAATTTACGACGTTTCAATTATTCGAATATCGTTTAAC
CGAATTATCATTGTCAGCCAGTCGATCGTGTAGTCAACCGTTTATGAATTAATTCTAAAATTCATTAGATTTAGTAATAG
AAAAGATTTATTAGTATGTAAGCGAAGGCCTTAACGAAATCATACAGAAATAGGGAATAAGGTACATGTAGGTATAAAAT
GGATATAATGCTCTCGTTAAATGATGATACAATACCCGCAGATTGTGTAGTTTAATAATTAAAAGCTCAAATAGATTTAT
TTAAGGCGCATCACGTGGGGTGTATTTTTTTTTTTAATATATCTAAATATTTGCGTTTNNATATAGATGCTTGTTAGTGT
ATAATTTTTTCTATGTAGC
> BF01031A1D07.f1   747 1   747    ABI
AGACGTGTTATTTATTTTGTTCCGTGCGATTAATTGTGTTACGATGGGTTTCTAATATCCTTAACGTTTTGCACACCCAA
GTGTGCCTTCACTAGATAAATAAAATGTTTGCCAAAATGGCGTCTTCACCGGACAGCTTTGTCCAACGACAAAAATCACC
ATCACCCACGGTCAGCGATCGATCCCAAATTGAAATTGCATCCTTGATATTTACCACCGACAACATCCCAAACAAGTATG
AGTTCGAGTCATTGGGACGAGTCGCTGGCTTCGGCCAACAACCTTCTCACTGATAACGAGTGCTGTATACTGCTCGATGA
AAGCCTATTCTATGCCGATCAAGATATTCTTAAGAGCTTTCCGGGCGCTGCAACAAAGATCGAAACGGCTAGCTTCCAAG
ATGACCTTACCAACACCATGTACCCACCATCTCCTGTGGACATCAAGCCCAGTCAAGCGGAGCGAGCTGAAGATCTGCTG
CAGCAGCTGGAAAGTCAATGCAAACAAGAAAACATATACTCTAACTGGTTCGAAGAGAAAGTTGAGAACAGCATCTTCGA
TAATATCAGTCAGGGACCAGAGCCGGAGTTCCGGCCGGTGGCTGTCGATTACACCGCGCAGACCGTGCCGCGCTCCACCG
AGGTTCTATTGAGGGAGTTCGAGTCGGTGTACAGTGGCGTCCAACTGACTCACCTCACCCCGCCTCNNNNNCCGCCCGGT
CCGGCTACCCAACTCCTGCTAAGCTAC
> BF01031A1E02.f1   707 1   707    ABI
TTTTATTTTGTATTTTTTTTTATCTAGTTCNNTTACAGGCCTAATTTATGTATTCTTTATGGCCTATAAATTCAAAAGAA
CTGATAATTTCATGTCCGATGTTGTGAGAGTAGATTTATATCAATCAATGTGCAATCAATGTTTGTATGAAACTACAAAT
AGTCTAAGCACTGATTTTAACAGCACTCGGTATAGTTTATCTCCAGGTATGAAGAGAATTTTTTTTTTTTTTGGTATGGT
TGTCCAGCGTTACCTGTTAGTTATGATTGTTTGTTCCTTGATTTTGTATGACAGAAATGTGTTATGTTAGTATTTGCCAT
TTAGAGCTCGTTTGTTCCAATCTGAGATGATTTTTTTAAAATGTTTTATTGATTTTTAATAATTTATGGAAATTTTTCAC
TCGGCTTGACTAATTTGTCTCAAAATCATATTATTTAATATCATAGTATTTATTGCCGGTTTTTGTAATTCTGTTTTTAA
TTATCATGACATATAATGATTTGATATCAATGACACTTTTTATTATCGATGAAAATGTACTGCCAATATGATAAAAAAAA
TTGTTGTACAAAAATAAATACCTGACATTTTTGTACATAAATTTAATTGAGAATTTCGATTTAGTTTTTTTAAATGTATT
NNNTAGGTGCTAGATTGAATAAGCTTGGATGGCTTGAGTATTTTGTAACGGTTTCTTGAATTTCTGA
> BF01009B2B05.f1   784 1   784    ABI
GTTCCNNNCTTGCATACAAAGGAAAAGGTGCTTTATGTACAGAGCATTCTGGACACATTTAAGAGTTTAGTCTCAGCCGA
GACGTTCCTGAGACGGGATTGTCAGACGGGAATGGGCTTCTTGTATGACCCTGAGTTCGCGGTGGACTCCAAGTGCCATC
CGGTGCCACTCGATAAAGTTGACAAAAGAAATGACGTTCACCGGATAGCTGTGCTCGGCTTGGACTACCACGACATGAGT
CGCGGGACCGCCCACCCCCTGGGAACGATACGCCTGTACGAGCACCTCCTCACGCTCAAGGGTTACAAGGTACTTAAGAT
TCCGTACACTGAGTTCAACCCGAAGGACAAGTTGGTGACCAGGGTGCAGTACATAGAGAGCCGTCTGAAGGAGCTAGTGA
GACAGTCCCGGAGCTAGTGATATTTGTATGATAGTAATGAGACAAACAGTTGCAGATCATCCGACACACAGCATGTAGCA
TGTATCAGTGACTGGTCATAGATTGATATAAACAACGGCTGATGCCAGCGCATACATGCTTGATACTGTTATGTTATTTT
TAAACAAAACAGATAGACAAAATACTTAAGTAAATAAATTATTTCATATTATTAAAGTTTTCAGTGAACAATCTATTAAT
AACCTTATATGTATATATATATTTTGATTTATATTAAACAAATGTAATTTATATAATATGTTATAATACATATGGAAACT
GCTCCTTATTTGATATTAGGTAACGCATCGCAACTGACACGCCGTTAGTGTGGAATAATATAGT
> BF01010A1H02.f1   703 1   703    ABI
TAAGATACTGACGAGGGTGACCGACCACTGCCGACGATTGCCGACGATTGCCGACAATTGCCGACGATTGCCGACGATTG
CCGACGATTGCTGACGATTGCTGACGATTGCTGACGACGACCGAACGAGTGACGAAGACTTACTTTAGTATTATGAAGTC
CGACTGCGAAACTTGTTGTTTATAGCGAAGTTTACTGCTTTATTATATCCATACATTTTATACACATGACGTTTACTTCT
TTTATTTATTATATGTTACTGCAGACTAGGTTTACTTTGGTCGAGTGAAACTAAATAGTATTTTATGACATTTTATTTAG
TCCAGTGCTCTATCATTAATCATAATCCGCAGACAATGTTGTAAGCCAAAGGGAACCGCGAGTTGCTGTGTTAAGGTATT
TCATGTGTTGAGCGCCGACGTATTCATTCTGACCTTAGAATCTCAGTTCACCTCTCGACGATCTACACTCAATGCGACCA
AAGATCTTGTATTCTATAGGCTACTTCCAAACCACTAGCGAGTCACCTTAGGAGAGACTCGCATCCCAACGAACGCTATT
GTATAATTACTAGAAATTTGTCCTGACACGACTCTAGTCACAGGCGGCACGCCGGCGCCATACGCTCTCTGATCTACAGA
CATTATAAAGTTAATATAAATAATAAATGATTATTTTGGAAAAAAAAAAAAAAAAAAATCGGT
> BF01010A1H03.f1   787 1   787    ABI
CGTGTTTAGACCTTAGATTTTAGTTTATTGTTACTTATAAGTCTATATTTAGTCATTATGGCCTCTAACGATAATTTTGC
ACAAGATGTTACTGAAAACCAAGTGAATGGAAATGGAGAAAACGGTGGAGGTGATGGTCAAGAACATAACAGCGCCGACG
CCCCAGGACGCGATGACGACAGAAAACTTTTTGTTGGAGGGCTCAGCTGGGAAACGACAGATAAGGAATTGCGTGAACAC
TTCAGTGCGTATGGAGAAATTGAAAGTATCAATGTCAAGACAGATCCTAATACAGGAAGATCGCGAGGCTTCGCCTTCAT
TGTATTCAAAGCCCCCGATTCCATTGACAAAGTGATGGCTGCTGGAGACCACACAATTAACAATAAAAAAGTAGACCCAA
AAAAAGCGAAGGCTAGGCATGGGAAGATATTTGTTGGAGGTCTTAGTAGTGAAATCTCTGATGATGAAATCAAGAACTTC
TTCAGCAATTTTGGAAATATTATCGAAGTCGAGATGCCTTTCGATAAAACAAAGAACCAGAGGAAAGGTTTCTGTTTCAT
AACATTTGAATCCGAGCAGGTGGTCAATGAACTCCTCAAGACACCAAAACAGACCATTGCTGGCAAAGAGGTCGATGTTA
AGAGGGCGACGCCTAAACCCGACGGCCCTGGAGGCATGGGCGGGCGAGGAGGACGCGGGGGCCGCGGNNCTCGCGGNNNA
CGGGGTGGCCGCGGCGGCTACGGCGGTCAGGGCGCCTGGGGCAACCAGGGGTATGGCGGCTATGGCT
> BF01010A1H04.f1   798 1   798    ABI
CCGGANNNTTCTTTAACCTGGCCGCTGTCGGTGGCGTCGTTTTAATTTGTATTATAAATATATAATAACTTTTAACATTA
CTGTTAGCGTAGACGAGCGGCGCGGCGAGCTGCCGCGGACGGTCGCTTGTTGTAAATGATGTCGGGTCAATGGATCTGTC
CGAGCCGTGCGGCGTGGGCTGTGTGGTCAGCGCCGCCCGCTCCTCGCTCGTCGCGGACGTGATGATGTACAAACCGAGTC
GAAGCTCGGCGATACAGTTAGTGTAGTCGTAATTATAATTTCTTGAAATTTAAATGACAAATATAAACTTACCTAACACA
CAGCCGCCGCTCGTGCTGTGATGCTACATCCTGGAGGCTCGCGAGCGGATCCTGCGACGTCTCGGTCGCTATTTTTTAAC
CATATGATTAATAACGAAGCGGACGCGGTCATGGACACGGCCTCCGCGCTGGCCCACGAGCGTCCCGCGTCCGTCGCCGC
GCCCCGTCCGCCGGCCGGGACGCGACCGCCGACGCGTCTTTCTAATCGTAAGGCTGAATCGGAAAGTCCTCAGCGTCGCG
ACGCGGCCGAAGTATTACGTACTCTGTAGCTATAGCAATAAAGTTAACTATCCTTCTGTTCCGTGAGTTTGTGTGCCGCT
TCCCGGACCCCGCCGCTGTTCCCTGCTGCAGGCCGCCTCGCCGAGCCGCGCGGGGCCGCGGCGACCGCGTGCTGTTTTTT
TCTATGATATGATAAGTGTAGTGTTATACTTTTACATGAGATCACAAGTTCTGACGTCACGACCGGCAGCGTCGCGCG
> BF01010A1H05.f1   814 1   814    ABI
AAGATGTTGAAAACCCACATGCCACTCTTGTTGGAATGGCTGGTGTCAGACCTTTGGGTCTACCATCCACCCCCACAACA
CCACTAGTGCCTATGCCACCTCAAAAGCCAACACTGCCATTATACCCACCACCTAATGTATCGACTCTTAGAATGGAGAA
AGAATTGCAAGAGGCCTTTGCTTTCTTAGATGACTCTTACACCAGAGATACCTACATTTCGAAGGAGCCACAATCATCAC
AGTGTAATACACCTCTTGTTGAATATCCACCATCTCCATCACCAAAATTAATTCTAGACTTCCCTAGTAATGAGGACCAA
ATAGTTGAAGTGACAAGTAACATGAGAATTTCTTCATCTCGCTCCTCTTCAGTCATTGAAACTTTAGGCAGGGAATCTGA
TTCCAGGAGACAATCAGGAGAGATGTCAATGAATAGCTTCAGACTATTAAGTGTTTTAGGACGTGGTCATTTTGGAAAAG
TTATTTTAGCTCAGTACAAATCCACAAATGAATATTTTGCAATCAAAGCTTTAAAGAAAGGTGATATAATAGCCAGAGAT
GAAGTTGATTCCTTGTTATCAGAAAAACGCATATTTGAGGTAGCTAATGCAATAAGGCATCCATTTTTGGTAAACTTATT
TGCATGTTTTCAAACAGATCAACATGTTTGCTTCGTAATGGAATATGCAGCTGGAGGAGATCTTATGATGCATATACATG
CAGATGTCTTTACAGAACCAAGAGCAGTATTTTATGCAGCTTGTGTAGTATTAGGTCTACAGTATTTACATGAAAATAAT
ATAATTTATAGGGA
> BF01010A1H07.f1   712 1   712    ABI
ATCCTCTCGTAACGAGTCTAGAGCGTTACCCCCATTGCTGATCCACTTGACACCGCTAGGGCCTTCAACCTAGCACAGAT
TTAAAATTTGCATTTTCAATAAAACAGCATTGATATTTTAAATGAAACGTCTACCTAAATAGTAACAACCTATTTGATAA
AACAAATGTTTATATACGCGTTAAATACTTTTTTACTTGTACTTACCTTTACATTTTCCATAATTTTAACTATACCATCA
TTACTATTGCAGTTTTCATCACTAGCACTTTTGTATTGAGTAGGATTAAATATTTTTTCGGTGTAATAACAAAAATCCGT
TTGTACGTGTACCGTTTTCCGTTCGCTTCCCTTTCTTAACTTAGCTTCACCTAAAACCGAGTTACCTTTGATACCAAAAA
AACTACAAATAAACTTACTTAACACTGACCAATATATGACAAAGCAATTATAAAACATCATATTATTATTCTAGACCAAA
TGCACTTTTTATGCGCAATCGCTTCCCTGGCTATAATTCAATTATTGTGATAAAATACACCGCTATCTCATCATTGATAA
CAATTGACTTAATTAAGTACTTAGTAAGTTAAGACTAATTAATTTTTATAAATATAAAACTATTTTAAGATTTTCAAGAA
ATAAATTGTCCAGTACAATTGGCGATTCATTAAATCATTGCTTAATACAAGAACATGGTGTGGGAGTAATTG
> BF01028B2B11.f1   741 1   741    ABI
ATTTAACTGTTTGATATCTCTTCCTGTTTTATTTAACTGTCACAGTTAGTTGTTACCCTAAAGTTGATGTCTTTGCAATA
GCTATTGTTAATATATCGGTCAATACCACGTCACATCTAGTCAACGAGCTTCCACTGCTTGTATCTGATAAGAGCTTTTG
TACCTTAGTATTGTAGAAATATTGATATGGAAACGCTTGAATACCTATTGTGTTACAGATCAATGACAGTTACTTCGTCG
CATTGCAACTGTTCGTTTGTTTCTTTTTAAATTATTATATAATTGTATGCTAATTATATATGTACATGTCCTTTAAGCGC
GGTTTCGTTACAGTACAGTTTGTAAGTAACCCTTATATGTTGGTGTACTAAAAAACACGTATGTTTGAGTCTATACTTTA
TAAATGCTATATTTTTAATATATAAAATAATAAAACATTAAATTATCTATTGTATTGTAAATGATAATTCATTTGGTATA
AACAGACTAACCATTAATTTTAATTATTAATCGTAATAGTGTTTAAGACATGCATAAATCTGACATGAATTTACAATGTG
TTTATTATATCGGTAAAAATGTTAACATATAATAAAATGATGTGTATTACAAGTTTATAATATAAAGGACTTGTTGCGTA
AGGTTGTAATATATGTTACATGTAACCTGACCTCTGACGNNNCTCTGTTGTATCTCATTTATAGATAGGTCTTACGAAAA
ATGTTAGTCTATGTATAAAAA
> BF01030B1G03.f1   706 1   706    ABI
TGCATGATGTAATATGTGCAGTGGTATGAAGCCTTCTTCTTGGTTCTGCTGTATGGAGTGTACATTTGCATTATGTACTA
CGACAAATCAATTCAAAATTTCGCTAAAGGGAGTTGGACGTGTGTGTCCAATATGTTAAAAAAAGACAGTGAAAAGCAAG
AAACTCCTTTGTCTTTGGAAAATGAAAATAAGGAAAAAAAGTCAACATCTTCCATTAAGAATGAATCATTAGTAGAGCAT
CACCAACATAATGGTAATGTCAAAAACATAACTCTTTATGCAGATACAAACGAAAAGAAAAATGTTATCGATACTGAACT
ACAAATTGACAAAACTAAAATTGAAGAAACAAACGAAGAGGAACACAGAATTAGTAATATGGAAATAGCTACACCAGAAG
ATGGAAATCGCGAAAATATTGAACAAGGGAACAAAGAATCGATAGATGAGTATGAACACTCTCTGTGGAAATGGCCATCA
GGAAGAAGTAATCTCACAAAGGTGATACCTTAATGATACCAGATTCAGTTATGGGAATAACATTTTTAGCAGCGGGTACA
TCTGTACCCGAAGCAGTATCAAGTGTTATAGTTGCAAAACAAGGACATGGCTCAATGGGCATCAGTAATTCGATTGGATC
AAACACATTTGATATTCTTCTGTGTCTAGGTCTACCGTGGCTTATTAAAGCTTCGTTAACACCCGC
> BF01028B2F06.f1   718 1   718    ABI
CGTGCGTGTCCCGAGTGTCTGTCGTCTCGCTGGAGGGCAGCGGGAGGGCGAGGTGGTTGAAGGCGCGGGCTCTGGACAGC
TCAGCAGAAGCTGCCCGCGATAACAGAATGCTGTCTAAAGCTATCACAGCCTATCTGGACCTCCTCAAAATGAACGAGAG
ACTCTCAGATGAGAAGCTCCTAGAAGTTGCTCGTCGGACCATCGATAGAATAAACTTCAGAGGAGTATATCTGAACGCTG
AACCGGTGTACAGGCTATTAATAAGAAGATTCCCCGATGATGTTCATTATAGAAACAATCTGACCGTGTCATTTTTGATG
GCTAACAGAGCCGATTTGGCGGACGAAGTGCTCCGTGAAACGCTGCGACTTTGGCCGAATGACCGTGTCGCGTTGGCTCA
CCACGGCTTCGTTCTCAAAAATCACTACAATAAGCTAGAGGAAGCGGTCCAAGCACTCAAGAAAGCTCTAGAAGGTGACG
CCGGACAAGCCAACGAACCAAGGTTTTATTATCACCTTGGCGATGCGCTTCTGTTACTGGGAAGATTCGACGAAGCCGAA
GAAATACACAAACGTGGCGCGGAATTAGGACATTTCTTGTCACCGTCACAACGCTCCTTGTACAACGTGCCGAGACTACG
GAGTAAGCCTTGGTGGCGAGTTGAAGACACGCCATATGAAAAACTTGCTAAAGCATTGGAAGCATCATGGCGCGAGAT
> BF01030B1G05.f1   671 1   671    ABI
ACTTCTCGTCTGCACCCTCTATAACTCTCGTGTAGCGATATATTCGAATCAGCTGTTTTGATTGTTAAAGCGGATAGCGA
AAAGTCTGTGATTTGTGATAACTTGTGGCACTTACGATCTTTTAAAGGAATCTCTGTTTTTGTTTTTTTTTTTTTTTGTA
AATTATAATATCCTCGCTCAAATATATTATAACAAAGCTACTTATTCGATCTGTTTATTTGGAAAACTTTATCCAAAAAT
ATCAAAAAAATATGTGCCATCATTATTTTTATTTACAAACAATGCATTGTATTTGAATAGTGCAAACACGGATTGCGCAT
GTACATACATGTCATGTAATTAATTATTGTATATTTTTTTTAAGGATCATTTTTTTTTATTGCTTAGCATATTTAGAGAA
AAAACGCACTTTTTTGTTATTTAGTACGTGCCTGAAAGGTCGATAACCCGTACTCACGCGGCTGGATTGTTAAAAACGGA
GACCTCGTACATTTTCGTGGATCTTCGTTAAGACGATTACTGTGCTTACGAAATGCACTCTTACCATAGCATTGAATCGT
CGCAATTTATACGGAGTCTTAGTATTTTCATTTATAAATCTACATTGATACTATCGCGTAATACTAACGCGATGATTTAT
TGATGAAAAAAAAAAAACTATTAACTATCCG
> BF01029A1F09.f1   764 1   764    ABI
GCAAAAGTCAGGTAAAACCAGGTTTTTAGTCGACGGCTTTCCTCGTAACAAAGATAATTTGGATGGTTGGCAGCGGATTA
TGACGGACAAGACCAAATTGCTATTTGTTTTATTTTTCGAATGCTCGCGGGATCTGTGTACGGAGAGGTGCTTGGGTCGA
GGGGCCGCTGGTAGTGGTCGCTCAGACGACAACCTGAAGTCACTTGAGAAGAGATTTAGCACTTACATAAACGACACCTT
ACCTATTATTAACCACTACGACCGTCAAGGCCTTGTGCAAAGGATTAACTCTGAAGTTGGTCCGCAAGAAGTGTTCCAAG
ATGTTAAGAAAGTCTTTAATGATGTAGGAATACACCGAATATCTAATTGATTTATAATCCTGTAATAGTTAAATGAAGAT
TTTCAAATCATTTGTTATGTTGTGTTTCCGTGAACCGAGTTAGTAAATATGGCATAGTTCCTTATTCTTTCCTTGTCTGC
AACTTTATAATATTGAAGCCTTCACGTTAAGTAAGCGGACAGTGCAATTATTTATGTGAATATAATAGTGTAATAAATAA
AGTCCCTTAGTTGTTTAATGGCTGATGTTGTCAATAATAATGCTACATATTAATTATTTTCATAGACTACAAGGTTATTT
CAATTTGCCAGTCACCATCATTATCTTTAATGATTTTCCCGCTCTCTCACAGAATATTATTATTGCTATCACAGATAACA
ATAATCAGTGAGTGATTACAAAACATTGTTCCGTTATAACTATC
> BF01028B2F10.f1   652 1   652    ABI
ATTCTCCCNNNGTCCAATATATCTGTGCAAAGCGAGACATGAAGGCGACATGCTTCTTGGACAACTCAGACCTGACTACA
CATCTTGCGCTGTATCAGGAACTAAGAGTTATAATGTCTTTGAAGTACTAGAAAATATTGAAAACGCTTCACTTATTATA
TGGGAACCATGGAATAAATTTAATTCCAAACCGACTGGGGCCGTTGTGGTCGATTCGTCTGTTGATTCCGTGTTTATAGG
CCGAATGATAAACGGTAACGATTTTTCTCATAACATAGGTAGAATTATATATGAAAGTACTGTGGGTCATTTGATAACAT
TCAATGAACAAAATAACGAGTTAGACGAAAACAGTGGAGAAATTCTAATGGAAATCGAACCGATGAGTTACAGGCTGGAA
AATGTTGAACTCGATTTAATAACACAGCACGAGAGGCAGGCAGATCCCCAGATATACACGGAACGCGTGTTGAGGAACGA
CGACGACGTCGCTGCGACCGTCACCACAGAAATAGAATACAAATATAATTACACTTTATCCTGGGGTCACGGTCATGGTG
TAGCCATCGCTTTGAATACGACCATAGAGATGAGCGACGGGACTGTGTTCCCGCAAATCGAATGGGCAAATCCATTTACA
GAAGAACGAAAG
> BF01029A1G01.f1   777 1   777    ABI
AAAAGTTTTTGGATCATAATTAACTAAGCATAAAGTTGAATATTTTATGGTTGTCGAAATACGCTGAGATTTTTTGGTAT
GACATACNNNTTTGTTACAATTCAACCAATCAACGAAATATACCCTATCAGGGAGAGTTGTGAAGCTCATTTTACTAAAA
TATAGTTAATATTAATCGCTAACATTAATATATTCGATTCGTAGCTCAATTTGTTGATTTTTAGGTTGAACTGATTTTAT
CTCAGTGACGTTGCGATTGTTCCTGCGGTTGTGTTTTATTCTATATTTGAATTATATTGTTTGAGATTTATCGATCCGTC
TTCAAAATTATAATATCACGTCGACTGACATTGGATATACCTTCTAAATATTGTTTCATTTGACATATCGTTAATTTTTT
AAAAGAACAAAAATCTATATAAGTCATCCAACGAAAACTCCTTTCTAATGTATTGTTTGACAGTGAACTATATACATTTT
GTGTGAAAAAAAAAATGTTGACGTTGCACTGAATAACGCAATAGGATGTCTTCGTTGGGATGAACAATTTTAAATTTTGC
AATACGAACACTCAATAACAAATATTATTCAGTGGCCATATATAATGTTAGGTACTGAGATAGCATCGTTTCGGTAGGTT
AAAGTTAAGATATTATAGTTTTAATTTGTATATAATTAACGTAATGTGCGAGTGTTCGATAGATGTAGAATGTGATTGAT
TTGTAGCGAATTACCTATATATACTATAAAAAACCTTGTTAATAATACAGCAATCGC
> BF01028B2G10.f1   739 1   739    ABI
ATTTNNNANNNTTCCTTGTAGTGAATTGGGCGTGTCGCAGTCTTTGAAAACAAATCCACTATGAGCGGACAACAGTATTA
CCCGTACAAGTGCACCCCCACCGTGTACCCCGCGGAGCCTTTCGAGCCCGCGGCGGATGCGGAAACCCTCCGCAAGGCTA
TGAAAGGCTTCGGAACAGACGAGAAAGCCATCATCAACGTCCTCTGCAGACGCGGTATCGTCCAACGTCTGGAAATCGCT
GAAACCTTCAAGACTAACTATGGAAAGGACTTGATCAGTGAACTGAAAAGCGAGCTGTCCGGCAACCTTGAGAATGTGAT
CGTAGCTCTCATGACCCCTCTACCACACTTCTACGCTAAAGAACTCCACGACGCTGTTGCGGGGATCGGAACCGATGAAG
AAGCCATCATTGAGATCCTCTGCACCTTGTCCAATTACGGCATCAGGACTATTTCGGCTTTCTATGAACAATTGTATGGC
AAAAGCCTAGAATCCGACCTGAAAGGTGACACTTCGGGTCACTTCAAGCGTCTGTGTGTGTCTCTGTGTATGGCCAACCG
TGACGAGAATGCTGGTGTCGATGAGGGCGCTGCTAAGGCTGATGCCGAAGCCCTGGCCTCCGCTGGCGAAGGTCAATGGG
GTACTGACGAGTCCGTGTTCAACTCTATCCTTATCACTCGCTCCTACCAACAACTTAGACAGATCTTTGCTGAATATGAA
GCATTAGCAGGCAAAGACA
> BF01028B2G07.f1   720 1   720    ABI
GTTGTTTCTATAAATAAATATTTTTATTTGAGCCGTAATAATTGTAGCTTTATTACAAATATAATATTTTTGAGATTTTT
TATGAAAATTGAATGCTAACGAATCTTTATCGGATCGTAAATATTTAACGGAAAATTATTTATTTCCAGAGGTGAAACTC
CGATTAAAAATTCTTAGCTACTTTCAACTTAAAAAAAAGGGGGCACTATAATAATATTACGAACGTTTATAAACCAATTA
TAAAACGATTACATGTGCATATATTATATAAATAAAATAAAAAAGAATGTGCAAAAATATCGTTTATTTCAATGCAGGTA
TGATAACCATTAAATCATTACATTGCTAACAGTCATACAAATCTAAGCTACATCTCTATGTTATTAAAAGGTAAAAGGCA
CTCATCCTTGTTATAAATATTCATTGTTCATCACCTAAAATATTTATAATACAATAATACAGTATAATAACTATCCTTAG
TAAAAACTATAATAATATATTATGTAATATAATGTTAAGCAAATTAAATAATTATCTATATTGATTATTTCATTTGTTTT
AACATATTTATTTTCATGTGCAAATATTGTAAATGTGTTTGTTTAAATAAAAAGGCACCTTATGAGCAATGGCCTCGCGA
TTTCAATAACAATATTTTATTAAATATNNTCACTGTATATTTGTAAAANGNACACATTCCTTGTGCTTTGTACTGAAATC
> BF01028B2C10.f1   738 1   738    ABI
GTCGTTCANNCTCTCGTACTCTGTTATATCCGTACAATATTATACTTCGGCTACCAGGCGGGCGTGTGGCAGAACCTCCT
CGCCAAGGGCACCATAGACGTGCAATACCCTGCAGCCTTTAAGCTGGCCGTGGTGCTGAGACACACCCCCGCCGAGCTCA
CGGCGCGTCTCCTCGCGGACCTCTTACAGCTACATCCGCAGTCTCACGATCTGACGTCCTATATACTGGCGTTGTTGACC
GACGACGAGGCCTGGTGCGGCAGCTGCGGGTCCTCGGGAAGCCTGCCAGAGCCGGTGGGGAGCGGCGCCTCCGTCCGCGA
CGTCCAGCTCTTCGGGGACTGCGAGCTGGCTGTACTGGCGGCGAGGAGGGAGGAGTACGAGGCTCACGCTAAACTGGTCA
GGGCCGAGTACGCCACGCTCACACACAAGAACTACGTGGAGCTCAGGCTTAAGGTGTTGAACCAGTTGTCACAGATTCCG
AAGCTTTATCACACCCCTGAGTTTGAGAATCTGGAGCCGATAGCCAGGGAGAACATAGAGAGGGAAATATCAACACTGAG
GGAACATCTGCTGACGGGACAACATGAGTAGTATGGAACAACCAGGAGACAAGACGGAATAGTGTTGTTAATGTATGACC
GACGTACTCCATACATAACAGACAGTTTGGGATATTCACATACTGAATCTGACTGATATCACTACACTTCCTGAGACCTT
ACCGAGTAACATAGTACT
> BF01030B1D12.f1   738 1   738    ABI
ATGTGATTAATTTCAAATTCCGTCAATAATATTNNNTTAGTTACCAGTATTCAGTTGAAGTATATTAATGTTCAGTATGT
TTGTGATAGTAATATGAGTGTTTTTTAAAATATTCTTATTTTTAGACTCAAGTATATCGTCTTAACCAATGTATAGAATC
TAGATTTAGTAATCATATTTCTATGTTAGCGTATGTCAAGCCAAATGAGTGTATGCTTATCAATGTTATTTGTGAACACT
ACAGTTCTGCGGTGGCATTGAAATAATAAAATCGTATAAATAGAAATGTGAATGAAATAATGACAAAACTGCTATTCATC
CCACACACGACAGTACGATTGTGACTAACATAAATACGAACAGAGATCAAAATCTATGCCACCGCAAGAACTCACTTCAC
CACTTTTATTATTCAAGCACAATATCATAAGCACTTAGAAGTTAATTTAAATCACCAACGATGAAATGTCAAGAAATAGC
AACCCGAAAAAAATTAAAACAACATATAAATACATTATATTACTATACATGCGCTAGCCAAGTAGGTAGTATATGCAATA
TGACATAGCAAGAATACTTACATTTTGCATAGCATGGAATCGGTTTCATTTACAGAGAGAAAAAATATTTTTGAAATAAC
AATGGCAAAATTAATTTTCGTAANATATCTGAGCACTCAAAGGATTTGAAAGAAAATATTTTATTTATATCATACTATGG
AATTATGTCGCATTGTAT
> BF01027B1H12.f1   734 1   734    ABI
TGAATATAGAATACGAATAGCTATTTGCCAATTATCTTTGTCTGTAGTGATGTTGTAAAAGTCAATTTACCTATGCTAAT
GTTTATGGAATTAAGTGTTATTAATAATCCTATGAGTAGTCAAAAGTATTAATTAGAATCTAGTATTAAAAATGTTCTCT
AGCAAAGATGCCGTAAATCCAGGATATCCCACGCAGTGGGCTTTAAATCCAACTGCATATCAAAATATAGATTCAAGCCA
AGTAGATTGGGCAGCTTTAGCACAACAATGGATTGCTATGAAAGAAGCCGCGGTGATTGTGTCAACGCCACAGTCAAAAG
CCGATGTGGAAGAGGGCGAAGCACCTATGGAAGTAGAAAATCCAGAGGCCGGCGAACCACCTATCGGTGCAGGCCCCGAG
TGGAATGGCTCAACGAACTCATGGGGAGGTTCTTGGAACCAGTGGGGATGGGGTTGGAGTGGTACAGGACCAATGGATCC
TAAAATGGCTAGTGATCCATCAATAGCCATGGGTCCAATGATGGATAGCTATCCCGTAGCAGATAACAATACAACCATGC
CAGGATACACGAGCGGTGCTGTGCCGACTCCAACATTTCAACATGGTTATTGGACGGCTCAAAACTCTGACCAGTCGGGC
AATAACCGGAATCGCGATAGGAGATCTAAGAGCAAAACTAGAGAAATTAAACCTACCAGAAGTAGATCACATAGAGATAA
GTTACCTTTAATAC
> BF01027B1D12.f1   819 1   819    ABI
GTTGCCGTAAAAGCAACCGCAATGCCGCAGAACGAATACATTGAGCGCCATCAAAAGCTTTACGGTAGGAGACTCGATTA
TGAGGAGCGGAAACGTAAGAAGGAGGCTCGAGAGCCTCACAAGAGAGCCGAGAAGGCGCGTAAATTGAGAGGTATCAAGG
CGAAGATCTTTAATAAGGAGCGTCGAAATGAAAAGATTCAGATGAAAAAGAAAATCAAAGCGCACGAGGAGAAAAATGTC
AAACAAAACACGGAGAAGGTGGCTGAAGGAGCCGTGCCAGTATACCTTCTGGACAGAGATGTACAGTCGAGAGCTAAAGT
GCTGTCTAATATGATAAAACAAAAGAGGAAAGAGAAGGCTGGTAAATGGGACGTACCCATACCCAAAGTTAGAGCTCAGG
CTGATGCTGAGGTTTTCAAAGTTCTTAAATCTGGAAAATCAAAGAGGAAAGCCTGGAAACGCATGGTCACCAAAGTCACA
TTCGTAGGAGAGAATTTCACACGGAAACCGCCCAAATTTGAAAGGTTCATCAGGCCAATGGCTTTGAGGTTTAAGAAAGC
ACATGTAACACATCCCGAACTCAAAGCTACATTTTGTTTACCAATCATAGGAGTGAAGAAGAACCCTAGTTCTCAGATGT
ACACTAGTCTAGGAGTTATCACCAAGGGTACAGTTATCGAAGTCAATATTTCAGAACTGGGTTTGGTGACTCAGGCCGGT
AAAGTTGTGTGGGGGAAGTATGCTCAGGTCACTAATAATCCTGAGAATGATGGTGTCATTAATGCTATTCTGTTGGTTTA
AATTGTATTCTGTGAGCTC
> BF01028A1A10.f1   749 1   749    ABI
TTTGAACAATAATAATTGCAATTGTCAGCAATGTGATATATGAAACTGTTCAAAACCGATTACGATTTAGTTTCATATCA
TATCCTCAAACCTTCATAATGTTAGGAATGTTCTGGTATATATTTGAAGTAAAGAAGGAGTTTCTAGTATGCTTTTCACT
GTCTTTGCTGTATATAACCTATTATCTTGTGGAAGTCGTCAAGAAACCGATGCTGATATGTCGTAAGGGGGAATTCCGTC
AATTACTAGAGGATAATGTTCCATTGTTGAGTGAGCCTTACTGGCCTACTCCTTGGTGCGTGGAATCTCGATTGCAAACT
GTACTGGGCTCTGTTCTTCGGTCACATTTACTTCCACCAGTAGCTTACCGACGCGAGGTGCTGCGGCTGTCGGACGGCGG
TCAGGTGGCTCTGGACTGGGCCGAGCTGGCGGATGGCGACAGGGAGAGCCGGCCCGTGCTGCTCGTGCTGCCCGGACTAA
CGGGCGGGGCGCAGGCGGACTACGTGCGCTGCCTGGTGGCGGCAGCGGCGCGTCTCGGGGCGCACGCGGTCGTCTTCAAC
AATCGCGGTCTCGGCGGTCTGCCGCTCACCACACCGCGGCTGTACTGCGCCGTGTCGCACGCGGACTTNNNGGNNNTGGT
GGAGGCGGTGCGGCCTCGCGGCGCTCCCCTGCTGGCGGTGGGGGTGTCTCTGGGTGGCCTCATCCTCGGACACTATCTCA
CGGAGCACGCTCAGCGCGCCGCGCATACC
> BF01027B1E02.f1   690 1   690    ABI
CGACGCCATTATTAAACTCTTCCTTTCCANNCTTTCACGTGCTATATCTATACTGTTATTTACTCGTCGTGCATTTTCCA
ATAATCACTAAAGACATGGCTGATAACGACGATCTTCTCGACTATGAAGATGAAGAGCAGGCAGATCAACAGAACGTTGA
CGGAGCGACCGAAGCGGCGCCAAAAAAGGAGGTTAAGGGTTCCTACGTATCGATTCACAGCTCTGGCTTTAGGGACTTTC
TCCTTAAGCCTGAGATTCTACGAGCCATAGTGGACTGTGGTTTCGAACATCCATCAGAAGTTCAACATGAATGTATTCCT
CAAGCGGTACTGGGTATGGATATCTTATGCCAAGCTAAGTCCGGTATGGGCAAAACCGCGGTGTTTGTACTAGCCACGTT
ACAGCAACTAGAGCCTTCGGATAATCATGTTTATGTTCTTGTCATGTGCCACACCCGAGAATTAGCTTTTCAAATCAGCA
AAGAGTATGAACGCTTTTCTAAGTACATGGCCGGCGTCCGTGTGTCAGTTTTCTTTGGCGGCATGCCGATTCAAAAAGAT
GAGGATGTTTTAAAAACTGCATGCCCTCATATCGTCGTTGGGACACCAGGACGTATTTTAGCCCTCGTTAACAATAAGAA
ATTAAACTTGAAACATCTAAAACATTTCATACTTGATGAATGCGACAAGA
> BF01026A1E02.f1   716 1   716    ABI
GATGCTAGATTAGTGAAACAATTTAATTTGTGCCGTTTTGGTTTTGATTCCGTTGATAATGGCCTCAAAAAAAATTAAGT
GAGCAGAAGAAAAAGAAGAAAGGTCATGGCTGAGGAGGTGTGCCCCGACCTAAAAAAAAATTGAAAATATAAGCCTTTCT
GCAAGAACATGTACTCGGCGAGCTGAAGATTTGGGCGATTTAATTTATGTCAGCAACTCCGGGAAAAAGCACAACAATTT
GAATGATTCTCTTAAGCGATGAAAGCAATGATGTTACTGATACTGAGCAGCCTTTAATATTTGTCCGCGAAATCGATAAG
AATTTTTATGTCTATGAGGGGCTTTTACAGTTATTTAGTTTGAAGGGCACGACTACCGGAGAAGATTTGTTTTGTAACTT
AGAACAAGCGCTAGTATCAATGCAATGGCCATAGGAAAAATTGGTATGTTACAACTCACGAAAGCAGAGACATAAGTGGA
CAAAATAAGGGTTTGGTAGGTAGAATTAAATCGAAACTGGCAGAGATAGGATGTGCCATCCCATTATTTTTCCATTGCGT
CATCCACCAAGAAGCGTTATGTTCCAAAGTCGTATCATGGAAAGAAGTAATGGACATGTGGTATCGACTGTAAACTACAT
CAGAAANNNTGGATTGACTCATCGTCAATTTCAACAGTTTCTGTCAGATACGGAAGCTGATCATCGAGATGTTGTT
> BF01026A1E04.f1   676 1   676    ABI
TTGGAGACACTAGTGTTTATTAGAATATATATATATTGTAATTATTTAATAATTAGTGTTAGTTTAAAAAATATGTTTGA
AACATAATAATATTACAATATTCATAATATCGGCGCTCGGTAATTGTGTACAGAATATATTATATTAATTTCTGACGACC
TACCTCTGCTCGCTTCCAACTTTTTTTATAATTGACATATATTTAAGTACATAGACATTAGACAAGGATGCAGATATATA
TGTATATATATAATGCGATTATTTCACGTAAGTCCGACCAGGTGCATATTTAATTTCGTGTATATTACTTTATATATAAA
ACACTAGTGTCCAAGCTTTGTTAGTTAAGTTGTGTGTAATGCTTGCGAGAAATGGCTTTCAATTATTTTAAATACTCAAC
AGTATAAACATATCGTTTAAGTAATATAAGTTATGTGATCACAACTCATTATTAAGATCACGATGTTCACCGGTCTGTAG
CTAAGTCTAGACTAGTAAGTTATCGATAGCTTGTCGACAGTTTCTCCTCACTAGCTTCAGCTGTACATATTAGCATCTTT
TGCTGTGTTAAAGTTGTTTCAAAAGCTAAATTTTTTAATATATTTACTTGTCATTTTTCGATNAATTTTATTGTTAATAG
CTTTTTTCGTCTAATGTAAATATTCTTTATTGTATT
> BF01028B2F12.f1   697 1   697    ABI
AACGNNNNNNNCAAGCATGCACGGCATGTCTCCCAACCTGCAAGCGANNNNNACCAACATGCAGATGGGTATGGCGCCGC
TGCTGGAGTCGCCGCTGGGCGAGCCTCTGACGTCTTCGGAGCTGTCCGGACTGGCCGCTCTGCTGGACCGAGGACCCGAC
CTCAGCGACAGCCTCAACCGCCTCTCCACCGGGGACCTCTACCCCATCTGCAGCGGAGACTAGCGGCTTAGTTTAGTGTC
GTGTGGTTCGCGTGACGGCGTGCGTGCGGCGAGTCAGAGTCGAGGTGACGTCGGTCGCAGCACCGTCTCTACAGGAGTAG
AGACGGCTGTTGGACGCTCGAGAGATCATTCGGCAAATACAAACGATTATGGATCCCTTATGATATTATTCTAGTTAGTG
TTTAATGTTTGTAATGTAGATAGTCACATCACGGCCGGAGCAGACGAGTTTCCCTCACACCAGGTGGACTGCTTGAGGTC
CATGTGTTTGATAGTTTACGTCTCCTAAGCTGTAGGTCATAATGCGTGCACAAACAATAATACATACGTTTGGAGTTAAA
AATAACCTGCGTCTCCTAACACAGAGAAGAAACCTCTTAGTCTGGAAACGTTGACAGAGGAGAAAAAAATGAGACAAATT
CNATAAAGAAATTCGTTAAATGAAAATATGAGATTTTGGAAAATTGTGAGATTTTAT
> BF01028A1A11.f1   704 1   704    ABI
AGTATGTACAAGTACGCTCTCATAGTGACGGCGCTGTTCGGTCTTACCGTCTGCGAGGAGAGACCTCATAAGACCCAGTA
TGTTGACCCTTTCGCGATGATCGATCGGCATCTCACGCATTCCCTCGCCTACCATTACCTGTGGCCGTGGAGTCAACTCA
TCAGAGCCGCGGCGGCTCTGGACGTAGAGGAGAGTTTGGAAGACCCACAGATTATCTCTGACTCGGAAAAATATCAAGTC
AATCTCAGTGTCCGGAGATTTAAGCCGGAGGAATTAAAAATTAAAGTCAAGAATCGATACATCATAGTCGAAGGAAAACA
CAAAGAACAAGATAATGATAAAAAAATCATGGCAAATCACTTCGTGCAACGATTCGTGCTACCACCAGGAACAAAACAAG
AAGAAGTTACAGCTGTCTTGAACGAAAAAAATATTTTAACGATCTCGGCTCCCAAACATGAAATACCACCTCCACCTCCA
GAGAGAGAAGTTCCCATTGAAGTTCTGTTGAAGACGGAAGAGACAGAAGGTCAGACGGAAAAAAATAAACTCGAAAAACA
AACGCCGTCTCCCGTCATAGAGACGTCGACGACGCCTGAAGAACAAGTCGGTCCAGAGGCGACGACACACATCGNNNNNA
TAAGAAAGAAGGAATTGAAAACAACGACAAAAGCGACCAAATATAACGAAGCCACGAAAAGTAT
> BF01027B1G05.f1   763 1   763    ABI
TAGAAANNATTTATTAGTATGTAAGCGAAGGCCTTAACGAAATCATACNNNAATAGGGAATAAGGTACATGTAGGTATAA
AATGGATATAATGCTCTCGTTAAATGATGATACAATACCCGCAGATTGTGTAGTTTAATAATTAAAAGCTCAAATAGATT
TATTTAAGGCGCATCACGTGGGGTGTATTATTTAAGTAAGTATCCCAGTGATTGTATATGAGGGATGATAAACGGTGCTC
CAGGGGTTCCTGTGACGCACCCACCTTGTCGCCAGTGGTCGATATTATCTACCGTAGATAATATCGATCATTTGCGACGG
AAAATTGCACCGTGCCGGGTGAGTCGATAGTGTTGTCGCGTTAGTATAACACGCGTATTTCCTTCTAATCTATAACTATT
TTACTGTAACCTTGCTGTAGCTTTGCTCTCCGGTGCGGTGTATTTTTTTTTTAATATATCTAAATATTTGCGTTTAGATA
TAGATGCTTGTTAGTGTATAATTTTTTCTATGTAGCTTAGTACACGCTAGATAGTTAGATTTTAGTAGGCACTAAACTTT
ATTATGAATAAGCGAGGAGCGGAAATAAGTCAAAGAAAATAATTTTTGAAAGACGAGTAGCTGTAAATATTAGTTACGTG
TTAGATGATAAGTTTGTGTTTAAGTGGAAAATGAAAATATTATTTTATTGTATGATCTATTTAATTGGATGAGTATTTAA
TTAAGTTTTATTGTTTNNCAAATAATACACCGTCTCTCAGTCT
> BF01027A2G10.f1   711 1   711    ABI
CAACACAGGTTAAAGATGGCGACGAGTGGGCAAGTTTGAAGAAGGCAAAACGACAACCCGTGATTCTGATTGTTGATGAG
CTGTTGGACACGTTCCCATGGGAAACCCTGCCCCCACTCAACCAACATCCGGTCACGCGGATGGAAAACATACATTTCCT
GTACGCGCTGTACAAAATGCATGAAAATAAAATTATAGACGGCTACTACACAGCCAGCTCGAGAGTCGGCAGATACGTTA
TTAATCCAGAAAAGAATCTCGATCGTATGGAGCACAGGATGAGGTCGTTTGTGAACTATTGGTGTAAGTCTTGGACCGGA
CACGCTGGCGAGACGCCCAGTGCGGACCAATACCTTAAATGTCTTACCGAAGCTGATGTATTCCTGTACTGCGGACACGG
GGATGGTCTCCAATTGGCTAGCACCTCGTCTCACATCGAGGGTGCTTCGTGTGGTGGTGTGTGTGTACTATCAGGGTGTG
GGTCGCTGAGGCTGGTGCGGGAGGGGGGCAGAGCACCCCCGACCGCCGCTCATCACCACCTACATGTGGCCGGATGTCCA
ATGGTGATCGGTATGCTCTGGGAGGTGACTGACCTTGAAGTGGACAAGATGGTGACAACAATGCTGTCTTTGTTTGTACC
ATCGGAGGCGCCGTGCGATTGGAAATGTATAGGGAAGAGCAAGTGGAGCCAGGGGACTATCGACATCCCCT
> BF01026A1F10.f1   741 1   741    ABI
ATTTTAANNCTTTTCATATATATATATATATGCTGGTCGATCCCACCTTATTTGATATGATCTTTAGCTATAAACATACA
TTAGATGTATCTGAGAGAGTTTTGTCTACTTCAATTCCGTTCAATCTTTGTACTTTCATATTCAAAATGTACATTTTCGT
TGCTGTATCAATGTCATGACAGACAGCTTTTTAATCAATTCATTGTTTCGAAGTCCTTGTCATTGAACTGAATTTTTATC
TGAGTTGTTTAAAGATTTACCAGAGTCTATGTAAAGCTGTCAAGATATGCTTTCATATAAATATCTATACATGTCTATAC
AGCAGCGTCTTTTAAAGAGAGATGACTTAATCTTCATCACTATTAGTGTCTTTGTTATAAATATTAGAATTATTTACTTT
AATGTACATTTATCCTGTTTAAATTTTTTCTAAATTAATTTTATTATCTATTTCTTCCATAGCATTTTTATCTTGTACAC
CCCTAAAGCTGTCTGATAGAGAACGCTTGTAACATTTAGCTCACCATTTTTTAGCAAATGTCCGTTTGCTGTACAATTAA
TTATTATATAACAATAAAATTGTTTTTCAGAGGTGATTGGGCTCCGGAGATCCTTCACAACAAGACTCAGTTGGCCTTAA
ACGCTACAAAGCTGCACATGTGTACATATTTCCACTGGTTCAGNNAGCAGGTGAATGTGTACTCCAAGATACCGTGAAGT
TTGTAGTTGTAGATGGCCAGT
> BF01028B2G03.f1   760 1   760    ABI
GCAATTTCTCTCATCTGGAAACGGCTGTCACTCAGAACCTCCTCTTGAATAAGAGCAATCGTTTCGGCAATCACCGCTTC
CACAGGTCGATCGTCGTGGTCAATGTCTTTGAAGGTTTAAAACTCTTTGATCCAATTTTTCCCTGTACCATAGGAGGGAG
CAGACTTACACACGCCATCCAATCGTTCTTTTATTTGGTCAGGGATAAACCGATATAAACTATGACCCTTCGATACTCAA
ATTTCGAAATTTTGAAAAAAATACGCGACTCGTAATTCAAATACCTAATAAATTTAGACTAAGCGCTTCATATCGATGCG
TATGTCTTATATCAAGTACACGATAAACGTATTAAAGCAATACAGCATTCAGCGGCATGTCGCGTAAAGCTGTATCAGAC
CAGGTCATTATGGGACCGACTGGGTATTCTAGCATCAGGACGCTTTAGTTATTTGTCCCTAATATTGTTCTGATAATTGA
ATCACTTCAATGACTTTGGTTTTATTGTTTTCTGGTTAAGACAAATAAAAACTTCGTGAAGGTTAATATGTAAAAGTTCT
TATATATTGTTATGAAATATTGAAGACTGAGTGACAAGAACAATTCATATGTGACTTCTTCCATAATTTATATGTTAAAT
AGTTAAAATTATAGAATTTTATGTTTGTTTTTGTGGTTTCAATAGTTTTATAAAAGTTTCTGTTTTGAGATAAGTTAATT
TATTTTTATATTGGCATAATGTTTACGTTCACAGTCTGAT
> BF01028B2G04.f1   712 1   712    ABI
CGCGGACCNNCGGAGCACGCTATATGTACTGGCCTTGGACAACAGACTGGCGATGGCCAGGCAGCTGCTGGCGTGCGGGG
CCAGCGTACACTCCAGTGACACTGAGGGTCGGACTCCTCTCCACGTGTCCGCCTGGCAGGGGCACACTGAGATGGTTAAT
CTGTTGATAAAAGTCGGCGGGGCGTCCGTGGACGGCCGGGATCGCTGCTCACGCACGGCGTTGCACGCGGCGGCTTGGCG
CGGCCGGGCCGGGGTGTTGCGGACCCTGCTGGAACACGGAGCGGACCCCGCGGCCGTGTGCACCCAGGGAGCTACGCCGT
TGGGGATAGCTGCACAGGAGGGTCACGAGGAGTGCGTGCTGTGGCTACTCCAGCTCGGGGCTGATCCGTTACAAGCTGAC
CACTGTGGTCGTACGCCTGCTAAAGTAGCCTGGAGAGCTGGACATGCGAACATCTGCCGGCTTCTGGAGCGCTGGACCGC
GCCCTCCGCACCTCCAGCACCTCCCGTCACACATCACGAGGACAAGCGACCAGCCTCCCCGGAGTACAAACGCCGTAGTA
TCCACAGCTCCAACTCCACAAAATCATCGTCCAACATGACCGGCGGCTCCAACAGGTCACACGACGAGGACGATANNNGT
TCCCTCTCTTTCGCCCAGCAGGTGGCGCGCTGTGGACGAGCGAGACGGGAGATAGAGAGAGACGAACCGATA
> BF01028B2G05.f1   635 1   635    ABI
GTTACCCTNNNACTCTATCGGATTGTACGAACAACCGAAACAGCGTTTTATATTTAAGATGCCGCGAGTTGTTCCCGATC
AGAAGAGTAAATTTGAGACCGAGGATCTGTTTAAAAGACTTAGTAGAGAGAGCGAGGTGAGGTACACGGGGTACCGAGAT
CGTCCGCCTGAAGAGCGTCAGATGAGGTTCACCAGCGGCTGCCGGGAGGGGCACACGGAGATCGCCTTCACTGCCACAGG
AACCAACCTACAGCTGGTGTTCGATCACTCGCCGTACAACAACAGAGGATGCGACTTCCAAAAGGAAACCGGCAAGGCCC
ATATCGTGTCCCGATTCATAATGAATGGAGTCTGTGTGAGGTGGCGGGGCTGGATCGATCTTGAACGTTTGGATGGTGTC
GGATGTCTGGAGTTGGATGAAGAACGCGCTGCCATCGAAGACGCAGCTTTACGAGACCAGATAGAAAGATACAACCAGAG
ACTGAGGGATTTCGAAGACAAGCAGCGGGCATATCGTGAACACGGCGAAGAACTGCGCGCGCATTCCCAAGTCCACGCTC
AACGCTGCCACCAGGCTCGCCAGCCTCCACACCCGACACATCCGGCACACCCCCACGCGACACATCCAGTCCACA
> BF01027A2G11.f1   838 1   838    ABI
CTTAGNACTTATCTTAATTATCTTCGTAGTAGTATAGCTTAGGTATGTCCTTCGGTTACTTATGACTAGTAAGCGACAAT
TTTAGCGGTTTTTTGTATATTATTGTTTAACCTTTTTTCAGATCTGATTTAAATTAATCATGACAATACATAAATTATTT
TTAAAAGCTTCTCCAATGACATTCTTAATATGTATACATATATGTATTATGAAATTTAATTCCCTACTATTATTATTCTT
TCTAACTTTGATTCAGTGCGGGTTTTATAATGAAATTGTAATATCAAACCGCTTTTTTGGCAATCAATTCTATTTTTCTT
TGGAAATTTTATTAATTCAAAATTTATGTACCTGTGGAACAAATAGGATAGCCACGTAATAAAACAAGATCGCCTCTGCG
TGTAGCTTAAGAATTTTGTTATTTTCTATACTATATAATATGTTTGTGTTGTTTTAAAATAATTAATTATATCACGACAA
ATTAATCAGTCATTATAAAAATATATTTGATTTATAATGACTCGTGTCGTCTATCTGACGAGGAAAATATACCATAATAT
TTAAGAGTCACTTTTTTGTTCTTCATTTGAGATGTCTAAAGACAAGTCAACGTCTAATTAAGACAAAAAAATATTCTGAT
GTACAATAAGCTATAATAGGCTTCGCATTTTTCGTTTTAATCAAATATCTTAAAAAATATAAATGTTCACTTTACTGTTA
AGTAGTGTTGCGCAACTATAATGCACTTTATTATAAATAACAGCTTTACTCCTAAATATNNANNTATTANAATATGAATA
TATCTGATAAAATTTTTAGTTCAATGGTATGTTACATA
> BF01028B2G06.f1   680 1   680    ABI
ATGTTTCTTCTGCTAGGTTATATAGCAGATGGACGCATCGAAAACCGGCCAAAGTTTTATTACCTTTTGAACCAAATTCC
AATTCCAATTTGAAAAAAGAAAAGGTAATTGATTTAGGGAACAGCGACACAAGGAAAGAAAAAAATATTCATGATGATAA
AGAAATAAATGTTAAAAACGCTTCAGTTGTTAGTAAAGACAAATTCAAAGAAATTAAGGAAAAGAAAGAGACTGTGTTAA
AAAAAAGAAAATTCTATTTAAGCCAGAAAAAAGTATTTGATGACAATGGTGAAATTATTTATGAAAAATTAAATAATAAT
GATGGTAGAATCAGCTCCCTCCTTGTTAGGCTAAAGTCCAAGAAAGAGAGATTACGAAGCCAACAAATAATGGTGGAGGG
TTGGCGGTTGATAGTAGATGGACTGGAAGCAAAATGTGCTTTAAGATATGTTATATTCAGCCAATTAGAGGATTTAAACA
AATTGAGACCGTTCCTGCCTGATACTGGTGTAAAGTTTTATAAGATACCATACAAAGAAATCGAATTATGGTCCAATGTT
GACACACCCCCTGGAATTATTGGTGTGTTTGATACGCCTACAACAGATAATGTAAAGTGGTTAAGTAAACCTTTGCCAAT
ACATTTAATATGTGACAATGTACGAACACCTGGCAATCTT
> BF01027B1C08.f1   778 1   778    ABI
AGCACTNNNNNGAGCCGCTCGTTTCGTGGTTATTTCTAACACTTATCCGTCATGCCTTCCGAAGTCAGGGGGTTCCAGAA
ATATGTGGTCAGTACAGATCGCAGCGGCGACATACATGTTCATGTACAGGGCGACTTGAGTCAACAGGACAAGCGATGTG
TCTTCCTGACCGTGCACGACCTCGGCACTAACCACACGTCGATGGTCGACTTCGTGAACAGTCCCGCCATGTCAGAGATC
AAGGAGAGGTCGTGTTTCATCCACGTGGACGTTCCCGGACACGAGGAGAACTCACCGGACTTACCGGAATCCTATCCGTT
CCCGTCCTTACAAACGCTGGGCGAGGACCTCATCACGGTTCTCGACTTCCTGCACGTGCGCTACGCCGTGGGTGTGGGCG
AGGGCGCCGGGGCGAACGTGTTGGCTCGCTGCGGGCTGGCTCACCCTCGCAGACTGCTGGGGCTGGTCCTGGTGAACTGC
ACGGCCTCCACGTCCTCCGTGGCGGACGCCTTCCGCAGCAGGTTCTCTAGGTGGCGAGGCGCCGACATATCTCAGTCGGA
GGAAGACTTCCTCATCTACCACAAGTTCGGACACCAAATATCGAGTGACTCTCTGTCCGCGGGGGAGAGGGAGCGCATGC
TGGCTGAGTACAGATCGCGCCTGCGCGGGAACCTCAACACCCACAACATCAAGCAGTACGTGCGGGCCTTCACCAATCGC
AAGGACCTCGTACTGANNNGCTGTCAGCCAGACATCCTTCTGATAACGGGCACCCTGA
> BF01026A1H06.f1   617 1   617    ABI
CATTTAAAAGTGCTACTAGCAAATTGGGAGTCTCTGTTAAATATATATCGTTTCATTATTTACCAAAGAAAAAATATTTA
CATAGCATTGTTAAGTTTTAAGAAATGTCTCATGTATCTGACATGAAAATTTTATTTTCTAGGTTGTGTTCGTTTAAAAA
TGGGTTACCTACATTTAAACATGGTAGAACATTCAGTCAGAATGTCGAAAGACCACCTCAGCCATTACCAAAAGAAAGTG
TCACACCCTTACCTCCATTATCTGAACCAATGTCAAATCTCCCTCCAGTAGTGTATGCTTCTTCAAAATCAGAGAACTAT
ACAACTGAGGTAACAACTCTTAGCAATGGATTAAGAGTGGCTTCTGAGAAAAAATTTGGTCAATTTTGTACTGCTGGTGT
GGTTATTGACTCTGGCCCAAGATATGAAGTTGCATATCCAAATGGTATCTGCCATTTTCTTGAAAAATTAAGTTTTGGGG
CTACCCATAAATATCCAACCCGTGATGTGATGTTGAGGGAATTGGAGCGTCATGGAGGTATATGTGACTGTCAGGGCTCC
AGAGATACTACAGTGTATGCAACCAGTGCTGATTCACGAGGCTTGGAAGCTGTTACT
> BF01028B2H05.f1   699 1   699    ABI
ATGGNNNNNNAAAGACATCAGTAGTTTTTTTTTTATTATTCCGCCTTCTAACAGTGTTTGTTTATTACCTTCCGGCATAT
TTTCCGCAAATCCTTCTCGACGGTGGTGCTTATTTCTTTTGTTTTGGCACTAAAAGTTTTATCTAGTCTCAAAGCGCCGT
TTCGATTTCACGTCGAGTAGGCAAGCCGCACAAGTTTGAAAGCGGCTTTTTGAGAGTAGTACCACCTACTCATAATTTTG
TTTTCGTTGTAAAAACTCATCAGGCAACAATCAAAATGGTTAAGAAAATATCAGAAGAAAGCGTAGATAGTGGCGTAGGT
CGCGGCAGCAGTCAGTCAGGGAGCGAGCGCGAGTGTGACGAGGCTCCTCGGGGGGCGGAGTCCTCAGCGCCAGTGGCTAT
CCCTGACAGCGAGGACCTGCAGCGACGCAAGGAAGAGGCCCGCAGGAAACGGCGCAGGAAGAAGCGCTCCGGCAGCTCGG
TCGTCACCTCATGTTTCCAAGACCTTTACAAGCTGACAGGGGAGGTACTGGGCGAGGGCGCGTACGCTTCAGTACAGACG
TGCGTGAACATCTACACGGGTCAGGAGTTCGCTGTGAAGATCATAGACAAGGTGCCGGGTCACGCGCGCGCCCGGGTGTT
CCGGGAGGTGGAGACCTTCCACTACTGCCAGGGACACCCCAACATAATCCAGCTCATAG
> BF01027B1F02.f1   709 1   709    ABI
GTGAAGGCTGTGTGTGAAAATTTTAATCTGGCCAAGGATGCTGGATACAAGGTATATTTTTTGTAATAGTATGTTCAATT
ATCCTTATATTAGCAGAAAAAAACCGAGTAGCAAAATTAAAAATAGCATTATATTAATAGATGCATGTCCGATTCTGTTG
TTCATATTGGCTTGGTTCATTAGGGAGGGGGTTTCTTTTCATGATCATTTTACTGTTTCCCGAGACTGCACTTAAAATAG
TTTTTAAGTTTTACTGACAGTTTTCTCACAATTTAAATTCTTAGTATTGGGCAAAGTGTGAACATATATAACTAATACCG
ATATTACGAAAAATATTTGCTAAAAATCTAGATTGAAGCTATGGGCTAGGTTAACACTGAATTCTTTCTAAATCGTGAAG
GGAGAATTAGGAGAATTCTTAGATGAGGAGTGGTTTCAACCTGTAGCATTTTAATACTTTATTTAATGTAAATGTATTAC
AGATTGTAGCACATATGATGCCAGATCTTCCCAATGTTGATTTTGAACGAGATGTTGAGCAATTTAAGGAGTTCTTTGAG
AATCCTGCATTCAGAGCCGATGGCCTGAAGATCTACCCAACATTGGTTATAAGGGGAACGGGTCTGTATGAACTGTGGAA
GACGGGGAGATACAGGAGTTATCCTCCTTCTACTCTAGTGGATTTGATTGCTAAGATATTGGCTCTGGT
> BF01028B2H10.f1   736 1   736    ABI
GAGGNNNGTACTCCCACTGTAAGTTTAGTATCATGTATGCATTTTGTGAGACGTGGAATAGCGAAACCAGTGCCAGAAAA
GATTGAATTGACAGAAAATGAATTAGAAAAAATTATAAAGCAGACTGCTGAAGATCTTCGTTTAACAGAAGCAGGAGACG
ATCAAAGTGGAGAAGAAGATGAAGCTGCACAGAGTATCAGGGAGCCTCCAGCAAACCCCAATGATGAGTTTGACTTTGAA
CATTATGACCAAGAAGATTCGAGTAACCCTGTAGGTATAGGGACTATAGCAACTCTACCTAACTTAGGTGATCTCAGTGA
AAACATACAAATCAGAACAGAAGGTCCAGATAGTGATGAAGAAGATGACATCATTAAGCCAGATGACAACTTATTACTTG
TAGGACATGTTGAAACAGATGCCAGTGTCTTAGAAGTTTATATTTTCAACAAAGAAGAGGGATCATTGTACGTCCATCAT
GACATAATACTGCCCTGGTTTCCGCTGTGTATAGAGTGGCTCAATCATGACCCCTCAGATCCACAACCAGGCAATCTTTG
CGCTCTCGGTGGCATGGACCCAGTGATACAAGTGTGGGATTTGGACATTGAAAACTGTTTGGAACCGGCTTTCAAGCTCG
GCAGGAAACCAAATAAGAAGAAAAAGACAAAAAGAATTGGTCACAAGGATGCTGTTCTGGATCTGTCTTGGAACACGAAC
TTTTCTCACGTCTTAG
> BF01028B2H12.f1   666 1   666    ABI
AACTTAAAATCTAAAACTGTGATTAAGAAATGTAGNNNNNTACTTTATCTCAAATGTGTAATTTGATACATTTCTGATGT
TTCCGCGTAGAAGTTCTACATTGAAATTCTTTTTAATTTCACCGGTCATTGTAGTTTTGTATTGTGAATGGCTCGTGTAT
TTGACACAACCTTTTTTATGGAATGAGTTGAAGTGTAATCATGATAATTCCTGTACGAAAATCTTATTTATTGCCGATCC
ACAAATACAAGGGGAACAGGCTGTTCCACAACCTCTTAGCATACTTTTTAACTGGGATAGCGACAGGTACTTGAAATCTA
CATTCTCAGTTGTTGTCGATCACTTCAAACCTGATGTATTGGTCTACCTTGGGGATCTTATGGATGAGGGATCAATGGCC
ACCAAACTAGAGTACCATAGCTATGTGAAGAGATTAGCTTATATATTCGATCTTGATTATCCTATCGTGCAAGTCTGGTT
ACCAGGAGACAATGACATCGGAGGTGAGAATGAGCCAATAAAGTTTGATAAGATAACTGAATTTGGTAAAGTGTTCAAAC
AGCCATCTGTGATAATGTACAGGAATATTACTTTCTATAAGATAAACTCTATTCTGTACAAAGTACCGCAGGCATCTGAC
GAGCCGGATATGAATGTGAGAATTGC
> BF01027B1G03.f1   757 1   757    ABI
CGACAGNNNNNTGATCCTCCGTGCTCCACTCTCTTCCCTTGTACCGCTTCAGGCCTTCTCACCCGCCCTCAATGAGTACC
CCTACCAGGCGAAGCAGGTCCGGCTGGGTCCGGCGGAGCGTGCGGCCGGCAGTATGGTGTCCCGCTTGCGAGACATGCTG
CTGGGAGCGAGCGTGTTGTGCCGCGCGCTGCCCGCCTCCGCCCCCTCCCCCGGCTCCCCGCCCAACGTGGAGCTGTACGC
GCGCTGGGGACCCCAACACATGCTGGCCTCGGTCAACGACGGCATACTCATGGAGTACGAGCTGATACAACTAGGAAAAC
TAGAAGAGAAAAAGGAGGGTGATCCAACGAACCATCTGGAAGCTTTGCACAGGAAGAAAGAGCGTATCTTCGGTACGGGG
TCTACGGGGGATGGAGGGGGGGCGGCGGGCGGGGCGGAGGCTGTACGGAACTCCTTGCCATCGCCGCAGCTGCCCGCTAA
AGGGACCTGCATCGATGTGTACGTCGCTATGGCCGCCAACCCGTGGAACTTCGTGGTTCAGCCAAACGTCACCAGAAAAA
TGCTACAAACAATGATGTCTTCATTGCAAGTGGAATGCCCAAAGCTGTCGGAAACTGATGCTCCTACGAGTCCCGTCAGT
GGTGAACTGTACACGGCCTTCTACGATAAAGACGACACGTGGTATAGGGTAACTATAGCCGGTTCTGTGTCCTCTGAGAT
GGTGTCTGTGTATTTCTGTGATTTCGGTGATCTGGCT
> BF01026A1E05.f1   694 1   694    ABI
TTGCCCAAACTTGTGGAAGGTCTGAAGCGTCTCGCCAAGTCCGATCCTATGGTGCAATGCATCAACGAGGAGTCTGGTGA
ATACATTGTAGCTGGTGCTGGTGAACTGCATCTTGAAATCTGTCTTAAGGACTTGGAGGAAGACCATGCTTGCATTCCAA
TCAAGAAATCAGACCCTGTCGTGTCTTACCGTGAAACTGTTAATGAGGAATCCAACCAGATGTGCCTTTCCAAATCTCCC
AACAAGCACAACCGTTTGTTCATGAAAGCTACCCCTATGCCCGAGGGTCTGCCTGAAGATATTGATGAGGGTAAAGTGAA
CCCACGTGACGACTTCAAGACCCGTGCCCGTTATCTGGGAGAGAAATACGAGTATGACGTCACTGAAGCCCGTAAAATCT
GGTGCTTCGGACCCGACAGCACGGGACCCAACATCCTCGTGGACTGTACCAAAGGAGTGCAGTATCTTAATGAAATCAAG
GATTCCGTGGTCGCTGGGTTCCAGTGGGCCGCCAGGGAAGGTGTCATGGCCGAGGAGAATCTGAGAGGAGTGCGGTTCAA
CATTTACGACGTTACATTACACACTGACGCTATCCACAGAGGTGGCGGTCAAATCATTCCAACAACCCGTCGTTGCCTGT
ACGCGTGTCTGCTCACAGCCTCACCACGTCTTATGGAGCCCGTATACTTGTGTG
> BF01026B1F09.f1   746 1   746    ABI
GTCTCACCGTAATGCAGTAGAGAACGCCATTTTGCGTATCACTGCTGATAGGTACAAAGAGATAATTAATAATCCATTCG
TGTTCATCGGTTGAGTTTTCTTAGTTGACGGCTCTTTGTCTCTGAGGAAGGACTGCTATCTACAGCCATGGGTCGAGCCA
CATTGTTGATGCCGCTGGCGCTTTTATTTTTAGCAAGTGTGATTCCGTCGAAGGCTCAGACGGAGTCGGCCGCCCCTGTG
TCTGTGTCTCCCTCGGCCTCCGAGGCCGTCCCCGCCGCACCCGCCGGGCCCGTGTCTCCCGCCGCCGCCGGGGCCTCGGA
CCTCGCAGAGCTGTTGTACGACGTGCGCGGTAACCTGTCCCTGCACTGCTCGCTGCCCAACGAGAACAGCCTCGCATATG
TCTGGACTAAGAACGGTACGGCCCTAGAGCAGGTGTGGGAGATGACAGGCCGCTACGTGCTAGAGAAGGGAGGAGCAGAG
CTGAGACTGGCCCGGGCCCTGGAGGACGACTTCGGCAACTACACGTGTGGAGTCGCGGGAAGGAGCGAGACACAGGGCTG
GGCGGTGCGCGGGCGACCGCATCTCAAGGTGCCCGCCAACACCAACGTGGTGGAGGGGCAGCGGCTCAAGCTCGTGTGCA
AGGTTATTGGCAAACCTTACCGGCCTGTCAGTTGGTGGTACTCCAACTCCTCGGACGACGAAGGCAACTTCACGGAGGTG
ACGGCGGCGCTCGGGGCGCGCGCCGT
> BF01025B2A01.f1   799 1   799    ABI
TGTCATCCGGCCGCCATTATTTCATACGAATTCATAAATCATTTAAAGTTTTCGTTGTCTATACGCGTTAAAGTATCGTG
TGTTTAATACTATCGTGAGAGTCAAGAGTATTCTCATTATTTGCAAGTGTGTTTAAGTAAGGCGAATCAGTGTAGAGTGG
TGTAGTTAGGTTACTGTGAGAGTGTTAACATTGTGTAGGGTGGCTCCGGTTAGGCCGGGGCGGCAAGACGCGATCGGATC
GTATGCCGAGGGAGCGGTGAAAGCGCGCCCGGCTCGGGAGTCGGGGCGGACGGCAGCCAGGGCAAAAAAACAGCTGCCGA
CATGGGGTGTACTCAGTCGGCCGAAGAGCGCGCCGCTGCTGCCCGGAGCAAACAGATTGAGAGAAACTTGAAGGAAGATG
GCATCCAAGCCTCCAAAGATATCAAACTATTGCTGCTGGGTGCTGGCGAGTCTGGGAAGAGTACTATAGTTAAACAAATG
AAAATTATCCACGAGAGCGGCTTTACAAATGAAGATTTCAAGCAGTACCGGCCCGTGGTGTACAGCAACACGATCCAGTC
GCTCGTCGCCATCTTACGCGCCATGCCCAACCTCGGCATCACCTACGGGAATAAGGATCGCGAGAGCGACGGTAAGATGG
TGTTCGACGTGATCCAGCGGATGGAAGACACTGAGCCGTTCAGTGAAGAGTTGCTAGCAGCTATGAAGNGGCTGTGGGCT
GATGCTGGCGTCCAGGNNTGCTTCGGCCGCTCNNNCGAGTACCAGCTCAACGACTCGGCTAAATACTTCCTGGATGATC
> BF01026A1A04.f1   746 1   746    ABI
CAGAANCANNTGGTCAGTACAGATCGCAGCGGCGACATACATGTTCATGTACAGGGCGACTTGAGTCAACAGGACAAGCG
ATGTGTCTTCCTGACCGTGCACGACCTCGGCACTAACCACACGTCGATGGTCGACTTCGTGAACAGCCCCGCCATGTCAG
AGATCAAGGAGAGGTCGTGTTTCATCCACGTGGACGTCCCCGGACACGAGGAGAACTCACCGGATTTACCGGAATCCTAT
CCGTTCCCGTCCTTACAAACGCTGGGCGAGGACCTCATCACGGTTCTCGACTTCCTGCACGTGCGCTACGCCGTGGGTGT
GGGCGAGGGCGCCGGGGCGAACGTGTTGGCTCGCTGCGGGCTGGCTCACCCTCGCAGACTGCTGGGGCTGGTCCTGGTGA
ACTGCACGGCCTCCACGTCCTCCGTGGCGGACGCCTTCCGCAGCAGGTTCTCTAGGTGGCGAGGCGCCGACATATCTCAG
TCGGAGGAAGACTTCCTCATCTACCACAAGTTCGGACACCAAATATCGAGTGACTCTCTGTCCGCGGGTGAGAGGGAGCG
CATGCTGGCTGAGTACAGATCGCGCCTGCGCGGGAACCTCAACACCCACAACATCAAGCAGTACGTGCGGGCCTTCACCA
ATCGCAAGGACCTCGTACTGAAGGGCTGTCAGCCAGACATCCTTCTGATAACGGGCACCCTGAGCCCCTACTCGTCTGTG
GTGGAGCGCATGTACCGGGAGCTGGA
> BF01025B2C02.f1   710 1   710    ABI
GACGTCTCGCTCGCCCCGTCATTCTCATTTCATCGGCCGCTTTTTTTTTTAGTTCGACTTTTATTATTACGGCGGCACGG
TGCTAACAATAAAATTCGTTTAATTTTAAAAAATTACATTCGAAAATTTTTATATTTCGATCATTGAATGACGTAGAAGG
TGCAGTGATAACGGGGAAATGTGAATAGTGTTTGTGTTTACGTTGTGATGTGCGTGCTAGACTGTCGTGTTGTGTAGTGT
TAAGTGTAGGCTTTATAATGGGGTACGCGTCGAACGGTGCGGGGCGGGCGGCGCACGAGGCCCTGCTGGCGCGCCAGGAC
GCTGAGCTGAGGCTCATGGAGACCATGAAGAGAAGCCTCCAGGCTAAGATGAAAAGCGACAGAGAATATGCTCTGGCGCT
ATCCGCTGCGGCTGCGCAAGGACAAAAGATGGACAAATGCGAAGAACTGAACGGTTCAGTGATTGCTTCTGCCTGGCGCA
CCATGACCGAGGAATGGGAGAACACTAGCCGTCTGATCAAGGCCAATGCTGAAGCTCTCGATTCCAGGGCGTTGGACCGT
CTCAATTCATTGATGACGGAGAGACGGAAGGCCCGCAAGGTCTATCATGAAGATCATTCAAAAATATCATCTCAGTTTAC
ACAACTCTCAGAGGAAGTACAAAGAAAACAAAGTGAATATCAAAAATGTTTAGAGTCATACAAACAAATG
> BF01027B1H05.f1   761 1   761    ABI
GGCAACNNNNACGAAATGATATGGCAGAACAACCTTCCCAATTAGANNNAGATAAATATGAGGCTCAAAAAATGAAGGAA
GAGAAGGAAAGTCTTAAAAATGATCTTGAAGCTAAAGAAAATGAAGCCTTACAAGTCTATAGAGATGCCGAAGAAAAAGA
AAGGCAACAAAAAGCAGAGTTAGAAAAGCAACAACAAGAAAAAGAAGCAAATGAACAGTTCATCCGATTTGATTCTAATA
ATGATGGTGTCTTATCAGCTGATGAAATTAAAGTAGTCAATGTATTTGATAAGAACAAGGATGGAGAAGTTGATTCAGAG
GAACTTAAATATTTTATAGGTGAAAAAGATAGCATAGAAAAAGAGGAATTTATTGATACAACATACCCATTGCTAAAGCC
ATTGCTCATGTTAGAACAAGGTATGTTCCGTCCAGCTGAGAATGAAGAAGAAACTGAGGAATCTGAACATGAAGATGAGG
AAGAGCCTAAGATAGCTGATATGGAAGATCTAGCAGATGATGAAGGCCATGACGACATTCCAGAAGACGATGAACACCAT
GAAGAACAAACTGATGATACAAAGAAATATGACGATGATACTCAGAAACTAATTGATGAAGCCACAGAAGCTAGACGTCA
ATTAGCTGAAGCTGAGCGTGCTGTAAGGGAAATAGAATCAAATATAAGGACATTCCAGCAGNNTCTGGAAAAGGATTATG
GATTACAACAAGAATTTGCTACCCTTGATGGTGAGTGTATC
> BF01027B1F07.f1   767 1   767    ABI
AAAAAATNNNNACCATTAAGAAGGAGTCACTGCTTCGTTTCATGTGTTAAATTAAAAAAAAATCAAAACGAAATCCAACG
AATGCATTTCTAAATGCTTGCCATAAAATCTTGATCTATATACACAAACAAACTGTCATAAGAGATACTTTGTATTAGAC
ATTTAAATAATAAAAGCCAACAATCCGTTATAATTTTTTCATAAACCATTAAAACACGACTGGTTTTAATAGACGTGGAC
TTGAGATCATACAACAGAAACTAAGAATAGTATTAATATAATATAAAGATAGATTTTTTACAATAAGTTTGTTATAAAAA
TATAAATCAACTGAGCTACATTGTGATCGATTCCGTTCGTGCGCGAGTTGCGTCTCGTTATAAAACTTTAGAAACTTCCA
CCGTAGTAACTATTTTATAAACTAACTTCGATATTAGCTTCACCTTTCTATATGACATGAGTTCTTCGTTCTATCGCTAT
AAGATATTGTACGGATCAAGGATGATTGGAATTCATTAAAAACAAATGTCCTACGTTTTTGTAACAAAAAGACAAACATT
TTAGATTGGAAAATTGGTATGAAATCTTTTTTTATGGAAAGGAATCGAAATCGAATGTCGTGTCTTAGTAGCGAAGTACT
TTGCTGAAGACGCNNNGGTCTCAGGATTCGTTCGCAACGGTGTGTAAGTAATGTTATTGAAGACAATATTGTTGAATGCA
AAATATATTCCACATTTTATATATCTTATTGCTAGTTCGTATCTTGT
> BF01026A1B12.f1   732 1   732    ABI
AAAAACTATCTATTAAGTTTTAAACCTCACTTGCACATGAAGTAACAACTTACTCTCTTTTAATATTGTAAACTCAGTTA
TTACTTGTTTATAGTTTTTTTTTTGCAACAGGTAAAGTTATACAACAATATGGCACACTGTCAGCTTCAGTTTGAGGAGT
TTGGTGCAGCACTGGACTTATGTTCAAGGGCGCTCAAATATGACTCTGAAAATATCAAAGCATTATACAGACGGTCAATT
GCTTATGTGGGACTCCACATGTATGAAGAAGCTTGGACGGACATTCAGAGGGCCCTCAGTATAGACCCTAACGATAAAGC
GTCTTTGATGAAAGCCAATGAACTACGTCCACACTTTGAAAAAATGAATGAGAATTATAATACAGTCATCAAGAAGATGT
TTCGTTGAGTCGAGATTAGATCTCAGACATTGGGATAGTTAAAAATAAGTAAAGTTCTCTATGTCTATTGCAAATAAATA
TTAAAACAAGATTTTTAAATGACAGCATTTAGTCTATGTGATGACATTCTGAATGAACAGTAGTCAGTAGCAATTGAGTC
TCCGATGACTCGTTTTGTATACTTGTCTTTTTATTCTCAGTTTTATTTTGTCTTAATTAAAAATTCGGCTGGGATACTAG
TTATTTTAAATTTAATCCAGACATAAGATTTGAGAAACTTATATGCTGATGGGCAATATTTATAAATATTGTTTACATTA
TCCGATCTTACA
> BF01025B2C06.f1   768 1   768    ABI
CCAAGATCCGCAAAGAGGTGGACGAGGCCACTAAGATAGCGAAGTCCGAACCGGAAGTGGGTCCCGAAGAACTCGCTGGG
GACATTTATTACAAGAACTTGGAGCCCTTCATCAGGGGTGTCCACCCCAACAGCCCCTTGCAACATATCGAAACCGCTGC
CAGGAATTAAGCGAATTTTTATACTGGGATGTGATCTTTAGTACGTTTTACAGATATATATGAGATTATTACGTTTGTTG
GGATTCTGTCTTATGTTATCTTGTTCTAAACAGACAATTATTCAGCCGTATCTTATCAAAATATTTATAAAAGTTAATAC
GTAATGTGTATATATGCTTATGGTATTCAAAGTTCTTGAAGTAAAAACAATAGAATGAAATGTTGTTAGGGAATGTTTAT
ATTACCAAGTGTGGTTCAAAACATTGGTCTTATAATGTAGATATTACGAACTCGAAGTTAAAATTTTATTAGTGTACTGT
ATATTCTCAAACAAGCTTGTCATTGTCTCGTGTTGTCTCGTTGAAATCCCATTTTATTATATATTTTTTTAATGACAGGA
GTTTATTTATTTATATATACAATATTTAAGAGCAATAGATATTAAAATAATATATATATTACAAAGTAATTGTTTATTTC
TTTGTTCGTTTAAATTTGACGTGGTTGGGATGGAAAGTAAAAAGAATGGTATAATATCATAAATTTATTTCTATATCCTA
ACACAAGCTGCGATTATGACTATTCTGTTTTAAAATAGTTATATATAC
> BF01028B2F07.f1   725 1   725    ABI
ATGCATTGCAAGAGGATTTATTTACATGGAAAATATTACACGCGTTACATTAACTGATGAAAACTTCGTTGATCTACTAT
CAAAATTAATTAGGGTAAATTTGGAAAGCGTGTCTATGGCAAAAATAATAAGATCTCTTTATGGTTACGGAGGCAAAGGA
TATTTTAAAAATGCGTATGTTCCGGCACCTTCAGTAATGCATCATCCACAAACTACGCTGCGCGATCCCATGTATTGGTA
TATAATTCAAACTATGCTAGATTACTTTACGGATTACTCAAACTCATTGGAACCATATAATTTTTCCAATTATGAGACCG
ATGAATTTGTTATAGTCAACCACAATTTCACAAAAATTATAACTTATTTTGAAGACTTCCAAATCGGTCTTAACAAATTA
TTTGAGAAAGGATATGATTTTAGTTTCTCCTCTTTAATTTTTACGGCTAGACAAAAAAGATTGAAACATATACCCTTTAG
CTTTGAATTTAACGTTGAATCTAAATCCAATAAGTCCTGTATTGTTAAATTATTTCTCGGTCCTAATTGTGAGGGTATAA
ATTGCTGGAATGATTATTCAAAATATTTTGAACTTGATTCTTTCACTTATTACATGGAAGAAGGGCTTAACCTCATTAAA
TGGTCCCCAGAAGCTTCAAATAAATATTCGTATGATGATTATTTCAATGTAGGGTTAAAGTCTTTGAGAAAAAAATAAGT
TTGAT
> BF01027B1H07.f1   784 1   784    ABI
AAAGCTGACAATTTCCTAATTTCTAATAATAAAAATAAATATACGTGAAAAAATGATTATATATATTTATATTTTTTAAC
ACAAAGAAATAAGTTACACTATAACTAGCCTGACAAGTTAGGTACTTCATTATATTGAAAAATAAATTGACAAAAAAACT
AATGCAATAAAAATATCGTCAATAGTCAACAAATTCCTTTAAAATGAATAGGAAAAGAAACGTTAGTTATATAAAGCCTG
AAGATCCACATTTTCTAAAAATTCTCAAAAAAGAAGCTGGTTATGATAACACTAACCATAAATTTGATAAACTTGAGAAT
GATGAAGAAGATTTTGTTGAGGATGAAGATAGCGAGCAACCGCAAATTGTTGTTTTGAAGAAAGGGGATCTTACAGCTGA
AGAGTATGATATTGAGAAGGAGAGGTTAAAGAAAGAGGAATCGGAAAGTAAAGCAGACTTGAACCAGAAAGTTGTATTCA
AAGCCAGGAGTACTGCCAATTCAGCAGAAAAGAAAGCCTCAAACCAGAAGTCAAATAAATCTTCAGTAAAGCCACAAAAA
AATAGCAACCTACTATCATTTGGTGTTGAAGATGAAAGTGATGATGATTCTGATAGCTAATATCATGTAGTCGTTATTTT
GTATGTAGTATTAAATGTTAAGCTGTCATTGTCTTACAATCCTATTTCTTTTGGAAGGTCATCAAATGTGAATTTGTTTG
TGGCTCATACATATTCATGATTAAAGATAAGCTGTGTATAATTTTTTATGAAAATACTGTACAT
> BF01027B1A06.f1   699 1   699    ABI
TTTTCAATATATTTTATTTTAGCGTTTCTTNNNTTTCATACAGGCTGTGCTGCTGTCCTGGGCGAGGATGGAGTCGTGTG
GCCCAAGGAGTATCATTTGAAAGGCGAAATAACTTTCATGAGTGTAGGACTCCAGGAGCCGTTTGAAATCTGGTATAGTG
CTGCAGAAAATAAGTCGAGGATTGATTTTTACGATGGCACCGTGAAGAGGTACGTCATCGGGGAGGAGGAGGACGACGGT
GAAGAATATAAGGTATTTCCGGTGTTCATTGATAAGGAGATGACCGTCATGTGTGTGAGAGAACCAACAGACGGGGAGTC
TATGGACTTTTTAATAGATCCTAGTAATTTTACATATTTCGATACAACGTCATATAATGGAAAAACGGTTCAGGTGTGGA
AGAGTATTGAAGTGGAATTAAACGAACAGAAAGTCGAAAAAGTGTTGTTTGTGTATAAACAAGATGGGTTTCATGTGCCG
ATAAGAGTTGAAGAAATCAAACATAATCTATGGACGGGTGCTTTAGAGGGACATAAAATTACCACCTTCTACGATTACAG
GAAACCGACAAAGGACGACTTCAATGTCGCCTTAGTGACTGAATGTGAAGACGCCACTGACTTTTACAAAGACCTGCGCG
TGCTTCATCCCATGATACCTTCCGATGTGGATAGGCTCTATCACAGTTACACAAAGCAT
> BF01028B2F09.f1   672 1   672    ABI
TTTTGGATTATGATCTATTTGAAAACTTACAAAAAAAAAAAGTTTAGAAATGTTTACAGCAAATAAAAGAAATATAATTT
TTCGATGTAAATTCTCTCATATAAGTGTTCATTATTCATAATATATTAATGGATGTGTAGCTTACTTTTACATAGTAATT
GTCCTTTAACTTTTTTTTTATATATATAAATGTTAGTGAAATAATAATATATTATTGATTGTGTTCTCAATGTGCCATTT
AATATCAGCAGACGTTTGCAGTACTTAAAACCTATTTCATGATTTCTCAAAATCATTTGTATACATGTACATCGCATTTA
AATATTTGAGACCTCGTGGAACGGTTTTTGAGACCTTCATTATTCTTTATTCAAATTCCATGTTAATTAAAAATTATATA
CTATTCGGTAGCCGTGTACGCAATCGCATATTTAACACAAGAATTTTTTTATGTTATCATTAATTAATTTTGTTTTTTCA
CGAAGATCTAACATTTATTTATCAAAACTGGTAAATTTTGGATATATATTTTTGTATATTTATCTACCAAATGTTAAAAC
GTAGTGCCATATTAGAGTACTGATAATTAAGTCTTCAGTCCATCGTAAGACATTGCATTCCAGTTAATAAGCGACACTTA
GTGTTTTTATTTAAATCATGTTCTTTTCGAAT
> BF01027B1D09.f1   765 1   765    ABI
TTGACANCGATGTATGAAATTGTGATTGTCAAAATTCAATAATGATAATTTTATCAAAAGATATATTTATTAACAATAAC
AAAATAAACTTTAGTCTCCGCCACATTTTATTTATATAATTGGTACAAGTAAGACGACTTTAAATTATGAAGAAAGACGA
ACTTTTAAAATTATGGGTGCTAAAGTTTTGTTTAAAAGTGTTGTATCCAAAGTTCAACGTTTTTACATTTCTTGTATTTC
TCGCTATTAAATATAGGTATTATTACCTAAAAGGAAAAATTCACAACAGCAAAATGGACACATACTCCTTAAAAACTCTA
CCAAATGGTAGGATTTTATCACTTATAAAAGATATTGTTACAGAAAAATATTTACGAGTTCTTTCCCATAAGTGTATTAT
AATATCAAAAGAGCGGTATATACAATTATGTGTAGAAAACTTTTTTTATCATGACAATGGTGTATTGTGGGTTACTATGA
AATTATCACCTGAAAGTAAAAAGAAGCAACAAGAAAATGTAGACAGCAGTCACTCAAATCGTCTTAAATATAATCTGAAC
TTCGTGACATCTGAAATTCACAAAAGATTGTATACAGATAACATATCTGAAGTGAAGAGTGAAAGAATTGTACCGCTGGT
GGGCTCAAATTTAGTAGAGGAAAATGCGGCTTACACAAATGAAGATGAATTATTTAACATAGCATCTACTTTTGGTATAA
ATACTGATGATATCGATGTTACATTTCATCCAATCAATGCATTTG
> BF01027B1G07.f1   754 1   754    ABI
TTCTGGTTTTATAGATTTCTTGCTTAAAGTCGAAGCAAGCGTCGAACAAAGAACACGTTAATACGCTTATTACCTAAGTT
TCACGTGAATCCGGTTTTTTTTGCCGTGAATAAATTATTGCATCAAAAGTTATTGAGTTTTTTAAGCGTACCAAAATGTT
AAATTATTTTCTTCTATTTGTTTGTATTGGTACGGTGTTAGCTCAAGAACCTAGTTTAGACGATGCACTCGCATCCTTAC
CCCCAGAACTTCAAGGCAAAGTTGATGAGAACCAGATAAATGAATTAAAAAATAAATCAGTACAACTATTCCAGAAGAAA
TGTGATGAGAATGGAGGTTTGGATGCTTTTCCAAAGGCAGAGAACGCGTTCCAAGTTTTCAAAGATTGCATCCAAGATCT
GGTAAATCCAGAAGTTTTGCAGAAGGAAATCAAAGACGCCACGCCGACAGGTCAAGTCGACGAAGTGTTCAAGAAGTACT
GCTACAAGAAACCAGATTTCAAAGGCTGCTTCCAGAACATGACTGAGACGATAAAGCCTTGTTTCTCAGTTGAAGAACAA
AAGAATCTCAAAACTATATACAACATCTCGGAACAATTGGCGGAGTTTATATGTTTCAAGGACGGTGATAGAATCGCATT
GTTCATCTCAGAAAATGGTCCGGAATGTATAACTGAGAAACAGGAAGCGATCGAGGAGTGCTTCAACAAGACGCTAGGCG
CTGACTTGAAAATACACCAAGAAAACTTCTCCAT
> BF01028A1A08.f1   711 1   711    ABI
TAAAAAAAAAGATCGTTTTAATTATAAAATAATGAATNNNAAATGCCTAAGAAAAGCTTTTTAGACTTTATTATACATCT
GAAGCGATGAGCCAAGATATGAAGGGGACGGTACCTAGAGAGAGGCAATCTCCTCCGGCACCTAGAGTGAGGCAACCTCC
TCCAGAGCCTAGAATAAGAAAGCCTCCTCCAGAACCGAAAAGAACGCATATTCTTTCACCACCGCAACCACGGCAACGAC
AACCGCCACCACAACCAAGAAGGGAAACCGTAATCCCACCCTCGCAACCGAGGCAACGACAACAACCACCACAACCGAGA
GAACGCCAATTGCCTCCTCAACCCAAAAATTGATTCCATTTAATAATCTTCAAATAACCTTAATCCAAAATTGCTTAATT
TATTCCCTACCAAAGAGATCATGATTAAAACATGAGGTATATCGGTTAATAATATTGATATTAAAAAAATATTGTGTATT
TTTCTGGTCAAACTGGGACCACCCAGTGATGTTCATTTTAAATTGAATGAAGACTCGCATATTGTAACACTTACTTTTTT
TTTTAAAAGATATTGGATTTTAATTTATTCATCATCAACATACATTACATAGTAGCAAGATCTTGGTACTTGTCCATTTA
TATCGGACATAAAGATATTTTTAAAGAGTTGTTTAAGTACTGTAACCTTTGTGAATTATTCCATAAGTCAC
> BF01027B1H10.f1   709 1   709    ABI
CGACGNNTNNNACTACGTCCGATACATGTTGTGCAAGAAAATATTATTCTAAATAAAAAATCAAAGATGACGAATTTATG
CTTCACAAATCCATGGTCTGTGTTGCTGACTGTATGCTACATGTTTATTTTGAGCGAGACAGCGACAGTCAAAAGACTAT
GTTATTGGTGTGGTCCTCTCGCAGAACAAGTCAACAGATCTCCCCGCGCTCCGCCCTGCGACGCCTCTACTGAACCTATT
ATCACTGGATGTGAACCCGAGTTTCCATACTGCGCTGTTGTGGCTACTTCCCCGCCATACGTGGAATCAAGACTATGTGT
GAAACTCTATCAAGATGAATGTTATCCGTTATTTTGCAATTCGACAAGAACCTGGAAAATGACGTGTCCATGCCGCGATG
ATTTGTGTAATGGAGCTAATACTGAAAGAGAGAATGAGGCCTTCACGATACTCGACAAGCTGGTCGCGAAGACGAAAACT
TCCCGCGTTAAAAGAACTGGAATAAGCGCAGTACAATTCATACCAACCGGATCGGATAAAACTCATATTGTCAATAACAT
ATCTGTTTCAAACAACGTTCCCAACCAAATGACTGAAGAAAATAAAAATGACGGACGTAGAACGCAGATAATAATCACAA
ATCAATCCACACCAGATGATGCAAACGTAAATTTGGAGAATAGTCTGACAACCACAGAACCAATAGATG
> BF01027B1H11.f1   685 1   685    ABI
TTATTACATATACTTGAAAAAGTGCCAAGTGGTTTGTTTTGATAAGAGAAAATAAAAAAAAATATCTAATGGATTCTGAC
TCGTTCGATTCAGGATTTTACACAGAAATGGATGATTCCATATCTTCGAGTGATGAGTTAGATCTTCAACATCCCATAGC
AGTTCGGATTCCTCCTGCGGAAGAAGATCCTGTCGAAGAAGCTGCCCCCTCGGTAGAGCGACGAAGTCTTTATTCATTGG
GCTACCTGAACTTCTTTGAAAAAAAACCTGCTTCTTTAGAAGAAGAAATGAATTCTTGGTATGATTATATGAGAGCCTAC
ACTCCTTTGATGCATTTGATGCTAGAGGAATATAAATTCAGATGGGATCATTATCAATACAAACGTCGTTCTCGAATGGC
TGCAAACTTCCAGGATTCGGAAGACGATTCCGACAACTCCAACAGTAGCATTACAAGTAGCATAGTAGACGGCTTTCCTA
ACTCTGACGAAGTTCACACTCATGGCTTTAATAATCATATGGAAAGCATTAGACCCGGATACTATATATTTTTATCATAT
TTCCAGGGGGGATGGCCATACCCCCTCGTGAAACGATTTCTAAAAACTCAGGCAAGTAGATATAGTTTTATTTTATCATA
TATCATATATAAATGTCGGTTTTTACGTAAATATCTTTTCTGGAT
> BF01026A1E09.f1   307 1   307    ABI
TGTTTTTGTTTCGACGTTTTGTAAAGGCTTACTNACGATTTGCCACGATGACGAAGTTGATACAACAGTTAAATTTTAGC
AGTAGTAATTACTACGACGTCAAGGGCTTCGTGATAGAACCTGAGTCTCCGATCGCCACCAAGCACTACTATGGTGACGG
AGCGTCCTTGAGCGCGGCCGGCAGTAAGCGCTCCGCTTTGTCGGCTTCCGACGCCGAGTGTTTCTCGCTCTGCCTGGGCG
CCGGGCCTCTGTGGTGGTCCTGATGTTTCTGCGCTCGGCTCCGCACCTCCCGGAGGGGTGAATGGCG
> BF01026A1E10.f1   717 1   717    ABI
AAAGTGTCGATTTGCGAGTCAGATAAATTAACGCCCTTTTCTTAATTATTGTTATGGTATGAAACCGTTTTGATTAGAGT
TATAATTTAATTGGAGAAAATGGCTCAAGGTTGCTGTGGTTGTTGCTCCGCTCTTCGTCCTCGATACAAGCGCCTGGTCG
ACAACATCTTCCCCGCTTCCCCTCAGGATGGGCTGGTCAAGTCGAATATGGAAAAACTCACCTTCTACTCGCTCTCCAGT
CCAGAGAAGCTTGACAGGATCGGGGAGTACCTGTTCCAGAAAGCCGCCAGGGATATTTATAGACGACGGCATGGTTTTGT
GATAATCGCTATGGAGGCTATGGACCAGTTGTTGTTGGCCTGTCACTCGCAGACTCTCAACCTGTTCGTGGAGAGCTTCC
TTAAAATGGTGCAGAAGCTATTGGAGTCCACCGACCCTCAGCTGCAGATCCTGGCCACACAGAGTTTCGTCAGATTCGCG
AACATAGAGGAGGATACTCCGTCGTATCATCGCAGATACGACTTCTTCGTGTCCAAGTTCTCCGCCATGTGTCACAGTAA
CCACAACGACCAGGCGGTCAGAGACAACATCCGGCTCGCTGGGATACAGGGGCTCCAGGGCGTGATAAGGAAGACGGTGT
CCGACGACCTCGTGGANNACATCTGGGNNNNCCAGCACATGGACAAGATCGTACCCTCGCTGCTCTATAACATGCAG
> BF01030B2B09.f1   748 1   748    ABI
CGAACNNTNNGGTAATCAGACGTGAACATGAAAGTCCTGGTTGCTCTGGTTACTCTGCTGGCAGTGGCGGTTGCCACGCC
GGCCGTCCCGCCCAGCAAGGTTGTCTGCTATTACGACAGCAAGAGCTACGTACGAGAATCTCAAGCACGTATGCTGCCAT
TGGATCTGGATCCAGCTTTGTCGTTCTGCACTCACCTTGTATATGGATATGCAGGAATTCAACCTGACACGTATAAAATG
GTCTCACTCAATGAGAACTTGGACATTGACCGCAACCACGCCAATTATCGTGCTCTCACCAACTTTAAGACCAAATACCC
AGGACTTAAGGTCTTGCTCTCAGTGGGTGGTGATGCCGACACCGAGGAAGAACAGAAGTACAATTTACTGCTGGAGTCTC
CACAAGCCCGTACAGCTTTCGTAAACTCTGGTGTACTCTTGGCAGAGCAGCACGGCTTTGATGGTATTGATCTTGCTTGG
CAGTTTGCTAGAATCAAACCCAAAAAGATCCGCTCAACTTGGGGATCAATCTGGCACGGAATAAAGAAAACGTTTGGCAC
TACCCCCGTCGATGAGAAGGAAGCGGAGCACAGAGANNNCTTTACTGCTCTTGTTCGTGAAATGAAGGCTGCTCTCAACC
TAAAACCAAACATGCAATTGTCTGTCACTGTGCTTCCCATGTCAACGCTACCATCTACTACGACGTACCTGCTATTATAA
ACNTAGTGGACATTGTGAATATCAATGC
> BF01030B2C09.f1   763 1   763    ABI
GAGGATNNNNGAGCGAGGAGCCCTCGCCCAGACACCAGCAGTGGCTCACAGACGTGACGGCCCTGGCCAGCCGGCTCACG
ATGGAGTCCTCTCAGAACAGCACCCCGCAGCACGGCGCGGAGCTGACGCCTCGAGACCACGAGCACACGCAGTACTCGTG
GAACGATCAGACGCTCCAACAGCCGGACATGGTGCCGCAGCAGTACCCCGACCCGGTCCCCGAGGCGCCGGACTACGCGG
CGCAGTACTACCGACAACAGCAGCAGCAGTTCCAGGAGATGGAGCAGCAGCAACAGCAGCAGTACGAGCCGCCGCCCTAC
GGCGAGTACGACGAGAACCCCGCTCCGTACGGAGACTCCTACTGGCAGAACGACACACACTACGGATATAATGACGGCGA
GACGGCCCGGCCCACCATCACCATGCCGGGGGCCACCAGGAGCCCCGCGCCCGATCACGACCGAGAGCCTCCCTCACACA
TGCTGTCGCAAACCGAAAGAGATTCGGAAAGCCCGACACCCGCCTCCAAGGACGGCAAAACGGCAGATGGAGGGAGCGGC
GGACGAGAGGGCAAGGGGGCGGACAAGAAGGGTGCGGGGGGAGGGGGCTGGCTGTCCGGAGTACTCAGCAAGCTGGCGCT
CAGGCCCCCCAACCAGATGATACTACCAGACGACAAGAACCCCACAGTGAGTGACACGCACACACACACACACGCACACT
CACACATGAACCTCCCCACCCTCATGTGACTTGTGACGCCTCT
> BF01030B2C08.f1   680 1   680    ABI
GAGACTTACTACTAATCTGCACCGACCGCTGTCCACACCGTCGCGTCGTGCAACTCTTAGTTACCGCGTACATTTCATTT
GTGTTCTTATATCAGACTGACAGAGGTTGCGGTGCCGTTCAGGTATATGTGTAATCGCTGTCGTGTAAGCTTCTCACCGC
TTGTTACCGCATCGCCGCCGAGTGTCCGCCGCGGGTCCGCCGCCCCTCCACCGCCAGTCCGCCGACACAGCGCCGATGTT
CCCCGCGAGCGCCCGGCCTCGGTCGCGGATCTTCGTCCTGATATATATTCGTGAACTATCTATGTAATATGTATATATGA
ACAGTGAGAGTTATTATGTATTTGTGATGTTTAATGATGTTAAACACTTTGATTTGTTATGACGTGAATCTCTTTATAAA
GTATCATGCTGTAGGCTGCGGGAGGACGAGCCGCGTCTCCCTGTAGCGACGGCCCCGCGGCACGCACGCGTCTTTAGATC
GCCCTCGGTCATATAACATAGAATGTAATGATATGATTAAATTGTTTTTCACACACTTATATGATAAGTAACAGATATCG
TTTAGCGGTAGACGTCCGTCGCCGCCCGGCCGGCGCCCGCCAGCGCCCGGCGGCCGACGAGGAGCATTTGTTGTAATTAA
CGGTTAAGAAGCTACGATCGTAATCGTTTAAGTGATCTAG
> BF01030B2A08.f1   691 1   691    ABI
ACGCTGACGGCCCACTTTTAAAATATTCAAATAAATTCTGTTAAAGTGTTATTACCTACTATAACTTTAATTTCATTCTT
TTTAAAATCTCCCAAATATGTCCGGAGGTAGCGGCGGTAGCAGGAATGAATGTAGAATATACGTTGGTAATCTGCCTCCT
GATATTAGGACAAAGGACATCCAAGACCTTTTTTACAAATTTGGTAAAGTCACGTTCGTTGATTTGAAGAACAGAAAAGG
ACCACCGTTTGCATTCGTCGAATTTGAAGATCCTCGTGATGCAGATGATGCAGTTCGAGCCCGCGATGGCTATGACTACG
ATGGATATAGGCTACGTGTAGAGTTCCCTCGTGGAGGCGGCGGTGGTGCGCGCGGAGGACGCTCGCAGCCTGATCGCTTT
GGGCCGCGTCCAGCAGCACGAGGCCCGCCCGCACGTCGCTCCGAATATAGAGTGCTCGTCACAGGACTGCCGCCATCGGG
CTCCTGGCAGGATCTGAAGGACCATATGCGCGAAGCGGGAGACGTGTGCTTCGCGGACACTTTCAAGGATGGCACTGGTG
TGGTGGAATTCCTACGACACGAGGACATGAAGTACGCCGTCAAGAAGCTGGACGACTCGCGCTTTAGAAGCCACGAGGGA
GAGGTGTCTTACATCCGGGTTAAGGANNACTATGGCAGCGGCGGCGGCGGC
> BF01030A1G05.f1   741 1   741    ABI
GTTCGTCGTCGGTAAAAGAAGCATTGGAAGAACATCTTAAAGATATAGCTCACAATGATAATTCAGAATCAATCAAACTA
TCCAAGGAAAAGGAAGAGAAGAATCATCATGTCGACAGTGAAATTAAAGACAGTCATTCCAATCAATATTCTAAATCGAG
CGATGACTCGAAGTTTTTGACGAAAGATCATGAATCCAAAATTACATCCGATAAAGATGCCTACGGGGGATACAACACCA
AGCAAGACAAATTAGAGGACAGCCATACGGACGGTTTTAAAACTGGACATAAAAAGGGACATCACAAACAAGGTTTCCAA
AACTCCTACCATAAAGACGAATCGTCAAACAAAAGCACCTATTTTGACGACTTTAACGACGAGGGCGATCGAAGTGGATA
CAATAGTAAAGCTAATAGTTATGATAATCACAGCGGCAGAAATTACCAAGGTTCACGTAATAATGAAAAAGACAATTTAC
GACACAATTACAATTCTGGAGGGCACAATAAGTATGGGGATGTCGCTGATAAACATTTAAGATACCGGGACGATGAAAAT
AAATATTTATCGGACAACTTAAATCATTACAATAAAAATGGCAACGATCACGGAGCGTATGACAGAGGAAAATATCATAA
CCGTTATGAATACAAAGCCCCTGAACCTCATCACAACCCTGACTGGGATTGGAAGGAACGANNNNNCTGGGATTGGAATA
ATAGGGATTGGACGAACAGAC
> BF01030B2C10.f1   637 1   637    ABI
GTGTTCCTGCCGGTACACGTATCAAGCGTGCGGCGTTCGCTTATAGTGTTCGCTTATAGTGTCTGTGTAGACAGGCCGCG
GTGCGTCCCACTGGGCCGTTCGCCAGCATGGACGCACTTTTGGCAGCCCTCGTTGCCCTTATGGCATTAGCCGCCGCGAT
GGCCGCCGTGCTAAGCACGCTTTCTAAAGCGGCGATTTTCGCGATCCTTGCGATTGCTCCCTGCGTATATCGATACAGAA
AAAGGATTTATGTCATTGTGAAAACTTTGCCCAGGGATGCCAAGTTCTTGTGGCGGTATGCAAACGCTATGGTGCGGTCG
AAGCGCTGGGGACGTAACAACAGCACGGTGGCGGAATTGTTTACCAAAAGGGCCCTAAAGACGCCGGACGCTCCATGTTT
CATCATGGTCGAAGGACGGACTTGGACTTTTCGAGAGATAGCAGAAAATTCAAACCAAGTGTCTCGGGTGATGCAGGAAC
ATCTAGGTTTAAAACGCGGTGATGTCGTGTGTGTGTTTATGCCCAACTGCGTTGAGTATGTTTACACGTGGCTGGGTATG
GCGAAGCTCGGCGCCGTGTCCGCGCTCATCAACAGCAACCTTCGCCATCGTCCGCTGCTGCATTGTATCCAAGTGGC
> BF01030B2C11.f1   688 1   688    ABI
TTCGCGGCCGCACCGATTTTTTTTTTTTTTTTTTTTTTTTATTTATATTATTTATTGCATATTTACATTAATAATAAAAA
AACAAGTTGAAAAAAAAAATAGACAGCGCTTTTTATTGCTTATTTTATTATTTAATTTATTATGTTGAAATACTTAAACA
CACACAATCAACTAATACAAATACGCTCCTGAAACAGTTTATACACAAGTTTGTATTGAAATCATTTAAAAGATAAAAAT
CTAAACAATCGCTCATTAAGGACACAGTAATATGTATTCTTTGAGGTTCAGAAAAGTATTTTTAACACAAAATACAATAT
ATAATTACATTTAGATGACCAATACTTTACATTGCTTTAAAAATCAAATTAATATAATCTTCACACACACAAAAACACAC
TCACACACACATCGATAATTTGTACACACTGTTACAAATATGTTAAAAATTAACAAACGTAAAATTGACACAGCAAAATG
ACCGCCAGTATTGTACCATCCATTATATAAAAACAAAAAGGACTCCAAACATAAGTTTGCGTAACCGAACTAAATACTGA
ACGTTTCGAGTGTTCCCTAAACAGACGTTAACGTTATCACGTGTGAAGATCTATTCGCGAGTAACTGGAAACGCATCGTA
TCTAGTTTAATAATGCGCACATGAAGTAAGATTACCGCTATCTGACTG
> BF01030B2C03.f1   662 1   662    ABI
AGTTNNNTTAACCAGTGAATTTAGTATTATTATATTACAATCGACATTCATAAGATGTCTGGGAATAAGGAAGACACGCT
GCGACATTTCTGTGACGTTACCGGCGCCGATGAAAATCGAAGTAGATTCTTTTTAGAATCATCAAACTGGCAATTAGAGG
TTGCTCTCTCAAGTTTTTACGAACACGGTGGTCATATAGAAGAAGCGCCTAGTGCTTCTCCTGCGGTTGGCGGTGTACAG
CCAATGTCGGATAGTGATATGGACTCACCTCCGCGGTCACCAGTGCAGGCCAAAAAAAAAGATAAAAAGAAATCCAACCC
TCACTTCGCGACTCTGGATTCGCTGCAACAAGAAAGTTCTAGTGAAGATGAAGAGACTCAAGCTTTCTACGCTGGAGGTT
CTGAGAGGTCCGGTCAACAGATTCTTGGACCGGGGAAAGGCAGGAAAGACATAATAACGGAAATGTTCAAAAGTGTCAGG
GAACAGGGTGCAGTTGTTTTCGACGAGGAACAATCGTCGACTAGTAGGGGGCGCTCGGGGCTATTCGGTGGTGTAGGGTA
CAGGCTGGGTCAGACAACTGATGATCATGAACAGGTCACACCTGGAAGTGCTGCACAGCAACAGGAGGGTCCTCGCGTGG
TCCGCCTGCGTCTATACCGCGC
> BF01029B2E10.f1   713 1   713    ABI
AAACGAACGATTCCGTTGCCCTGAGGCTCTCTTCCAACCCTCATTCCTGGGTATGGAAGCATGCGGCATCCACGAAACTA
CTTACAACTCCATCATGAAGTGTGATGTGGACATCCGTAAGGACTTGTATGCCAACACAGTACTGTCGGGTGGTACCACC
ATGTACCCAGGCATCGCCGACCGTATGCAGAAGGAAATCACAGCTCTGGCACCTTCAACCATGAAGATCAAGATCATCGC
TCCCCCGGAGAGGAAATACTCCGTATGGATCGGAGGATCCATCCTCGCGTCTCTGTCGACATTCCAACAGATGTGGATCT
CGAAACAGGAGTACGACGAGTCCGGCCCCTCAATCGTGCACAGGAAGTGCTTCTAAATGCGCACAGGAAGCGCATCGCTG
CCACCGGAAGCAGCCCGCGGCCCGGCCGGTCCCGCGGCCGGCTGCTCAGCTCAGGCTTGTAATCTCCGTTATTTTAATTG
TACGTAAGATATTATTATTATGTAATTAAATGGTAATAGTGACGGCAGGACGGAGCGCGGCGCCGCGGGCGCGCCTCGAC
CGCCGGCCTCGGTACTGCACTCGCCAAAGGATCTTTTTGTAATCTCATGAATGATGATTGTATGTGCTGAAACGGATAAG
ACTACTTTCTTACTAGGTCATTTATAAATTATAAAATAACAAAAATACAAGAAAAAAAATCTGAAAAATTAAA
> BF01029B1C08.f1   722 1   722    ABI
ATTACGGTGATTCGGTCATACGCCGCACTTTGTAACAGCGCTAAGTTAAAATTGGATTGTGTAATTTCCATTACAGTGTT
TTAAATTATTCCCAAATTTTTGTGAATTTTATTCATCGATTTCAAAATGTTCAGTGGAATCGCAGACAAGAATCTCGGTG
CGTTCCGAAGCATCGGTGAAAAGACTGCTTCGCTTTTCGAAAAAAAGAAGAAAGATGTGGAACAGATCGCCCAAGAGAAG
GCAGCAGAAGCAGCTCACGTCGTAGAAGAACAGGTGAAGAAGACTGGAGAACTTGTGAGCGGCGCGGAGAAAAACGCTGC
TGAAGCTGCCGATACTGCTGCGAATGTGAGGAATTCTGCTATCGACGCTCTCGATAAGGAGTTGGGGAAGGTGGCGCTAG
CTGCTGGCGAGGCGAAGGACGCTGCTAGCAAGGCTGTAGCTGATGGAAAGAAGGTTGTCGACACTACCAAAGATACGATC
AACACCACTGTGGACACAACTAAGAAAGCTGCTGAAGAGGCTAAGGAGAAGGCTAGACTTGCCGCCGAAGCAGCGAAAGA
AGAAGCTAAGAGAGCAGCCAATGCTGCTATCGAAGAATCGAAGAAGGCAGCGGAGAAAGCGGCAGCGGACGCGTCCAATG
CTGTGAACAGCACAGTTGACAATACTCTGAAGCGTGTCGAGAACGCAGCCGATCAAGGTTTGAAGAACGCCAGCCAAGTC
GT
> BF01029B1D11.f1   819 1   819    ABI
CTCAGAACTATAACGGAAGGAAAAATCTATGTAGAAGTGGAAAGGGCCCGTCTGACTCATATCTTGGCCAAAATGCGCGA
AGAAGAAAACAATATAGCAGAAGCTGCAAAGATAATACAAGAATTACAAGTTGAAACTTACGGCTCTATGGATAAGAGAG
AGAAAGTAGAGCTTATATTGGAGCAGATGAGGCTGTGTCTAGCCATCAAAGATTATATCCGTACACAGATTATCTCAAAG
AAGATAAACACAAAATTCTTTGAGGAAGATGATACTCAGGAGCTAAAAGAGAAATTCTACCGACTCATGATAGCTGTTGA
TCAACAAAATGGTCAATATCTCTCAGTGTGCCGTCATTTCCGAGCTCTCGGACAAGCTGGCGGGGCAGATGCTCTGATTG
GTAGTGTGGTGTTCCTTATATTGGCACCATATGACAATGAACAGGCCGATCTTACTCATAGACTCAATGAGGACAAAGAT
TTGGATAAGCTGCCCGAGTATAAACAACTTCTCGGTTTATTCATAACTCCGGAGATCATAAGATGGAATACATTATGCTC
CACCTACGAGAAGATGCTGAGAACAACTCCCTTCTTCCAGAGCAATGATGAGAAAGGTCAAGAGCGTTGGAATGACCTCA
AAAATAGAGTTGTCGAACATAATATCCGCATCATGTCAATGTACTACACTCGTATAACGATCCAACGTATGAGTGAGCTT
CTCGGTCTTAGCGTCACTGAGACAGAGGACGCCTTGAGTCAATTAGTGGTGAGCGCGGTGGTGAAAGCCAAGATAGACCG
ACCAGCCGGCGTCGTTCAC
> BF01029B2A06.f1   714 1   714    ABI
TCTTCGAACTGTTTACTAGAAGTATAAACGGGCATAATGTAGAACGGTTATGTGATATTTATAAATTAAAGGAAAAAGTG
ATACTTTAAAATGTTATTTCGAAATATAAGGAAGGTTGTAAAATATTCGTTTTATAGTGGCGTTACTATAGGAGGTACTG
TTGTCGCTTTTAAGTATCGCGATGGTGATTATGATTCCTTAGCGATAGTAAGGCTCAGTAGAGCTGCATTAACAGCAGTA
AACATTGGGAGAACTTACCAATCTATGCTATACAGCAGAGAATGGGACAAAGCTTCAAAAGAATACATTCAAGCGAAAAG
CGATGCTCATACAATTGGGGCGGCGAAACTGCTTGAATTATGCAAAGCTAATAAAGGTGTGTACATTAAAGTTGGGCAGC
ATGTCGGAGCGCTCGACTACTTGCTTCCCAACGAGTATGTTCAAACGATGCGTGTTCTGCATAAAGACGCGCCGAGAAAT
TCCTTGGAAGAGCTTTACGAGGTTATTAGAGAAGATTTAAAAAAAGACCCTGAAGATTTATTTGAAGAATTTGATCCAGA
GCCACTAGGTACGGCGTCTCTAGCACAGGTTCATAAAGCAAAACTTAAAGATGGTTCCGAAGTCGCAGTCAAAGTCCAAC
ATCACTTTGTANNNNNAAACATAAAGATTGACCTGCAATGGATGGAATTTATTATCAATGTGATGTCCAAAGTC
> BF01029B2D02.f1   785 1   785    ABI
GGACACGCCTACACAGCTGTCACAGTACACAAACAAACAGATACTCACGCCCGTCATGAATTTCAGCTACCAGCAGATAA
AGCCAGCGGGGGATATGAGTTTTTTTCTAAACACGGCCCTACAGAACGCTCTCACAGATTCACTGACAGAACTAAATAAG
AAGTACAGAGAAGAGTCAGACGCCAATCAGAATAGGAAAAGGCTTCATAAGTGCGATGTGGCGGGCTGTCACAAGGTTTA
CACGAAGAGCTCCCATCTGAAGGCGCACAAACGGACCCACACAGGAGAGAAGCCTTACAGCTGCGGCTGGGCCGGGTGCA
ACTGGCGCTTCGCCAGATCTGACGAGCTGACCCGACACACGCGCAAACACACGGGACATAGGCCCTTCTCATGCCCTTTG
TGCCGACGGGCCTTCGCTAGATCTGATCATCTAGGACTCCATATGCGGAGGCACTGACACACCGGCACATGTTCCACAGA
TTGACCGGCACTTGTAGATTGTGTGGCACAAGTTCACATAAGCTACAAATAGATTGATTATATAGTTTTGATTTTATATA
AAGGCTAGGTAGCTGTAATTTTTATTTGAATTACAGTTATTCTAGATTTAACGGCACAATTTTCGTAATATTTAACTCAT
CGTTTAACGACCTGTTGTATTTACAAGAGTTTGTACCAACGGACTAAATAAGACCCAGTAGAAAATCAAATATTATTATA
AAAAATAGACATTTTGAAAAACTACTTTGATATAATGAAATTATATAATATGTAGTTTTATATGG
> BF01029A2D10.f1   784 1   784    ABI
GCAGTCTCNNNGGACGTGCGTCATGTTCCAATGATCTGTGCCAGTGGTCGGTCGAAAATGTCCAATTATCATCAGCTATT
GGCCGTTATATTCGCTGTCAACCTCGTCATTGTGTCCTCCCTCCCGAGTCCAACGACCGAGGAGGACGAGGATGAAGATG
AAACCACGCCGAGTCGAGCTGATGCTGATGACGGTCGGGTGTACAAGAACCCTCGGAACTCCCCGTCAGCTCAGTGCCCA
CGGGACGAGGAACAGGCTACCTTACTAGGTCAGAAATGTCTCCGCAAATGTTCCTCTGACGAGGACTGCAAGAGTAAAAA
GAAGAAGTGTCTCTGTGATGGCGCGTGCGGCATGTCGTGCATAAAACCGGACCGAGAGTGTCCCGAGCTGGATCAACCTG
AAATCGGGAAAGTTTCTCTGTCGGGGAGACTGTTCGGTGACAAGGCCGTGTACTCCTGTCCTCATGGGTACCACGTGGTC
GGGCTCCAGAGCAGGAGTTGCCAGGCGGACGGCAAGTGGGCAGGACAGGCACCAGCCTGCAAGGAAAACATCTACTGTCT
CCAACCCCCCACCATCGAGCACGCTCGTCACTCCGCTCTCCCCGAGCAAGCCACCTTCGACCTGGACGCTACTGTTCAGT
ACAACTGTCACACTGGTTACGTAACCAACGGCTTCCCTCGGGCCAAATGTCTGGCGATTGACGGCCAGGCCTCCTGGTAC
GGACCTGATATCACCTGCGAACCTCGTTCTTGCGGCGAGCCCGGGGACGTGCCTCATGGCTGGG
> BF01028A1G07.f1   726 1   726    ABI
GACAGCGCGGACACTCTGCGCGGCTCGCTGGCCCACATAGACGACACGGACACCGAGGAGCCCGAGCACACGGACACCGA
GCGGAACGAGCGGGACGAGCGGCACGAGCGAAACGAGCGGACCGACAAACAGAGACTCTCCGAGGGCGCGGCGGATCACT
CGGACCCTTACACGCCGGACGGTCCGAACGCGGCGGTCGAAACGCACGAGGTAGTTCATGTAGTGCGGGAGTGCGCGCCT
CAACGCTGGGCTCTGCCGCATCACGTGACATCCCTCCCCGGCACTCCCCTGTCCCAAGCGAGCGTGCGATCGTCTGGTGA
CTCCTACAGCTCGTCGTCTTCTACTCGCCAACTGCTGGCGGGTGCTCCGCTAGCGGCCGATACGCCGTGCTAGCGCTGCG
CCCCCCTCTCAGTCTTGCCGCATCCCGAGATACACTTGTAAGGTGTCCCGGGTGTGAATTGACTGCGAGTCCATTAATTT
GGAGGTCTAATGTCTACAAGAAGGGTTGAAAGTCGATGACAGTTTTGGACTCCATAATATAATTGACGCAATTCTTTGTT
AGAATTGAAATTTAAAAATCAATGAAAAGCAATAGTTTACGTTTCTATACACAAATGATAATTAATATTACCTGAGATAC
AACAACTGTATGTTAAAAATATTGTAAATAATTGATTGACACAGTAATCTTAGAATATTTATATAAGGTATAGGTATATT
AACAAC
> BF01028A1G08.f1   747 1   747    ABI
GCCATATCCTCTTGCATTGAGCGAAGAAGGCAATTCTGATGGATATGAACCCGTAATGGAACAACGTTACGGAGAATCCC
CCCAGTCACACGGCGAGTTAGACAACCTCATCATGAGACCAGAATTGTATGGTGAGCCGCCTGCTATGGAAGGTTTATCA
AGCGGATACGAATCTCGACGAAAGAAGCGAGGAAGTGGGACCAAAGTGGGTGGGGCTGGAGCTGCTACAAAGGTCGCTAC
AAAGTCAGGTTCTGGCAAGAAGAATCTGAAAGCTGATGACGCACCTACACCTGTGGATTCTGTCAGCTTTGATAACAATA
ACAATCGACAAAAACGTGGCAGCGGCACCAAAGTAGGTGGTGCAGCAGCCTCCGCTAAAACTGCCACAAAAAATTCCGGT
GGCAACAAAAAGAATTTCCGACCAATATCCGAGCGTCGTAAGAGGGATTCGGGGCTTAGTGCTGCTGAAGTTAGAGCTCT
TCTCAACCTGTGGGAAGCCCAGGAACGCAGGAAACAAGAGTGGAACGCCAATCAATGGGCTGACCGTTACTACGGCCACG
TGAACACCTTAGTTGAAGATCAGCCCGATGTAGAAGAAGAAGGCGTCTGGTATAACGATCCCATGGTGATGGGCCCCCGT
GACCGAGATTATCCTCGTCACTCATACTTTTCAGAACAAAATCGCTTGGCTCTAGCTCACGGTTTGCCCGAAATCTACCA
AGTAGATCCTAACGAACTAGCACAAAG
> BF01027B1A01.f1   747 1   747    ABI
CCGAGGTCCTACGGGACCTAAAGGAGAAAAAGGAGACATAGGTCCCCCGGGCTCTGCAAGCAATGTCTCCGTGATTGGCC
CGCCAGGGGTACCTGGAAGAAAAGGTTCCAAAGGTGACAAAGGAGATTCGGGAGGAAAAGGTGATAGAGGTGATGTGGGC
CTAGTGGGCCTGGCTGGAGTCCCCGGTGTCGATGGGAAGGATGGTCCACCAGGTCCCGTCGGTCCTCCAGGGGCTCCCGG
TGAACCTGGCCCTGTGGGCCCCCCAGGACCCGCCAGTAAAGGATTTCTTCCTCTTGTGCAAGGTAGTAAGGGCGAGCAAG
GAATTCCAGGGAAGCCTGGTAGAGATGGCTACCCCGGGGTCAGAGGTTTACCAGGATTAGATGGAACACCGGGAAGTCCG
GGTATCCAAGGGATGCAAGGGTTACCTGGATTGCCCGGAGAGAGAGGCTTGATTGGTCTTCCGGGTACTCCGGGAGAAAT
GGGCTCTGAAGGTCCAGCGGGACCCCAAGGTCCGACAGGTCTTCCAGGACCTGCCGGTCCTCCAGGTGTGAGTACATCAA
CAGCTGGCGTTACCGTTCCAGGCCCTCCAGGGCCACCGGGTTTAATGGGTCTGAAAGGTGAACAAGGATTCCCAGGATTG
CCAGGGCGAGATGGTTTAGACGGTATCCCTGGGGTACCCGGGCAGAGGGGTCCTCCAGGGCCCCCCGGTTCACTTAGCTT
AGTACAAGAACAACGTCCATCATTATC
> BF01026B2G11.f1   775 1   775    ABI
TTTATATTTCACAATAGTCAATACTTATTTACAATCTATTATCACCATCTTTGTTGGGATTTAATAATTTGCAATGATAA
TTACAATTTCGTGCTTCTAACCGGTACCCAGTTTACCGAGAATTCAGTAAAGTGCAATCATGAATAATATAATATCTTGG
AGTGCCGAAGACGAGGCTATCATTGCTACAAACACGGATGCTACTGAATGCAAGCGGTGTGCAGTTGAATTGGGTTATTG
GAAAGATGAATACATTTCATATTTTGCTAAACATGTCGATCGAAAAGCTCCAGAAATAAATCGTGGATATTATGCGAGAG
TTAAAGCAATGGAAATGTTTATTCATCAATTTTTAGAGAGATGTGGTACCAAGTGTCAGATCATCAACCTGGGATGTGGT
TTTGATACTCTGTATTGGCGCCTCAAGGACACTACACAAGCCGTCAGCAACTTTATAGAGTTGGACTTTCCATCGGTAAC
AAGCAAGAAATGTCACATCATCAAACGTAACAAGCAGCTATTGGAGAAGATTTGCAAAGAAGATGGGGAGGTCGTGATCC
GGTCTGGTGATCTCCACTCTGACGGTTACCATCTGCTGGGCTGCGACCTGCGTTGTTTGGAGGAGGTCCGTCGCAAGTTG
CAGGCGGCCGGCGCCACTGCCGAGGCACCCGCGCTGTTGCTCGCGGAATGCGTGTTGGTGTACCTGAGGCCCGAGGCGGC
GCTGGCGCTGCTCCGCCACCTGGCCGCCGCCTTCCCTCGCTGCGTGCTCCTGCTT
> BF01026B2H01.f1   736 1   736    ABI
AATGCAGTAGAGAACGCCATTTTGCGTATCACTGCTGATAGGTACAAAGAGATAATTAATAATCCATTCGTGTTCATCGG
TTGAGTTTTCTTAGTTGACGGCTCTTTGTCTCTGAGGAAGGACTGCTATCTACAGCCATGGGTCGAGCCACATTGTTGAT
GGCGCTGGCGCTTCTATTTTTAGCAAGTGTGATTCCGTCGAAGGCTCAGACGGAGTCGGCCGCCCCTGTGTCTGTGTCTC
CCTCGGCCTCCGAGGCCGTCCCCGCCGCACCCGCCGGGCCCGTGTCTCCCGCCGCCGCCGGGGCCTCGGACCTCGCAGAG
CTGTTGTACGACGTGCGCGGTAACCTGTCCCTGCACTGCTCGCTGCCCAACGAGAACAGCCTCGCATATGTCTGGACTAA
GAACGGTACGGCCCTAGAGCAGGTGTGGGAGATGACAGGCCGCTACGTGCTAGAGAAGGGAGGAGCAGAGCTGAGACTGG
CCCGGGCCCTGGAGGACGACTTCGGCAACTACACGTGTGGAGTCGCGGGAAGGAGCGAGACACAGGGCTGGGCGGTGCGC
GGGCGACCGCATCTCAAGGTGCCCGCCAACACCAACGTGGTGGAGGGGCAGCGGCTCAAGCTCGTGTGCAAGGTTATTGG
CAAACCTTACCGGCCTGTCAGTTGGTGGTACTCCAACTCCTCGGACGACGANNNCAACTTCACGGNNNTGACGGCGGCGC
TCGGGGCGCGCGCCGT
> BF01029A2C08.f1   776 1   776    ABI
ACCCTGAACGAGGACTCGTACAAGGACTCGACGCTGATCATGCAGCTGCTGCGGGACAACCTGACCTTGTGGACGTCGGA
CACCCAGGGCGACGGCGACGAGCCGGCCGAGGGCGGCGACAACTAACGCCGCGGGGCCCCTACTCACGCATTTGTTCTCA
TCGGTGTTTTATAAGAAAACGAGTAACATTCGAGAACGTGTCGCGGCGTCCACCACGCGCCCGCCGCGAGCCGTCGCTTG
TAAAAAAAATGTTAAAAATGTCGTTCGCAGCGGACCTTCGCGTTCCGTCTAAAATTAAATGTTATGTGTCATCTTTGACG
GTTTTGTATTTCTGTATTTACACTGGATTACAGATATCGAGCTGACCTGATGAATATAAATATTTATAACTTAAGTTATT
AAAATTACGGTTTCTTAAGTTAAAAGTGTTTTCCTTTATTGAATAGAGACAACAGCCCGGTCGGCCCCCACAATATAACA
TTCCTTTCGCCGCATGTCCGCAGTGAAATGGATTACCATGATGGTGAATTTTTGAAAATATTCATTTAGTTATTATAATT
GTTAACATAACGCCCGAAAACCTATGAAATTAGACTTTCATATTAATTATATTAATCCCGCGAAATGTAATGGCTGTATC
AATCCAGGGCACAAAAAACTTGTTAGTGTCTTTTATGTGGTTTTTGTGATGTCCTCAACTTAAATATTACCAAAGCGAAT
CTTATGTATTGACATTAACCATTTTGTTGTGCCCGTTACTGATTTACAAATAGCAT
> BF01027B2G05.f1   738 1   738    ABI
ATTTGATATTTTATCAATATGTTAAAAAATGTATAGCTGGAACCCTCACCTTTGATCTGGTGATTTGTTTGGCTTGCACT
TGTGATTGTGAAAATTATGCATAGAAGATTCAGTTTTAAAATGTGTTTCTCATTTGAATAGACAAAAACAAATATAAGTA
CAATATATTATTTGAATGAACAAATTGAACATTGTCTATAACTGGTTTTTATAGAATTGAAATATTCAAAAGATGTTTTA
GGCTGTCTCATTTAAATTTATAACCAATTAACAGCTTTGTATAAAGAGATTATATCAGTCTTGATTTCAATGTTATTGAA
TTAAGTAGCTAATTTAATTAAACATTATGCATTTTCTCTGATATTTTTTCATGTTGGTATCTGTGGTATTCCATGTGATG
TATTTTAATGTAAATTTTAATTTGGTAAAGATTTAGAATCAATTACTAATTATCATATTTAACCTCAAATTAATGTCTGA
AGGATATGAGTAATAAAAATGGTAAAAACATATATTTACAATATTTATTTTTGTTCTAGTTGAATTAAATAGATCTATGT
TAGGCAAAAATCTATCATAGGTCAGAAAATTGTTATCTAAATATAACAAAGACATTGAAATATTAACAGATCTGATTCTG
TTTGTTATTTTTACAAGCTTCTTATTATTTTCACATAATTTTTTTATAATATNNNTTTATTTAAATTATAAAATTTGCAA
GTAGCCCAGTAGCTCTTT
> BF01027B2G07.f1   705 1   705    ABI
TTGCTGTCGCTCGTAATGTCGGTGAATGGGGNNNTCAGTTTAGCTGCTATAAGGCGAATTCGTTTCGAGCAACTCCAAGA
CCGCACTTACACTGTCACTGGCCCTTTTGTATGTGGATTGTGCTTGATACGAAGTAAATTTTTCGCTATCGTATTCTTAA
AAGCGTTGTTGCACAAAATCTAACTCCTTTATATTATTGATCTTTGTCCTTAGTGTTTTTATTTCTTTAAAAAATATTCT
TGAAATCTTGTACACGATGTCCGATTCCAAAGTGAATGAGTTGAAGAGTGATATTGATGAATTAAAAGACCTGCTAAAGC
AGGCAAAACGGAAGAAGGTCCAAGACCTTTTAAGTCTGGAGATTCGTAAAATAGAAACAGAAGTAATTGCTCTCAAAGAG
AGTTCTAAAGATGCTGCCCCTAATGAAGCAGCATCAGTTCCAACAACATCGGCTTCAAGTGCGCCTCCACCAAAGAAACG
TTACCAAGTCAAAATAAATGGATATGGTTGGGATCAAAATGACAAATTTATAAAAGTGTTTGTCACTTTGAAAAACGTTG
AGACTGTGCCAAAGGAGAATGTATACTGCAAGTTAACCAACAAATCGATGGAATTACACATTGACAATCTGGATAACAAA
GACCACATCTTGATCATAAACAAGTTACTTCACAATATCAATGTCGAGGATAGTTACTGGAAACA
> BF01029A2C11.f1   760 1   760    ABI
GTGTTTAATATCAGCGTGGGTTAGAGCGTGTTTTATTTATTTTTTTAAAGTAAAAAATAATTATTAAGTTATCTTATTAT
AAAACAAACCACCGAAATGGCGGGAGTGTTGTTCGAAGATATATTCAACGTCAAAGACATGGACCAGGGCGGTAAGAAAT
TCGATCGTGTGAGCCGATTGCATTGTGAATCAGAATCGTTTAAAATGGATCTCATTTTGGATATAAATTCTTGGATATAT
CCTATGGAGCTTGGAGATAAGTTCAGATTGGTTTTGGCAACAACATTACGAGAAAACGGATATCCGGATGGCGGTGAATG
GAATCCTCTCGAAACAGAGGGAAATAGGGCTGATAGCTTTGAATATGTTATGTACGGAAAAGTTTATAGACTAGATGGTG
ATGAATTGGCCATGGAACCGACATCCCGACTGTCAGCTTTTGTTTCATTTGGTGGACTCCTCATGCGGTTGCAGGGTGAC
GCCAACAACCTGCACGGCTTCGAAGTCGACCAGCACATGTACTTGTTAATGAAGAAACTAGCTTTTTAAGAATAATAAAT
GCGATAATAATTTTATTGTTGAATAATGTAAAAAATATCCTGTATAGACTAAGTAGCATCTCCTTGTATGGTCATATGAC
CGTGCAAATGTACGCCATGGGTTTATAAAAAAAAAAATTTTTACAAAAACTCACTGTATTTGCATGTTTTGANGNNATAT
TTTTTTTATTACAAAATTCATATAATAGGAACATTTTTGT
> BF01014A2E09.f1   761 1   761    ABI
GTCTNNNNNNNCATCGATCATTATTATTTTCACAATATTATTAACGTAAGATAAATTTTAAAAAACACTGATTTAAGAAA
TAAAATTAGGTTCCTATTCCTTTGTTGTGTCAAATATTTGCTTTAAATTGATCTCTTATTAATTAAGTGAAAAGCCGCTG
GGCAGGTTATAATACTTTTTAAGTATAGTGCTATGCATATTCAGTGGTAGAATAATAATGAAAACACAATGAAGTGTCAC
TACGAAGTATTGAGCGTGACGAAGGAGGCGAGCGGATCAGAAATCAAAAAGGCCTATCGCAAACTCGCCCTGCAGTGGCA
CCCTGACAAAAATCTAGACAATCTACAAGAAGCTAAAGAACAGTTTCAACTTGTACAGAATGCTTACGAAGTGCTCTCCG
ACCCTCAAGAAAGAGCCTGGTATGACAATCACCGCGAACAACTTTTACGTGGCGCAGGCAGTTCCTATAATGATGATAGT
CTTGATGTTTACCCTTACTTTAGTCCGTCCTGCTATAAAGGCTTTGGTGATGATCCACAAGGATTTTTCGCTGTTTATGC
AGAGGTTTTCTCCAAATTGGCCTCTGAAGAGGCAGATTTTTTGGAGGATCCCGAAGAGATCTCAAAGATTCCAAAATTTG
GTGTATCAACATCACCTTATGAAGATGTTAATGAATTCTATGCGTTTTGGATGTCGTTTTCCACTAATAAGAGTTATGTG
TGGTTAGATCAATATGAAATATCCCAAGGTGATAACCGCAG
> BF01026B1G02.f1   604 1   604    ABI
AGAACATCTAAAGGGCGGGCGTGTGTAGAATGGATCGCTAAAGACATCAGTAGTTTTTTTTTTATTATTCCGCCTTCTAA
CAGTGTTTGTTTATTACCTTCCGGCATATTTTCCGCAAATCCTTCTCGACGGTGGTGCTTATTTCTTTTGTTTTGGCACT
AAAAGTTTTATCTAGTCTCAAAGCGCCGTTTCGATTTCACGTCGAGTAGGCAAGCCGCACAAGTTTGAAAGCGGCTTTTT
GAGAGTAGTACCACCTACTCATAATTTTGTTTTCGTTGTAAAAACTCATCAGGCAACAATCAAAATGGTTAAGAAAATAT
CAGAAGAAAGCGTAGATAGTGGCGTAGGTCGCGGCAGCAGTCAGTCAGGGAGCGAGCGCGAGTGTGACGAGGCTCCTCGG
GGGGCGGAGTCCTCAGCGCCAGTGGCTATCCCTGACAGCGAGGACCTGCAGCGACGCAAGGAAGAGGCCCGCAGGAAACG
GCGCAGGAAGAAGCGCTCCGGCAGCTCGGTCGTCACCTCATGTTTCCAAGACCTTTACAAGCTGACAGGGGAGGTACTGG
GCGAGGGCGCGTACGCTTCAGTTCAGACGTGCGTGAACATCTAC
> BF01025B1D02.f1   726 1   726    ABI
CCGTTGCTGTCGATTAATTCTAAATTTAATATATTATGTTCACTTTTTTGCAGTTGAGAACTGACGTCACACCCAAAACA
TGCGAGAACTTCAGGGCTCTGTGTACCGGTGAAAAGGGTTTCGGCTACAAGGGCTCCACTTTCCACCGCGTCATCCCCAA
CTTCATGTTGCAAGGAGGTGACTTCACAAACCACAATGGTACTGGTGGAAAGTCTATCTACGGTGAGAAGTTTACCGATG
AGAACTTCGTCCTGAAGCACACTGGCCCCGGTGTTCTGTCTATGGCCAATGCCGGTCCCAACACCAACGGCTCTCAATTC
TTCATCACTACTCTCAAAACCTCTTGGTTAGATGGCAGGCATGTTGTCTTCGGTAATGTGGTTGAAGGCATGGATGTTGT
TAAGAAGATCGAATCCATGGGCTCCCAATCTGGAAAGCCATCCCGCAAGATTGTCATCACTGACTGTGGACAACTCTCTT
AAAAATACTGTAATATTATAGAAACTAACTGCAATATTTTAAGTTTAATGTTATGTCCTCCTAAGTAATACCTTCCCAGT
CATAAAATTACCATATATTTGAAGTTTACTGTGGGTCATTCCAATTATGTTATAAAATTTATAACTATGCTATATTTTGC
AAACTACAAAATGCATTTACTCCTGTGCATTGTTTATTCATAATAAATTAACTTATATAATGAAAAAAAAAAAAAAAAAA
ATCGGT
> BF01026B1H06.f1   634 1   634    ABI
GTATGTACAAGTACGCTCTCATAGTGACGGCGCTGTTCGGTCTTACCGTCTGCGAGGAGAGACCTCATAAGACCCAGTAT
GTTGACCCTTTCGCGATGATCGATCGGCTTCTCACGCATTCCCTCGCCTACCATTACCTGTGGCCGTGGAGTCAACTCAT
CAGAGCCGCGGCGGCTCTGGACGTAGAGGAGAGTTTGGAAGACCCACAGATTATCTCTGACTCGGAAAAATATCAAGTCA
ATCTCAGTGTCCGGAGATTTAAGCCGGAGGAATTAAAAATTAAAGTCAAGAATCGATACATCATAGTCGAAGGAAAACAC
AAAGAACAAGATAATGATAAAAAAATCATGGCAAATCACTTCGTGCAACGATTCGTGCTACCACCACGAACAAAACAAGA
AGAAGTTACAGCTGTCTTGAACGAAAAAAATATTTTAACGATCTCGGCTCCCAAACATGAAATACCACCTCCACCTCCAG
AGAGAGAAGTTCCCATTGAAGTTCTGTTGAAGACGGAAGAGACAGAAGGTCAGACGGAAAAAAATAAACTCGAAAAACAA
ACGCCGTCTCCCGTCATAGAGACGTCGACGACGCCTGAAGAACAAGTCGGTCCAGAGGCGACGACACACATCGG
> BF01026B1H09.f1   730 1   730    ABI
CGTTNNCTTTGTGTCATTCGGTATTATTGTAAATATATTTGTTTNNNNGAATTAAAGCGAATAGTTTAGATCATGACGAC
ACTAGAACAAACAGACAAGAAAACGGTAAAAGTGGTAGTGCTCGGAGATATTGGTAGAAGTCCTAGGATGCAGTATCATG
CGCTATCACTGGCTAGTTGTGGCTTTATGGTTAATTTAATTGGATACGTGGAGACAACACCACTTACTGAAATTCAAGAG
AATACAAATATTACAATTACTCAATTACATCCCTTGAAGATAGACAGAGTTCCTAAGATTGTAAAATACTTCGCAAAAGC
TTTGTGGCAAACTATATCCTTGTTTATGACATTATTGATAACTGGAAAATGCGATTACTTACTTTGCCAGAATCCTCCGG
CGATACCTACTCTACCCGTTTGTAGGTTTTATTGTTTGGTCACCCGTACTAGGTTTATTATTGACTGGCACAATTATGCA
CACACAATTATGGCTCTTTCGATTGGAAATAAACATCCACTTTTAAAAGTAGCAACTTACATAGAAAAATATTTTGGGCA
ATCATCAGACAGTAATATATGTGTGACATATGCAATGAAAACTGATTTGCTTGAAAACTGGAATATTGCAGCCATGGTCC
TGTATGACAAGCCACCCAGAATATTTAAACCAATAACTCTAGAAGATAAACATAAGTGGTTTCTAAAACTAGGACAGGAA
TATGAAGTTT
> BF01026A1D05.f1   747 1   747    ABI
GTGACAACACCACGCACGAAAACCATTCAGTGACATGTTTGCTATCAAGGCGATTCTGATCAGCGCGGCGTGCGCGTGCG
CATATTCGCAGTCCCACGGGCCAACAACGACGCCGGTGCCGATCCTGAAACAGATAAACAGGCAGAACGACGACGGCTCA
TACAGCTTCGGCTATGAAGCAGCAGACGGATCTTTCAAGATAGAAACCAAATATCCCAACGGGGATGTAGCCGGGAAGTA
CGGATACTTAGACGACACGGGGAAACTGAGGGAGGTGTCCTACGGAGCGAGCAGTCAGAGAGGATTCGAACCGGAAGGCA
CCGGAATTATGGTTCCCCCACCGACCTTAAACGACCCGAAGACCAGCGCTTTGGCCGATGGCCAGGAAGACGATGGACAA
TACCGTGAGGATCCTCGCATTTACGAGGACCAGAAGTACAACGGGAGACAAGCGAGGCCGAGCTCCATCAGACAGTACCA
GCCAGAGAGGCAGCAGTTCACGTCCAGCTATAGCTCACAGCCACAACAAGAAAGCGTATATCAGCCACAACCAGCGTACC
AGCAGCAGCGAGCCTACCAGCCAGCTTACCAGCCACAGCCATCCCCACAACCACAATACCAGCCACAGCCACAAAGACCT
CTATTCTCCCAACAGACAAATCTCTTCAACCAAGCTCCACAAACATTCCCTCAATCAGACTTGAGGCCTCAGAGCCAGGT
GTATCACCAACAACCCCAGTTCTCATA
> BF01025B1D04.f1   794 1   794    ABI
TGACGATCAAAGCGTTGCCATGGAGACAGATCAGCCTGTGATAGCATCCGCGGCTGTAGAACAGATAACGACTATTGAAC
AGAATATAGAACAAAAAATTCCCTCCAGAGAAGTAGATGTTATAGATTCGGGTCTCTCTAGGAGAGAAGATCACAAAGTA
GAAGAAAGTGGCACTGTCGAAACAATTGAGGCACAGACGGAAAGTCAAGAAAAATGTGTCCCAGATATAACAGATAAATA
TATCCCTGAAGAAATAGAAAACAGTGTCGTGGCCCAAGAAGAAAGCGACAAAGTTGAGACAAAAACACAGACAGAGGACA
TTGAGAGAACAGAAGACACGGAGCAAGTTCCGAAAACAAGAAAACGCACGAAATCTACGACCTCGACCAGGTCTAAAGAA
GGTTCAGAGGTTAATGAGAAGCTGGAACCGAGAACGCCTCGCAGGCGACGGCAGTCGGCGAGCAAAGCAGAAGTCGAAGG
AACTCCCGACAATAATGAACACACGCCCAGAACACGAGCCAAGACACCCAGCTCTGAAGTGAGAAAAATATTAACACGCC
GCGCCTCCAAGGAGCTGGAGAAAACGGACGAACATAGACAGGAAGAAGTGCCAGAGCTAACGCCGAGGAGATCCACACGG
AGGACTAAGAAAGAGGACGATAACGCTAGTGTTACCTCAGATTCCTCTGTCAAATCCGGCAGAAGCAGAGCCAGCGAAGA
CGGGAAACCAGCGAGGAAAGGAAGGAAGTCGGTGATGAACGTTAAACCGGATCTGACAGTCATACCGGAAGTCG
> BF01014A1B11.f1   775 1   775    ABI
ACCGACGATATATCTCGCAGCGTGCTGCAGGAGGCGGGCGGAGGCGGCGCGCCGCGGACCTGCTTCCATTCGATACTGGA
CATACTCGAGGCGTACATCGCGCCCGCGGGAAATACACACAAAGAAGCGACAACCCTCGTTGAAAGTTGCTACAGGCTGC
TGTACTGGATCTGCGCCCGACCAGCGACCTCCGGCCCCGCCCTGCGTCTGCTGAGGGCGAGGGACTACTTCCTCGCCAGA
CACGTCAAGGCCACCGTTAATTTGGAGAACGCGTCAGTGGCGACCATCTCAGCTCGTTCGTGGGTACTCCGCGCGTGTGC
GAGTGCGGCGGGAGCGGCGGGGGCCGGACGACACCGTGCAGCGCTCCAAGCGCTGTTGTCAGCGCTCGCAGCGACGCCGA
GTCATCACACGCAGGAGTGGGAGTGGTGTGTGATCCGCCGTTCGTTGGAGTCCCTGCCCGTGTGCGTGTCGTCCGTGTGT
GAGCCTCGCTGGGAGCTGTTCCACGCTCACCACCTGCGACAGGCCATCGACGAGTGCGACCTTCCCACCGGATTGGGCGG
CAAGCGTATTAGCGTGTCTCGTGTGCACGCTCTCTTGTCGCGGGAGCTGGCCTCGCTGAGAGCTTCCGCGCCCCAGAGAG
GACTCGTCGCGGTAGAGATACAGAAGGTGCTGGATTACGTGACGGAAGTGAACAAGCAGCGCAACCTCGCCGCCACCCTC
GCACACTACTACGACTCCTNNAGACAGCTCACGGAAATATTATTCTGTGTAGCGC
> BF01025B1D07.f1   787 1   787    ABI
TTCGTNNNTCAGATGAACAATTTGCATCTTGGATTCGCCCAACTAGCTACTATATTTCTAACATCGACGGCAGCGTCAGT
GTTTTCGGCTTCAGTGCCGTCCGCAGCGATGGTGCTGTTATTAGTCGTTCTAGCGGCAGTTGACGCACCTACACACGATG
TATCTCTGCTATTCGCTGTGGATTGGCTTGTTGACCGCATCCGAACGACAAACAACATGCTTGGAGATTGCTACGCTGCG
GCTGTTGTAGAGAAACTTTCCAAAAACGAACTCATGGCCTGTGATGCTGCTTCTATGGACCAATCGCTTCCCAATGGTTT
GCCGACATCAAACACTGAACTAGAAATAGGTATAGTAACGCCAGGGGACAAGTCTATAGCATCGGACGATGTTATTATTG
ATATGCATTTACATAATACTAATAGATTATAGATCCTGTTTTATAAGGGCCTTTACGTTAGACTGTCATTTAGACTACTA
TTCTCATTGTAAACTGATAAGAATATAATATGTTAGGCATTTGTAACTGTTTTAGATTTAACTAAGATTTGAAAGTTTTC
TAAGTCAGTTTTGGACATTCTTAAGCTTATAAACGTATCTTTAGTAACAGTTTTGATTGTCTTTGTTACGTTAGAATAAT
TTTCATTCATAACAAATCAACGAAGAGTATGTAAACTGTCAGATTTGACAAAATGAGCGACAGTATTAATAGTAATAGTA
TGGAAATAACAATTAATAGTGTCACATTCTTACGAGTATACCTTTAAAACTGTCATGTGTTTTTTTC
> BF01026B1D03.f1   740 1   740    ABI
TTGTAACGCACCTAGTGTTATCGGTAAGTTAAGTGTATGCTTTAATACTTGGGACTTCAATACCCGCCCGCGTACGATCA
AAACGATGCAGTATTTAAACTCGATAAGCCCTTTTTGGACACATTTTATTTTCCTTTGTATATAATTGTAAATTTTGTAG
GATACATGAATCTTCACCGTTTTGTGATTTTGTTTATGTTTATATATTTTTATCGATGCCACGGCAACGTGGGTTATGTT
CTATCGATCAAATTGTATTTTAGCTTGATGTACGTACGACGCACTTTCTTCTCGTGTGACCATGTTATCGATCTAACATA
TAAGTTAGGGTTTTTGTTATATATCTTAGGTAATTATTGAAATTTGTATTCACTTTTTTTAGTGCCGATGAGAGAAGGTT
TTAATATAGATGTTATTCGAAAATTCTTAATTGTTTATGTGTTCGATTTAAGAGATATTCTCTCAAATCGCCATCTTAAT
TTCTAGAACAATGCATGATGGTTATGTACTTATATTAATTATAACTTCGCGAAGCACAATGATCACAGCACAACACTTGT
TGCATTATACATTCCAGTTTTCTTTTACGAACAGTCATCGGCCGAACGAAATAATTTGTGCATATCATAGCTGATTAAAT
ATGAAGCAGCCTCTGTAGTGGCAGTTTAATGTTATCCTGTCGCTAATTTATGTGTAACCATTTTTATATATTTGTCGTAC
GAGAACATAAAATACTTGAG
> BF01025B2F02.f1   764 1   764    ABI
GTGAATTGTAGTTTGGAATTGTTGTTAATTTTTTGTCATGTGGTTACATGTGTGTAAAAGATAAAGAGGCTGATAGTTTA
ACGTTGTGGAATGGTTCCTGTGTTTCGGCGTTTTCTTGTTGATTAGTGCGGTTGAGGCGAGCTCGGCACAATGGGGAAGC
TACTGTCGAAGATCTTCGGCAACAAGGAGATGAGGATATTGATGCTGGGTCTGGATGCTGCGGGGAAGACTACTATTTTA
TATAAGTTAAAATTAGGTCAGTCAGTTACAACGATACCAACAGTCGGTTTCAATGTTGAAACTGTAACGTATAAAAATGT
CAAATTCAATGTATGGGATGTTGGAGGACAGGACAAAATACGACCTCTGTGGAGGCATTATTACACAGGCACCCAGGGTT
TGATCTTCGTGGTGGACTGTGCGGACCGTGATCGTATAGACGAGGCCCGCCAGGAGCTGCACCGCATCATCAACGACAGG
GAGATGAGGGACGCCATCATACTCATATTCGCTAACAAGCAGGACTTGCCAGACGCAATGAAACCCCACGAGATCCAAGA
GAAGCTGGGTCTGACACGCATCAGGGACAGGAACTGGTACGTGCAGCCGTCGTGCGCCACATCCGGGGACGGATTGTACG
AGGGCCTGACGTGGCTCACCACCAACCACAAGTTATGAGCTGCGGAGTAGGCGGACAGCCGCCTCCATCACTTACGGTGA
NGAAAATAACGATGCCATGTAATGTAATATCGCTGCGTACCATC
> BF01026B1D01.f1   813 1   813    ABI
TCCGTCTATTCTATGTATCAGACACAACCAGAGCTCAGAAACCGAGTGAACAGAACGGTAAAGACTATGTGTTTGTGGCG
CGGGAGAAAATGGAACAGAATATTGCTGAAGGGAAGTTTATAGAGCACGGCGAGTACAAGGGGAATTTATACGGAACATC
AGCGGAGAGTGTGGAGACGATTGTGAATTCAGGGCGTGTCTGTGTTTTGAGCCCCCACTGGCAGGCCTTGAAGATGTTGC
GTACGCCGCGGTTGCGACCTTATATTGTATTTATCAAGCCACCCCTGCTCGAAAGGCTAATCGAAACAAGAACTGCGGCG
AGTGCTCGTTCGACGTTTGACAAAGAAAGCTCTAGGGCATTTACGGAGGAGGAGTTTGCGGATATTATACGGTCGTCGAA
TCGGATTAACTTTTTGTACGGATATATGTTTGATGAGGAGATTGTCAACGCTGATCTGGCAACGGCCCTGACTCAGCTGC
TGCGGGCGGCGTGGCGGGTGCAGTCCGAGCCGCTGTGGGTTCCAGCTTCGTGGGTGCAGTGAGATGTCTGGTCCCTTCTA
GTCCAATTTTTAGCCCAATTATACATTATTTTCATATTATGTTCTAAGTATTTAATTTTTAGTGTTTAGTTACGCGTAGC
GATTTAATTTCAATTATATATCTGTAAATATGTATATATTTATGTGTTGTTGATGTTTACATATAATTTGTGCATTCTTG
TCTTTGCGGTAATGTCTACTTGCTGCCCTTTTTCCACGGTGTCTACCGTTTTGTCTATTTATGTGCCTCTAATAATATCG
ATGTTATGGTAGT
> BF01014A2D09.f1   748 1   748    ABI
GTACATACGTGTCTATGCGTGTTGAACGCACTCTTATTTCTCATAGGTAAAACCTATTGATTTTGTCTTAATATAATAAT
AAACGATATAAAATAGTGCTCGCCGTTCTAGCGAGATACAAATTTTTTGAGTTAAATAACTCCATGTCATCCCTTCAGTC
GAAGAAAATGCCATTATTTGATTTAAAGGTTTATGTTCGAGTTGTAGCCGCTGTTTTCTCAATATCATCAGCCACAGCAT
TTGTGTTGGCTCTCCTGCGTCTCTTGTATCCAAACCTGTATTATGTGGAATATTTGGAGGGCAGTGACTTGATTATCCAC
TACCTCATCTCGGGGCTGATGTTGGTAACGAGTTCTATTGGCTTCCTGAACAGTTGCGTTGTGATGAACCGCAGCTCCTC
TCAGAACACAGGTCGGAATATTACCACTTGGTTGTTACTGGACTCACTGTTTGAGACAGCTCGGGTAGTCTACATATTCA
TGAGTGAAGTCGTCATCAAGGGAACGGGCCCACTACAGATCTATGAACTGCTCATTAGCATTGCACAGTATTTGTTGGAC
AGCTTCCTGTACTGTCAGATGATTCTGAAGCATTGACTCCCCGTCTCCGCCTCTAGGTTCTAAGCTATATCTGCTATTAC
TAACAGCAGGTAGACATTCCGTTAGTCTATGATCTCCACAGAGTATTATTTGTAGTGTGATAAGAGTCCAACTCTGCTAT
TAGTTTTAGTATACACTGTGATTATAAA
> BF01030B1D11.f1   708 1   708    ABI
CTACAACTATTACGACCCCACTCTTGAACTCTACAGACGTCCCAATCTTACATTATTAGATATACCATCCACAATAGAAA
CTTACGTTACCACATGCGTCAGTGTCATGTCGCCCCGACCCGACTCGCTTGTCACTCAAAGTCAGACCAACATATCGCAT
CCGCAAGACGTATCCAATTTAGAGGTTGCTGGTTACACTGCGTATTCCACAGCTTTGAGTGTCACTATCGCGATTGGCTG
CTCCCTGTTAATTCTAAACGTTTTGATATTTGCTGGCGTTTATTATCAGCGTGATAAAACAAGATTGCAAGTAAAGGCAT
TGCAGCAGCAAAAGAGAAATCAGAATTCGACATTTGACAGTGTATCGTCGAAACACCCTCACTATTTCGTTGGACATTCA
CAAAGTTCCAGCACAATAGTGGACATCGATCATCAAGACAAGAATGCTATTATCTCTATGACAAACCGTGTTCACCACTT
TACAAATCAAAACTGTCCGAACGTTTGTCACACTGGGATACAAATGTCCAATTTGGCTCNNNAATCCAGTCCGACGAATA
GGGGACAATGTACGACGTTGCCAAGAAAAGTGGGTTTCAGTTATCAGAATCAAATTTGTAGCCCATCCAATTGTATGACT
TTACCAAAAAATGCAACGTTCATGAGCAGTAGCAACTTGCCAGACGTACAAGCACAGACAGGGCAATC
> BF01030A2G06.f1   724 1   724    ABI
GGCTGNNNNNCATGGATTTTTTGGATTTAGAAGGGTTCATCAGTAACCTAACATCACCGGAGTACGGGGTGGAATTGATG
AAGAGGATCGATGACCTGAAGACCAGTAACGACAGCAGTCACTACGGAGCGACAACATACACCAAACCTGATCACGGGAC
AGCACACATCTCTGTTATATCTGAAGATGGAGACGCCGTGTCCGTCACAAGCTCCATCAATTTCTACTTCGGTTCAGGTG
TCACGGCAACCAACACCGGCATTTTGCTGAACAATGTTATGGACGATTTCTCGTCACCCGGCTTCACCAACTACTTCAAC
CTTGAACCCTCGCCAGCCAACTTTATTGAACCTCACAAACGCCCCATGTCCACCATGTGTCCTAGCATCATCATCGATAG
AAATGGAAATGCCAAAATGGTGATCGGTGCCGCCGGTGGCACAAAGATAGCTTCAGCTGTGGCTTTGGTAACGATGCGGA
AACTTTGGTTCGGACAAACAATAAAAGAATCCGTGGACGAAGCACGAATTCATCATCAAATATTTCCAATGCATGTTGAA
TACGAATACGGAATCATTCAGGACATCATCAAAGGGTTGCGTGCTAAAGGGCACGGTATGGTGCGTTACCGCGGCCGNNN
ATCTGTGGTGTGCGCCCTCTATCGCAACAAGACTGGCATCTACGCCAACGCGGACTTTAGGAAGGGCGGCGATGTCTCTG
GCAT
> BF01030B1F09.f1   669 1   669    ABI
ATTCGCGTTGACTGCCCAGAGTCCGCGAATCAAACATTCAACGCTACTAATAAGTTATTACTTCGTGTTAAATAATAAAG
TTTATTACTTTCAGACTATCAGGATGGCACAAACGCCTACACTAGGTGACTCATGCGCCCCGATAACTTGTCATGCGTGG
AATAAGGAAAGAAATCAAATCGCTTTTTCTCCCAATAACAATGAAGTGCATATTTACCAGAAGGAGGGAAATGAATGGAA
GCAAACTAATAATCTGGTGGAACATGATATGAGGGTCATGGGAATAGACTGGGCTCCGAATACTAACAGGATTGTAACAT
GCTCTGTGGACCGTAATGCTTATGTCTGGACCCAAAGTGAAGATGGGAAGTGGACTACTACCCTGGTGTTGTTGTGTATA
AACAGAGCAGCAACATGTGTTAAATGGTCTCCGATGGAAAACAAATTTGCAGTTGGCTCTGGAGCTCGCCTGATATCCAT
TTGCTATTTTGAAAAGGAAAATAATTGGTGGGTCTCTAAACATATTAAAAAACCAATTCGCTCAACTGTCACCACTTTAG
ATTGGCATCCAAATAATATTCTATTGGTTGCTGGCTCGACTGATTTTAAAGTAAGAGTTTTTTCCGCCTATATTAAGGAT
ATTGAGGATCAACCTGGACCTAATGTCTG
> BF01030B1E06.f1   652 1   652    ABI
ATTATATGAAAGCATTGTTTTGTTTGTGACATATACACACACAATGTACTCTGCCTATGTACAATATTGATATATAGCGG
TTTTTGTTTTACAGATTTTAATAATTTTGTTTTATATAATTGTGTAAGACAATATGTGCAATATTAATGATTTTACCGAA
CGAACATTGTATATAAAGTCCAAAGTCACATTCATGATAGCTACGACTCGAGTAACCTAATTAGTTTTTCTGTGTAATAT
AAAAACGTAATTATACTATCATCACATTTTTTATACAGATTTGTACAGTTGTTGAATAATCAGTATTTTATTTTGTTACT
TGTTCCATATAATGTAGTTGTTATACTTTTTAGCTTCTAGCGCTCCAAGTGCAAAAGTCTTCCAATGTTGGTGAATATTT
TTTTTTTTAAATCTTTGGAATATTGGTTTTGTTATGTTCTCAGCTGTATTCATACAGATAATAAATTGCAGATGATATAA
AATAATTTACATGATATATTGAAATTTACATAAATTTATTTATTATGTATATTAAAAATCCCTTGTAACTTAGTAAATAA
CCATCGCAAAATGGTAAGCTTTACAAGTTAATGGAACTGAAGAAAATGCCTAAAATATTTGAAAATTAATGTACTTGTAA
ATAATTATAGAA
> BF01013A1G09.f1   779 1   779    ABI
CACCGNNNNNGTTAGACGTGTTTTATTTCGGAACCTTCCTTGTAGTGAATTGGGCGTGTCGCAGTCTTTGAAAACAAATC
CACTATGAGCGGACAACAGTATTACCCGTACAAGTGCACCCCCACCGTGTACCCCGCGGAGCCTTTCGAGCCCGCGGCGG
ATGCGGAAACCCTCCGCAAGGCTATGAAAGGCTTCGGAACAGACGAGAAAGCCATCATCAACGTCCTCTGCAGACGCGGT
ATCGTCCAACGTCTGGAAATTGCTGAAACCTTCAAGACTAACTATGGAAAGGACTTGATCAGTGAACTGAAAAGCGAGCT
GTCCGGCAACCTTGAGAATGTGATCGTAGCTCTCATGACTCCTCTACCACACTTCTACGCTAAAGAACTCCACGACGCTG
TTGCGGGGATCGGAACCGATGAAGAAGCCATCATTGAGATCCTCTGCACCTTGTCCAATTACGGCATCAGGACTATTTCG
GCTTTCTACGAACAATTGTATGGCAAAAGCCTAGAATCCGACCTGAAAGGTGACACTTCCGGTCACTTCAAGCGTCTGTG
TGTGTCTCTGTGTATGGCCAACCGTGACGAGAATGCTGGTGTCGATGAGGGCGCTGCTAAGGCTGACGCCGAAGCCCTGG
CCTCCGCTGGCGAAGGTCAATGGGGTACTGACGAGTCCGTGTTCAACTCTATCCTTATCACTCGCTCCTACCAACAACTT
AGACAGATCTTCGCTGAATATGAAGCATTAGCAGGCAAAGACATCGAGGAGACCATCAA
> BF01030B1E08.f1   652 1   652    ABI
TTTTTTTAAATATAAATGTATAAGCTTGTGACCNNNTGGATAATGTCTCATTCTTGTATAGCGGCTTTCATTATGAAACA
AATAGTAACAGTTCTCTGTCACAATGACTCCATTCACTAAAAGTATACATGTGCCATATGGGGTCATTCCTTTATTCCAA
TAAGATGTTGGCATTTACAATACGTGAGCATCATTAGTAACATACATATGTGTGAAATCATTAAAGTTATTATTGTAAAG
AATTCATTGAATACATTTTAATGTTTCATATGTAAAATATGATTTTGTCACTTATATATATATTATGTAATTTTTCTACA
TCACTTATAGGAAAAACAAATATGGACATGTTGTATGTATATCGCTTTTCATCATATATTGATGTGTGTACTCCTATTAC
CTAAGATTGTGTGTATTGGATCATATATGTTCATTGATTATGTGTTTTCAGAATATTTTCATTGTATTGTACATTAGAGT
ACATAACTTTTGTATGCTAATGTAATATAAACACAGAGCTCAATGTCGCTTGGATAATGTTTATAATTTAAATTAATTAG
CTGTTCGATTTGTTGATTAAATGTTAATACGCCAAAATACGCACATGATCTCGTTATGCAGAATCCCCATAATTTTGTCA
CTTAAATGAATA
> BF01030B1E09.f1   631 1   631    ABI
CCGATCCGCATTTGAACTGAACCACGTTCATTGCTTATTTATTGTATACATAGGTTTCTAAAGCNNNTAAATCAATAAGT
ATATATAGTTAGGTGTGAGAGATGTGTGCACTCTTGTTTACGATATATTTATATGTGTAATGTATAATAGCGTAGTCTGC
GGGGCTTCGGCGTCCGGCGAATGCTGGCCACTTACGTTTCTTACTCTCGGTAAGTCCGATCGAGGCGACCGCGTCTGTCG
CATGCGATCGCCTGTACGTGCACTCGGCTCTGTCTGAACTAATACTAAACTTATATCTTTTCAGATATGAACGCATCGCA
CAAACATGTGACAGTTCATTAATTATCCTGTTAACTAAAGAACCAAATATTATTATTATTATAATCAATATGTAACTTAT
GGGACGGTGATTATGTTCGCTGTGTCACTAAACCTGGGCTAACGTTAATGCGGGATCCCTGTCGTCTCCGAACTCGAGTT
CACTGGCAAGTAGTGTTTCAGGGTTGCCACGTGCTCTACTCATGGAATTTTAAATAGATATAAGGCGTAGGACGATTTAT
ACTTCGACGTTTACAATACATATACTGGTAATTGAATATTTGTCTCGTATATATATATCTATATATATATT
> BF01030B1E10.f1   798 1   798    ABI
GGAAACAGGTAAGTTATATGATATTCATTATTTACTATAAGAGGCTACATTATAATAAGAATCTTCATATTTACCATAGA
TAAGCGTATATAACTTCCATAATACTTCCACTTTACATTTGAAATTCTTGAAAACCGTTGGTGGGAAGCGGACTTACTCT
TCAATTTCGCTTAAACTTATCAATCTACTTTAACATTCTTCTATCAGTAAAATTCCCAACAAGACAGCCATTACACATTA
AAAACTTTTTTATTATAAATTTCTTTATAATAATGTTCATTCATATTCATGTTTCCTTCTTAGACTTTTATATGTATTGT
ACTAAATAATGATTAATTTAAGTATAAATGAAACTGTAAATTCAACATTTTGCTACTTATCCTGTATTGCTTTTATAAAT
ATTAGGCAAAATTCACAATACGTACTAATTTAATTATCACTATCACTATACTATAAAGAATGTCACGCGTGTTAATAGCT
TTAACCTCTCTGACCGAATTGATCTTGTCCGCTTTAGTTGGTTAATAAAAAAAAATGGTTAGTCAGTAAAAAAAACTTGA
ATTATGTATTAGTCGAATGATTATATTATATCATGTATGTTATTCTGACGTCTAAGTTATATAATTGTAGAGTTTCATCA
AAATCTGTTTTGTTGTGCCTAGGTAACAATCATCATGCATACCTATACAATCACAACTTTCGTATTTATAATATTAATAG
GATTAAAAGCGGCGGCTATAGTTGAATCTTTTAAATGCATTGCTTGTTAGCTTGAAGCCAGTTTTAGAAGCACTTTAC
> BF01014A2E07.f1   794 1   794    ABI
GGATTNNTNNACGGTGGTGAAAAGCCCTACCTCATCAGCGGTGCCGATGACCGTCTTGTCAAGATTTGGGATTACCAGAA
CAAGACATGTGTTCAGACGCTAGAAAGTCACGCCCAGAATGTGACAGCGGTTTCCTTCCACCCGGAACTTCCCATCCTGC
TTACGGGCTCTGAGGACGGCACCGTGAGGATCTGGCACGCTGGGACATACAGACTGGAAGCGGCCCTCAACTATGGCTTT
GAAAGAGTATGGACTTTATCATCACTCCACAGATCCAACAATGTGGCTATCGGATATGACGAAGGTACCATAATGATCAA
AGTTGGAAGAGAAGAGCCCGCTATATCCATGGATGTGAACGGTGGGAAAATAATTTGGGCCAAGCATTCTGATATGCAGC
AAGTTAATTTGAAAGCTCTACCCGAAGGTACAGATATAAAAGATGGCGAACGGGTCCCAGTGGTTGCTAAAGATATGGGT
TCCTGTGAGATATATCCCCAGACGATAGCCCACAATCCAAACGGACGTTTCGTGGTTGTGTGCGGTGATGGGGAATACAT
AATATACACAGCCATGGCCTTGAGGAATAAGGCCTTCGGAACAGCCCAGGAGTTTGTGTGGGCTTTGGATAGCTCGGAGT
ACGCTACACTGGAGAATTCTAGCACAGTGAAAGTCTTTAAGAACTTCAAGGAGAGGAAGAGCTTTAAACCTGAATATGGC
GCTGANNNTATCTTCGGTGGATTCATGCTGGGCGTTAAGTCCATCAGTGGCATGGCCTTCTCGTTCTACGACTG
> BF01014A2E10.f1   736 1   736    ABI
CCTTGAAGTTCTTTGGATCAAGCAAAACATCTGAAAGTCTCCTGAAAGAAATTTTCTCAGCAGCTCTTGGCTTATCAGTA
GAAGAAAATTCAGAATGGGACGGTTTGTCCATCACAGATCCTTTTAACACCCCAGAGGCAGTTGTACAAGTCTTACATTG
ATGGNNTATCTTCACTTGGAGAAAATAGTGGACTTAAGAGTAAAAACTACCCTCTTATTGTTGATGAATACGAACCAGAT
GCATATGATGCTATCAAACATAGAATTAAGCAGCGCTTTATTAACGGAAACAACAAGCTTGTTAACATTGGGTTATCAAA
CTCTGATGATTTAGTTGCAGCCTCAAAGGTGTTTGGTGAAATTGTTCCTCCTAAGATTCCCAAAAAATCTTTCAACTTGA
AATATGATACCATAGACGAGGATTACCAATTCTTATATGAGTTGGAAGTTTTGAAAAAAATTATTAACAAGTTGAAAAGT
GGTGCAGTATCTCCTGATAACATTATTGACTTCTACAACATTAGATTCCGTTCCCTTCATGCACTATCAGACTACCACGG
CCCTAACTCAATCCAAACCAAAGAGGCTAGACAACTTTTAGTTGAAGCTATTCAGGAGTTAAATGATGCATTTGTGAAGG
CTTATGATGGTTCAGTGCTTGTTACTGTTGTGACTACTGACGTAGCACACACAAGACGTGCTATTCGAGCAGCTCCTGAT
GCAGTGGCTGATGATC
> BF01030B2A01.f1   770 1   770    ABI
ACACCGCTCGGGTGTCGTCGTCGCGAACGCGGTCGTCGCGTCCGGCCCAAGTCTGTGGCGGAGCAGCAGCAGTGCAGCAG
CAACGAGATGCTGTCCCTGCCGCCGCTACACGCTGAGGCAGCCGACGGACTGGCAGACCTGCCCGCACACACGCTCCGAC
ATCTAGTGAAAGGTCGACCGCGGAGGGTGAAGACGAGGGCGCCGACACGACCGGTGACGGATCAGTCGCAAGACATAGAC
GAAGGCCTAGAGGAGTTCTGGCGCACGTGTCGCACGCCGCCCGGCAGCGAGGAGGCGTCGCTGTCGGCTCGCACGCCTCT
GACGTCACGCTCGCTGCACTCCCTGTCCTCGCTGGCCTCCGCCTCGCCCGCCTCGCCCGCCTCGCCCTCGCCGCTCCGAC
ACTCGCCCACACTCCGCAGGGACGACACCATGTACAGTGTGACGTCCGGTGAAAGTACTCCTGTGCTTTTGGAATGTGAG
GTATCTCGCTGCAAGTCTTCCGACAACGTCGGCAGTAAGTTACCCACCACGCCGCCGCCGTCTCGTTCCTCAGATAACGT
TAACACTATGGGCGTAGGATGTACTCGTTCGGGCGGCAAGGCTCGTCCGTGGTCGGTGGCGGGGGTCAACGCGGACAACG
CGCTCTGCACCACAGAGGGCGTCGNGGCGTGCGTGGGCGGCAGCATCGTGGGCATCACTCCCGGCGCCGCACTAACCAGT
AACACACACGCTATACTATACTGAGATGTGCTTAGCAATGTTCAATGATG
> BF01030B2C05.f1   692 1   692    ABI
TATTGGCGAGACTCCTGCATCATACGGATGCTGATGTATTAAGCGACGCGTGTTGGGCTCTCTCATACTTATCGGACGGT
CCCAACGAGAAGATACAGGCTGTAATCGACGCTGGAGTGTGTCGCCGACTCGTAGAGTTACTTATGCACAATAAGTACAC
AGTAGTGTCAGCGGCCCTGCGTGCGGTTGGCAACATTGTAACTGGCAACGACGCCCAGACCCAAGCCGTACTGAACTGTA
ACCCGCTACCGAGTCTACGAGCACTGCTACGGTCCTCTACGGAGACGCTACGGAAGGAGGCCTGCTGGTCGCTGTCCAAC
ATAACGGCTGGCAACGCAGCACAGATACAGACGGTAATAGACGCAGATATTATACCAATTTTGATAGAAATATTAAAATC
AGCCGAATTTAAAACAAGAAAGGAAGCTGCTTGGGCGATAACCAATGCTACAAGTGGTGGGACGCACACACAGATATGTT
ATTTGGTGGAACAAGGTTGTATACCACCCTTATGTGATCTCCTGACTCTGACCGACACCAAGACTGTACAAGTGGCGCTC
AACGGACTCGAAAATATATTAAAGGCCGGACAATCATATCGTAGGAATCCATTCGCAACACTTATTGAAGAATGCTTTGG
TGTGGATAAGATCGAGTTCCTTCAGTCACATGAGAATTTGGAGATTTATCAG
> BF01030B2E11.f1   805 1   805    ABI
CGCCTGCCCTNCGTCGGTCACCGCCCTGGCCGCCGCTCGCACTGGACGAGGACTCGCCGTGGGTGACGCCAGGGGACGGA
TATTCCGTTGGTCAGCACCTGACATGTCGAGTGCGGCGGGCGCTAAGGGCGGCCCCGCGGATCACTGGATCAGAGATGAC
ACCGCGCCATTTTGTACTCAGTGTCAGGTTCGCTTCACAGCGCTGGAACGTCGTCATCACTGTCGCGAGTGCGGCTCCGT
GTTCTGCGGTCGCTGCTCTCGCTACGAGGCCCCAGTGAGACGGCTGCGGGCGCTACGACCTGTGCGCGTGTGTCAGAGAT
GTCACGACAACATACACGCTACGAACGAGTGAAGGCCCCACCTTGTATCTAAGACCTAGCTTTGAACAATTCCTGAGATT
CGCCGACGAATATTAAAAACCTTAAAACTGACGTTATTCAAAAACTATTGAATACAAGAACGGAAATTATTTTAAACAAA
ATCAAATATAATACAATCATATTAATTCATTGTTTACACAAATCTCACATTTATATAAAAAACTCCTCTCACATCACCAG
TAGTGCGACCGCGTACTTGTTTCATTGAATGTTAGTTTGAAATCGTTGATGTATATATGTGACTGTAGATAATATTAGCA
GCTTTTAATAATTTGCATTTACCGGGCAGCAAGCCTTTAATGATTTAATGTTGGTAACATTGACAGCTAACAACATATGC
GTATTATAATTAAAACAAAAATATTATGCTCTGTTGCTGTTTTATTAGAAATCTAAGTATACCATTCTTAATTATATGAA
GCATA
> BF01030B2C06.f1   668 1   668    ABI
CTTCGAGCTGTTGATACAGATGTGTGTGGACAAAAACGACCTGGAGAGGCTGGACGGGTACATGGACAAGTACGAGGACG
AGGGATTCCCGGAGAAGACGTTCGCCTGGCTGGCGTCCCGCGGGGGTCGCATGTGTGCGTTGCTGGTGAGGTCGGTGGGG
GCCCGCGTCCCTCGGCGCCTGGAGTCCTGGCTGGCCGCCGCGCCCGACCGCCTCACCCTCAGGACCGTCCACGCTCTGGC
ACGGGGAGAGCTCGACCTCGCCACGGAGCTGTTCGCCCAGCTCGCGGATAACGAAAATGTTTACGTCAACAGAATGGCGA
CGGCGGCCTCGTTGTCCAAGCTGTGCTCGCTGGCCGGCGGGTCGCAGGAGGCCGCCAGCCGCGTCTGTCGCGCCTTCAGC
GTCGTCCGCCAACACCGCGCCCTGCCCGCCGCCCTCACCCGGAGACACGCGCTCGACCAACACGAACCCAAACTGTTCAC
TCCCGAGGAGCTCATACAGATGTACATTGAGTCCGAGAGTCGCTCGCTGACGGAATACGACTACAAGAAGGCGCTCGACC
TGACGGAGCTGGTCACAGACCTGGAGCGGAGAGACGACCTGCGGCTGAAGATCTGGTGCGCGTGTATCCGTCAGGACGAC
TGGTCGCGCAGCCGCGTGGACGCGCCCG
> BF01030A2D12.f1   685 1   685    ABI
GGTGTGGGGTAACTTGAACGCCCCTCGCGCCATAACGATGTCCGCTATCATTTACTGTCTGCGGTGTATGGTGGGCAGAG
ATATACCGCTCAACCAGGGGTGTCTGAATCCCGTGACCGTTATAATACCTCGTGGTAGTTTACTGGACCCCAGCGACTCA
GCCGCTGTGGTCGCCGGGAACGTGCTCACGTCACAGAGGCTCGTGGACGTCATCCTCAAAGCCTTCCAGGTTTGTGCCGC
CTCTCAAGGTTGTACCAACAATTTGACACTCGGCGAGACCACCTGGGGATATTACGAGACGGTGGCCGGCGGCAGCGGAG
CGGGTCCGGGCTGGCACGGGGCGTCGGGAGTTCACACACATATAACGAACACACGCATCACGGACGTGGAGATAGTCGAA
ACGAGATACCCCATGATCGTGACCAACTTCTCACTGAGGAGCGGCTCCGGAGGACGGGGTAAATGGCGCGGCGGGGACGG
CGTGACCCGCGAGCTGGTGTTCCGACGCACTGTGCAGGTGTCCGTCCTCACCGAACGGAGAGCCTTCCAGCCGTACGGAA
TGAACGGAGGGGAACCCGGCGCTAGAGGTCTGAACCTGCTCCAGCGAGCTGACGGGAGACTAATTAATCTCGGAGGAAAA
TCCTCAGTTACAGCGTCTCCTGGAGATAAATACATCATGAATTCG
> BF01029A2H01.f1   663 1   663    ABI
AAAATCAGTGCATACAAAATGGCTCTAAAAGCGCTTGTGGGGCAAAAGATTATGAATGAGGTGATCCGCTATCGCGGACC
CAAAGGCAAGGAAGCCCAACGCATAGAATGGCGTATCCTGATAGTGGATCAGCTCTCTATGAGGATGGTGTCGGCTTGCT
GCAAGATGCACGACATCTCGGCTGAGGGGATCACATTGGTTGAAGACATCCATAAGAAGAGGGAGCCTCTGTACACCATG
GACGGCATCTACCTCATCACACCATCAGAGAAATCTGTTCACGCCCTCATCAATGATTTTTCTGTCGGTAACCGCATTAT
GTATAAAGCAGCTCACGTTTTCTTCACTGAAGTGTGTCCTGAGGAATTGTTCAATGAATTGTGCAAATCGTCAGCTGCTA
GAAAAATCAAAACTCTGAAGGAAATCAACATTGCCTTCTTACCTTACGAGAGTCAGGTGTTCAGCCTGGACTCTCCGGAC
ACGTTCCAGTGTATGTACAACCCGGCGTTGACACAGACCCGTAATGCCAACATGGAGCGGATCGCGGAACAAATCGCCAC
TCTGTGCGCCACGCTTGGCGAATATCCCTCTGTGCGTTATCGCAGCGACTGGGAGCGCAATGTTGAACTCGCGCAGTTAA
TACAACAGAAGCTGGATGCTTAT
> BF01029A2F03.f1   697 1   697    ABI
GAAATATCTCTGTGATTTGTGGGCGAAGGGCGCTGGGCCGGTTGAACAGAAAATATTGGACGCCAATCCGATCCTTGAAG
CGTTCGGTAACGCTAAAACAACACGCAACAACAACAGTTCCCGTTTCGGTAAATTCATGGAGGTGCATTTCTCCAACAAA
TACCAAGTAGTGGGTGGTCACATATCGCATTATTTGTTGGAGAAATCACGGATATGCACCCAAAGCGCCGAAGAGAGGAA
CTATCACGTGTTCTACTTGCTGTGCGCTGGAGCACCACAGGAACTGCGCTCCGCCTTGAAAATAACCAAGCCCGATGATT
ATTTATATCTGAAGAACGGTTGCACTCAATACTTCACGTCTCCGCAATCTGAGAAGAAAATAAATGCAAGTCAAAAGAGC
AAGCAACAACAAGCCAAAGGCGGTCTGCGAGACCCCATACTGGATGACGTGGAAGATTTCCAAAGACTCTACCAGGCCCT
ATCCCACATAGGTTTATCAGAATCCGAAAAGAAATCGGTGTTTTCTATAGTGGGGGCCGTATTACATCTCGGCAATATAG
AGTTTGAGGAGGAGGGTGGTGCTAGAGGTGGTTGTAGAGTCACACCAGAATCTGAACACGCTCTAGCTACAGCCAGCGAA
CTATTGGGTGTGGATGCCGGGGAACTGNNNATGGCTCTGGTCTCTAGACTTATGCAG
> BF01029A2G09.f1   729 1   729    ABI
CCGTTGCTGTCGCTTCAACGACTCCCAGCGTCAAGCGACGAAGGATGCCGGAGCGATCGCAGGTCTGAACGTTCTCCGCA
TCATCAACGAGCCCACAGCCGCCGCACTCGCCTACGGCCTGGACAAGAACCTCAAAGGCGAAAGGAACGTGTTAATCTTC
GATCTCGGCGGCGGCACCTTCGACGTGTCCATTCTGACCATCGACGAGGACTTCGACAACAGGCTGGTGAATCATTTCGC
TGAAGAATTCGTCAGAAAGTACAAGAAAGACCTTCGAGCCAACCCTCGCGCGTTGCGACGCCTCCGCACCGCCGCCGAGC
GCGCCAAGAGGACGCTGTCGTCCAGCAGCGAAGCGACGATCGAAATAGACGCTCTGTACGAGGGTATCGACTTCTACACC
CGGGTCTCCCGCGCCAGGTTCGAGGAACTCAACTCCGACCTGTTCCGCGGTACCCTGGAGCCGGTCGAGAAGGCTCTGAA
AGATGCGAAGATGGACAAGAGTCAGATACACGACGTGGTGCTCGTCGGTGGATCGACTCGCATCCCAAAGGTGCAGAGCC
TGCTGCAGAACTTCTTCTGCGGCAAGAAGCTCAACCTGTCCATCAATCCGGACGAAGCGGTGGCCTACGGCGCGGCGGTC
CAGGCGGCCATCCTGAGCGGAGAGAGCGACTCGAAGATCCAGGACGTGTTGCTCGTGGACGTGGCTCCGCTGTCTTTGGG
CATCGAGAC
> BF01029B1C11.f1   712 1   712    ABI
CTTACNNTATCTTTCTATTAACAATCAAAAAGAATTCCAAACACTATTACAAAAGAAGTGCCCTCATAAATTAGACATTG
GCGCTGTCTACAACACAAAGCCATCCATTGGGCGCCATGATGCAGTTGTGCTGTCCAGGGAACTTGTGTTTGATATTGAT
CTTACAGATTATGATGAAGTACGAACTTGTTGTCAGGAGGCCAAAGTTTGTAACAAATGCTGGAAATTTATTGTGGTAGC
ATGTGAAATTATTAACGCTGCTCTGAAAGATGATTTTGGTTTCCAGAATATTCTTTGGGTTTTCTCTGGTAGAAGAGGTT
GTCATTGTTGGGTATCAGACTATGAAGCAAGAACACTAGATAGTCCTGGTCGTGCTGCTATTGCTGATTACCTTTGCCTT
ATTTTTGGAGGGGAAAATAAAAATAAGAAAGTACATCTTGGAAGTGATAACTTGCACTCTAGTATAAAGAGGTCTCTCAA
TATAATTGATAGATATTTCCTTGAGATACTAGAAGATCAAGATTTTTTGTCAACTTCGGAGGGTACAAAAAAATTTCTAA
AAATAATACCAGATGACACCTTACGTAAACAAGTTGAAGATAGCTTCGGAAGAGGATCGTCTACTGTTGACAAATGGGAA
TGTTTCATACAAACCTACTATCAGTTCTGTAAAGAGAATATTAACGCTATCAGAAAAATGAAATACCTAGTC
> BF01029B1D12.f1   759 1   759    ABI
AAATTGNNTTTATCTTTATTTATACACGTATATTATATTATAATTATAGTAATTATATTTCCATTAAACCTTCGATAATA
TTGGTAAGGACATACAAAGCTATATAATTGCATAATTAATGTTTAAATTCACGTTTTCTAATATTCATATTTTATTGTAA
ATATTGGATACACTTAAATGTTTTAAGATAATTTCTGAAATAAATGCTTTATCCCATGAAATATTTTCTTAAAAAAATAT
TCTAGAAGTAATGAGAAACACAGCAGTCATAAATTTCTACTGTAAATAGAAGCCCGCTGTTAAGGTATTACAAAAATGTT
TTTAGCGGAGATTTATATAATTTAGTATATACTATGTGTAATTTGTACGTTATGACTTGCTAAATATAAATACATTATTT
ACTAACTACTAAATACCTCTTATAAGCTTCCACGTTGTAGACATTAATACATTAACTTGTTTGCCCGCGACTTCGTCTGC
GTTAATTTCGGTGTTAGTAACATATTTATAGCTGACTGGGAGAACTCTTTTCCACCCTAGAGGCTATAAATAACCAGATG
TTTATCAAGTTTTTTTCTTCAGAACAAAATGAAATATTATATGTCCGTCTCCTGGTTCTAATCTATCTCCCCACCAATTT
TCGACCATAACCCTAAAGCCGTTCCTGAGTTATAAATAGTGTAACTAACACAAGTTTCTTTTATATACATATATAACTAT
GTAAAAAAAATCATATTTACCTACTTACTTAATAAATAA
> BF01029B1E01.f1   759 1   759    ABI
TCTTGACGGTGGTGTTTGGTCTCTTCGTAATTTGTCAATCTCCGTCCCTCGAGCTGTTCTCTCTGGTGAGGGTCAGTCAG
CTGTACTAAGGTGCTCTTACGATCTCGAGGGAGCAGCGTTATACTCCATAAGATGGTACAGAGCTGAGACTGAGTTCTAC
AGATACGTGCCTAGAGAAATGCCACCAACAATGGTATTTCCTCTACCGGGTGCTTCGGTTGATCTTGCTCAGTCAGATCA
TCAACAAGTACGTATAGTGAATCTCAATAGACGTCTCAGCGGTGACTATCAGTGCGAGGTGTCCGCTGATGCTCCTTTGT
TTCACACTGATATACGATCTGCTCCGCTCACTGTTGTCGATCCACCATTCCGTGCACCACATCTCTCAATATCTCAAAGG
AGTTATGCTCGAGGTGATGTCATCCGCGCCAATTGTTCCGTCGACGAAGCCTACCCTTCCCCTAACATAACTTGGACTTT
GGATGACCACAAGATAGCAGAAACTATATCTTGGAGGTCTTCTGATTTGGACTTCAAAGAGCGAGGTGCTTTTAGTCAAT
TGGAATTGACCGTACTGGAGGCAGAACACTACAAGGTGGGACTGACTTACACCAGCGCTAGTCTTAACCGAGCGTATCAG
GATCACTACATCTACGACAGAGACCTAGAAGAAGATACGGATTTGATAAGATACACAATGGTACCTCCTCCGAGCTCCCA
ATTNNCACTTGGCTGCGTGGCAACCATCTATGATATCTA
> BF01029B1E02.f1   729 1   729    ABI
TAACCTTGTTCAGGCTTATATAGAATTAAATAAGTTTTGCCAAAATGGAGACTACGAAAGAGCATTGAAGGCTGCAGGGA
AAGTCCTGCAAATATCTCCGAACGAACAAAAAGCATTTCACTGTAAAGTTGTGTGCTTCATACATTTGCACAACTTTAAA
GAGGCTTTATCTGTCCTCTGCAACCCCAAGAATGCGGCGTTGGCAGCTGATCTGGTGTTCGAGAAGGCTTACTCTCAATA
CCGACTGAACTGTCCAAAAGATGCCTTGGACACTGTGGATAGTGCGCCTGAGTTAACACCAGCATTAAAAGAACTTAGAG
CTCAAATCTTATACCGACTGGAACAATACCAGGAGTGCTTCAACCTTTACCGTGATATAGTCAAGAATACTGACGACGAC
TATGAAGATGAGAGGAAGGCCAACTTGTCAGCCGTGGTCGCAAATCTGGCTGCTATCAATCCATCGGCAGATCTTCCGTC
ATTTGAAGAAAATACCTACGAACTATCATATAACTCGGGAACCACTTTAGTCATGCGCGGCAAGTACAATGAAGCGTTAT
CAGTGCTGAAGAAGGCCGAACAAGGGTGTTCGGAAAGCATTATTGATGATGGAGGTACAGAGGAAGAAGCTAAGGAAGAA
GCTGCTATTATACGGGTCCAGCAAGCATTCTGCCAACAACAAATGGGCAAGGAAAAGGAAGCGGCGGCCTTATACCATAA
TGTTCTTAA
> BF01029B1E03.f1   738 1   738    ABI
TAAACAATTAGAAATTAGAAACAAATATAACAAGACCTGAGGCTGTGATTAATACTTTAAGGAACAAAACATTTAACTGG
CTTCAGTATGCAGGCGACCTTGCCTCCGATGTGGTCCGAGATCGAGAGATACAGGCGGAGACGGGGGCGACTCACACTGT
CAGAGTTGACGGAGATCACGGCCAGGGCACATCAGCTCCATCTACAGTCCCAGATGTTCCAGCTGAGTCCCCAGGAGTTG
CGACGTCTCCGCGAGCTACATGCTCGCCTGGACTGGTCTCGAGCACACCGACCGGAGATAGTGTTGTACTCGCCCGCACA
ACTCAGGCAACTCATAAGTCTGAGTCGGCCAGCCCTGGACGTTCCCCTGGCGAGTCCTCCGTTCCCTCGAGCCCCGCCCC
CGTCCCCGGCCGGGCCCTGGCGTCCCGGGCCATTAGGGGCGCCCTGGCATCTCCCTGATAGTAACCCCTCGTCCGAGCCC
CGCAGCCCGGGCGGGGAGTGGTCGTGGCGCGGAGTGCGCGGCTGGGGGGCGGGCGCTCTGCTGCTCGTAGCCGCCCTGCT
GCTGGTGCGGGCCACCGACCGCTGCTTTACCAAGGGCTACTCGCGCTCGCGAAGAAGACGTTCCGAGGAATGGCCATCAG
CTAATGTGCTCGCCACTAGTCAACAAGGTTCCACTAACATAGAGCTGGATCTCCATCCAGGGAACCTATTCCCGCTAGAG
TCTTCGCCGCCGCCTGAC
> BF01029B1E07.f1   636 1   636    ABI
TATGGACACGGTAATTTATAAAACCAAGACCNNTTCAACTAATATTGTAAATCTTCAGGTGGCAACCCTATAAAGTTTAA
ATTATACGAGATATATGCTTTGGATACACACAAAGCACTGCTCAATAAATAAATTAAATGCACAAGAGCATAAACAGTGT
GTAAGCTATTTGATTTTAAATAAAGCGACAACATGTTTTATTCATAACATGCTTCGTAAGTCAGAACAAAGTTTTACTTA
TTTTACTCATAGTTTAAACCAAGATCTCCAATAGAGTCGTTTCTTATTTAAAAATATGTCTCCACACAATTAATCTTCCG
ATATAAACATAGCCGACTTGCACCGTTAGTATACTATACATGTAGTTGAAAATATTGTAGACATCTAGAGGGTGTTGTCG
CTAGCTTTAAGTAGATCTAATATAACACGGTCCCATGAAAAAGTACGTTTTATGTAAAATAATTTTATAACTAAATTAAA
AAACAATGACCTCACATTGACTTCGCTTTATTGTTTGACATGAGCTTAATTTATTTAAATATAACTAATTAACGCCTGAT
TTTAAATAATGAATCCATTTATATCATATTTTATTGTTCTTTTGATTGCGTTCAAAGTTTAATAAATATATAAATA
> BF01029B1B06.f1   765 1   765    ABI
GTGAACGGTCGCGAATCGGAACATATATAATATATTAAATACAAGTGTTTTTTTCACTTTAACAAACCGGATATATCTGT
CGGCCATGTCGTGAAATGGATGGTATACAGATGGAACCCATTGGAAAATATAAGACAGACCGCAACGGTTCAGCTAAAGC
TGCTGCGTGGCGCAACATGGTGGACCAGGACCTAGACGACGTCGCCTTCCTAGCGGACACAGATAAAGCGCGAGAAGCGA
GGGAGCTGGGGGATGCTCCGGTGGCCGTGTGTTCTCAGAGGCGAGCTCTCTGTTTAGCGGCCCTCGTCCTGTCCGCTATG
TTTGCGACGGCTCTGCTGGTCGTCTATGCAACACCGCAACCAGGTTATTTATATATATATATATATAGGATTTAAAACAT
TCGTTGTTTTTAAAGAGAGACACGTCATCGCTGACGTCACTAATGTCATTTCAGTACGTCCCATGATGTTTCAGAATGTG
ACTTCAATTCTCCCCAACGTCCTCGTATGTCTCGAAGGTTCTATATTCGTCAGCGGTCCGCACTCACTGACCTGTCCCGT
CGCGCGTCCACACGTCTTGTCTATACCGACATCCAAACATAGTTCTATTCTCCTTTAAACTAGTCTCTGATTTCGTTTGA
CTTTTAACAATAACTATGAACACCAGTAAGGTTTTATACTAACTGACGACAGCCACGAGTAATTTCCATGTTTTCTGTAT
ATATATATATATATATATATATATATATATATATATATATATATA
> BF01029A2D12.f1   778 1   778    ABI
CACTCGGNNTNTCTGGGTATTTTTTTCATTGGCTTTTATTGCATTCACCCGCTGTTCAGGGGCAAGTGCAGTAATGTGGA
TCAGTCTCAGGAGTTTTCATAGTTTCTAGTCAGAGGTCAAGCCAAACTTTAGGCAGCTTCTGTCGCTGGCAAGAAGCAAT
TTGATCCAATTTTTGTTCAATTTTTGTTTGTGCAGTTGGGCACGTGTGGGCTGGCAGTGAAAGAATTGTTATATCTGTGG
CCAAAGCAGTTTCAACTAGTTCGAGAGACATATGTGGAATGGCCATGACCAGTACCGGCCGTTGGTCACCCAGACCTGTT
CCCGGATGTTCTTAGCCTTGAAAATGATTAGAGGTGGTGGTCGGCCACTTGCAGTATTAGCTGCTAGCACCAAAGTCGTA
TTTTCCCTTCCAGATGTGCTGATAACTCTGGATGAGCTTTCACTTCTTTCTCCTATTATCCTGGATTTTTACTGGTCGAT
ACTGACACTATTTTCTCTAAATTCCATATTTGTTTGGGCTTGTCTTCTAACTTTAGCTCCGTCAGAACTTTTTTAAAAGC
CCAAAATTTCCATAGACGATGATGAGATCTGTGGCAGCTTTTTTGTCGCATACTCCACCGGTTCTGGCATTCGAATTCAC
AAATTATGTCGTTTTTGATATGATGGACCAGTCTTCCCCTGGTGTGCCTCCCTTAAATGGGGGTTTCGATTTTATTCTTA
TTAACACACTCGCCTACTAGCTATATAATTTCCTGTCGGCTAAAACCAAAGCCACATT
> BF01029B1F02.f1   704 1   704    ABI
TCACATCGATTTAGTTTCGAAAAGGGATTTCCCCTATATAATCGTGTTATAGAACATACTTTTTTTTACCAAATTTCTTA
GAATTATTAAGAAAAAATTAAATGACATTTCGTCTTACTTTAATATATACTGCTAGAGTGTTTTTTTTTATTTGTTTGTA
TTCTTGTGGTCTATGAATCTGAATTCTCATGGCTCTTTAATTAAAATGGCTTAACCCACTTTACAATCACAAGCATGTGA
CGTCACATGAATTAATACGTAAATGGTATCTCAGTTTGTCACTACATATTAAATTTATAATGGTAAAGTCTGATGATATT
TCTTAGAATGTGTAATGTTTATTTTTAGATATATTATTTATGTGACGGACTTCAATATGCAATAATTTTTCTGTTCTAAA
AAGCAGCGATTCTGACATATTAAGGTTTTTATGTATAATAAATCTTGCAAAAAAAAAGCGTTCCGTAAACAAAATAACGT
TTCAAATGAAACAGATGAGTTATGAATGAAGACAAATAGTTTTTTTATATGATCCGTTCTCGTTATGATATTGAAATTGT
ATAACGCGAACACATTGAGCTATATTGTTAATGAAAGTGTAAATATTCCTAAAATTAATTAAGCAACAACTGTGTATGTA
CTTACATTCCTTAATTCCGCGTTTAAGATCGTAAATCAGNAGCTTTAATGTTAACTGTCGCTAG
> BF01029B1F05.f1   684 1   684    ABI
ATAAAAATATCTCCAGATACTTTTGTTTACCGCTAAGTCAAATTCGCTCATGTCCACNNNTTTTGTATACAAAAAAATAT
CAACTAAAAACCAATTTTTACCATCTCACCAAAAATATGGATCCCAGATCATATTTCTGGCCGTACTATATGTATATATT
TTAAAAACAAAAGCAATGTATTTTGTGTGTTTTTTTTAATACGTTATTTACTTAAATAATAATAAAATGCAATAAGAATT
AAAATCGCCAAACAACTGTAAATACACCGACGACGCTTCATATATATTAACTGTTGGAAATCACACACGCAGGTACAAGC
GATGCTTTAAAGACCAACCTTATTTAGTGTACTTAAAAGCTCGAAAGATCCGAGTCATAAAACTATATAGTGTGTGAACA
CTTCCCCGGGACAATACATAAATGTGGAGAATAAGACAGATTAGGATAAATTATATGTATGATCAGGTCGGGCGATCTCT
CGGAGCGTCCATACTTGATCTGACGGGGCAGCATCCTAACTCGCGAATCCCGTGCTCCGAACATCGTAATCTGGCTGCCG
TGCGCGACTGGCTCAGGACGCACTCGAGGACCGCGCGCCCTCAGTTGACTATGTCGAGACTGCGGCCGAAGACGTCCTCC
CCGACGAGGATGCCGTTGTTCGCGCGCTCCAAGGCCAAGGTGAC
> BF01031A1C08.f1   726 1   726    ABI
ATGGATTACGATGGTAACTGGTATCTTAAGCGGGGCGCTGTTGGGATGCCAGCACATGGACTTTATAGACCAATTTACAT
TGAAACCAATGGAAACACAAGAAATAAAAGATCCATTTTTTCTCTGCCTGATGTCCTTGATCGTAATGATATTTCACTAC
CAGAAGATTACGAGAACGACAACGATGATAAAAGATCAGTTGGAAGCATTCCGCTGACGAGAATTTCGGGATTAGGCAAT
ATATCGCTGATTCCGAAGTTGACGCAGCCATCGATTCAGACGACTCCAACCTACCGTCGCCGCCAATACCTGCTAACTCG
CACCCGACCGGAAGGTACCTCCACCGTTCGTTGAGCAACGAAATACCTAATACCCCTTTACCACAATCTCCTTTGTCCCT
TTCTTATTCCAACACCCCGAAGGACCCCTGGCAGATAAAGGAAAACCCGAAGTTCTATTATTTTAGGTCTCTCAAAGTTC
CATACCACGCTTCAGACAAGAGATATTTGCTTCTTCCCGCTGTTGATAATATTCTATTGAGGAAGTCGTACCGCAACAGC
AGTCTTCCCAGCCGTCGTAAAAATCAGTAGCTATGCGGCTGTAAGTCGGGTGGCTCAAAGTCACGCGGCTTATAATGAGC
CAAATCATGTCAACCTGGGGATACTAAATTTCATCAGTCAATTCTATAAGTGTTAATCTTTGATAACCTTAAACCAAGAA
TTTTGA
> BF01031A1B03.f1   787 1   787    ABI
CCGTTGCTGTCGGTTTGCATTTCATCGACGTCAATATGTTACTATTATAAATATTTGTGAGCTGGTCTCTATACTTTTAT
GTACTCAAAAGATATTCGTTAAACTGATGTAATGACTTTTTTTTTTATTTTTGTTCGCTTTTATAATTCTGTCATTGTAC
CTCCAAACAAAGTATTATTTTGCAACTATTAATGTTATGCTCCATCATTAAACTGTGTCAAGAATGAAGGTCCAATGTAC
ATTATTTTCTTAGGTAAATTAAGATTCTATTCAGCTAACATATTTACAAAACGTCTGATTTTAAACGCATAGATACCTAT
GATAGTATATGATACGTCGTATGAGGACAAAAATATATATATATGTATAACAAAAACGCTTAAATACATTTGTGTGTAAT
AGAAACATTACGCTTAGAACATTTTGTGTTATAATAAATATAATATTTAAATTATCTTGAATAATGTTTGTACTTGTAGA
TCTGTGTGATGAACGCGCGATGTAAATGCGCGTCATACTGTATTGGTAGTTCGCGTGAGGACAGATTGTATATCCGGATG
GCGACACACCGATAATAAATCGATAATTTACATCTATAAAATGTGTAACTAGTTATAATATGCTCGTTGTGTAATATTAA
TTTCTATATAAATGGATGTACCTTCCTATATAAATATTTGAATGGGTACTTTGAATAAAACCCTGTATACATTGCGTTCT
ATGCGATATATGTATGTCGCCTTTTTTACTCACGTACTACCTATAAGTTATATCACATTAGCTAACT
> BF01029A2B07.f1   810 1   810    ABI
AGAGAAGCAGCTGAAGAAGAATTTAATATGATTGGATATGATGATATTGGTGGATGTAGAAAACAATTAGCACAAATCAA
AGAATTAATTGAACTTCCTTTACGACATCCTGCTCTTTACAACAAATTGGGAGTTAAACCACCAAAGGGTATTTTGCTTT
ATGGACCTCCTGGAACTGGTAAGACCCTCATCGCTAAAGCCGTTGCTAATGAAACAGGTGCTTTTATTTACTTGATCAAT
GGTCCAGAAATTATGTCAAAAATGGCAGGAGAAAGTGAAAATAATTTAAGAAAGGCTTTTGAAGAAGCTGAAAGAAATAA
ACCAGCCATTATTTTTATGGATGAGATTGATGCCTTAGCTCCAAAGAGAGAAAAGACACAAGGAGAAGTAGAAAGGAGGA
TAGTAAGTCAACTACTTACATTAATGGATGGATCTAAATCAAGGGATGGTGTGATTGTACTCGCTGCTACTAACAGGCCA
AATTCTATCGATCCCGCCCTTAGACGATACGGGAGATTTGATCGAGAAATTGAAATTGGTGTTCCTGACGATACGGGACG
ACTTGAAATTTTAAGAATCCATACGAAAAACATGAGAATGGCTGAAGATGTAGATCTTGTTGAAATTTCTCAAGAACTCC
ACGGGTATGGAGGTAGTGATATCGCTTCCTTATGTTCAGAGGCAGCTCTTCAACAAATTCGAGAAAAACTTCCTGAAATT
GATTTGGATTCTGAAAAATTAGATGCTGCTGTTTTGGCTTCTTTAAAAATTACAAGAGAAAATTTCATGATAGCCATTTC
TAACACGGAC
> BF01026A1E06.f1   716 1   716    ABI
CTTTTCTAAAACGCAAAATNNNGTCACTACAATATCCTCAGTCTCTAATATTACTTTTCGTCACATTTTAAAAGTCATTG
TTGCATTTTATAGGAATCGATGATTATTTTTGATTGTCTTCATACATTGATGTATTCGTGACTGTGTTTAGATGTAAGTT
TCTTCTTTCTAAAATCTTCTATGTGTCTATTTAATCAAATGGGTACCTAGTTACTGTGTCGTTCCTCAGCTTCTGAATCA
TTATCCTATTCTATTACAACGAGACATTGGGAGCAAAACTATATCAGTTCTATCCAACCACTAGACTGTTGATGTATCTG
TCGACTCCTGTTGCTGTCTTCCTATTTTTCCAGGACAATATATTATATAACAAAAGTATATTGTTCTTCCTAATGCCACA
TCGATTCGTTTGGGAACAGAATATTTCGAATAAGAAATCTAAGGCCACCCTAAAACTAGTGCTCTCCGGCTATTAGACTG
TTGACGTATCTCTTTACTCCAGTTGCTGCCTTTATATTTTTTCCCGGACAATGACTAACACAATTATATTGTTCTTCTTA
ATGATACATAGATCCGTTTGAGAACAGAATGTTTCGCATGAGAATTCTAAGGCCATCCTAAAACTAGTGCTCTCCGGCTA
TTAGACTGTTGACGTATCTCTTTACTCCAGTTGCTGCCTTTATATTTTTTCCCGGACAATGACTAACACAATTATA
> BF01029A2C06.f1   716 1   716    ABI
CCATATTAGGCATTTATGTTTTTTTGAGCTAGATTAATTTTTAACTGTTTAGTTTTATAGCGGCATCGTCATATCATTCA
CTTAACTAATATTTATTATACGTTATAACTACTAAATGAAGAATATTTAATTAAAAGTTTTAGATTACGACCTAGGCCAA
ATGGATAATTTAGCTGAAAATAGTGCAAAAAAGGGGGGTACTGATCTTGAAACTCTAGATTATCTCCGCGGTGTGAAATC
TTCAACGTGTCTACTTCTTCCCATGACTCCGAGCCCTACCCAGTTGGATTTTAAACATCCACTCTCCGAAGAAATGACTG
AAGGTGCTTTTTTGACGCTGAATGATGATTCAAAAATAGTTGATCTTCAATGCTCTCCTGATCCTTGTAGTGGAGATTCA
AGTTCATCGGCAGATTCTAATTCAGTAGTCCAAGATCCTGTCAGTGCTCAACTTATCAATAACATAAGCATGTTGGACTA
TCAGACTTTGAGTAAAAATGGCGACATAATTGGACAGCCTGAAATCTGTAAACTTAACGGAAGCTTAAATGTGAGCAATA
GGAAACTACCACATTTTGTTAACTGGAATTGGTGCATTATAAGGAAGGTTCTACTATGGTTTGTTGTTTCTGGACTTGTT
GCATGCACTGGTACTATTATAGCTATGGTTATCAATATTCCAAAAGAATGTAACCCAGATCTACCGTGGTATCAAG
> BF01028A2B07.f1   784 1   784    ABI
GGAAAACAAAAAATAATTATTGTCTATTACACGAGCGTTTATGTTCAGACGTAGTATTGTGATGTGTATATTCGTCCTAA
TTTTATGGTATGTATTTAAAAAAAATATATTAAAATGCGAGATTCAATTCACTGTAAAGAAAATTTTAACTAAGTTCAGG
CTTTTTGTATCATAGAAAAAAAATTCTTCATTATAAATGTATGCTGACAGTATCAGGATGTTAGTGATAAGACTCCCAGC
GTGTACATATATGGGATTAAGAAATAAACAGCTCAGAGTATTAGACGTAAGTGACTTGGTCCAGTGTACGGACTGGACGG
GGGCGGAGACTTGTAAAGTACATCTAAGATGGGGCGACGGGCGGAGTCGGGCGGGGACATAGTGTTGTGTAGGTTCCGCT
GTCTCTCAACACATTACTGCTGCACACTGCTGGCTTATTTGGTTACCTCTGACCCAAACAACAGCTGCTTAAGTTTAAAA
TACTACGAGATTTGATTTGTTAATGTCTGATGGTTGGTATATTTTAACTTGTCATAAAAAACAGTCTCCATCATTAAGTC
ATTGTAAGATTTGCTTGATTTCAATGAACTAAATACAATAATGTGTTATTATTTAAATGGTTATTTGGTCACGGAGCAGC
GTGGTCAAGGTCAATGTCTCTTTCTTCTTTTAAAAATAATTATGTTACGAATTNNNTAAAAATATAAGCCAAGCTCCAAC
GACACAGCACACAGCAATACCTAACGTAGTGGACTATCGAACTTGTCGGGTCTCACTCACTGCG
> BF01029A1G05.f1   776 1   776    ABI
TATTTGTCTGTGCTAAAGTAGTTTCGTGGAGTGAGTGTTTGCAGATAGTCATCACAGTTTTTGGGACCTGTAAATACTCC
CGCACTTCACATCTAAAATGGCCGAGTCAAATCCTATCTATGGACCCTTCTTTGGAGTTATGGGGGCGGCGTCTGCTATC
ATTTTCAGCGCCCTGGGAGCCGCCTATGGAACGGCTAAGTCAGGTACCGGTATCGCTGCTATGTCTGTGATGCGGCCTGA
GCTGATCATGAAATCTATCATTCCCGTTGTCATGGCGGGTATCATTGCCATCTACGGTCTGGTCGTGGCTGTGCTGATTG
CTGGATCCCTCGAACCCCCAGCAACCTACTCCCTTTTCAAAGGGTTCATCCATTTGGGTGCCGGTCTCGCTGTAGGCTTC
TCTGGTCTGGCCGCTGGTTTCGCCATAGGCATTGTGGGTGATGCCGGTGTCCGCGGCACAGCCCAGCAGCCGAGGTTATT
CGTGGGAATGATCCTTATCCTCATTTTCGCCGAAGTGTTGGGTCTATACGGTCTCATCGTCGCCATCTACCTTTACACGA
AACAGAGTTAAATTATCCAATAGCAACCCGTCCCCTGTGCCGTCTTCTGTAACATCTAGCGCACAGGGGGCGTTGTAGCC
GGTAGCGGCCGAGCATAGCGCCACGAGACACTCACCTTGTAGTACCGATCTTGCTTGACGCATATCNNNNNACGCGGACC
CGATGCTGCGCCCGCGTCTCACGGGGACGCGACTTTATAAACCGTTTTCATTTACT
> BF01028B1H08.f1   772 1   772    ABI
ATCGACTGNNNCAATATTTTAAGATATTGGATTAGTACATATAACTTTTACATAAACTTTTTACAGCATGAAACCGTATA
TACTTAGAGCAATTAGGGCTAATGTGAATGCATTTTAAGCTGAAATATATGAATTGACATAACTTTACTCTATGATATTA
CAAAATGTATGTTTAAAGTAACTTTCGTCCCATATTTAAAATAACTAGTGAATAATTAATGTCTTAACTTTTATGATTAT
CTTTACACGCACTAAGAGCATAAGTCAATTGTTCTTGCTTTTTGATTAGTGTTTAAATCCAGCTTTGTTAGAGATGTAGT
TTTTTTTTATTAAGTCGATCTGTCCATTTTGATGGTATGTTTTGAAAATATATTTCTATTGAAATTCATTTTGCTTTTTT
ATTCTGCCCGCTGTGCTACCCTCCGTTCATAGAATATTAGTTTTGCATCAATTATTCTCTTGTTTCGACAAATCACAAGA
AAATCAAAACTTATCTTTGAGGAATGTTTGCACTATATCATTAAAGATAAACTTTCTTGTAGATCACTCTAGTTAAAAAT
ACACTATCTTAACATTAGTAAAAGTTATAGTCACTTAGAATGAAATTATAATGTCATCTCCAGACATTGTGAACGAAACT
ATAATGTATTATTCTTTCAGGAGAAACATTTCGAGAAACGTTTCTGGAAACAAGTGACCAGAAGACGTCAATCTTGCGGC
TCCATCAGCCAAATATAAGNNNTGACAAAGACAAAGCCCCAAAACGATAGTG
> BF01027A2B04.f1   707 1   707    ABI
CCGTTGCTGTCGCCGTTGCTGTCGGCATCGCGTAGCAAAAATTGTTTCACTTGAAAGCAATTTTCTTCAGCTGACGATAT
GAGATTTAGATATATATATATAATTATAAACAGACAACCGTGATAACTAGCTTTTAAAACATGTGAATACGGATTAATTC
ATTAGTTTTTTTTGTTATTATACCTGTGACACAAACTATTCCTATACTCCACCATGTGCTGGCTAGTCTCTCCACCAAAG
AGGACCCTTTCCAAATGGCTCTTTTCAGTCTCATCTGTCAGAAGGTGCTCGCTCTTAAACCGGGGCTGTTTGTGGATGAA
TTCGGACACAACCTCCTAGCGTCAGCTGTCCTCAGATGTCGTAAGATACCACTCCTGACGCGGTATCTGGTCCAGTGTGT
GAGAACGGTCACGCGTAGCGAGACATACAGACCCGCTAACGAATATGTGTTCACTGAGGTCAACGACCTCGGTGACAACC
TTTTCATAGCCTGCGCCAGAGCTGGCGACGAATGTGGTGATACCCTCAGTGAGCTCGTGAGGAAGGAGGAGAATGACCCG
CCGCTGTTCAACATACATCACACCAACACTAACGGTTACACGGCGCTGCACGCGTGTTGCACGCGGCCGTCGGGCGGCGC
GGGCGCGGCACACGTGATGCACGTGCTCCTGAGACACGCCGGGGCCGATCTCTGGAGGGGGGATGTC
> BF01028B2A08.f1   715 1   715    ABI
GTGATNNNNNAATTCAAATTCAATTAAAACCAAAATAATTTATAGAATGTGAATAAAATTTCCATATAATAACAATATAT
CGATTTAAAAACATGGCAGCTAATAATCTCCCATATGAGGTCCTAGTTTATCTTTTTAAATATTTACCTAATTCTGACAG
AAAGGCGGCTAGCGAAACTTGTCAATCTTGGTATCTCGCCGCTAATGACTACTACTTTTTAAAAAACAAAACTCTTGTAT
TTTATAGAACAGACTTGCTAAAAGAGGCTTCACCACTGCAAGTAATTGAAAATACAATAATACCATATTACAATTTTATA
TTCAATGAGGTAGAACTGTCCCAAAAGACAAATTATTTTTGGGAAAAAATTGGAGAAAACATAAGAAGTTTGACAATAAG
AAAATGTGATATTCATGAAAAAACTATTGATTATATTTTAGAGAAATGCACAAGCTTAGAAACATTGAACATACAATGCT
GCAAGGAACTCTTTATGTCCGGATGTCTATTGGAGAAGACAAACGGTGTGATAGCTAATAGTTTTAAGAACTTGAAAAAT
CTAAACTTGTCTGAAAACAAATATATAACCGATGCATTATTCTATAGGTTTGTCAAATCTGCACCAGAACTAGAACATCT
ATGTCTATCATTGTCCCCAATACAATTCCATGCTGGATTTGTTAAGAAATTTTACTCGCAGACTACTAATATATT
> BF01028B2A10.f1   671 1   671    ABI
TGACAACCCTGTGGTGGTGCCACCCCATCGAGATCTGAACGTCTTANNNNNCGAGAACCCTACCATCGGTGAAATGGAGG
ACTTGGAACCAAGTGTAAATGCCTCAAATCTGGAGAAATTTCAATTGAAAATAGCGCAACACGAGCTCTATGAAGACGGA
GAGCCGCTGGTCAGCGCCATTCTTCGCGACATGACCTTTGAACCCATCCTACATGTTGAACAAAAGGAAGGAGGAACGCA
ACTGAAGCTCATCATCGACTATCCAAATGGCGTGCAGGCTTTATTCAAACCGATGAGGTTCGCCCGGGATGTACAAACTC
TACCTAATCACTTCTACTTCTCAGACTATGAGCGGCATAACGCTGAAATTGCTGCTTTTCACCTTGACAGGATACTCGGT
TTCCGTCGAGCGATGCCGGTGGTGGGTCGAGTTGTGAATATGACCACTGAGATCTATGACGTCACTGAGGGAGACATCTT
GAAGACGTTCTTCGTATCTCCAGCGAACAACTTCTGTTTCCACGGCAAGTGTTCGTACTATTGCGACACAGGACACGCGA
TATGCGGCAATCCGGACATGTTAGAAGGCAGCTTTGCGGCTTTCCTACCAACCTCGGATCTAGCGGAGCGTAAGGTGTGG
AGACATCCCTGGCGAAGATCTTATCACAAAC
> BF01025B1G01.f1   808 1   808    ABI
GCCCCGCTCNNCATCATGGCTTCACGTCTTCCAGAAGGCAGCTGTTTGCACAGACGCACCACATTGCTCAGGAATCGGCA
GGGCCATTCTCTCAATAAACGGCTCAGCAGTGGACGCGGCCATTGCGGCCATGTTCTGCAATGGTTTACTCAACCAGCAG
AGCATGGGGATCGGCGGAGGATTCTTCATGACGGTTTATATAAAGGAAGAAGAGAAGGCATACTCCGTGATCGCGAGGGA
GAAAGCTCCGGCTGCGGCAAAAAGAGACATGTTCGGCGGAAGCTCATATGAAGCCTCCAAAGGTAGCCTTTCTATTGGGG
TGCCGGGCGAGGTGCGTGGCATGTGGGAAGCCCACAAACGTTGGGGGAGACTGCCGTGGGAGAAGCTGATCAAACCAACT
CTAGAGTTCTGCAAATACGGCTTTACCATCTCCAAGGCTATGTACGACGGAATAATGAGCGCGAAGTACATCAAGAATGA
TCCCACTTTAAGGAGAATGTACTGGGATTCGTCAAAGAACGCGTACTACCGTCCGGGAACCCTCGTCACACCCAGCCCAG
CGCTCTGTAGAACTCTAACCAGGATCGCAAAAAAGGGTGGTGACGAAATGTACAACGGATCCCTGGCTGCCGACCTCGCC
GATGACCTCAATAAGACCGGAAGCATCATAACCGCTGAGGACCTTAAGCTATATCAGCCAAAGATAACAGAACCGTTGGT
TGTGCCGCTCGGTAATGGCGACATACTATACACCCCTCCACCACCGAGCAGTGGCGCCATCTTGGCTAACATTCTGAACA
TACTAAGC
> BF01028B2A12.f1   701 1   701    ABI
TAGTGGAGATGTTAATTTTTTTACGTGTTTCATAGTCGTGATACTAACATTAAGTTTGTTTAATGATTTTTTTTTAAACA
GTTGTCGGCTATCCGCCTTTAATTTATATTTTGAATAAGAAAACAACTTAACATATGTATATACAATATATATTAGGTCA
TAATGTCATTTTATTCCAATGATTAGTGTTATGCTAGGTAATAAAAAATTTAAAATTTTTAGCTTGTAAATATTTACTGA
ATATTTTATCTCTTTTCCATTGACAATACAATATAAAAATTTCATGGTTATTGTCTTAGCGGTTAGGGCATGAGTGAAAC
ATACAAATAACTATTACATATAAAAATAATATAAACATTAGTTAATATATAATTAATAAGTAATTTAGAAAAATGTCCCA
GTACTTTATACATGGTGATTGAGTATTTTATCTATAATATTCTAGAGTATAAATATATGATAATTCACAATGCTCACTTC
ATATATAGAGTGTAAACACCATATATACTTAGACATTTGATTTTTTTTTACAATATCATATCATGTAAAACCTCTTTGAA
TATATATATATTTTAATTTATCTATGTACGCGACCGTCAGATACATAGAGTGCTATAATATATATTTTTTCTTATATTAC
TTTTGTACATCCATGATGGATATCATCATCATCATCAGTCATCACCTCAATAATATAGTTT
> BF01027A2B07.f1   729 1   729    ABI
CAACCCAACAAAAACAGCAGAAATTGGTCCAAGCGCGTTTAAAAGCAATATCTGCTGCAAAAGAAATTCTTAATGAAACA
CCAAACAGCTCTTTTACTAAGTTGACTAAAAATAGTTCTTCTCCAGTCGTATCACAAGATACATCGATTCCAACTACATC
ACGTACGTCTGTCTCTCCCAAAGATTCACCTGAACCATGTTGGGGCCAAGGAAACCTGATAATAAGTCATGTTGGTCCAA
AGTTATCGCAAAAACAAAGAAAGAAATTGGCTTTAGAGAATGATCAACCGGCCCAAACTCTTGACAACTACTTAGCTAAC
AAATTAAATATCGGAAGTCCCCCCGACAAACCAAGAAACCCTTGGAAGATATGTGACCCACCAGTCGCTGCTAGCAGTCC
AAATAAAGCAAACTCATTGGAATTCAATAAGATTCTTGCTGATCAAAAGAAACAAAAAGATGACTCCTCAAGAATTATGA
CAAAACCTTTGACTCTTACACAGTTAGAAGATAAAGCCATTGAAGAATTGGAAAGATTCTACAACATTCATGAGGCCGAC
GATGAATTAATAACTGTGAAAAGAATTGAATTGCAAGTGTCTTCCCCGCAATGGATAAATACAGCACCAAGATAATAAAC
TATTTGTCATTACAAATGAACTACTTATTTTCAATAAAGTATATTATATATTTTAAATTCTGACTAATAAAAAAAAAAAA
AAAATCGGT
> BF01026A1D07.f1   779 1   779    ABI
CCAAAATANNNTTTAAAGGAATTTAAGATGATTTAAAATGTTTTGCCATATATGTTAGATACTTGAAGATATTGTGTTGA
GGGGACGGACTATTTGAAATAATGTTGAACTGAAAACCTGGAAAAAAAATGTTAAGCCGATTTTCAGACGTTTTGCAAAC
TGCTGCGGACGTTCTTGCCCCGCCGCCGACCAGACTTGAAGATTTCGAATATCATTGGAAAATGGTACTTAATTTTTATC
GAAATTACGATGAAAAGACGAAAGTACATATAGAAGACACGAGAGTTCCGCACCACTTGCATCAAATGTTACAGTTAATA
GTAGACGAAGAGAAAGAACAGAATGATGGAACGGTTGGACCGTGTCTGGAGTCAATTATCCAGCGTTCCATATCACTGCT
GGACGTCCTGGTAGCTCTGGCATCTGTGGATAGGCCTCCAGGTGCCAGGGCTATGGCGCTATCATTAGCAACAGCTCTAT
TAAGACGTACGAGAAGGCCATGCATCAATAGCGCCCATGTTTATAGACCTTTGCAGAGAATGTTGGTACAGTGCAATGAA
AGTCCAGCATCTCCCACGGAAAAGGAAGAGGTAGAGCTACTTTTGACATTATGCGGCCTAGTCCGCAAGGAAACGGGCTT
AGCAAACATATTCACTACGCCATTCGTGGAGGACAAGGCGAGTCTGCTCAGCATACCCAAAGATATACAGACGTTGATAC
CCATCAAGAAGAAACTTCACACCCCAAAGAAGAATCCGTTATTCGAAGTGAACATGACG
> BF01028B2A11.f1   604 1   604    ABI
TTCCTGTGGAGGTTAAAGAATTGTAGGTTTATTTTGTGTTATTAAGGAAAAAAGACAGCAAAATGAGTTACGGAAGACCA
CCGCCGCGAATAGACGGCATGGTTTCTCTTAAAGTGGACAATCTAACATATAGGACTACACCAGATGATTTACGTCGCGT
TTTCGAAAGGTGTGGTGATGTCGGCGATATTTATATTCCAAGAGACAGATATACACGTGAAAGCAGAGGGTTTGCTTTTG
TCAGGTTCTTCGAAAGGCGCGATGCCGAGGAAGCACTAGATTCATTAGACGGAAGAATGTTAGACGGCAGAGAATTGCGA
GTTCAAATGGCCAGATATGGTAGACCATCTTCACCATACAGAAGCCGCTACGACCGTCGTCGGAGCCACTCGCGTTCACG
GTCTCGTTCACGTCGTCGCTCCAGGTCCCGGTCCCGCCGCCGCTCGTACTCTCGCAGCCGGTCCCGCTCGCGCTCCCGAT
CCCGCAGTCGCTCGGACTCCAAGAGCTCCCGCGGCAAGTCCCGCAGTCGCAGCCGCAGCCGCTCTCGTTCAAGACATTGA
AGTGTGCTGAGTTTAAAGTATCTTGTAAGCTGAAGTGCTGCACT
> BF01028A2G08.f1   739 1   739    ABI
GACGANNNCTAGGGAAAGAGGAACAGGGGAGGATTAATCCCATTGAAGCTGAACAAAGACCGAGTTTGGCCGGACTCGGT
CAGAAAAGAGGAATTTACACTCCAACACCCGGGCTGACTTACAGAGACACTGTGAAGAAGTTGATGATCGCTCGATACAA
GGAGGTGGTCGGCCAGGAGGATGGAAGCTAGGTGAGTTGTATTGAATATTACATTGTAATGTTTGTATGTTGCAGGTGCG
CTTTATCTAGATGCAGGTCAGTAACGGCTCCGTTATGATGTTTGTTGTTAAAGTTGACCTCATTAATAACTTAGATCATA
AAAGGAAAATAAACACTTAAAATTAACTGAAGAATTTGTTCATCAGACTCCTGAGATCACGTCCCATGTGTGTCTGATTA
ATTTAATGATTATTTTAGTTCTAACATACAACCTTGAAACTATCTGACTTTAAGGTGGTCACAATATCTTAAATCTTTAA
ACATGGCTATCTTTGATGATTGATGTATCTGTGTTGTGTTTTACGGAGGGGTCTTTCCGTTCTGGGTGTGATGTTTGTTT
GTTGGTGAGTGTCACCGCTGAGTCTAATGTGTTGATTCTATGTTACTAGAGTAGATGAGGCGCCACCCTCCCAGTCTGCT
CTAGGAAGCGCTCAGTATATCTCTGGTAAGTATTACGATATGCCCCTACTCCTACAGGTAACACGAGTGTACCTGGAGGA
TACCGACACTATACTTTTC
> BF01026A1G09.f1   760 1   760    ABI
ATTCAACAAGCACACCGAAGACTTTTCCTTCAACGTCAACTACGCTGAATTAGATCACATACCATCAAATGAGTTGAAGA
ATATCGGCTCTCTCAACTTGAGTCAAGTCGTCCTAACCGGCGTCGGTGAGGCGCTCTCGAAGAATTCAGGAGATAACGTG
GAACACAAAGGCATCAAAGCGCATTTCAATTTGGACGACTCTGGTATCCTCAATTTAGTTAACGTGGAATTTGTCGCTGA
AAAAACTGTCACCGAGGAAGAGGACAAAGATAGCACTCTATCCAAAATAGGCAGCACTATAAGTAAACTGTTCGGATCTG
ACTCGGAGTTGCCAGAGAAAGCTGAAGATAAACCGGAAGATAAGGGACCGGAAACAGAAAATAAGGAAAGCGCCAAAGTG
AATGAAACATCCACAGACAAACAGAATGCCACTGAGACAGACAGCAAGCCGAAGCCAAAAATAGTTGTTATGAAGGAGCC
CATTAAGTCTGAGGAACAAATACTGAATCAGCTACCAATGACTCCCGAGCAATTCAAGAATTCAAAGACCAAGATTACGA
TATTGGACAATGTTGACAAGAAGCGCATCGAGAGAGAGACGGCCTTGAATAACTTGGAAGCTTTTGTTGTTGATGTTCAG
TTAAAGATAGGCATGGATGAGTACGCTGAGTGCGGCACAGAGGAAGAAATAGAGGAGATCAGGAAAATGTGCGCAGAAAC
ATCGGACTGGTTGTACGATGACGGATACGACGCCCAAACA
> BF01029A1D07.f1   705 1   705    ABI
CTGAAGTATGATTTTGACATTTTAGTTTTTGACAGTTAGAAAAACAGAAAATAAGATCTTCATCTATTGAAACTATTAAA
TTAGATTTTTTTTTTTTTTGTAAATGAGGTGGGTGATTGTTGTAACGAATAATGTTTCGAAATTCTCTTAAATCGTATTT
GACCACAAGGGGTCACGAGTTCCAAAGATGTAAACATACAAGCAAATTAGATCAAATAAGAGAAAAGTTAAGGGAAGGAC
CAGGTTTAGTAGACTTTACATCTGAAGATAGGCCGAAAAATTGGGAGGATTATGAAGGGAAATTAAAAAGAGAAAGAGGC
CAGTCAGAAAGATTGAGGTTACCACCATGGTTGAAAACTACAATACCAACAGGATCAAAATTCAGTGAGCTTAAAGCTCA
ATTACGAAGCCTGAATCTTAGCACAGTGTGTGAGGAGGCCAGATGTCCAAATATAGGTGAATGTTGGAGTGGCGGTAAAA
ATGGAACATCTACTGCCACTATTATGTTAATGGGTGACACATGCACTCGTGGTTGTATGTTCTGTTCAGTGAAGACATCC
AGAGCGCCGCCTCCGCTTGATCCCAATGAACCTGGCAACACTGCACGGGCAATAAACCAGTGGGGCCTAGGATATATAGT
GCTCACTTCTGTCGATAGAGATGATTTACCTGACGGAGGATCTGGACATTTTGCTGAAACAGTGA
> BF01028B2D05.f1   668 1   668    ABI
CGTGACTCATGACAACGTTCCAGAAACATACAGCACCAGCCAATTGTAATACGCTTTAAAGTTAAAACTAATGTAATATT
AGGAAAATGTTCAAGAAAACGTTTTTCGTTCTCACAGTAGTGCTTCTTATTTTTGTGAATGATGTAATAGAAGCAAGAAA
ATTATCAGGTAGTCGCAGTTCTAGTTCCGGCCGAAGTTCTAGTAAAAGAACAAATCCAAAACCAATACCGACATCCTTCA
GTTATCCACAATCTTCAGCACCTAAACCATCCTTGTTTGGCTGGCAAGAAAAACCTGCTCAAAAAACTCAAGTGTCGTCT
CAAAAATCAAAACCATCAAATCAAGGACATTCTTATCCATCAAGCAACACAGGATTATCTGGCAATGGGCAACCTAAACA
ACCTCCCACACAGGAAGGAAGCATGCAGAGAAGCAATGTGCCGTCTCAACATTCTTCACCGAATAAACAAAATGTTAATG
AAGCGAGTCATACTTATCCAGCATCCAACAGTCTATCAGGTAACTCTGGAACTAATTCTGGGACTGGATATCCACAAGGA
ACTGGATTATCGGGTTCAAATTACCCAGCACAGCCTTCATCAAATATAAATACAGCTAATGGATATCCCGTTAACAATGT
TGGACCTTACCGTAACACGCAAAATGCA
> BF01028B2D06.f1   781 1   781    ABI
GTTCTTNNTTCTCTGTACTACGAGTTCAGTAAACGATATCCACACTCTCGGATCACCGGCATGAAACAAGAGACGGCTTG
CACCAAAATAGAGTTATTGTTCCGAATGTTCAATTATACTATTGGTGGAGACACTTTCAGGAAAGGAATGAGGAAATTCA
TTGAGTCAAGGAAGTTTAAGACTTTTACTGGTGATGATATTTGGAATGCCCTTAACGAAGCCGCATTAGCAGATGGCAAG
ATTCCGAAAGATATTAATATTAAAACAGTAGCCACCAGTTGGATAGAAAAAGACAGACTTCCAGTCATCACAGTTAAGAG
GAATTACGAAACCAATACGGCTTTTGTAACTCAGAAAGTGTATCTTCGCGAACGTCCCCACGATCTGCCTTCATCTAATA
AGATGTTGTGGAGCGCTCCGCTGGTCGTGTGTCGTTCTGACAGACTCTCCTTCGAAGACTTCACGCCTTCCTCCTGGATC
AGACACACAGACCTCAACCTGCTCAACATGCCGGATGACAAGCACTTCATCATCGTCAACCCTGAAGAAATTGCTCCATT
CCCAGTAAACTACGACCAGGATAACTGGAATCTTCTATCAAATTATCTACAAAGCGAGAGCAGGGTCAACATACCAGAGC
TCACACGAGCCAAGCTTTTACACGATGCTTGGAACCTGGCTTACGCTGGAGAACTTTCATTTGCAACAGCTTTTAATATG
ACATTATTTATGAGACACGAAAGAAATCATTTAGTGTGGGATCCAGTGTTCACAATGATCG
> BF01027A2A08.f1   716 1   716    ABI
CTATTTNNTNNATCACAGAAATGAGGTTAAAAGTTCAGGAATATGTATTNNNTAATGGCAATAAATGATAATTAGGCGTG
TTAAATGACGAAATATTAAATGTAGATGAATGAAATTTAATGTTAAGGTAATTTTCAGAAATGAAACATAATCTCGTTTG
AAACAATTTAAATTGTAAGTTTATTTAAGACAATTTTTTATGTGTGGTACATTCCGCGGTGCCATCGTCTCGTTATGCTT
CTATATAATATTAGATTATCTTCGCTCTTTCATTCAACACGTACGTGATTGTTTGATCCTTATCGACGTTACGTAGATAT
TTTTATAACATTCATTTGTTACCTATAATTTAGTTAAAATTCCACCTTTCGCTCTATGAAACTAGATAAATAAATCTATT
GACTACTATTTTAAACCTAGCACTTGATTAGCTTAGTATTAATTCTAAATTAAATTGATACTTTATCTATCACGAAAAAT
TAATCACTAATGCGGATATCGTAGTTTCAAAAATAAAATTCTTCTAAATTATATCTAAGTTTGGATATGAATTGCTATCA
GAACTAGTTGTCGGATTGAATCGTAGCAGAATGGAGTCTGGTAGCAACAGCATCCTAAGTAGCGCTGTAATCTAACATTC
CATTAAAAGGGATCACTTACGATCCCTACTTTGATAAATAGGAAATTTAAACTTACGCACTGTAGGTAATTATGTA
> BF01025B1G07.f1   732 1   732    ABI
GAACAAGAAAAGGAAGATGGTGACGATACAGCATTTATAGCATTCGCTAGAATATTTAGTGGTAGAATTAAGAAAGGGGA
TAAACTTTATGTACTGGGTCCAAAACACGATCCATCCCAGGTACTGATGAACAAGGAGTTCAATATAGATCCCAATAAGA
AATTAAAAGACTTACAGAGCGACGAACATATAACTTGTGCTGAGATCAAATCTCTATACGTACTAATGGGAAGAGAATTA
GAAGATTTAGAAGAAGCAGTTGCCGGCAATGTTATAGGTATTGGTGGTCTTGAAGATCATATATTAAAAACAGCAACATT
AAGTAGCACAGTAGCATGTCCATCGTTCAGTGAGATTCAATATGCAGCAGTGCCAATACTTAGGGTTGCCATAGAACCCA
CATACCCATCACAGTTGCCTCAGCTTGTTAAAGGTTTGAAACTATTAAATCAATCGGACTCGTGCGTTCAAGTGTTATTA
CAAGAGAGCGGTGAACATGTTTTAGTGACAGCTGGTGAAGTACATCTACAGAGATGCTTAGAGGATCTCAAAAATCTATA
TGCGAAAATACCAATAACTGTCTCTGAACCAATAGTACCGTTCAGAGAAACGATAGTCGAACCACCGAAAGTTGATATGG
CGAATGAGGAAATCGATTCCCAGAATATCGATAAAGGAAACGCCACCGACATAGATCCCGTTATAACGGTATACACAAAC
AATAAACAAAGC
> BF01028B2E09.f1   653 1   653    ABI
AAAATGGATATCCGAATCGGCTCGAAAGAATNNNTTACGACGAAGGTTTTGCACAACCGAATTAATCTGCAATCACCACA
CCGATTGCATGAAAGTTAAGGAATTACGATGGAACGACGTACTCGATGGCTTCAAGACAATGGACGGAAATTTTAACATC
TATGAAAAAGTCACGGAATTCTCCACGCTGATGTTTACTATTTTAAACTGACCTGTATTATAATTTTGCTGATCTTCGAA
ATGTGTGTACCAGATTGGAATATTGTCTTCATTTCAATAGCACATTTTTGAGGAAGCTTCTTTTAAATCATAATTAATGT
CTTCCACTGTTTATTTCGTGTTCATATTTCACTTTTCATACCCACTTTTCACTAACACATTATTTTTAATTTAAACTATA
TTAAGTTACCCTACGACTCCTGTGTTTATCTTCAGTTATTTACATCAGCGCTAGGCCGTTTTCCACTTTCCTACAATTCA
CATTTCACTCAATGTTTAATTATTTACACTATGTCTCTCATTGTGTTATATTATTTTAGATCTTCACCTTGTTGATTCTT
ATAGTCTAAGCTAGCGTAAATTTCGGTGCCATCTATCCTGCNNNGTATAGTTAGTCAAGAGTTTGTTATTGTAGTATTAG
GAATTTTCCTTTT
> BF01028B2E11.f1   654 1   654    ABI
TAACCTATATAATTCATAAAGTTTGAAAATATTNTTTCACCAAGATATTGTAAATAAACATGAAGACCAAAAAAGTATCC
GTGAAACCCAAACAGAAAAACAAGAAACAAAAATTACAAGCTCCTAAATTAAAGGCTGTTAAGAAAAATAAAAAAGTGCA
AGTGAAAAAATCTACTATTAAGGAATCCACTAAAATAGCAAACGTAAAGAGTCCAGAGACGAAAGAGGTGAAAAAAGTAC
AGAATGTAAAATATATAATGCCTTCTAAAGCGGTTACAGATGAGATCGTAATCTCGGCTTTAACTGCCTTAGAAAAATTA
ACAGCTCATACTTCTAACAAAAATATTATATTTGGTGACGAACATCAAATATTCATGGAGATTCGATGCATTAAAATACC
ACACTCTAAAGGGAACATCAAATTTGTACTCCCGCACAGTACAGTATTATCATCTAAGGAGGTTTGCCTTGTAACACCAG
ACATCAAGAAAGGAAAGAAAGTTGATCATGAGCCTACTGTAGACAAATGGGAGGAATTGCTCCGAGGAGCCGGAGTTACC
AGTGTCAAGACCGTCCTCCCTATGAGGCAACTAAGAGTGGAGTATGACCAGTTTGAATTGAAGCGTAGATTGTTGACTCA
ACATGACTTCATAA
> BF01028A2H11.f1   668 1   668    ABI
AGTCGGCAACCAGGAGGCCTTCCAAGCTGAACTGGGAGAGTGGATCAAGAAGAAACAAGCCGGCAGAGAGAAAGAACGAT
TTGTGTCCGAGAGTGAAACCGACGTCACCCAGGAAGGTACAAACGATCAGCAATCGTTGACGAATAACATACCCAAGAAC
AGAAACAACGCTTTACGCAAACTGAATAAAGCGTTCGATTCATTAAAGAAAGATCTGGGAGATCCGAAGACCATTTATAA
GGAGCTGACGTATTTGCAAAATAAACATCAGCAACTTATAAACCAGAAAGTCATAAGCCCTAAAAAACTGTCCAACAACA
GGGACAATATTAATCTGATGCTGAGAAAACTTAACATGGTACTTCTCGGGCAAGCTGGTCTAGCGGACGGCTCCACACAT
TTAAAGGAACTGTACTCCTTACAAGAGAAACTAAGCAATTTCAGGCAGAAAAATATACCGACGTCGCTACGCGAGGAAAT
CGGTGAGCACTTTCATTGCATCTTCGCTGCGATACCCAGGGATGATTACATAGAACTCTTAAGTAAATTTTACAATAAAC
CGGTCATAACGTTCAAGAAGAAAAATGATAGGTCCTTCAAAGTCAGTCCGAAGCCAAACCAGAAGACGTTGAATCCGATC
CAGAACATACAACGCAACGTGAGCGGCG
> BF01028B2B08.f1   682 1   682    ABI
AACCTTACTGCGAAAATAGAAGAATATGAGAGTGACCATGATGATGAAAGCTATGAGCCAGATGAGACTGCTATTGAATG
TTACACAACACCACTTGATGAGAAAGACTGTACCGTGGATGAATACATAAAATTCAAAAACACATTATCTGCACTATCAA
CCAATGAACCTACATTGTACCATGCTCTGACAAGTGTTCTGACTGAGGAACAGAGGAAACAATTACATGCAGTTTTTGTA
CTAGCTGATCAACGCAAGGCACAACAAGATAGTAAACGGATTGAACAAAGTGGCGGTTACTCATTTACGGTTCCCGCACA
AGTACCTACAACATTTAAATTTGGTTCATAATTACAATGTTGAACAGACATACATAAATTATTTATAATTTTATTTCAAA
TTACTCGCCATTGAATTAGCATTATCAACATTTAGCAGTCAAATGAACAGTTTACATAGGAGGAGAATATATGCAACACT
GTTTCAGTTTTCAAATCTAATTATGAATACCTACTATAAGGTATAAGTTATATAATTGCTCTCAGTAGATAGTGTGTAGT
GTGATAATGTCATTAAGCTGACATAGTAAAATTGTTAAAGCAGATAAATGATGTTATATTCAATTACATATTTTGACATT
TTTAAAGATTTATGATTTCTAGTGATCAGTTTTTATTATATT
> BF01028B2F01.f1   682 1   682    ABI
CTCNNNNNNNAAGCGCACGCCCGAATCTTCGATAACCGCGACCGACGNNNNGCGCGCCCGCGGCAAGCTCAACCGCCATG
TTTGACGTTTTCGGCTCCGTTAAGGGCCTCCTCAAGCTCGATTCTGTGTGCATCGACAACAATGTGTTCCGTCTACACTA
CAAAGCCACTGTGATCATTTTGATTACGTTTTCTCTCCTCGTCACCTCGAGGCAGTACATCGGGGACCCTATAGACTGCA
TCGTCGATGAGATACCGTACGCCGTTATGGACACCTACTGCTGGATATACTCTACCTTCACCATACCGAACCGGCTCGTC
GGACGCGTTGGAAAGGACGTCGCTCAGCCCGGCGTTGCATCACACGTCGACGGACAAGACGAAGTTAAATACCACAAATA
CTACCAGTGGGTGTGCTTTGTGCTGTTCTTTCAAGCTATTCTCTTCTATGTGCCACGCTATTTGTGGAAGACATGGGAAG
GAGGACGTGTTAAAATGCTTGTGCTAGACCTCAATTGCCCAGTGGTCAGTAGCGATTGTAAAGCGGATCGAAAGAAGTTA
CTAGTGGACTATTTTCATACTAACCTCCACACGCAAAACTTTTACGCGTTCCGTTTCTTTATTTGTGAAGTACTGAACTT
TATAAACGTGGTGGGACAAATTTATTTCATGGACTTTTTCCT
> BF01028B2F02.f1   632 1   632    ABI
TTAGAGAGGTTTACATAAGCAGATTCGGAAATCACTATCGATTTTAGTGTTTTGTAATAAAACGTGTGATTTAAAAAAAA
AAAACGATCGGAGCACATGTTTATGGCTAGCGTTAGATTGACCACGGCTAAAAAAATAGTGCACTAGATGTAGGAATAGT
TAGAGAAATTACTACGTATATATAAACGATATGAAAAAAAAAAGAAATCTTGAAATCTATACATAGAATTATAATATTAA
ATAAATTTAAACTAATACTTTTATTATAACAAGCTTGTTCACATTATAAAAAAAACGTATTTAGATATATATAGATGTAA
TGTTTTGGAATGGGACAAAAGGATATGGAATGAGATTATTAGTGAGAGTAGGGGGGCGTTATTAGTTTTTTGGGACTACT
TTTTTACAGAATTTAATATCAGTGTTTACATAAAATATATTGTGTAAGTATTAGTAGTATTGTTTTGTAGCTAAGACATC
GATTATGTATTGCCAATTTTGTATATTTTTTAAATTATTTAATATCTATTAATGAATAGGATTATTTTGAAATTAATTGA
AAATGTGTAAGGCTGTGGTGGGTTTTCCTTGGAATCGGTANACGAATTTATTACTAAATTTATTTTCTGTTT
> BF01028A2D01.f1   801 1   801    ABI
GAATANNGNNTACCAAAAGTTGCAGCTCGTGAACAAAAATTATTTTTCGCTTACGTTAATACGGTAATAGGGTATTTTCT
TGAGGAAATTGTTGGTTACGGATGTACTAAAAGATCTTCGCATAAAAAAAGTCGGAATTTAAATAAATTTAAAAAAATTG
TGATACAAAGAATTTCTAATCCCATAAATTCCCTTATCTGAAAACTAAAGTAATCGCAGCGAAGACATCAAGATGAATGC
TGGTGCCTATTCTCGTGATCATGAAACTCGCCAAACCGTTTTTAACACGGATGTCGATGGAATAATGGATGAGAACGAGG
CGACTCCTCTCCTTCGTCACTTCCATCGTGTTAGTGCTCGCGGTGTGAATTCCATCACCATCGCCATTATCGCTGGCTTG
ACTCTGCTGTTCGTAACAGCTTTGGGCATCGGGATATACCTGCTGGTGGTGCAGAACCATTCCGAAAACGTTCTGCCACC
CGTTAACGTGGAGGAGCCGTATGTGTACGTGTCTCGTTCCGAGTGGGATGATGATGCTAAGCCCTCCTCCGAACATTTCA
AGGCCCAGCAAGTGGTCTTGCTCCAAACCGACACTCGCCAATGCTGGGATCTCGAAGGATGTCTACTGGTGCTCAAAGAT
ATGAAGGCCGCATTGGGACCGAACAGGACTCTGCCCTACAACTTCCTGGTCGCTGACGGAATAGTTTATGAGAACATCGG
ATTTCATACTTCAGCCTTGCCTGAGCTATCGGCTATAGTGGTCGCCTTTATAGGTAATTTCTACCATGTGCCACCTACCA
T
> BF01025B2H02.f1   762 1   762    ABI
GTGTNNTTATCAGTCTTGCTTGCCTCAGTCTTGTCTGAAGATGTTAAGGATCGTGAATCGCTCTTGGTTCAAATAAACTC
TGGGCTGGTTCGAGGATACAAGGATCCAAAAAATGATATATTCGTATTCAATGGAATACCCTACGCTACAGCTCCCACCG
GTACAGAAAGATTTAAGGGCCCCCTACCTCCACCAGCTTGGATGTCAATATTTGAAGCAGTAGATGACCGAACTATATGT
CCTCAAATAAACTTGACAGGATTTATTCCGGACACGAAGATTATGAAAGAGGATTGTCTCGTTGCTAATGTATACGTACC
TAAGACACAGAAAAGAAACCTTCCGGTTGTTGTATACGTACACGGCGGTGGATTTTTACTAGGATTTGGAACTCTACTTA
CACCAAAGGAATTAGTAAGCAGCCAAACCGTTCTAGCAGTGACATTTAATTACAGGTTAGGAGCACACGGGTTCCTATGC
TTAGGTACTAAAGACGTACCCGGCAATGCTGGTATGAAAGATCAAGTTGCACTACTGCGATGGGTAAGAAAAAATATTGC
GGGCTTTGGAGGTAACCCAAATGACGTCACAATAGCTGGATACAGTGCAGGATCTTCATCAGTAGATCTTTTAATGTTGT
CGAAAATGGCTGAAGGACTGTTTCATAAGGTAATTCCGGNNAGTGGTGCAAGTACTTCTCCTTTCAGTATGCAAGTTGAT
CCTATACAGAATGCAAAAGAATATGCCAAGCTCATAGACATA
> BF01014B2B05.f1   807 1   807    ABI
GTTGACCTGTAGATTTTGTTAAGATCGGTCATATATTAATTTGTTCAAAATGAATCAATTTGGCATAATAACGCGAAATT
TTTCAAGATCTTCTGCTGTACAGAGTGCTATTAAAAATGTAACCGTTATTGGCGGAGGGCTCATGGGTTCGGGAATTGCT
CAGGTAGCAGCACAAGCTGGTCAAAATGTGACCTTAGTGGACGTTAGCTCTGATGTGTTAGCTAAATCTCAAAAATCAAT
AGCCACCAATCTGAATAGAGTCGCTAAGAAGATTTATAAAGACAAACCTCAGGATGGTGAGAAGTTTGTTGCTGAGGCTA
TAGCTAGAATAAAAACCAACACAGATCCTGCGGCAGCCAGCCAAGAAGCTGATTTGATTGTGGAGGCAATTGTTGAAAAC
ATGGATGTAAAACACCAATTGTTCAAAAAGCTTGATGCGGTGGCTCCGGGTCATACCATCTTTGCCTCGAACACATCCTC
CCTCTCTATCAATGAGATCTCTTCAGTTGTTAAGAGGACAGACAAATTTGGTGGTCTACACTTCTTCAATCCCGTGCCGG
TGATGCGTCTACTTGAAGTGGTCCGTGGTGAGAAAACATCTGACAACACTTACAAGGCCATGATGGAATGGGGCAAGACT
GTGGGCAAGACCTGCATAACTTGCAAAGATACTCCTGGATTTGTTGTCAACAGGCTTCTGGTTCCGTATATTGCTGAGGC
AATTCGGTTGTTTGAGAGAGGTGATGCTTCAGCTCGGGACATTGATGTGGCCATGAAGTTAGGTGCTGGTTATCCGATGG
GACCGCT
> BF01030B2H04.f1   715 1   715    ABI
TTGTTACGAAGTCTTATAAATATAATTGTTAAATAAAAAAATAAATAAGTGTGATTCTTCTTAGACAAGACAGTTGTTAT
AAATATAACTGTGCGAAAATGGAGAAATCTGGTAACCCGCCGCCGTATGTGTGGGGAAATGCCCACACCATGCAGCCTCC
CCCGGCAGCCCCGCCGAGCTATTCCCAAGCTGTGGGTGGTGTTGGTCCTTCCAGCCCCTACACCCCTCTTTACCCACCCA
CTTCTGGACCAGCCATTGTCACAACAGTAGTGCCAGTGGGTCCTCAACCTACACATATGATCTGCCCCAGTTGTCATTCT
GAGATGAACACAGACACTCAAACGAAACCAGGGCTCATTGCATATGTGTGCGGAGCTATCATATTTGCTCTGGGTGGATT
CTTAGGTTGCTGTTTGATTCCCTGCTGTATAGACAGTTGTATGGATGTTCATCACAAGTGCCCCAACTGTGGAGCCTATC
TCGGACGCTATCGACGATAAATTTTATCAAAATTGTTTCATCTACATGGAAAACGTGAATCTCTTTGTTGTAAAATCTGA
AAAAATCTCTGTATGTGTTAAAATACTCTCATCACATTTATAAAAATCCAGTTCATTATTTTTACTGCCATCTAGACTGA
ATAAGTGTAAATCTTCCTTTAAAATCTTTCCATTATAGATGTTTAATATGAAACAAACTTCTTTTGCTATATCAC
> BF01030B2D04.f1   643 1   643    ABI
ATATTAAAATAACAGCATAAAGTCATCGATTAAGACGGAAAAAAAATAAAATATAAATCTCTTATAATGCACTGGTACGG
AGGCAGTATGGCGGAGGCGGTGACGCTGTCCAAACAGAGGAATGCTATTTTCGTTGTATTTGTAGAAGATGATAACAATC
TATCCAAGGAGCTCCTGTCTACGATAGATGACAGTGCGGTAGTCAAACGTCTTACGGATCAGAACAATTTCTTGGCTGTT
AAGTTGAAGAGCGGATCGGAGAATTACACATACTTCGCACAGATCTACCAGTTCGTGCCAGTGCCCTCGCTGTTCTTCAT
CGGCCGTAACGGCACTCCGCTGGAGGTGGTGTGTGCTGGTGTGGAACCACACAACCTGGCCACGAGGATCGACAGGATCC
TCAAGGAACACCGCAAAGAACAGCCATGCGACCAGGTCGAACCGTCGACTTCATCTAAAAACATTAAAGATGAAACTCTC
AGCTTCATCCAATCAGAGGCCACAGCCAGCACCGCACCGCCAGCAGACAAAACCCCACAGACCAGTGACAATGCACCAGA
GACCCCCAACACAGCCTTAGCAACCCCCAACACGACACTCGAAGAACCCAAAACAACCCCGGAACCACCCAAGAGTACAG
CTG
> BF01030B2H05.f1   751 1   751    ABI
GCGTTCTCTTCCCGCGCTCGCGTATTCTCCGACGAACGAATTAATTTTGAAAACTCAGTTAGTGTTGATGTTTTATATCC
TACAAAGTACATCGGTTGAGACTTACGGGATCTCTGTTTTGTTTATAACGAGTGCAAAATGTGATGTGCTCAACGAGCGT
GCAATCCTGTGTAACGTTGCAAAGTGAACTAATGTGTTTCTGAATTGGAAACAATTTTGGTGCTTTCATCTGGAGTCTTT
TAGAGAGATAGCGCGGGGATGAAAATCTTGTTGCTGCACAAATATATACCCTGAAAACTGATGTCTACATCAAGGACTGC
AGCCTCTACAGCCTTCATAATTCAATGGATACAATAAGCAACTCACAGAACCTGTGCAACATCAACTACAGAATACTAGC
GATGGCGCCACAGAGGTTCGGGAGACGGATCGCTGGCTGTGTTACTTATAATGTTTATATGGTCCTGATGATATGCCTCC
AGCTGCTAACGTGGGGTAGCGGCGCCTCCGCTCTCGCGAACTGTCCAGGCGGCTGCATCTGTAACGACGACACACTGGTG
GTGGTGTGCGAGGAGAGCAGACTAGACGTCCTTCCCATTGCCCTCAACCCATCCATACAACGGCTTATCATCCGCAACAA
TAAAATTAAAACTATCGACAGCTCCATGCAGTTTTACACGGAACTTCAACACTTGGACCTGTCTCAGAATCATCTCGTCA
GCATACCAATGAAAAACTTTGCATATCAACG
> BF01030A1G03.f1   657 1   657    ABI
CAGCTTCCTGNAGAATGGACGTATTTTAAATTCATAGCGAACTTGTAAATTTAGTTGACGAAGATGAATATTCCGTTCCC
GATTATTTATCCTCGCATGATTGCACCTGATTTCTTCAATTCAGATAAACCATGCGATGAAGATGCTGAATTAACAAGCT
TGGAACAAGCTAATCATCGATGGCTGAATAGCATTGGTAAAAAATACATGAAACATACTCCGGTAGAAAAGCCTCAGCCA
GAGCCCATGGAAGAAGCGGAGACGGATGATGATGTCTTCATCGTCACTGGCAATGAAGAGGGTGAGGAGTCGGAGGAGTC
TCATGATGTTGATGAAGAGGAGGAGATGCCGACCACTGAGTCTCCACCGAGGAACACCGAAGCAGAGTCCGAGAGTCCGG
AAGACATCACAGACACCGCCGATATCGAAGTAGAGGCCTCTCTATGGCCTTACACTCCTCAAGATGAATGAATCCTGCAC
TGTGGATATTATAAATGCTTAAAGGCTCATCCACATTCTATTCATCGGCTTTCTATCACTCTAGTCCCTAGCTTATGTTA
ATTGTAGCCACTCCCAACTTATAATTGCCTCAACTATTGTGGTGGTATAAAATTGAAAAACAAATTAAGTATTAGAAAAC
TCGGTGGGTAATTTGAT
> BF01030B2E08.f1   825 1   825    ABI
GACATACAATACACGGGGGGATGTTGCGGGCGAGCTGTGGCGGGCGCGGCATCCCCCTGTAGAATATATTTTGTTTATTA
TTATCGTTACTGTCATTTTAAATTACCTCACACATAGCGACCGGCGCCGTCTCCGAGCACGTCTGTGAGGTGTACCGTGT
GGGGTCCGTGGAGCGAGCTGGTGTGTCGAACAGCAACCGTACATAGAACTGTTTATATTGAGATGAGCAACCGCCCGGCC
TCGCCGCGACGGACATCCGCTTAGATATACATATAAATGTAACATACATGTGTAATTTATCAGAAATAGCCTTAACACGC
CTTCACATTAGATGCGACGCGGTGGCGCCGCTAGCTAGTTAACGGACGAATATCACGAGAGATTATGCAGTACTGTGGCA
ACTTATGGTAAACGCATCGGTAGGTTAACCCCGACCGAGATGTAGGGGGGTCAGATCGGTTGGTCACATCGGCGACGGTG
ACTCGACTGAGCAGCCTTGGCTGACACGCGTCACGTTTTATGTACATTTTATACGCGAATAAAGGGTGGCATGGATTTTA
ATTCTGGTAATGTTTGATTTGCTGATATATATATTTAGACAAAATGTCGTCTCGTTCAATTGATAATAAAAAAATATTAC
TAATTTTTATTTAAATAGATTCTCATACTGCAGCATCGGGTCAATTAGTAGATGTGAGCCGCGAAGGATGAATGGGATTT
GTTTTTACTGTCTGTTATAACGTTTTAAAAGCCGCTTTTAAAGTAAATTGTTGTATAATTTGAAATCTTTGTGCATTTCA
TGAGTGTCTATGATCATTATAATAT
> BF01030A2D06.f1   687 1   687    ABI
TTCATGTTTATTATTTATTTACTTCTAACATCTGTATAAACAGAGTACCATGTATAATACGAAATATAAAATAAATCAAA
AGATTTCTATTTTAATCTCATATTTAGGTGAAAAGTTTTATTTAAAAATATTTCTAGATAAAAATGACTACAAATTCACT
TATCCAATTGCCGTTGGAGGTTTTAGCGAACATAGTGATACATTTAGAATTAAATGATATTCGTAACCTAATGCTAACAT
GTAAGACTTTTCACGGCTTAATAGTTAATGAAAATATATTCATGAGACTAATATTTCGCAACAAATTGGTTTTACAGAAT
AGGGGCAGGCAACACAATTCGTATTCTTGGTATAATAGATGTAGAATAAGTCACAATTGGCAAAAAGGAATATATAGAAA
TAAGGTAATTAAAAAAAATTGGGAATATTCTTTAAAAAAAAAAAAAACAATTTTTTTATTTATTTATAGGTACTTGTCCA
ACACAATACAAATTATATGCCATGGTTGCAATTTTTACATTCTGATACATTATACCTCTCGGTGGGTTCGGAATTAAAAT
GCTATAGTCTCACCAGGAAAGGCTTAATTCCTTGTAATTTTTTGTGGTCAATAACTGTTCCGACAGTTAGAAGGAATGAT
ATACGAACAAATGACATATCAAGATTTGTTGTTAGAGATGGTGTCAT
> BF01030A2B03.f1   718 1   718    ABI
CCTCCNNNGTCTCCTCCTCCTCAGCTACCTGGTGAGGAACGGCTCCGAGCGAGTCGTGACCTCGGCCAGGGAACACATCT
ACGACCTGAGGTCGCTGGAGAACTACTCCTTCGTCGATGACTTGGGCAAGGACCAGGGCATCAACATAAGGCACAAGGTC
CGCGAGCTGATCGACTTCATCCAGGACGACGACAAGCTGCGGGACGAGAGGAAGAAAGCCAAGAAGAACAAGGACAAGTA
CATAGGAATGTCTTCGGAGGCTGTGTCTCTGGGCGGGCGGGGAGGTATGGGCGGCGGTGGGGGACACGGAGGGTGGGGGG
AGTACAGTGACAGGGCCGGGGGGTGGGACGACAAAGATAGAAACGAAGATGACTACGACAGAGAGGACTCGGACGGCGAC
GACGGACACACCAAACATAACAAAGAAAACGTGTACCGAGACTCCGAGGTGATAGACGAGTGTCCCGTCCCGGCCCGGGA
CAGCGAGTACACCTCCAGGACGCTCAACATCAGTCTGAGGAGTCCCGCCAGGAACAAGCAGAGCACGCCCGTCAAGAAGA
TAGACCTGGGAGCGGCGGCCAACTACGGCAAGACTCCCGGGGCTCCCCCCGCCCCCGCGGTGACGCCCGGCCCGCCCCTC
ACCTCTGGGACCCAGCAGTCACAGGAGCTGCTGGACGAGTTGTTCAAGACCTGCGCACAAACAGACAACACGCCGGCC
> BF01030A1G07.f1   796 1   796    ABI
GAAATAACGTGGAACTATGGAGAGGGAATCGAATCCGATGGAGGCGTTGTGCCGATCGGGATGTGGCTTCTATGGAAACC
CCTCGACCGATGGACTTTGTTCAGTTTGCTTTAAGGAAGCCTTAAAGAAGAAGCAGCAGCCCCCAGCGAGTACGCCGTCA
GCTGTGTCGTCTTCGTTCGTGTCGACGCCCACGCCCACGCCCACGCCGGCGCCCGCGCCCACGCCGCTAGCAGCCGCTGC
GCCCACGGTGCCCACACTGCCGCAGGCGCAGCAGCAGCAGACAGACAAATTCGAAGAGGAGAGTGGAGCGGGCACCAGCG
GCGCTAGCACGGGGGCCTCCGACACGGACGCTGACGACAAAGACCCCAGCAAGGACAAAAAGAAAAAGAATAGATGTGCC
GTCTGCCGCAAGAAGGTCGGACTCACAGGTTTCGAGTGCCGCTGCGGAGGTCTGTTCTGCGCCGTTCATCGATACAGCGA
CAAGCACGAGTGCTCGTTCGACTACCGGGAGCTCGGCGCGCAGGAGATCCGACGCAACAATCCAGTCGTCGTCTCGCAGA
AGATACACAAGATATGAGCCTACCTCCCATCCCCATCCCTTCCCCTCCCCCAGCCTACCCCGTCCCATCTATCCCACCCC
TACCGCCATCCCCCCCCTCCAGTCCACCGGCACGTCGGTATTCGTTGTTTAAATAAACTGTAGATCGAGCCTGTGTCTCT
TATTTTGCTTAACGATATATAACATGTATTGATNNCGNANAGACAGAGACTCGATCACTTATTATGTTTAGATTGA
> BF01029B2C10.f1   720 1   720    ABI
TTGTTGTAATTAACGGTTAAGAAGCTACGATCGTNNNCGTTTAAGTGATCTAGATTAAGTTGAATTTTTCGAGTGAATAA
TGTTTAGTTGACGATACGAAGTGGTGCGTGGTGTGTGAGAGCTCGATGTGGAGTGCCTGAGTTTTAGTGTATTACTGCTT
ACTGTTAGGTAGGTAGTTGAAATTTTGAGCCATATTTTCAATCGTAAAGTAGTCAAACGAAGCATACACAGTCGCGAACG
CTTAGCGGGCCGGTGCGTCGGCGGACGTGACGTCATCCGCGCCTCGCCGCCGCCGCCCGAGCCGGGGCCGGACACTATGC
TTTTCTTTTTCTAAAATTAACTGATATTAGTGATTTTCGTGAAATTCATTAAAATAGTCCGCTCATTGTAATGTAAGATT
TTATTTCTTAATTAAAACATAATAAACAAAACGTAAATGCGTAATTAGAAATTTTTAAAATTATACAGTTATGATAGAGT
CATCTTGTTTTGATCGGCGTTCCGTCCCTCCGTCGACCGGGCCGGGCCGGAGCGGGCCGGCAGTGGACGACGGACGGTCC
GTGGGCAGTCCGTGGGCAGTCCGTGAGCAGTCCGCGAGCAGACCGTGGGCGCCGGTCGGAGGGACCGAGCGATCGATGAA
TTTCAATTTTCGTAACGAAATAACATATAACATATAATAATGGTTANNNAAGTAATAATTATATTACATTATAGCGACTA
> BF01029B2C11.f1   697 1   697    ABI
ATAATGAAAACACCGATAAAATTGAAAAGGAGGAAGCTATGGATGTTGATGTTGAGATAGAAACTGAATCTAAAAATCAA
GATGAAGATAATGTATCGAGTAACCATGATGTTACTGAAGACAAAGATGTTGATACTACTGGAATTGATGAAGACAGTGA
TAAAACTTCAAATGAAATTGAAGACAATGAGTTATCTACTTCAAAAGACGACCAGATTTCAGTCCAAACTAACAATGATG
CATCAATACAAGAGCTTACCAGTGGCAAAAAATCTAAAGTAAGTGTAACCCCTAAAAGAAGTGTGAGAAACAAATCAAAA
ACTGATGATAATCTGAACACTTCGAAAATCAGTAACTGTGATGAATCCCTAAGTTCACCGTCAACACCACGACGGTCAGG
AAGGAATATATCAATGAATAATAGCCAAGGGGACACTTCAATTACTGAAAGTGCCAACACTAGTGTTACACCAAAACAAT
TACAAAAAAAGCTTGAGTCAGCTAAAAAGAAAGAAGAAAGAGAGAAAGAAAAATTAGAAAGGGAAAGGAAAAGGCAACAA
GAAAAAGAGGATAGGATTAAACAAAAGCTAGAAAAAGAAGAACAAAGGAAAAAGGAAAGAGAGGAAAAAGAAGAGGCTAA
GCGAAAGGAAAGAGAAGAAAAAGAAGAACAAAGAAGAAAAGAAAAGGAAGAAAAAGA
> BF01030A2A07.f1   797 1   797    ABI
CCATCGNNCTGGGTAGACGTCCGCGAGTTGTGGCCTTGATATTGTGTGTTAGCGGGAAAATTTAAATAATACGATAATGT
CTAACACAAAACTAGTGTCTTTCTTCATCTTGCTGTCATTTGTAGCAGCGGTCGCTAGCATTAAATGTTGGCAATGTGGA
CAGTACAGTGACGGAGTGGGCTCTATAACTCCCTGCAATAACAGAAGCGCAGCAAGACTGAACCAGTGTCCACCTGATGC
TAAATATTGTATTAAATACGTGAGCGAGTTGACCGTGGTTAGGGATTGCGTGCCGACATGCAGCGAAAAAGAGTGGTGGG
GTGCTCGTACCTTCTGCTGTGAGACTGATGAGTGTAACAGCGCTATCACGAGAAGTCCAGAAGGAGCAGTTATAATGACG
CTGGCGTTCACCTTAGTGCTAGGTCTTGGGCGCTGACCGCTCACCTCACTAACGTTCAACGTTCCATTATAGAAGCTTTT
ATCAAACCAACCAAATCACTTCCCGCCTCATTTATATTTTTAAGCTATTACTTAAGTTCCTTTAATACATTCAATATAAT
GCCTTAAATTTATTTATGCTTGATATATTAGATCTTGACTAGTCTTGTCCTTAGGTAGATTCTATCGAGTAGTTACTAAG
AAGATTTTTTATTTATAATAACAATAGTTATCAAGTAAAATATAGCGTTTAAAAAGGGTAGGAAGCTAAAAGTTTAAAAT
CAAAATATTGAGATTAGAATTTAGTACATTTTATTTATGTGACGAGTTGTTTTGAAGTCGACTATAACTCATGCCGG
> BF01030A1D02.f1   799 1   799    ABI
CGACGNNNNNCCCTCGTGGCTGCACAGTACGCGCCCGTGAGAGACGCCCCGCCAGCACCCGACGATGAGATGCGTAACCT
TATGGATAATAAGGAATGCTTGAGCAGCGCAGAAGAGAGCGACAAAATGTTAGATGGGAGGCCGTCTGTGGCGTAAACAT
TGCGTATCGAATACACTCGAATATTTTATTCTTTAAACGGTACATTACTTAATATCTGTAAGTAAAGAGTTTATTTTAAT
ACAATCGCCTTTTTGGTAATGCGGGAACCGGTGACGCCCGTTTTACCGCAATGTACCTTAAATAGCGAAACAATGGACCA
TTATTGTAATGGTATTATTTTTTATCTGTAGTCGTACTGCATTTTGTTGTACAAAGTATTTACGATCTATGTGATATTTA
TTTGTATTTATTGTTTTGTGGCATCAATTTAAAAAAAAAAAACAGTTTTTTTTTATTGTCTATCGGATTTATTAAAGGTA
TTTGTGTTCGGCTTAGGAATTACAGTGTTATTATTTGTATGATTATTCTGTTGGTGTATCACATGATCTTTATTCGATGT
GGTTTTGATAGTTTAAAGTTATTTACAAGACATGTGGCCAAATTGTCGTCCAGGTTATATGATAGGTGTAACATTGTAAT
GTTAGTTATAATATCTATCCGTGAGTTAACTTTCGATTAGGCGTATGTATGACTTAAAATATAATTCCGCTTTCGGTTAT
GTAGCAAGTATTTTTTGAATTGTAACGAATTATATAGATAATGTAATATCGTATACATTTTCATGTTGTCTGTTTAAAA
> BF01031A1E03.f1   626 1   626    ABI
TTAATTTTTTTTATTCGTGTTTTTGTTTTGTGTATTGCCTATAACGAACAGTTGTTGCTAGTGTTTTTTATTTCGACCGA
GTGAATTTTTGTATTATTTAAAATGACAAGAAAAAGTCAACCACAACGCAGCCGTTCCTATGATTCTGATGAACAAGAGC
GTGGGGCTTGCGAGTGGTGCGAGTATGCCCTCATCATCACTCTTGCTACGGTGCTGCTCATCGGCGTATCCGGACTTACT
ATCTTCTGGACCTTCTTCTACCGAGAAGGTTATGGCTGGGCTGATGACATCCCCGAGAAGCAGTTCAATCTGCACCCAAC
GCTCATGGTGGCTGGATTTGTCACCTTTAGCGGTTTTTCGGTGCTGCTCTACCGCATCTGCCGCTGCTTCAGACGTATTT
ACGTGAAACTTCTGCACGCTATCTTCCATGCATTGGCGTTCCCATGCATCGTGATCGGTTTCCTCGCGGTATTGGACTTC
CATAACAAGAAGGGGATTAATAATTTCTATTCCCTTCATAGCTGGATAGGATTGGTCGCTATGGGACTCTTCGGAATTCA
GTATGCGGTTGGTTTCTTCAGTTTCCTCCTGCTATTTGATTTGTAACAAAGGAACCGCGAACTTCC
> BF01031A1E07.f1   716 1   716    ABI
AAATTACAACAGTTCACAATTGTTAAACGATCTNNNTCTCCCTCCTATCTTATCGAAAGTCGTATTACATAAATAATTTT
ATCACAAGAAAGTGGTGCTGTGAAAAACATATAATCAATACTCAACAGACAAGTATGGTGATTTTGCGGAGTGTTTTGCT
TAATAATTACAAATCGTTTAGAATGGATTATAGAAATATGCATTATTTGAGAAAGAGCGCGTATATTAACGGCCAATGGG
TCAATGCCGAAAGCAAAGCCGTATTTCCAGTGTTGAACCCGGCTGATGATAAGGTTATCGCTGAGATTCCTGACATGGAT
GCTGCGGATGCAAAGAGAGCTATTGCTGCTGCTACAGAAAGCTTTCGTACGTGGAAGTATACGACAGCTAAGGACAGAGC
TGCAATATTAAGGAGATGGTATGACCTTTGTGTAAAAAACCAGGATCATCTTGCAGAAATTATAACAGCGGAGGCCGGTA
AGCCCTTGGCTGAAGCTAAAGGTGAAATTGTTTATGGCAGTTCATTCTTGGAGTTCTTTGCTGATACTGCTCGACATATT
AACGGTGAAGTGATTCCAAGTCCCTGGCCAAACAAGCAGATCATGTTAACAAGACAGCCTTTAGGGGTAGTGTCTGTTAT
TACGCCATGGAACTTCCCATTTGCTATGATCACTCGTAAAGTTGGTGCTTTACTGGCCGCTGGCTGCACTTGTGTC
> BF01031A1E09.f1   739 1   739    ABI
CGGTGTGAGCGAGATGGACTCTAGCTCCAAGGATCTGGATGTGAAGCTCGAGCCAGACGAAGGGCATCACAGTGGTGAGG
AGCTCACACAGGAGCCGCGGTTATGGGTGAATCTGGTGAAAAGAGAAAACGAGGTCGGCCTCGCGTCGACAAGACAGCGC
CGGAGTACCTCGCGAGGAAACGTGCTAGAGAGATTGAAGCCTTGGAGAAGAAAGCTAAAAAGGAGTACAGGAGACGAACT
ACTGGGGCGAAAGTTACGAAATCGAATACAGGGACGCGCGTTAAAACAATAGCCGCTAGTAAAATAAGCGTGAGAAAGAT
GTCGTCCAAAATGGCGTCCAAGATGACGGCCAAAATGGCGACCAAGATGGCGGTAAGGAACGTTGATAAAAAAATCGTTA
TACGGAGGAAAACGAAATTTTTGAAAGTGAAATGTAACTTGTTGTGCATGATAATGTTAGTTTATTGATAAATTGTTGTA
GGTGATGGAGCTTGGCAGCATGATAGTCGATCGGAGTCGTTTAGAGCTGTTTAGAGTTGTCCAGAGTCGTTTAGAGTTGT
TTGGAAGTCTTTTATTTTCATGCTTTGGTGTTGCCCTGTCGTAGGCGGCATGAAGATTATTTTTTTCAGGCGGATTATGT
TTGTTTTATTAAAAAAAATAAAGTCTAGTTAGATTTAGACGATAGCTTTTATGAAACTGAAATGCTGAACAAGGATTCCT
TTATGTTAATTCTTGATGT
> BF01031A1E10.f1   715 1   715    ABI
AACATACATAAAAAATTATAACTATAAAACTACTTATATTGTTATAACAATAACTAAGTACTGTTTAAATTTGTAGGATT
CTCTTTGCTGTTTGTGTTTTTTAATTCAATTACTCCGAAAGTAAATATTTTATACATTGAAGATATATTGGTTAAACAAA
TTAATAAACCCTTATATATTAATTGATGAAACAATGTCCGATCCAACAATTCAAACATTTTGCTGTCATCATACAGAAAA
TAAGGAAGACTTGGCAATTAAAATTATGAGTGAATTTAATACAGAATCATATAATTCAGTATGTTTAGTGTCCTCAACTA
TTGGAATACTAGGTTCTATATATCAGATTTTCCCAAGGCCTCTGCGAAAAAATCAAACCAGACCACTTAACTGTTCTTCA
GTACGAGGAAGAAGAATTATAATTTGGTTGGCAATTGCAGATTTATTAGCTGCTCTTGGTGTACTTGTAAGGTCTTCACT
GTGGTTGCAATACAAAAATATTATGCCCATGCCTAATGATGATGTGAGTGTATTATTTTGCAGCATCATTTCTGCTTGGA
CTCAATATTTTTACACTGCTACCTGGTTTTGGACTTTGTTTTATGCAATAGACATGGCGATCAATCAGAGGATATGATTC
TCAGTCAGCACTTTATCACTCTTTGGCATGGGGGCTACCCGCTGCAACCACCAGTATAGGGCTATCTATCCTGTA
> BF01031A1D01.f1   765 1   765    ABI
TACGTCCGATACATGTTGTGCAAGAAAATATTATTATAAATAAAAAATCAAAGATGACGAATTTATGCTTCACAAATCCA
TGGTCTGTGTTGCTGACTGTATGCTACATGTTTATTCTGAGCGAGACAGCGACAGTCAAAAGACTATGTTATTGGTGTGG
TCCTCTCGCAGAACAAGTCAACAGATCTCCCCGCGCTCCGCCCTGCGACGCCTCTACTGAACCTATTATCACTGGATGTG
AACCCGAGTTTCCATACTGCGCTGTTGTGGCTACTTCCCCGCCATACGTGGAATCAAGACTATGTGTGAAACTCTATCAA
GATGAATGTTATCCGTTATTTTGCAATTCGACAAGAACCTGGAAAATGACGTGTCCATGCCGCGATGATTTGTGTAATGG
AGCTAATACTGAAAGAGAGAATGAGGCCTTCACGATACTCGACAAGCTGGTCGCGAAGACGAAAACTTCCCGCGTTAAAA
GAACTGGAATAAGCGCAGTACAATTCATACCAACCGGATCGGATAAAACTCATATTGTCAATAACATATCTGTTTCAAAC
AACGTTCCCAACCAAATGACTGAAGAAAATAAAAATGACGGACGTGGAACGCAGATAATAATTACAAATCAATCCACACC
AGATGATGCAAACGTAAATTTGGAGAATAGTCTTACAACCACAGAACCAATAGATGAAGTTCAATCNNNGAATACAGAGA
TTNACAATGTAGAAAAAGTTGTTGAAGATGACGAACATAAAATGG
> BF01031A1B05.f1   581 1   581    ABI
CTACCTAATGTTGGATATAAAACAAATTTAAAATATTTCGATGCATCGTGTAAGGAGGATTTACTTTATAAATTTTTACA
ACAGCTTTGAGGAAACCCACAAATATATTTTAATAAAATAGTTTTTATTCTTGATTAAAATACCCGTTTTGTTAAAAATT
GTTTCTTCCTATATTCATTTAAAGCTACATACCTAAATGTTATATTAAAACTATGTAAATAATTTGAGTCCTGTTAAATT
TATTACATTCTATTTTAATACCATGTAAGTGTTATGAATTCGATACATTATAAGTAAATTATAGGTTCCTCTAAAGAAGA
GTTGTTTTAAAACTGTAGATAATTGTTCTTTTTTGTCGTTTTTTTATGTTTTCCTATCGTCTTTAGAGGGACTATTGGCC
TACCTTGGTATCTATCTATTATAATATTCTGTTTTTCATGACAATTACTGCAATTTAACCTAGAACTATGGAATTTTCAT
GAAATTTTTTTTTCAATGAATGTAAATCTCCTTTAAAGGCGCATATTTATTGCCAAGCGCTAGTTACTCCAAGCTGTTGA
TCAACGACTTGTTTTCTGCGT
> BF01031A1B06.f1   748 1   748    ABI
GTTTCCACTNNACATATCTGTTTTGTTATTTGAAGTTCAAACTTAATCTAGCACGTACAAAGAGACACAGAGCATTAGTT
ACATCCATAGAAATAATTATGCTGTGATATTTTTAAATATTAACAATGGTGGTAAACGCACCAGATTCTCCTATACAGGC
TGAAGTGATATTTGTAATAGAAGCGACGTCAGTGAACAGCGCTTTCATAAATGAACTGAAAACAAACTACATTATACCCA
CACTCGAATATTTTCATGGTGGTGCTTTAGAGGAGGGTGTGGGCAGTGGTTCAGTGTATGGGGTAGTGGCCTACCAAGCT
GCGGACTGTCACCCTGGTTCCCCTGTCTCAACATTTGGTCCATTTACTTCACCGGAGACAGTTATAGACACAGTTGATAA
TATACAGTTCATAGGTGGTCATGCGGAAAGCCGAGCTTGTGTCACTGAAGCCCTAACCGTGGCGCTATCATGCCTCGAGG
AGTTGGGTCGCACTGATATACCTATGCATGTGGTGCTACTGTGCTGTTCACCGCCCTACTCCGCCTACAACGGTGGCCTG
GTGCCAGCTGGTGCTCCAGCGACGGTGGAGCAAGCTGGCAGACTCATAGCCGAGCGCGGCGTCCAGCTGTCCATAGCAGC
TGCTAAACGCTTGCCAGCGCTGCTAGCGCTTTACGAGCACGCTGGTGGTGAACTGCATACAGCGCAACAGAGGAACTATG
CTAAGGATCCTCGCCACCTGGTGCTACT
> BF01031A1B08.f1   644 1   644    ABI
TCTACCNNNNTCATACGGTCGTGCCTTTACCGAAAACATTTAATTTAAACCTTTTACGGATCGGGATCTGTAAACAACAC
GTATGTTATATAATTTCATAACAATAACACATGTATTTTAGTGTTCCAACAAGTTTAAAACAAAAGTTTTTCAAGTATTG
TTTATAGTTTCTCCGTTACAATGGTGCAAAGTTGAGAAGTGCAACAGATTATTAAGAGTACACGGTCCGCGTGGGTTTCT
TACATCGGTCAGGTTATACTTCTGACAGTTAGCGAGTAGTCGTACGTCGGATGTTATGCTATACTATCGTGTCGGTTTTT
GGCGCGTCTAAAAACTTTTATCATAACGAAAATGCTTTAAAATTTTATTTAAAACGACTCGAAAACGAAACTATTACTTA
AATAAGGTGTTCTTGTGTGTGTTGTATGAGTTTGTGTAGATTTTAAAGTGTAACAGTGCATTCTTTGGTGATTCATCTTG
GAAACAAGAAATTCTGTGTTGTAGATATAGAGGTATTGGTCACAAGTTTTGTACCTTTAAGGAATATGGTTTACGATAGC
TGATTTTGCGTTTGGAACGCTGTGATGAAAAGATGAAAAGCGTCTGCAGTAATAGAATTCCAGCAAATTTTTAATTTTAT
AAAG
> BF01028A2H04.f1   732 1   732    ABI
CAGCANNNTTTTTCGAGAAGTTCTAGGCGCTGTTTTGCGACATTTTTCTTTCTTTTACCCGTCATCCAATGTTTAATGTG
ATGAAATAACACGTTAAATAGCGAGTATTTTTGATATTAGTGTTCATAGTCGTAATAAAATAACTACTAGATTACGATAT
AAGCTAATATGGGCGACGAAAGCCACCCGAAAACTCTCTACGTCGGTAATTTAGACGCGAGTGTGACAGAAGAATTTCTA
TGCGCGTTATTCGGCCAAATAGGTGAAGTTAAAGGCTGTAAAATAATACGTGAACCAGGTAATGATCCGTATGCTTTCCT
TGAGTTTACAAATCACGCGTCGGCGGCTACGGCCCTGGCCGCCATGAACAGGCGAGTATTTCTCGAAAAGGAAATGAAGG
TTAACTGGGCTACGAGTCCTGGTAATCAGCCTAAAACGGATACAAGCAATCACCATCATATATTCGTTGGTGATCTATCA
CCAGAAATAGAAACCCATATTCTACGTGAAGCTTTTGCTCCGTTTGGCGAGATTTCGAACTGTCGAATAGTACGTGACCC
ACAAACGCTCAAATCCAAGGGTTATGCCTTCGTTTCGTTTGTTAAAAAAGCAGATGCTGAAGCGGCAATACAGGCTATGA
ATGGACAATGGTTAGGATCGCGATCCATACGTACTAATTGGTCAACGCGTAAGCCGCCAACCAAAGGTCCAAACGAAGGA
GCACCGAGTAGC
> BF01028B1A05.f1   739 1   739    ABI
ATGGCTCCGGTATGTGCAAGGCCGGGTTCGCGGGAGACGATGCCCCTCGTGCCGTCTTCCCGTCGATCGTGGGCCGCCCT
CGTCACCAGGGCGTGATGGTCGGTATGGGTCAGAAGGACTCGTACGTCGGAGACGAGGCCCAGAGCAAGAGAGGTATCCT
CACCCTGAAGTACCCCATCGAGCACGGCATCGTCACCAACTGGGATGACATGGAGAAGATCTGGCACCACACCTTCTACA
ACGAACTGCGTGTGGCCCCCGAAGAGCACCCCGTCTTGCTCACAGAGGCTCCCCTCAACCCTAAAGCCAACAGAGAAAAG
ATGACCCAGATCATGTTTGAGACCTTCAACACGCCCGCCATGTACGTCGCCATCCAGGCCGTACTCTCACTGTACGCCTC
CGGTCGTACCACCGGTATCGTGCTGGACTCCGGAGACGGTGTCTCCCACACAGTACCCATCTACGAGGGATACGCCCTGC
CTCACGCCATCCTGCGTCTGGACTTGGCGGGCCGTGACCTCACCGACTACCTGATGAAGATCCTCACTGAACGTGGATAC
TCTTTCACCACCACGGCCGAGAGAGAAATCGTTCGTGACATCAAGGAGAAGCTTTGCTACGTCGCTCTCGACTTCGAGCA
GGNNNTGGCCACCGCTGCCTCCAGCAGCTCCCTCGAGAAGTCTTACGAGCTTCCCGACGGACAGGTCATCACCATCGGAA
ACGAACGATTCCGTTGCCC
> BF01028B1D06.f1   606 1   606    ABI
ATAAACAATTGGCTGCTATGCTTGGTGAGGGGCAGTGTTTGGTAAACTTGAGTGTTGTGAGCTGTTTTACTTTAAGCTGT
GCGTCCAGCTAATCATAAACGATATAGAATAAGCTATGGCTATGAAAGAATGGTTGCAGTGGCTTCCACCTCCTCGCTCC
TTGATGGCACTGCTCATAGCCATCACAGGCTTCGGCGGTCGCATGTGCGCAGCTTACGTCACTCACTCACCGACTCTCCT
AGTGGATGCCTGTCACTCCTTGTGCAGGCTGGTGGGCCTCGTCACCACACTGCTGGCGTATAAGTACCAAAGGGCTGATG
AAGGAGCCGGGCGCGAGGGTCGTCTTCGGAACACCTTCGGCTGGACGCGTATCGAGGTGGTTGGGAGGTTGTCCGTCCAC
GTGCTCTTCGCCTCCTTCGCTTTAGCGCTGGTGGTGAACGCTCTCCAGCTGGGAGTCCATTCTTCACACGTCACTCCACC
CAAATTCCCCCGGGTCATAGTCCTTAGCGCTGTTGTTGGACTGTTGTTACACGCTACTAACTATATGCTACTCGCTGGTC
GAGAGTTAAGTTACAGTCGTCGGCTGAGTATTGCCGAAGGTGGAGA
> BF01028B1D08.f1   725 1   725    ABI
CGTAAACAACACTATTGCGTTGTTTAAACATTATTTATTTTAAAGCCTGTTATATAGTTGAAACTCGTATAATATGTGTT
AGTTATTGATATGGAAGTGTTTATTTTTGTGTAGTTCGGTATTTTATTGAGCCAGGATGGAGGGGCGGCTTGTATTATGT
TTTATGTTATGTTTTTTGTTACAATTTGTTTCTGGACGAAATCGGCTTTGCCACAATAACACTCACATAACACGTAGTTG
TACAACACAGATCCTTGGTGATGAATATGTAGATGATGATTCATGCAAAGTAGAGTACATTCCATCAAACAGCTCCAAAT
GTACGGACAACTTTGGTCCAATAACATCAAACAATCAAATTGGCCAAGTCATACTGAAACCTTACATCTTGCATGAGAGG
CGCAGGGATGTGAATTTCTACTCTGTCAATTATACTGTCTTAAATATATCGTTCACTAACATTAAATGGAAAACCATGAA
GTTCCGATTCCAAAAAGATTCAGTCAAGTATGAGGAGGGTCACTGTAGGAATATTGTGATATCAAACGATGTGAAAATCA
ATGATCAGTCTGTCTTATACTATGACTGCTACTGGTCTATTACGAATGGAAACTATAAAGGACAAAGCCACGTCTTGGAT
TTCGAAGCCACAGATGATTATGTCGTTAACAGAGGGAAATTTTACTTCAACATACCCACCGCTGCAATGTTAGATCCAGA
TATCA
> BF01028B1D09.f1   691 1   691    ABI
GATAAGATACACAATGGTACCTCCCCCGAGCTCCCAATTCGCACTTGGCTGCGTGGCAACCATCTNNNNTNNNTACGCCC
GTAAGAGTGAGCCAGTTTTCATTAGAGAAGATGCACCACATCCAGCTTCCGTTACTGGAGAAGATTCAGCAGGTGAAAAT
GCAAGCTTCGACGTGGTTTTAGCGATTGTCAGCGCAGTGCTGCTTGCGTTATGATCACTAGAGCTGAAGATGCTGTTATA
AGAAAATATGAAACTGAATGTTGTGATAGACATTAAGGGCCTTTAAACCAAGCCACCATTTGTTATAATTTGAAATTATT
ATTTGAGTTCCTGAAAAATTGACAATAATTATAATGATTGTTTCTTTCTGATCTTTAGTTGACTGTTGAATTTTCAGGGT
GTGGAAGATCAATTATATTGTTAGAAAAAAATAAATAAACGAAACTAATTAAAAGTAATTGAACTAACGCTGAAAAACTC
AAAAGTATTATCCTTATGGGCGATCGTTTCAATTGGAAGCTACTTAAATCCAAATACTTCTCAAATCACTCACGCATTTC
GCGAAGCGTTCTCGAATTCCTTCGTATCTGAACTTCGATAATGGTTTGTACATTAACCTTAATAGAAATGGTATTTACAT
TGCCGAGAGGCAAATCGTTTATGTACCCTAACTGCTTTATTGGTATAGCCT
> BF01028B1E01.f1   722 1   722    ABI
TACGGAGAAGGGATTCGGGAACTCATGAGATCACCTTACGGACATATCGTATACGATTCTAACCCGTACCTTTATTTACC
TGTAGATTACTGTGGTGGATTATTAGACAAAGTAACGTCGTTAGTACATATGGCAAATGGTAAAGTTTATGACCCTCTTA
TTGGACAATGGATGTCTCCACTTTGGGAAAATCTTGTTGAAAGAATACATAACCCAACACAGTTACATTTATATAGATTT
AATGGCAATGATCCAATAAATGTGAGGCCCCAAAATAAAAAGCCAGCAGACCATTTATCCTGGCTTAAATTATTGGGATA
TGATACAAGAAGTTTGGCACCTCAACTCTACCCAGATGAGCTACCAGGAGGCTCTATATTGCCCAACATACCTCATGGCC
GACCAGTTTGGGGAACAGCACCCGAGGAAGGAGGTCCTGGAATACCTTCTACAATGTCATTGCTACCGACTGTTACAATT
GAATCTGGATTCTTATCCCATATGTCGAACAAAAGGATAGCTGATTTCCGAAGTCTTTCTATTCCGGCAATGTCTGCTTT
AAAATCTGACGCCCTACATCTTGCACCTAAACGTATCGGCTCCGATTCAGAACCTCCTTTTGGACGTGGTATACTTATAT
CTCGTAATTCTAGAGGACGAGCTNNNGTTAACACAGTACCCTCAGCGAACGCTATATATCGAGATGTATACACGTCCGTG
TT
> BF01028B1F12.f1   658 1   658    ABI
ATGAAACGATGAAAAAATACAAACATACTGGTTACTGTCAATCACTTTCAACTAACAAAAATTCTCCATCATCATATAAA
ATATCTAAGGCGTTGTAGAAATTCGCTTCACTTGGCTTATTTTTTCCAAAAGTATTCTGTTACTATAAGTCTTCCTCTCA
ACCAGGAAATCCAATATACCAAATTATAAGGCAGATACTTAATATTTAATCGTATTCAGTTTGATGTGTGGTTGAGTGAC
GTCATCAGATGAAACATGGGGGAACATCCAAAATGGCGGACTTGATATTTTTAATGTGTTTATCTAATGCTACCAAACGA
CAAGCTTGCTGAATACACACGAATAACAGATTATTTTTCAAAAAATATAATTTCCTCATTGGAATAAGCAAATGCTTCAT
AAGTTTATCCAAATAAAAGGTAATATAGCTATAGTTTTTATGATACCTTGGTAAATGGTGTCAAACTTAACAGAAACGAA
CGTGTTCTGGTAAAAAGGGTATACAATTTGAAATCGTTTATGAGAACCAGTACGTGACATTAGACGTATCGCTATCCAAG
TTACCGATAGGATCGGAAAAGGTAGAGAAACTCACATTATATATTAGTTATTTCCGGTTCAAAGAGCNNNTAACTATTTT
ATATTCATTTTCTGTGCG
> BF01028B1H03.f1   699 1   699    ABI
AATATTTTTAAAAAGGTTGCCACAGAAGGCGGTAGTGTCAAAAATTTGCTGTACGACGATAAATTAAAGCATTTCAGAAC
TAATGTGCTTTACGCACTTATAACAGAGACAATTAAACATGCGACTGATATTGATAAAATATTTGAAAATTGTGGTATTT
TGGCGAAAGAGCAGCGGCTAGATCCTTGGCTTGCTAAGATTCTTACCGCAGAGTTGCTTTTTGGCAAAAAGGCTCTGCCT
GGGAAAAGCAAACCTGAACTGACAATATTATCATATAAAGAACAGTTTGAGAACTTTAGGAGTGAAAATCCAGATGAAGT
GAAATCTAAAGTTGTTCACAGACCGCGGTACGTCAGGATAAACACGAACCTTTTAACCACATCGGATGCTATAAGAGCAT
TCCAAGACGAAGGCTACAAGTTCATAAGATGTACATCAGGATCCTATGATGATTACTTGAAGCAGATCCAGGGTTTGACG
GAGTACGACTTCACTCAGGACTACCATGTGAAAACCATGTTTGTGTTTGCACCGGGAACCAAGTTTCACGACCATGATCT
GTACTTGAATAATCAAATTATTTTGCAAGATAAGGCTACAGCCCTAGCCGTACACCTGCTCGCCCCGCCATCTGGCAGCA
CTGTATTAGATATGTGTGCTGCTNNNNNTATGAAGACCACACAAGTTGCTGCATATCTT
> BF01028B1H06.f1   764 1   764    ABI
ATCCAATAAAAATTAGTAAATAAAATGTTAAAATGGATATATTCTTAAGATTTGTGCCCACAAATCCAATAAGATTAACA
GCTTCTAGGATATTATTAACCCATGTAGCTCATTACACACGACTTGCTGAAGTTGGAAAATTAGAAGCACCCAAAACAAC
TGGAAAATACGAAACTGGACAACTGATTTTACACAAAGTATTCGGATATAGAGGTGTTATATTATTTCCCTGGCTCGCCA
GAGTATACGACAGGGATGCTTCCAATAAAAAGGATAACCCGGAAACTTCTCGTAACGTTGAAACGTCGGGCGATTCTTTA
TCAAATGTCGGCAAAGAAGTTAAAGGGAAGACCCATACTTTTTACCAGGTCCTCATAGACACAAGAGATGCTCCATACAT
ACGGGCTCAAACGGAGGCTGTTACTTTCCTTGGTAACCAAGAATCGAGTAGAAGCCTGTATGCTATCCCGGGGTTGGATT
ACGTGGCTCACGATGACATTATACCCTACGCATCAGTGGAACGCGTACCCCTCCAGCATGAGCTGTTCGATAAGTTTCTC
ATCCACAACCCAGATAAGGATCCTCCGTTCACAGCACAGGAGACTCTGCGAGCTTGGCAGAAGAAGAACCACCCGTGGCT
GGAGTTGAGCGACGTTCACCGCGAGACCACTGAGGGTGTCCGCGTCACTGTCATACCCTTCTATATGGGCAGCCGGGAGT
CACAGAACTCGGCCGTCTATTGGTGGCGCTACTGCATCCGTCTT
> BF01028B1H09.f1   687 1   687    ABI
ACACACCAACATCACTCGAAATGGAAGAAGGTGACTCAATAGAAGTTTACCAGCAGCAGACGGGAGGCGTTCTAGTGTAA
TATAACTTAAGGAACTGTCAGTTTTGTGGGAAAATCGTCATGATGTGCCCATACAACATTAACATTAAGTTAATTTTAAT
ACCATCTTTTGTATCCGTATGTGAAATGTCTACAATGTCCAGGATACATACCCACAGCTGATAAAAACTGTATTATGTGC
CCTGGGTGTTAAAATCTTTGGGGATATGTGAGGTAAACCAAATGAATCTAGGTAGCTTCAAATCCTTTGTGATAATGTTC
AGTTGACATGTCTAAATTGTGACCGTATCAATGCTGAAGCGCCAGCATTCTGTTTCTGTGGTTAAATGTAATTTATTGGA
CATGCTCATAAGTTGTCAGAATCTTAACGCTGATGTACCTATTTGAAATAAAGTAAATGTAATGATTTTGTGTGTTTATT
TTACGGCTTCATTAAACTTTTATAAGTTCTGTAAGCATGGAGGTTGATATGTTCTATTGTATTCTCGCTCATGAATCAAA
TTATTTTATANNNNNNNTAAAATTCAGNNATGCATCACATGTAATTATTTATCTTTTTAGTAATATAATATGCATTAGAA
ATATCACAAAATGTTAATATTCTAGCGAAAACATGATATAATCAGTT
> BF01026B2B10.f1   765 1   765    ABI
TCCCCTGGGCACTCTCAGCACTTTTCTCTTCGGTCGGAAAGGTGGCCTTCTGTGAGGGTGTCCAACCCGCCTGTGCGACG
GACAGAGCTTCCATGAGTCACACAAACTCCCCCGTTCGCATAGGACGGGTCGGGGCGTCGCTGAACTGAATCGGATTATA
TTTGATACGTCGCCTTAATGATTTTCTTACTTGTGATTTAGAATTAGGAAGTATACTTTTGTTTAGAACGTTATACCATG
TGAGGTACCGATCATTAGAGTTTAAGTGTAAATGTGGATATCATCAATAACGTGGTGTATTATTTTACGTTTTGAGACGT
TTATGTTCGTGATTTTATTTGTTTTGACGTTGTTCGTTTTGTATTATATTTATTAGAAAATTGATATTTTGCATTTATAT
ACTTGGATACAATGATGAATCTTATATGATCTTAATTAAGTAAAAAATAATAAAAAAAAGTTATCTGTGCAAAAAGAACA
TACAGCATTTTGAAATCTTTTTACACATTCCTTATAGATCAACTTTGTATGAAACAAGTATAACTAAATATCCATTTGCA
GTCTACAAGCTGTCAAAGTTCAAATCAATTCTATTTTGTTGGGAATATTATAGATCATTAATATTTAACCTAATTATAAT
CAATGAAACATTATCATCACATTTGCTCATACACATATTGTCTTGTAAAATTATACAAGTTTATTTGGTCACTGTAGTGT
AGTTTTGGTTCTAAGATAGTGTATTGGGAATGCTATCTATAGTTA
> BF01026B2A05.f1   735 1   735    ABI
CCGTTGCTGTCGATTAATTTGTTCTTTAACCGAACTGTCCATATGACATACCTATATATACATTAAATAATTTGTAAGTG
TTTAGCACAGACATTATGTAAACTGTACTGATTTCAATTGGTCGAATACATGCTACAGATACTCACAAATAAGTATCTAA
GAAACCTCGAAAGAAAAAAGTGAAAGTGCTTGCGTTTAAAATTTGAAAGTGATGGAGGGACATAACCATATGGATCATGC
ACATCATCACATGGAGCCAGTTCATAATATGGATAATATGATGCAAGCAGATCATCAAATAGGCATGAACAGTTCACATA
TCTATGAAGATGGGAGTGTAATGTTTAACTCAAGTGAAGATCTCAACAGTATTAATTTTGGCACGCTGAGTGCACCTACA
CATGGTCATCACCGTGATATGCACAGCATGATGTCTATGACTTTTCATGGAGGATATAAGGAGACAATTCTTTTCTCATG
GTGGAATGTTACTGATATAGGCGAATTTATTGGTTCCTTCCTAGCTATTTTTATTCTGGCTCTTCTGTATGAGGGATTGA
AATACTATAGAAAACATTTATTATGGAAAACATATACAGGTCTACAGTATTGTGCTGTATCGCCACCTGATAAAGGTGTG
TCTAATATATGTGCTGATGAACCCCAAGTGATACCGCCAATGCCCCATGCACTTGAAAGNAATATTCCCACAATGTTGAG
TGCAGCGCATGGGTG
> BF01026B2B12.f1   720 1   720    ABI
CTGTCGCCAAGCCAGCGATTTGAGTCCGCATGAAAATTTATGATACTGTCTGAACTAATATTGCCGACTTTATTCGAAAT
AATAGGTTGTTTGTATTACATTATATATATGATATATATTTATATATTCAGCTATAACGATTTTATACATGCAAATGTAA
AATAATTTATAGTTTTATAATATTTACATAGTTATGTCTTTATCATAAAGAGCTCTGTACATTTTTGCTCATTAACGGAT
ACGCGAAAACCGCCGTGCGCTGCATCCGTTTGAAATAATATTAAATAAGGACATAAATAATTAAGTTATAATTTATTTTG
ATATCGATTAACACATTAATTATTGTTAAAAATATATACAAAAAAACCAATCTTTCGATCGGACTGGCCGTAAATCAGAC
ACCAATGATGACTATAACGGACCCATATTAATAAACCGTATAGATTTATGAAACGAAATAGCTAATTAATATTAATCCTT
ATATAAACAAATAGTCTTATATAATTAAAATAAGTGAGGAATTCATATAGGGGGTGGAAATGGCGTATTGCTGAACGCTC
CGTCGCATCGGCTAGTAGGATACTGCTCCAACGTAGGTTCAATGAGAGGTGTTTACAGATTATAATATTATATTTAATGT
TTGTATATTATTTTGTTTTCAATTATATAGATATAGACAGCTACTTTTTGAACTGATATAGTATGTTTAATGTATAAAAA
> BF01026B2B09.f1   766 1   766    ABI
CGGANNNNNNNTTGAGAGAAAACTCGAAGAACATACCGCTTGGTATCTTCAGACCGGCCATTGGTAAAGTATTGGATATT
TAAACAATAATGCTTGTGTTGTGTCGATTCAGAATACAGCATTGCTTATGATAATCAGTGTACACTTAGCCACACTGTTG
GTCAATGCTTGTCGTAATCTAAATCACATTACAAATAGATTTGGTGGAATTACAGGCGTACCAGCAAGCAGGAAGTAGGT
TTTTGTACTTAAAATTATTGTCGTATACTTTTGTTTTGTCTGTGTCAACAATAATTCTACTAAAATATCAGAGTTATATG
ATTGAAGGGTTTTTTTTAAGTATATTATTCTTTTTTGAATATTTTCGATATTAATCCTACGTTATTATCGGGCTCTTAGA
GCCAACCAACTTATCTAGATCAAACACACTAATGGGATATAAGACCTTCGCGACTATTCATCGAAATAAAACTAATATTT
TGGCATTTTCTACGCGATTTTAAAACAGAGTCAATTCGAAAATATTAGTTTTATTTCAAAGCCACTGCTTACGAGGAGAA
CATTTGAGATCTAAATCTATGAAAACCTCAGAGCGGCTTATAAAAATATACGTCTCATCAGGCGAATGTCTGACAAACAG
GTTGATATTTCTACAACTTCTTTGTATACAGTAACTCAAGCAAAATATAGACGAATGTACTAATAATTTGAACTGACTCA
AGGACAATTCTCTAATTTATCTTCAGTCTCGTCTATATTCCTATAT
> BF01026B2C03.f1   680 1   680    ABI
CTACCGCNNNNNTTTATTTTAAAGAAATTTTGTTTTATGTTGATAAATTAGGGACAAAAATTGTTACTTATTATAAAACT
ATATCTTAGACCTATTGATTTTTTCATTTTATATTTATTTTATCGTAATTTATCATGTTTTAGAACAGTCTAGGAGCACT
CCGTAGATACCATCGGCGTAATACTTGCTGAATTAGGTCTTATCTTGCTTCACTAACCTAGGTTGGTTTAAGTCTAACCT
ACTTTTATCGATAATTCTCACTAAGTAAGTTTCCTTTAAATAGTGTGCGAATGGGATGCGTGTTTGTGGTCACATTATAT
TAAGTCATCGTATATTCTTTTCATTACTTATCGCTAATAATCTCTAATGAGAGGATATATTCGTGTATTTTCTGGTCATA
GGCGCCGCGAGGCAGCGTGCGTGTTTAGGGAGTAACGACTTCGCTATCGTTACGTTGAATACACTCTATAACCCCACCCC
ATACTTCTTACTTTTCACACCATAAACATAATTTGTTCCAAATAAGTTCTGTGGTCCTAAATTGACATAGATCTTAAAAG
GTCGCGCTTGCAAAAGAGAATCGGGTCGTTTCTAAAATTATCGTCGTAATTTCTAAAATCAATTTTAACGGAAACGTAAG
AATGTCCGTGATTAAAAATAATTATGGGTCGCTTAACTAT
> BF01028A2H05.f1   847 1   847    ABI
GCCGCCGCCATTACTGTCTAGTTTCGCGTTCGACGCTATTACGGGAGTGTTAGTCTGATAATAAATCATCAGTGTTCGTA
TTTACTCGTTTTATCTCTCACGTATCATCAGTAGAGGTGTTCCAGTGAAGAGTTCTCTTCATTAGATAAATTGCTGGCGA
CCAACAAGTATGGGAGGTGATTCACGATTTGTATGTTGCTGAAGCATTGATGCTTACATTTTTATTTGCTTCTATTTATT
GAAAGATTTTAATTGTTTTTTATAAAATTTTTTGAATTTAATTTGAATTATCGATATAATTTGCTGCGAATGTAACAATT
TTATAAATAATATTTGTCAATTATGCATGAATAATAAATTACAAAATATAGTGCTTCGAGGCCTGCTTATTGTGAAAAAA
AAATGTTGCTGATAATGAAATATCTTCATATTTGTCGTTTTAGCATCAACATAATATAATTGATGCGTTTAAAAAGATAT
ATAAAAATATAATAAAGGAATTCTGTCCCCGCATCGGCGGTTCCAAATACACAAAATACATATTCATGACCTTTGACATT
CGATGAGACTAAAGCTAAATACCAATATTAAATATAGCTATCTCAAGATAAATAATAAATTAATATATACTAGTTTTTGC
GGCGGTTCTGTTTGCTACTTTGATGTTATTTGCGATTAAAATTTTTTAAGTATGCAAAATTTACAATAGAAAGGCAAGAA
GTTAATATAAACTGAACATGTAACCATGTAATTTGGAATCTTTGGATGTGTTCCATCTCCCTGTATCTCGTCACATCTCT
NNGTNATCTCATCTCAATCGCACCTCGTCGCGTTATGTGAGCATGTC
> BF01028A2F01.f1   767 1   767    ABI
GTTGCTGAACGGCATACGGTTTAATATAGCGTGGCACAAGCCTGGGTAGTTTTACCGTCCTTTGTGAGACATGATAGGTT
TTATTGGCATGTGACGCGGGTAGGCAGCATGCGGGGCGAGCGCTGCCGTGCGCTGGCCGCGCTTGCAGCGCTGCTCGCGT
TCGGGTGCTGTTCGGCCGAAATGGAACTCACCACCGCCTCTGTGTTTGATCCAACGAAACGTGGTAACATGATGTACGGT
GACGCCTGCTCCACGGTTATGGAGTGCGGCTTTCCTGAATCAATATGCGATGAAGTACAAAAGATCTGCCGTTGTCACTC
TGATTATCCTGTTACGAACCATGTGGACAAGTGTGGTAAACCGGCTGGGGTAAACGAAACGTGTATCTTCAACGAACAAT
GCGAGGAAATGGTGTTCAAAACGGAGTGCAGAAACGATCGTTGCGTTTGCAAGTATGAAATGGTAGCGGAATTGACTTCA
GATGGTGGTGTCGTTTGTAACCCGGTCAAGCAAGTTGAGGAGTCCACGCAGACTCTGGATCCGGCTATGATCGGTGTGTT
AGTTGGGATGGCTCTGATGTTTGTCATCATCTGCGTAGTCCTGCGTTTGTTTAGCAGAGCTAGATGGCGGGAGAATCGCA
CTATATTCAACACACCCAATCCACGGCTCATGAACGTTTCTCTGTTACGTGACTCCAAGCTACTTCATGCTCAGGATCGC
CGTGGCTCCCGTGTGAGCATGCGTCCTCCATCACGACAAGCCAGTCA
> BF01028A2F02.f1   711 1   711    ABI
CAAGGACGCCCCTCGGTCTCCGCCCCCGCAGCGCCACGTCCACACGCATCACCACACGCACGTAGGACTCGGCTACCCGA
TATACCCGCCGCCATTCCCTGCGGCAGCCGTACTGGCGAGTACCCAGGCGGTAGTCAACTCCTTCCCGACGCCGCCAAAA
TGAGAAAAAGCTAAAGGAAAGCTCACAAGTCCCCAGCCGACCTCACAATCCCGAGGATTCGAAAGGAATCGACGCACGTG
AGACGAAACTCGCCTGCCTGCGACCAGAACTAACGTATACAAACTACGTACCGGACTATACGGTGACCACGTGACCGGAC
AAAAACTATACGGGAATGTGTGTCGCCGCGGACTGATCTCCAGTGAACCCGAGTGTATGTGATGTGCGTTGTTTGATACA
AAGTGAACTCAGAGGTTAGCCGGACCTCGTGTCGTGTGACTGACTGTTTTGTGGGCGATCAGATGGTGAATAGTTAAGGG
ACGATTGAACATGGACTCCTGTCAGCTCGTACGGAGCTTACCTTAGGTCGACTAGTGAGAGCACAAACTAGTTCTGTATA
TATTAGAATGATATGTAAATTCCTTACTATATTAGTGTTCAGCGTCGGTTATTGTAATATAGACATCGAATTTTCCTTCT
GGGCATTGTACTGATGTTTAGAGCCCCATGAGAATATTTTTAAAAATTTCGAATACAGTCTAATGAGATCT
> BF01028A1A03.f1   740 1   740    ABI
TAGTTGTTCACAATTAAATAGACCAAATAAGAAAATATAAACATGGATTCTATGAGAGAGAAGGCTTTTCAAGATTATCG
AAAGAAGTTAATGGAACACAAAGAAGTGGAATCAAGGCTTAAAGATATGCGCGAACAGTTGAAAGACCTCACCAAACAGT
ACGACAAAAGTGAGAATGATCTAAAAGCACTGCAAAGTGTTGGCCAGATAGTTGGAGAAGTCCTGAAGCAGCTGACTGAG
GAGAAATTCATTGTAAAAGCTACAAATGGTCCTCGTTATGTGGTCGGTTGTCGTCGTCAGCTTGACAAGAATAGGTTGAA
AGGTGGAACTCGAGTTGCTCTGGATATGACAACGCTAACTATAATGAGACATCTGCCGAGGGAGGTGGATCCCTTAGTAT
ACAACATGAGTCACGAAGATCCCGGTGACGTGACATATTCAGCTATTGGTGGTCTCCAAGAACAGATACGACAGTTGAGA
GAGGTTATAGAGTTACCTCTGATGAATCCCGAGCTGTTTGTCCGTGTTGGCATCACACCTCCCAAGGGTTGCCTCCTGTA
TGGACCACCTGGTACCGGAAAGACACTACTCGCTAGGGCTGTCGCTTCTCAATTAGACGCTAACTTCCTCAAGGTGGTGT
CCTCGGCTATTGTTGATAAATATATCGGAGAATCAGCTCGTCTCATCCGTGAGATGTTCAACTATGCTCGTGACCACCAA
CCGTGTATCATATTTATGGA
> BF01026B2C10.f1   664 1   664    ABI
TGCACTTNNNAAGTCGCTTTAGTTGGTTAATGTCTAACATTGTATCCTCCTAGACCTAACAGCTTTGTGTTGTAACAAAA
AAAAATTAATATCCTCTAATGTGTACATAACCTACATAATATTATTTGTTCTATATACATATAAAAAATTAACAATTAAT
TCTGTCGCGCCGACCAACACATGTATGATATAGCAAAGACATTGTATGAAATTATGTTAAGCGTTTAAATTTAAGTTCTA
TTAGATAGTTTTATTAATGTGAAAAAAAAAAAATAAATAAAAAAATGTTACCATATGTATTAATCGTAGTAGAAGATCAC
ACACGATGTTGCCGCTCCGGTCAGCTGTCACTGGTTTGTTGTTTGGTGTCTAGGGATCCTCACCTTAAATACGGATAGTG
ACACGTTTGGCATTAGTGACGTAGCGGTTTGTAAGTGACGCTGACCACGCTGGTTACACGAGTAAATTGTCTGCACACTG
TAATGCAAAACTAGTATAACGTGTCTATAATAATAATGAGGGATATATATTAATATATTAAGACTCCCCCAGCGCCAAAA
CTAACAGTTTATACGTTTAGGAATTGTGAAGATGTTCAGTATTAACTGCGTGATACGATGCAGTGCTTTAAAGATATTTC
AAATTATACGATCTCGGTCCGTAC
> BF01028A2G03.f1   744 1   744    ABI
GCTGTNNNNNNTCGGACACGTCATCCTGGGCATGAACACGGTGCAGCTGTACATGAAGGTCCCCGGCAGCCGCACGCCCG
GACATCAGGAGAATAACAACTTCTGCTCCATCAACATCAACATAGGTCCCGGTGACTGCGAGTGGTTCGGTGTGCCGGAC
TCGTACTGGGGCGGCGTCCGCGAGCTGTGCGACCGGCACGGACTGTCCTATCTTCACGGCTCGTGGTGGCCGGACCCCGA
GGAGCTCCGTGCTCACGGCGTGCCCGTGTACCGATTTACACAGCGTCCCGGCGACCTCGTGTGGGTGAACGCGGGCTGCG
TCCACTGGGTGCAGGCCACCGGCTGGTGTAACAACATCGCCTGGAACGTGGGGCCCCTCACCGCCAGACAGTACTCGCTC
GCTCTCGAGCGCTACGAGTGGAACAAAGTCCAAAACTTCAAGTCGATAGTCCCCATGGTGCACCTCACGTGGAACCTGGC
CCGGAACATCCGCGTGTCGGACCCGCGGCTCCACCGTGCCATGCGCACGTGTCTGCTGCAGACTCTCCGCGCGGCGGCCG
GCACGCTGCAGACGGTGCGCGCGCGCGGAGTGCCGGTGAGGTTCCACGGCCGAGCCCGCGGCGAGGCGTCACACTACTGC
GGCGCCTGTGAGCGGGAGGTGTGGCACGCGCTGCTGGTCCGCGAGCACGAGCGCCGCCACGTGGTCCACTGCCTGGCGTG
TGCTCGCCGCGCCAGCGCTACGCT
> BF01028A1F10.f1   677 1   677    ABI
CCGTTGCTGTCGCAATTGTCATATTGTGTATTACTTGTTATTACATACTTATTTGTCAGCGTTTTCTTTGTACTGGTTTT
AGACCTTGTGTTTATCGAACAGAATATTTCATAATGTTTTCGTCATTTTTTGGAAAACGACGGTCATCACCCGTGGAAGA
TGAAACTCCACAAATTCCTGGACCGAAGTCAGATGACGGTTTCGTTATCGTAGATCAGACGTCTCCAAGAGGTAGCTTAT
ATCCAAGTATCAGTGGGTCTGTGTATCCACAGCGACCGGCTCCACCGCCTCCAGTGGTCCCAAAACCGGAACAATGCTTC
CATTACCTACAGGGAGTCCCATTTACACTGTCCCGTGAGTTACGGATGACAACAAATAAGGATGCAATAGCTACTGAAAT
CGGAGATATTCTAGCATTCCTCTCCAACAAGTTAAATGTGAACGACTATAACTATGATTTTTCTGTTGAAAAAAGTGTTT
TGAAAGAATATTAATATATTTTTGGTTTAGAAATCAATCAAGATGTGATCATTACTAACATAGTAATAATAGTATATAGA
CATAATATTACATGTTAATCTAATTAGTTTTTGATGAATTGAAATATATAATTATAGATAAGCATAAACCTATGTAACTT
GTTTAGGATTGTTCTTAATATCACAATGACATAATAT
> BF01028A1F11.f1   646 1   646    ABI
TACTATTTACATTAATATATATTACCACAATTGCGATTATATTTTGTAATGCTGTAGTAATATTTATTCTATTATTATTA
TATTTTGCAAGGACTCATTTGCTTTGTGATCTCAAGACGTCCTAAATAATTTAGATATATGTATATATGAGGCAAAATTA
TTCTAATTTAAAAATAACAGTAGGGGTTTTTCACTCATTCATGTTGAGTAATAATTCAACATTGCCTTGTGTTGCAAAAG
TTGTAACATCGTCTTCAAAAAAGTTATTCCCAATTGATAAGTAGCAGTATGTTCAGAATATTTCCCTTTGGCAGAGAAAT
TTAGGAAGACCCACTATTATTTTTATCTTAAATGTCACCGTACCATATTAATATGTGGTCTGTTGCTTCCCTGTGCAATC
TTATTACGTGCAATAAACGTTGTATCACAAAGTATGAAAAGTTAAAATCTATCAAGCTTGTTTATCGGGATGTATGATAT
GTAATTAAATATAGTACACATATGTATATATGTCCGTACTGCCTAAGTCTTTAACACCATTTGCTGTTTCAACTGTTCCG
AGTAAAGAAGATGATGATTACATTAAATCTGTCGAATAANNNCGTTGTTTTACAGGAGTGGCTTGCTACGAGCAGTTTTT
TTTATT
> BF01028A1G01.f1   675 1   675    ABI
TTTACCGGTACGGATTTTGTCTCGCTGCAAAGATGGCTTAAAGCTTGGCAGCATCAGATACGCAAGTTCAACTCCATATG
CTGAGACAAGAAAAAACTTAGTTCTCACGAATGAGACTAAAGTTATTGTACAAGGTTTCACTGGCAAACAGGGTACCTTC
CACAGCCAGCAAGCTCTTGATTATGGCACCAATATTGTGGGAGGTGTGTCACCAAAGAAAGCTGGTAGTGAACATCTCGG
AAAGCCTGTATTTGGTTCCGTCAAGGATGCTAAGGAGAAGACAGGAGCTGAAGCTACCGTAATCTATGTTCCACCTCCCG
GAGCAGCAGCTGCTATTCTAGAAGCCATTGAAGCTGAAATGCCTCTGATTGTGTGCATCACAGAGGGAGTACCGCAACAT
GACATGGTTCGCGTTAAACACGCCCTGCTCCGTCAGAACAAGTCGCGTCTGGTCGGACCAAACTGCCCAGGTATTATCGC
TCCTGAGAAGTGCAAGATCGGTATTATGCCAGCCGCGGTTCACAAAAAAGGTTGCATTGGTGTTGTGTCACGTTCAGGCA
CCTTGACCTATGAAGCCTGCCATCAGACCACCGTTACTGGTCTAGGTCAAACGCTTTGTGTCGGTATCGGCGGTGACCCC
TTCAACGGAACCGATTTCATTGATTGCCTTGAAGT
> BF01026B2C04.f1   723 1   723    ABI
CCCGCNNNNNTCTTGGACAGAGTATGTAACAAAGACTACAACTTGGGAAAACCGAACAGTAAAGCCACTGAAGACTTTAT
TGTTCGTAAAGGAGAGCTGGTAGGAGTTCCAGTAATGAGCATACATCGTGATCCACAATATTTCCAAAATCCTAATTAAT
TTGATCCTGAACGCTTTTCTGAAGAAAATAGACACCTTATTGATTTAATGACTTATATGCCGTTTGGATATGGTCCCAGG
AATTGTATCGGTTCACGATTCGCGCTCTGCGAAGTGAAGGTACTCACCTATCAGATTATTTTAAACTTCGAGATATCGCC
AGCCGAGAAGACTTGCATTCCGGCGAAGTTGAGTACTGGTAATTTAAATCTTCGCCTTAAGGAAGGACATGGACTTTTAT
TTAAATTACGTTAAAAAATAACATATATACGTTTGTATTTGAAATAAACTTTTCTGCGAAGTGTATTATAATGTAAAGAA
TACTTCAGAGCAGTTAAAAAAAAAATTCAGCACAGTTGAGAAATTTCCCTGAACAAGATAAGTCAAACAATTTTTTATCA
ATTTTAGTCTATTTTGACATAATTATAAATATATAAATTTGTGTTATTATTTATTTATTAAATAAAGAGCATGCTTGTAG
CATTTTAATTTTAATAAAGGTTGGTAAATCACGTTGATGTCTTAAGCACATGCTTACTATTTTTTTGGTTTCTGTTCAAC
TGT
> BF01028A2H06.f1   724 1   724    ABI
GCTGTCCGGCCGATCTCCGAGTATAGTCCTCCGATACAGGCTGCACAGGATGCGACGCAGACACGACCGGAGAGAATAGA
GCTAATAGGAGACATCAAATGTTCGACCGCCGAGGATGTTAGATGTAATGTACAGACCCGGCGGCCTTAGTCGGTAACGC
AACGGTTGTGAGAGAGGCCTATAGTAGTGATGCAGTCCCCCCTCCCCCCACCCCCACAAAGTATACTACCTATTGTGTTC
CTAGGTTACTCGCCCTGTTCAAAGTACTGTGCAATTTTTACCGGTTTTTTGTTTTTTGTAAATGTACTTATATCTACACT
GTTATAGTTGGTTGTTGGAACTCGTTGGACCGATTCTGTTAATTGTTACAAGAAAAGTTACATCGACAGGTCGACAGGAC
TCAACACCGACAGTTTTATATATTAGTATGAGTAAACACCTAGACACAGTCGGTGTTCCCGTCAGCCATACAAAATGACT
TGACGTCGAATGTTACGACAGAACAAACCGTACCGAGTGTTGGAGTCAGTCGACCTACGTACCAAATGTCGACCTGAGCT
TGCCCTTTATCGTCCCTAAAAGTTTTATCGATAGTATAATTTCTTAATCGTCGCCTCACTAATGTCGACATGCTACTTCC
CCCGGTTCCGCCTGTCTGTCAGTGTACCTAGCGTCTCCTTGCCCGCTGTCTCGGCCCTCATGTGCCTTAACAAAACATAG
TCAC
> BF01028A2H07.f1   688 1   688    ABI
GGAAGNNNTNTCGGCCGCACCGATTTTTTTTTTTTTTAATTAATATATTTGCTATGTATTTTACTTTCATATATATATGT
ATATGTATATTTACTGTCCCCTCGTCATCGTCCCAATACGTGAGTTCCAACGTCGTGGTTGTAGCGACTTTTCTACCCGT
AATATATTATTTTTATACGTTGTGGAGTACGGTTAGCTGTTGTAAGTATAGTTGTAAAGAACCCGTGTGTAAATGAGTGT
GGAATTGATACGACCTTAGCGAGATATGTTCCGGCCTTTATCACTATGTGGAACCGGCGTCCGACATAACATTAAAATTA
TTAGAATATGTAATAAATAAAGCGGTGTACACAACATCGGATGATCGTTTCATATAGTCATAAAAGGCTTTCGAATGCCG
CGGGATGATTATTTGTTGGTCGAGATGTGTCGGTCTTTTTGTAAATATTTTTTTAATGAAATGTGAATCTAGTTAAAGAA
AATTTCTAATGTATGTAGATTTCGAGTACTGTTATGTAGTGTGGACTATGTATGCTTAGGTCATTAAATAGTCACTCAAC
CTGCGTCTGATCTAGACTTGTTTATCGCACATTGTAAAGAAACTCGATCACACCCGAGTGCTTCTGATTGTAAACTGTAA
TTTTAATTAGATTATTTAATAAAAGATTAACAAAAAAAAAAAAAAAAA
> BF01028A2H09.f1   766 1   766    ABI
CTCAGGGATTTTTTGACCTATGGAAACAACAGAAAAAGTATGAAAATGAAACAGCTCTTGCCAGTTTGTCAACCAGATTG
TCAGAGTTGGATGCATTGCCTGATAATAGACAGAGATGGACCGAATTATGCAGAGGTGTTTTAGCTGGGAATATGTTTGA
TTGGGGTGCTCAAGCTGTTACTTCAATTTTAAATTGTGGCCTCTATGAAGCCCTACAGAAGATACAAAAAAGACCTTGGT
TGTATGATGGTTTAGATAAATGGATTGAGAAGTTAGAGAAAACAGTTCATCACTGTGCTGCTGTTTTTGTAGATAACAGT
GGTGTTGATATTGTTTTGGGAATACTACCATTTGTAAGGGCTTTGTTACTAAGAGGCACATCAGTAATATTATGTGCTAA
TGAGTGGCCAGCTCTAAATGATGTTACCAATGTTGAGTTGCAAGAAGTTCTTCAACATGCATCTCAAATTTGTCCAGTTT
TAGCTGCCGCAATGGCTACTGGCGATTTAGTTGTTAGGTCTAATGGACAAAGAGGTCCTTGCCTTGACTTTAGAACAGTC
AGTGTAGATCTGTGTACTGAAATGAAGATGCGTGGAGTAGATTTAATTATATTAGAGGGTATGGGGAGAGCTCTACATAC
AAATTTAAATGCTCGTCTTGCTGTAGATTCACTCAAACTGGCTGTAGTAAAGAATGCATGGCTAGCTCAGCGACTAGGTG
GTCCACTGTTTTCAGTGATTTTTATATATGAAGAAAAACCTTTAGT
> BF01028A1H03.f1   656 1   656    ABI
TGCTTGTCCCATGGACTTAGAAGCTAGCCAGACTTGNNNTGCGGATGTATGGAACTACAGTATAGTTCCGTACGCATCGG
AGGCTGTACGCGAGGGAGTTGCACTGTACGGACGACGACGACATGCCGCCGTGGACCCTCTACAACACGTCAAGACAACC
TATCCATGGAGAGAACCAAACCATTCACATACGTTACGACCGATATCAGTGGAAGACGCAGGTATTGAAGAATCGAATCA
AGATGTAACTACTACCAACAACCAAGATCCACTGTTGAATATGCTAATGCGGCTACAGGAAGCAGCTAATTACAGCGGTA
ACCAAAGTCAGGATTCCGACAACGCTAGCATGGACTCAAATCTAACACATGACAGCTCCATGGGCAACGAGCTTTAAGAT
ATAACGTCCGGGTCACAAAACATTATAATATGTTTTTTCCTTGTAGGATAAATGACGTATTGTCTGCGACAACTAATGTT
TGGCCCAAATTTCTACACATTTGGGCCAACTTGTATAGATTATACTTTAAGTGACATCTTTCACGAATAATTTCTAGTTC
CTTTAATTTTGGATGTATATTAAAATGCTTTACATGCACTTCAATATCTAGGAGGTATATCGTTTTGTGAATATTCATAG
ATGCGTTTATGATTTT
> BF01026B2B01.f1   807 1   807    ABI
AGAACATTTTACAATATTATAAAATCAGATTCGGATATGATTATTAAATTGTTTTATGTCGTCTTTGTTATAACATGTTC
AACTTTAGTCTCGGCTTCGTATGAAGATAAAAGATGCAAATGTGTGTGCCCCAGTCCAGCCGCTGTCCTCAACAACACAG
TGGGTTCAGACCGGAAGTTATACATTGGCAATGTCCCACCCAATAAATGTAACTGTGATGGCGTTATTCTTCCACGAGTA
GGTGAATTAATCAAAGGCCGTGAGCAAGAATTTTGTCCCCGCTGTGAATGCAAATATGAAAACAGGAACACCACAATTAT
AAAGGTTGTAGTCATAATTGTAATTTGGGTTATTATGCTTCTTGTGGCATACATGGGATTCCTCATATGTCTGGATCCCC
TCATCAACAAACGTGCAAAAGCTTCATACCAAGAGCACACTAATGAGGATGATGAAAGTACAATCAGTGAGCCATCACAT
CACATGGGTACCCGAGGAAATGTTCTGAACCGCGTCACTCATCAGCAAGACAAATGGAAGCGCCAGGTCAGGGAACAGCG
CCGTAACATTTATGATAGGCACACTATGCTCAATTAGGAAAGAGCTATGGTGACGAGTCGATTAACCAACCCGAAATCTG
AATAACATTTGTCATTTTTTGTTTACTTATAAATGAAATATTTATTTATCATGCAGTCATTATTTATATTATTTACTTTA
TTAATACAATGTTTATCAATTCCAATTTACACCAATTATCATCACTCAACTGATAATTACAATTGACACTCTCTCTAAGT
CCCTTAT
> BF01025B1D12.f1   716 1   716    ABI
TATAAAATCCACAAAATTTTTTGTGGTAATTTTTTCTTATTGATTGCATACGCGGTGTAATCTCATAAGTATTATAATTT
ATAGCTTTTTATAGGTGGGAACGTAGACGTTTTAATTTTAAAAAGTTCAGTCTGCAATCGAATATTAAACAATGTCTTAA
TTTTAACGAAAATTTTATAAATTAATTTAAAGAAAAGTCTCAGTAAAGAAATAAATTTGGATGGAAGTTTGCATGTAGAA
ACGTAACATGAATTCTGTTACGTAATTAAAATATTTCCAATGTTGTATCTTATTGTTATATATGCATGTTACAGTTCAAA
TAAAATTATATTGTTATAAAAATCGAGCATAAACTCGTTTTATAGGTTTAGTTAGTAAAAATAGTCATGTGGTTAAGCAC
TTATTTACATGATTTATTTTGCCTTAATTTTTCAAAGATAATCGAACGGAAAGGATTTACCTCAATCTCAAGCTGTGTGA
GGTCTTTACAAATTTAGTGTAGTGTTAAAATTAGTAAAAACTTGTACGTATTATAGTATATGCTTAAACATTTAAAATAT
GACAATTAGTTTAACACATTTTTACATGAAATGTTTGTTTTAAAATATTTATAGTAAAGGATTGTTTAGTGCAGTGGTCA
CTCCTTGGTAATAGTATGTAATATTAAATACAGGACACAATAAATAGATTATTTAGATACAGTTAATTTTGTATGT
> BF01028A2H10.f1   723 1   723    ABI
ATTCCCCTNNTTCCCAAATGCGATTCATATCTTGGATTTCCTGTCATACCGCAGAATACACAGAACAAGGAACCCATATG
AAAATTTCTATAACTATTTGATGGTCAACATCAACGAGCAGGAGATCAATTCGCCTTTGCACATGGCATATGTAAGTAAT
AAAATATCATTAGGATATAACGTGATATTATTGATTTAAATTTTAAAGATAAAAAAAATTTTGCTTCGCTTTAGAATTTT
CAGTCTGTAGGTTAGAAAGTCAAAATTCCTGCATTGTATTTGAAGTAACGTTTATTTGTCATGTCACTTAACAAATTCTT
AGTAAAAAAAAAACTTTTCAGCTGAGCGAGTCCCAATTGAATATGATCCGTACTTTAGGGAATTTAAACCCAGCCACAGA
AAATGTCATAAGGAACGTAAGTATAATGTACATATTTACTATTGAACTCCCATTAAATTATCTCTTATTTTTTTCTATTA
AACATATTTAAAAGAACCTTATAATCATACAAATGTTGGCTAAGACTTGTATTCCTTAAACGACATCCATCAGTATACTT
ACAGCAAGCTTCAAGATCAAACTACACACAGATAGTTTCCCGTATTTCATTCATAAATCTTTTGAATATGATAGTATAAA
CGTAGTTGAGGAGGGAAAAAAGTAATCTTAATTTGTTATTTGTCAATACAAACTTNNGTATATATATATATATATATAGC
TTT
> BF01028A1H04.f1   713 1   713    ABI
AATCCACATTAACGAAGATACTCCTTAATTATGCGGTNNGGATGGGTCGACGACCTATATTTGTAGACCTGGATGTTGGC
CAAGGACATATAAGTGTTCCAGGAACTATTGGTGCATTATTAGTTGAGCGTCCAGCCTCTATAGAAGAGGGTTTCAGCCA
GCAAGCGCCGCTAGTGTACCACTTTGGTCACAAATCACCCGGCGACAACTTGGAGCTATACAACATGATTGTGTCACGTC
TGGCTGAAGTTATCGCTGAGAGATGTGAAAATAATAAGAAAGCGTCGATGTCAGGAGTGATCATCAATACATGTGGATGG
GTGAAGGGAACAGGGTACAAAGTACTGACTCATGCTGCCCAGGCTTTCGAGGTTGATGTTATATTGGTGTTGGACAACGA
GCGTCTCTACAATGAACTGAAGAGGGACATGCCGAAGTTTGTGAAAGTTGTTTATTTACCAAAAAGTGGAGGGGTAGTTG
AACGTTCCTCCACACAACGAGCTGAGGCCCGAGACGCTCGTATAAGGGAATACTTCTATGGAAATCGGACACCATACTAC
CCACATTCATTTGATGTTAAGTTCTCAGACCTTAAGATCTACAAGGTGGGCGCCCCCTCTCTGCCAGACTCGTGTATGCC
TCTGGGTATGCGTTCGTCTGATGCCCTGACCCGCCTGGTGCCGGCCTGGCCGTCTCCGTCTCTGGCGCACCGG
> BF01026B1D08.f1   805 1   805    ABI
GACAANCGNTATCTGTGGAAATTATTTATTTATCATAGGATAGATCACGAAAATGTCGTTTTTTGGAGTAGGGAACCCAT
TTGCTACGCCGGTTGGTCAGAAGATAGAACAAGCTACCGATGGATCTCTACCATCAGAGAATTGGGCCCTTAATATGGAG
ATATGCGATATAATAAATAGTAGCACTGACGGACCCAAGGATGCAATTAAGGCCATAAGAAAGAGGTTGACTCAAAGTGC
AGGCAAAAACTACACCGTTGTCATGTATACACTAACTGTATTGGAAACCTGTGTTAAAAATTGCAGCAAAACATTTCATG
TTCTAGTATGCAATAAGGAGTTTATATCAGAACTGGTCAAACTCATTGGACCCAAAAATGATCCACCGACTGTGGTACAG
GAGAAGGTTCTCAGCCTCATTCAATGTTGGGCGGATGCTTTCCAAAACCAACCTGAATTACAGGGCGTTGGTCAAGTGTA
TAATGAATTGCGCAACAAAGGTGTCGAGTTTCCAATGACAGACCTAGATGCGATGGCGCCAATTTTCACACCGCAGAGGA
GTGTGATTGACGGCGGGGAGCCGGTAGTTGGTTCTCCACAACGTACTGTTCAGCAGAACTCTCCAAGTCGACCATCTCAG
GAGCAAGTCGTAGGGACAATTCTGTCAGACAGTCAGAGCAGTAAGCTGCGAGCGGACCTGTCAGTGGTTGAGGGGAACAT
GACAGTCATGAACGACATGCTGACCGAACTCACAAGCCTTCCATACACACAGCATCACGAACAAGACATCGANCTACTGA
ATGAG
> BF01026B2B03.f1   707 1   707    ABI
CCGTNNNTGTCGCCGTTGCTGTCGGTTATGTTAATAAAGGCAAAAGTTTAAAATGGCTAAATAAATGTTTTAAATAGTGT
AACGCAAGGACGAAACAGAAGACCTTTCAGAAATAATTTTACACAAATTTGACGTGATGTTCAATGTTAAACTTGTCTGA
AGGTAACACACAATGGGTTCTCGTAAAGTGACAACTAAGATCATAAACTCCCCCGAGAGCTGCGTGGATGACAATCTTCG
TGGGTTGGTGACGTTATACCCCCAACTACAACTGCATCCCAGACACAGGGTGGTCACTTTAAGAAGGAAGGATGAATCTG
GCAGAGTAGCTGTTATGAGTGGAGGTGGCTCCGGCCATGAACCGTTTGCTGCAGGTCTTATAGGCGAGGGTATGTTAGAC
GGAGCGGTGGCTGGCGGCGTGTTCGCGTCGCCTCCGACTGGCAACATCCTGTACGGAATCACACAGCTTTATAAATACAA
TTCTGGCGGTGTTCTGGTGTTGCTAGGTAATTACACTGGAGATAGATTGAATTTCGGCAAGGCTTTCGAAAAGGCTAAGA
TTGCTGGAATTAAGGTTGAAGGATTCATAGTGGGCGAGGACGTCGCCTCCAGCCACAACAAAACCGGTGGAAGAGGTATG
TGTGGCGAAGTGTTCATCTTTAAGATGTGTGGGGCGATGTCTGCTAAAGGAAGTGATTTAGAATCTA
> BF01026A2B03.f1   725 1   725    ABI
GACTCCCTNNNNGGCAAGGATGGCAAGGAGTTCAAACTATCAGATCCCTTCGCTGATGAGTTACCAGCTAAAGGCTTCGA
CCCCGGCCAGGACACGTACGAACACCCGCCAGCCGATGGATCCAAGGTCAAAGTGGACGTGTCTCCTACATCAGACCGCC
TGCAGTTGTTGGAACCTTTCGACAAGTGGGATGGCAAGGACCTCAGCGACCTGACCATACTCATCAAGGTGAAGGGGAAA
TGCACCACGGACCACATCTCCGCCGCCGGGCCCTGGCTCAAGTACAGAGGTCATCTGGACAACATCTCCAATAACATGTT
CATAACCGCAACGAACGCTGAGAACGGCGAGCTGAACAAGGTCCGCAACCTGCAGACGGGCGAGTGGGGGCCTGTCCCGG
CGACCGCCCGGGCCTACAAGGCGGCCGGCGTGAGGTGGTGTGTGGTGGGAGACGAGAACTACGGAGAGGGCTCCAGCAGG
GAGCACGCCGCCCTGGAGCCGAGGCACCTCGGGGGACGAGCCATCATAGTCAAATCCTTCGCCAGAATCCACGAGACCAA
CTTGAAGAAGCAGGGTCTACTGCCGCTGACCTTCGCCAACCCCTCGGACTACGACAAGATCCAGCCATCGGACAAGATCT
CACTGCTGGGACTCAACGACCTGGCGCCTGGAAAGCAAGTGGAATGTGAAATCAAACACAAGGACGGTAAATCCGAGCGC
ATCAA
> BF01027B1B06.f1   756 1   756    ABI
TAATGTCGATATCGGTGTTGTAAATCTTACATATTATATGTAATCGGTGTTAACTCTTCTCAATCACTTAGACTGGGACC
CTCCTATCGAGCTCTACTACTCTACTCTTCAACTCGACTAGTTATAACGCTTCCTTTATTTCATTCCAAACATTTACCCC
CAAAAACTAGAGCTTAATCAATTTTACATCCTTTATGATGCTGTACTCCTTGTATTTTCTACTTCGTATTTCCCTAATAC
TCTGTGCCTTCTAGTTCGCTGTAAAGTAGATAACCACTTCTACTTCTTTCTTTCTGTAAGCTTTTTCTGCATACACATAA
ATTAATTGTTTTCTTTTTTTTGGTCATATTTAATTAAGATTATTGCCAAAGTTATGCACAAATCTTCTTCCATAATTTAG
CTAAGAGAACCCATACACAAGTGTTTCCTAGTCCCATATCTTTTAGATTGTATATTTACTAGACGTTAGAATAATTAACT
TTACTATGCTGGTTATACAACATAATATATTAAGTTGGCCATGCGGTTCTGGGGGTCGCGGTTAAATGAAAGTAAAAATA
AAACTACACTATTAGTTTTCAGTGTATAGTGAATAATAAAAAAATAAGCATAAATAACATTGTAATTTGAATTTATAAAG
TCGCATAACACATAATAAATATCTGAACCTGTGTATGAATACAATTTTATTAATAAACCAAAACTTAATTAGGTGCTAAA
AATTCATCTGATTAGATATTTCATAATTTTATATAA
> BF01026B2B04.f1   755 1   755    ABI
TGTTCNNNTATAAATTGTTACTATAACGTAGATAGTCTCATTATATTATCAATGTGTAATAAGTTTACAAGAAAGTAACG
TAATATTTCCTCTTAGAATTTTATATACGTTTTTCGGTTTATAAGAAGTCCTTTAATATTTTAGTTATGCCTTTAACTGT
AAGTACGTGTAAATGAATTTATTTCGGCAAATTGTCAATGTTCCGTATCTCATAGGTAGGTGTAGCTCGTATATGATTAA
AAACAATTATATTTAGACGTGGTCCACGTAGTTGGTTTATTTTTATTTAATTAAAAACTTATAGTAAAAAATATTTTTTT
TACTTTGGCTTTTACTTTAGCTAACATTTACTTGTGTTATTTTTTGTCATATAAAACAATTGCTCACTAAATCGATGTTA
TGAAAAAACTCGAATTTTATTAGTCATTAGAAAGGAATATTGTTTTGCTCAATCATATTTTTTTATAATAAATTAAAATC
ATATTTGAACATTTTTAAATATTCGAGATGTTTCCTTACAACAAATTAGCATAATCAAACTACATTCGAAGCGTTTTCAG
TTTTTTATCTTCTCACTTGACGGTGTTAACGTAGTTATCCGCGTAACTGAACACGCTCCGTATGTAGTGGGACATGCCAG
CTTACACTCGTAGTTAGTGTACAGATGTCGACTAGAATGGTTTCGTTGTAGAGTAAGCGTTTCTGTTTTAATTCTACTTA
GTCGTAAGGAAATAATGTTAAATATAGTAAGTCAG
> BF01026B1D11.f1   744 1   744    ABI
GCTGGACGACTCGCGCTTTAGAAGCCACGAGGGAGAGGTGTCTTACATCCGGGTTAAGGAAGACTATGGCAGCGGCGGCG
GCGGCGGGCTCAGGGACAGATCTCCTGAGTATCAGGCCGGGTCACCTTCGTACACCCGTCGGGGCTCCCCATCATACTCT
CCGGTGCGTCGCTCGTACTCGCGCTCACGTTCCCGCTCTCGTTCCCGCTCGCCTGTAACCACCCGCCCACGAAACTACTG
AGAACGCGGCGGCGGTGGCGGCGGCGACCCGTCGTCCCTTTGACAACAATACACAACCCTTTATATGCCTTTATGACGCG
AAGATGGCAGACAATCGTGTACTATTGTCAAATGTGTCGCTTGTATACCACAACCTAACGGAGTGTATTATGATCAGTTC
GCTCCCCGTACTTCGGCGATGTGAGAGTTTTGTGTGATGATGGGAGTTATCGCGTCCTAGTTCTTAAGTTAGTTAAGGTG
GTGTTTTTAATTAAATGTTAGTTATTCTTTTTTCTACATTGTAATGTAACGATGACCTGTAGTATGTTATGTTTATGTAA
ATATTTATTGGCTGATTGTCTCCGCATGTATGTCTTAGAGATCGCAGCTAAGGAATATAAATATGTTCTACTGCTTTATA
CATGTACAATTGTCTAGTAATAATATTTTTTTATTGACATGAACATAATGTATTGAGTTATTATCTGTAACAAATATAAC
TTTACACTACATATCGTTTATGAG
> BF01026B2B06.f1   771 1   771    ABI
GTGANNNNNNNTGCTGTGACTTAAAACATTATTATGAAATATCGTTTATTACCGAAAAATATATAGTTATGTTAGAGTAA
ATTGTAGGGAAAATGCCTCCTTACAAAGCAGGGTTGTTGAAAAGAAAAAATGAGTCCCAAGAGTCAAAAAACAGTAATTC
AGAAGACAAGAACACCACCAGTGCTGACGAGGGAGAGGAGTTAGTGAAAGGCTTCCTGGATGATGAGGACGATGCTGCAG
ACTCTGAGCCTGAGGAGGACGAACACTCAGACGGAGAAAGAGATGAAGTTTTGTTTGAAGAACATGATTCAACATTAGGT
GATGATGAGCAGGAAAATGAAACATCAGAAGCTGAATCTTCTGACCTGACCGATTCAGAGGAAGTTGAAGAAACTGATGA
AGATGAAGGTGACAGTAGTGAGAATGAGGAACAGGTGAGCAGTGACAGTGGAGCAGACACTGGCATGGCGCCGATAACAA
CAGGCAGCAGTGATGAGGCAGTTAGGAAGATAGGAGGCAAGAAGAAAGTAAAACAAGTGACCAAGAAGACACAGGAAAAG
AAGAAAAACAATAAAACAAGTATTGAAATAATGTCTGCTAAAATACAAGAAGACAAAGTGACAGCACCCGTACAACAAAA
AGATGAGTACGAGTCTGGAGACACATCGGACGAGGAGGACAGAACTAACACCGTNNNTGACATTCCCATGTGGTGGTACA
ATGAGTACCCGCATATCGGATACACCTTGGACGGCGAGAGGATCATCAAGC
> BF01026A1D10.f1   750 1   750    ABI
ATGGATGATTTTCCTAATAAAAGACGTCGATTTTAAATGATTATGATTGATTTATGAACAGCTTTCAAATATTGGCTTCC
CCTTAACCTACTGTTATGCGACTAGTACAACTGGCAGTTATGATATATCTTGTATCTGTTGTGTGTTTATAAGTTAACTA
TAAGCGAAGCCCGTATTTGAAATAACAAAGAGATAAAAATCGATTTAATGTGCATAAGCTCTACCGAAGGGTTTGTACCG
TTCTAACCGCTAGTAACATTATAGTTATAATTTAAACATGTTTCACTCGCACGTCGTGCACTTATTATAAACCTGTCAGT
ACGAGATGTTCAGTTACATATCACGTTGGAACCGATTTCAGTATAAGCTTGTGCACTTGAAATTCGTAATAAATTAAGAG
ATCAAGGTTAGTCGAGTTGCGTTCAGTCTAATGTTCTGATACTAATTTGGATCTTAGAATAGCGTCGTAAGGTATATTTT
AGTTATCCAGTAATTATATGTAATATTCTTAGAGTTAATTTATCAAAACTCCGACTGCCCCAGGGAGTGCTAAACGCTTA
AGGAATTATCAGCTGGTTTGTGAGTAAGATACTTTTCATTTATTAACTAAGGCTCACATTCAATTTATCCTATAAACTAT
CGGTTTTTTGAAGGAAAGCTATGAACCGTNNNNTTTTTACTTACTCGTTTTATCAGACGTGTTCTGAGAACATACAATTA
CTTTGGGCATGTTCTTTGTATATAGATCAT
> BF01028A2G05.f1   745 1   745    ABI
TAATTNNNTNNNAACCTGCGCTCTGTTCTAATTATTATTATTTCTTAATATTAGTTATTATTAATTTTTACTTAAGTCTT
TGAAGTTTTGCCTTAATTGTTATTTTTTAAATATTATTACATAAAACGACTTTATGTGGTACTCTTGCGTTTAGACGGGA
GCCATCTTGCAATCTCTAATCAAAGGTCCTTGGCTCACCGTTTCGTTGTCTAGTTGAAAGTCAGTTTATTCAATCATATA
ATAATCAAATGGCGTTAAAACGAATTAATAGGGAATTACAAGATCTGGGTCGAGACCCCCCAGCACAATGTTCCGCAGGA
CCACACGGGGAAGATCTATTCCACTGGCAGGCCACAATTATGGGTCCAGTGGACAGTCCTTACCAGGGTGGAGTGTTCTT
TCTGACCATACATTTCCCTACAGACTATCCATTTAAACCACCAAAGGTTGCGTTCACGACACGTATCTATCACCCCAACA
TAAACAGTAATGGTTCCATTTGTCTTGATATCTTGCGTTCACAATGGTCGCCAGCTCTTACTATATCCAAAGTGTTGCTG
TCAATTTGCTCACTGTTATGTGATCCGAACCCCGATGATCCACTGGTGCCAGAAATCGCTAGGATCTACAAAACTGACAG
AGAAAAGTACAATGAATTAGCCCGAGAGTGGACAAGGAAGTATGCCATGTGATGAGTCTTATGTGACATCAGCAAAATAT
TACACACACCGCCACAGCGGGGGGC
> BF01027B2B01.f1   775 1   775    ABI
TAGAATATTTTGCACAAATTCGTTTCATCAGCCAAAAGACTGACCGTAGATTGCCGGGCGCTGTCGTCGATTTTAGGCAT
TCAGCAAAATAAAAAAAAGCATTCTTTGTTATTCTATGGAAATAGAACAGCACAAAATACGTGACGGAATTACTTTCTGA
TGTTTATTGTGGATGATTGTGTGTTGTATATATTGATGTTATGTGAACTCTTGACTCGTGGGATCCGTTCCATGGGAGTC
CATTTTGCTGGATACCTAACGTGTGCAAGGGATCGTCACACGATTTATGTATTAATAATATGGACCAAACTGTCGTTATG
GACGCACTACCTAACCCTTAACCACTAATATTAAAACATTTATAAACATAATCATCTTTAATATTTGTACAGTAAGTAAT
ACATGGCCTTATGTAAATTATTTCCTTTGTTACATGACATGCTTCCGGTGAGTTTGTTGAAGTATCGTGATGAGTGTTGG
TAAAATCTGATCTAGTGTTAGTCATGCCTTAATGTTTAGGGTTTTCTTAAATTGTATCGACTTAGTATGATTTACTTGTG
GAAGTTTCCCATCTTTTATATGATCTTTATCCAGTTTTGATTCATCTTAAAGTGTGATCTATTGTATATAATCGTTAGTA
TCGAACGTAACACCACATCTGTTAATTTCAATGCTTNNNNTATTTAAACGTATTATATGAATCCTGTCTTTGTGAACGTT
ATTGAAAATTGTGATATTGTTAATAATACATCATAACAGATATTTATGGACTTGC
> BF01027B2G04.f1   792 1   792    ABI
CTCTCCAAAAACCAGAAGTTTTTCCTGAACACCNTTGAACTAACAAAAGACTTGAAAATGTCCATCTCTGAATTCAGGAG
GAAGAAGCTTCTTTACGTCTTCAATGTTTTCTTCGATGTCAATCAGAGCGGTACCATTGAAAGGAAGGATTTCGAGCTGG
CTATTGAGAAAATCTGCAGTCTCCGCGGCTGGAAACCTGGAGACCCAAAGAACACTGAAACTCACGAGATTATGATCAAG
ATCTGGGAAGGGCTCAGGAAGAGAGCTGATTCTAACAAGGATGGCCAGGTGTCAGTAGAGGAATGGGTTTCTATGTGGAA
CGATTATGCTCAGAACCCGTCCGCAGCATTGCAATGGCAGCAATTATATGCTCAGTTCATGTTTCAACTGGAGGACGCCA
GTGCTGATGGTACCATAGATTGTGATGAATTCACCACCGTTTGCTCTTCTTATGGTATTAACCCACAGGAGTGTAAGGTG
GCTTTTGGCAAGATGGCCAAGGGCAAGGCGAGTGTCTCTTGGGAGGAGTTCCAGGATTTGTGGAAGGAATATTTCTCTAC
GGAAGATCCTAACGCGTCAGGAAATTTTATATTCGGCAGAACTAGTTTCTAAATTTGATGTTGACATTTAGGCCCGTAAC
TTCGATCTAGACAAAACCGTCTATACATTCCCTTTAGTCATGACGGACAGTTTTGGCTTCGGGGTCTATCACACGCGTGT
GAAATTCAATCACATTGTTTTTATAAAACTTGTGATTGACAAAATATATGTCAATGTCATTTTGTGTACGTG
> BF01027B2B04.f1   713 1   713    ABI
TTCAATTAATTGTCAGCACCGTTTAATGTCGCACAATAACAAAATTAAGAGCGAAATCAGTAGAAGCCGCTTTACGGGCC
GCGATCAGAGAACGAGCCGCCGCGCCGGTCGCTTACACGTAATGTTAGCTTTAATATGTGAGTTTGTTAGCTAAATCGCA
TTTTGTGTCGCCGTGGATTAAAATACAATACAGTTAGAGTGATTCCTACCGGACGATATTTGACACTTCTAAAATAAGCA
GAGAGACAAAGTATCATATGCTTAAGTCGATTAGTCGATTGCTAGTTGCTTCAATTAATAAATTAGGTTATCAAATTATT
GGTTGTAAAGTTTCCGAATATAAGTGTAAAATAAGTCGAACCATCGTAATCATCGGTTACGCAGGTGTTGCCGTTCGATA
AAACAGTGTCGGCACGTTCAGAGTGGTAATAATAATATAAGTGTTTTTTTTGTTCGAGAGTGGTTCTTAAACATAAAGAA
ACGTAACGTAGCGTTGATTTGTTGCTCATGTTGTCTAGTTTGTGATGTTTACATAGAAACCAAATAAACAGAACAATATA
CTCCGCGGTCCCTCTTTGGAAAAATCATTTACGTTATGCCTTTGAATAAATATAAATTATAATTATAAATCACGTCATTT
TATACAATGCTGTAATTAATGTATGAAGCNNNTTATTACATTTGGGACTAACGAAATATTCAATCCCTATAAT
> BF01028A1H08.f1   735 1   735    ABI
GCAAATNNNTTATATTTCTTATTATAACTTACTTCAACTCGAAAAATGNNNNCAAGATACGATAGAGCTATTACTGTGTT
TTCACCGGACGGTCATTTGTTGCAAGTTGAATATGCTCAAGAAGCCGTACGCAAAGGTTCTACTGCTGTCGGCGTAAGAG
GCAAGGATGTTGTTGTCTTAGGTGTTGAAAAGAAATCCGTTGCAAAGCTTCAAGAAGAAAGAACAGTTCGAAAGATTTGC
CTCCTTGATGACCACGTCGTTATGGCTTTCGCCGGTTTGACTGCCGATGCACGTATACTTATTAACCGCGCTCAAATCGA
ATGCCAGTCTCATAAACTAACTGTTGAAGATCCAGTTACTTTAGAGTATATAACAAGATATATTGCCAGTCTAAAGCAGA
AGTACACTCAAAGCAATGGACGCCGGCCGTTTGGCATTTCCTGTTTAATCGGTGGCTTTGATTATGATGGTCACCCTCAT
TTATTCCAAACGGAACCATCAGGCATATATTATGAGTGGAAGGCTAATGCTACTGGCAGATCTGCTAAAACTGTTCGCGA
ATTTTTAGAAAAGAATTACACTGCAGATGAAGTTGCTTCTGAAAATGGTGCTGTAAAGCTTGCAATCAGAGCTCTCCTTG
AAGTAGTTCAGTCAGGACAGAAAAATCTGGAAATTGCTGTAATGAGACGCAACCAACCAATGCAAATGCTAGATATAGAT
ACTATAAACTCTTAT
> BF01028A1G12.f1   766 1   766    ABI
AAATATNNNTGGATATACAATTACTGGATCAACTTTAAAAGAGCATATTTGAATGAATCAATGAATGTTACATCATCTTT
CAACAAATCAACCTATAAGTCATACATCGGTAATTTGACGACTGTTTGTTATTTATTGAGTTATTGTGCAGAATGAATGC
ATTTTGTAATGAGAAACTCGCGATAACACGATCGTAAGCGGTGTTCAAGTGGGAGGTTACCGGCTGCGCGCCGCTAAGAA
GCACCGGTGCGCAGTGAGCTGACAATTCTACAAGACTTGCGCGCTACCAAGGCGACCTCTAGCAAATTACAAAAGCCGCA
GCAATGGTGGACGCCGCAACCATCGAGAAATTAGAGGCTGGTTTCAGCAAGCTCCAGGCCTCTGAGTCGAAGTCATTGCT
GAAGAAATACCTCACCAAGGAGGTGTTCGAGGCTCTCAAGAACAAGAAGACCTCATTCGGTTCCACTCTTTTGGATTGCA
TCCAGTCTGGTATTGAAAACTTGGACTCCGGTGTTGGAATCTATGCACCAGATGCCGAAGCTTACTCAGTGTTTGCTGAC
CTGTTTGATCCCATCATCGAGGACTACCACAATGGTTTCAAGAAATCTGACAAGCACCCTGCCAAGAACTGGGGTGATGT
AGAGACCCTCGGTGACTTAGACCCCAACAATGAATTCGTTGTTTCCACCCGTGTTCGTTGTGGCCGTTCCCTGGAGGGAT
ACCCCTTCAACCCCTGCCTAACAGNNNCCCAATACAAGGAGATGGA
> BF01026B2C11.f1   727 1   727    ABI
CATGCCATTGATATTTACTCATGTGCTCTAGACCATACCGGGTTGATGGAGATGAAACAGTGTTGTAATTCTACAGGTGG
ACACATGGTAATGGGTGATTCATTCAATTCGTCATTGTTCAAGCAAACATTCCAAAGAGTCTTTGCTAAGGATCAGAAAG
GAGATTACAAAATGGCATTCAACGGAACATTGGAAGTTAAATGTAGCCGTGAACTGAAAATATCTGGTGCAATCGGATCA
TGTGTTTCGCTGAATGTCAAGGGTCCGTGTGTCTCTGACCAGGAGGTCGGTATGGGGAACACATGCCAATGGAAAATGTG
CACCTTCACACCCAGCACTACAATGGCTATCTTCTTTGAGGTGGTAAACCAGCACACAGCGCCCTTACCAGCAGGTGGTC
GCGGCTGTGTCCAGCTCATCACGCAGTACCAGCACTCCAGCGGACAGAGACGCGTCAGGGTCACCACCATTGCTAGAAAC
TGGGGCGATGCTGCCGTCAACCTTCATCATATATCAGCCGGCTTCGACCAGGAAGCCGCCGCGGTAGTGATGGCCCGCCT
CGTGGTGTACCGCGCCGAACAAGAGGACGGACCGGATGTACTGCGCTGGTTGGACCGGATGCTGATACGACTGTGTCAGA
AGTTTGGAGAGTACGCTAAGGATGATCCTAACAGTTTCCGTCTGTCAGNNNACTTCAGCCTCTACCCTCAGTTCATGTAC
CACCTCC
> BF01026B1C12.f1   763 1   763    ABI
ACATACCACCAAGTATCTTTAAAACGTTTTAGTCCCCAAGAAGGATGGGTCGAACAAGACGCCTTAGAAATACTTTGTGC
CGTTCTAGAATGTATCGAAGTCACTGTAGACAATTTGAAAAAACTTGACATAAATCCTGAAGATGTTGTAGGTGTTGGAA
TTACAAACCAAAGAGAAACAACAATAATCTGGAATTCAACTACAGGAGAACCCCTATACAGTGCCATAATATGGTTAGAC
GTAAGAACCTCTCAAATTGTGGATAACCTCATGAAAACAAAAGCACCACAAACTATTAATGCTGTGGTACAGACAAGTGG
GTTGCCATTGTCTACTTATTTCTCATCAGTGAAATTAAAGTGGCTTTTAAACAATGTTGGTAGTGTGAAACAAGCTGTTA
ACAATGGGGAATGCATGGCAGGCACTGTAGATTCCTGGTTGATATGGAACTTAACTGGTGGTAGTAGAGGTGGGGTTCAT
GCTACAGATGTAACAAATGCCTCTCGCACTCAATTAATGTCTTTAACTACTTTGCAATGGGACAGGGGACTTCTACGCTT
CTTTGATGTACCCATACAAATATTACCAAAGATTAAAAGCTGTTCAGAAATATATGGATATATATCTACAGGATCACTGC
TAGGGACACCAATTGCTGGGTGTCTTGGAGACCAACAGGCTGCATTAATTGGACAAAATTGTCTGAACTTTGGACAANNN
NNTGTTCATATGGAACTGGTTGTTTTCTGTTATATAACACTGG
> BF01028A2F11.f1   748 1   748    ABI
AAATCAACTCCAGAAGTAGTTATAGTATTTAAGACTATGATTTAATTAATGGCCTGAAAGTCACGAAGTATAACAGTCAG
AAGTACAGAAGTATAACAGTCACGAAGACCTAACTTACATAATGCATTTCAAAAAAAACTCATATATTTTTATGCCATCT
GACAAAAGAATTCAAATTGAAAATATTTACATAACCCTGTGTAAGGTGTTAGTGCAAAAACCAGAACATATCATCAAATA
ATAAAATAATATTTAGTTTCAAGAGTATTGAAATCTTAATTAAAATAATTCCATACTCAATAAGTAATCATTTATGAAAT
TTTAAAAAATAAAATAGTTCTAAGTAGAAATACACGATCTATTGTGGAAATCCAATACTAAACAATAATAATAATACCCT
CTACCAGTATTAGCTACTAGTAGAAATGAGGGATAATAATAAAGTTAATAATATCTTTATTTCAATGATGAACTTTTGTG
ATTGTGAATTGTGTTTATAATTATTTTATTTTTTACAATAGAATATCACCGAAAAGAGTTTTTGTTAACTCAAATTTTCT
GTTTAAGCCAAATAAACACAATGAAATTCTTCTATTTATTCTCAGTTTATTGTATTTTCTAATAAACTAGTGAAGCAAGC
AAACAAAAAAAAATAGTACACGATTATTTATATCATTTATGTTTGATATTATAAATATGTTAAAATCAATACATTTATGT
CACAACTACGCAGTAAAATATTAAACAG
> BF01027B1C02.f1   801 1   801    ABI
GTTTCNNTTTTGTTAAACGTAATTCAACATTCTCTTTAGCCTCTATTACTCATGACTTTACAGACTAAATTTCTGAGTCA
ATATTTGCTGATGGTCTAACTTTACAGCCATTCAAATATATACCTTAGGCTTTGAGTCTTTAAGTCATTTCTTTTATGGT
GTTAATAGGTGTACTTGTGTCATATTATGTAAGGGAAACTTGAAATATTGGTGTATTTTGGTGTTCATTTTCATTGTTCT
TCATCATGGTGTTTACGATTACAAGAGTAGTTGAAGATAACGAAGAAAATAAAGGCTCGACATTCAAGCAGTACGCCTTA
GCGTTCATTGTTAGCCTACTATTCTTCAATCATGGAGTGGAGAGCCATAACCTTACAATATCAATTCATTCGGGACATTT
TAAAACAAGTGATGAAGTTCCCTGGACGACTATAGCTTTGCTCCTTGGGGCTATCTTCAGCTTGTCTTTACATAGCTACC
TAATAGATATATGGGGCAGAAAGTTTGGTATATATGTCGTAATATTATTGCAGGGGGCGTCCTGTATACCATTTCTCATT
ACACCAAACGACATAGGAACGATAATAGTTCATGCTTTAACTGGAGTGTCTACAGCGGCCATGTTTCTTTCTGTGCCAAT
TTACATCCGGGAAATCATTCCTACTAGAAGCCGAGGGATAGCACTATCTTTAAGTGCGCTCATGATTTGCTGCGGTTACT
TAGTAAAGCTGGTGATGACTTCAGATAAGATGCTGTATCTGATAGCTGCCGTGGTGTTGTTTGAATTTTGTGCGCTGATC
A
> BF01027B1B05.f1   733 1   733    ABI
GATTTANNNCTACGTCTAATTAGGTGACAAGTGAAATCTGTGGAAATTATTTATTTATCATAGGATAGATCACGAAAATG
TCGTTTTTTGGAGTAGGGAACCCATTTGCTACGCCGGTTGGTCAGAAGATAGAACAAGCTACCGATGGATCTCTACCATC
AGAGAATTGGGCCCTTAATATGGAGATATGCGATATAATAAATAGTAGCACTGACGGACCCAAGGATGCAATTAAGGCCA
TAAGAAAGAGGTTGACTCAAAGTGCAGGCAAAAACTACACCGTGGTCATGTATACACTAACTGTATTGGAAACCTGTGTT
AAAAATTGCAGCAAAACATTTCATGTTCTAGTATGCAATAAGGAGTTTATATCAGAACTGGTCAAACTCATTGGACCCAA
AAATGATCCACCGACTGTGGTACAGGAGAAGGTTCTCAGCCTCATTCAATGTTGGGCGGATGCTTTCCAAAACCAACCTG
AATTACAGGGCGTTGGTCAAGTGTATAATGAATTGCGCAACAAAGGTGTCGAGTTTCCAATGACAGACCTAGATGCGATG
GCGCCAATTTTCACACCGCAGAGGAGTGTGATTGACGGCGGGGAGCCGGTAGTTGGTTCTCCACAACGTACTGTTCAGCA
GAACTCTNNNAGTCGACCATCTCAGGAGCAAGTCGTNNNGACAATTCTATCAGACAGTCAGAGCAGTAAGCTGCGGGCGG
ACCTGTCAGTGGT
> BF01026A1C12.f1   763 1   763    ABI
TTAGGCTTACATCGCTCTCGCTACATAGAGACGCTGCCAAATATTTATACCACTTGAGCCACGTGTACGTGTCGCTAGTA
CTTATAATACATATAATACGTTCGTGTATGAGACACGACCGGATTAAATGCATCTTTTTTTAATTTTAACTTGTAAAGTA
CCGTGTATATACATATAGCTGGCCTAAATGTTGTATCCGTACTGAACCGAGGCTAGTTTTCCTGTTAATATAAACTAAGC
AAATTCTTTATCTTACCTTCAACTGATTAATGTTTTAGTCGATAAATCATATTAACAATATTTGTAAACAAGATTGCGTG
TCTTGTTTGTTAGTTTACATATATCTTCATACAACGCCGCTGTTTAAATCCGTTTCCGTGTAATGATTCCTACCCCGGGG
TATGTGTCAGTCGTCACTCAGCATCTCCGAAGGCCAGTAGTATATTTAAACAATGTTCGTTTCTTCCTACATTCAGGATG
CATTAATTTGAATCTTGTATTGCCATTCCAATTAATTCTATATCTGTCATCAAAATCTGCAAGTCAGTAAAAACTAGTTA
GAAATTGTTCGCATCGAAAATTACTATTTTATTAGATCTGAAAATCGTGGCTTAATTAATGTTGTTCCTTTTACGAGTCT
AGAGTAAATGTCTCTAGTATGCCTAGTCCGAGTTTGTGACGTCACACTGCGTACAGAGCGTTTTCCGTTTCCAGTTCAAT
AACTTGGAAGATGTACGAGTAGATTAATATTAACTCTACTTAT
> BF01025B1D10.f1   819 1   819    ABI
AGCTACCTCTAACTATACAAAGTCTGAGATCCGCCTTGTCGCACGTTAAGCCGTTACCATCTACAGACACACCTTGCTCA
CCATAAGGAATAACGTGTAACGACGAAGAACTCACGACTTGTAAAAGTAACTCGAAACGGAAGGAATTGAAACATAATTT
TGGTTAACGATGTGCCTTATATCTATGAAGTAAAAGATCGCTCATCCATTTTTATAGTGGTGCTTTGTTTCGTACGGAAA
ATAAATAAAATGCATTGTCACTGAATGAATTGAATTGGGTAGGTACCAAAATAATAACACGTACTTGACTGACACTCCAA
ATAACATCAGTGAAGGCTTTTTAGGATTGGCACGATTGTACAAGAGCATTGCACCTTTTTAAACAAATAATAAATGTTGA
ACGGCGATAAATATGAACATAATATAATATCTAGTCCTGTTGTTGCATCTGTGACAGAATACCTTCACTATTAAATCTAC
AAGACATTGGTTGACCAAGTTGATTTGATTGATACATATAATTTAAGATTAATAAACTCAAATTAAAAGGTTCCGATTCA
CGAATTGGTTTCGTTAAATACGGTGACAGATGTGTATTAGAAAGAAAAGTGCTGGTGTATGTACATATGTGAAAATTTCC
AACGGCATCCATTCAACTTATATTAAGAAATTGTTTTTTTCTGGTATCTTAACTATTTTATGGTCGTAATGAAGTTATTG
TTCATTTGTTCTCGTATCTCATAGAAGTGAAATACAGCTTAGTGACATCTTAATCATGAAAATACATCGTTCTTACATGG
TATGGTAAGTAAAATTTAT
> BF01026A1D02.f1   782 1   782    ABI
CAGTATTTTGGTTATTCAAAGTGTCATATCTCTGGTATTCTGGACTGGGTTGTGTTGGCACTCTGATTATTGGGTTAACG
GTTTCCCTGATCACTGGTATGACTAACCCCGCTGATGTTCCCATTGACCTTATATCGCCTCCAGTAGTCAGCTTCCTAAA
CTCATTGCCGAATAAGTTTAAGAAAGCGTTGCGTGTTCCGACTCGTCTCGGTTCGGAGCGTCGTAGAAGCTCGAGCGTCC
GACCGCCGAGTCTGTCCGACGACAAGGACACGAGACGTCGCCGGCGGTTGTCCGAGTTGGCGGGCGGCGTGTTCTACAGC
GATGCACCCACACTCACTCGCGGCCACGATAACCTCGCACTCGGCCTTGACTCAGAAAAACCGCCACCTCAGGAACCCAA
GCGAACGAGTTTCAAATTCGATGCACCCTTAAATCCTAATTCTCCCCAAACATCCTCATGCTGATTTATACATCATTAAT
TAACTGTGTACTAAATTATTTCCTCCATCGACATGCTGATTTATAATCTGTATCAGTATTTCACATTGAACAAAACATAT
ATATTTTTAACATTACCTGGAACTATGAAGCGAATTGCAAAATCGACAATAATGAATTTCAATTGTTTTTATGGTTAGAA
ATATTTCTTTACAATTCTCCATAGTCAGTCACTATATAGAGACCATCATTTCCTTATCAGCTGTATACATTTTTAAAAAT
GAATATTAATCCTATTTTACATTTCATAGTCTTAGTTCAATTCATATTAACATAAGCTATAG
> BF01013A1E02.f1   812 1   812    ABI
AGAAAATACAGTTACAAATTCTTTTTTCGTGGTAGTGCTGAGTTGCTTAGAATGAATTTGAACGTGGATGAATACATAGA
GGGCTTATTTTCTAAAGATGCCTTCGAACAACCATCAGATTCCAAAAAGCCTGAAGATTTGGAGATGAAATTACCAGAAT
GGTTCGATGAGAAACAGTTCAATAAAGCCAGGAGATTCTACTGGAACAACTGTTATATGCTGTCGTCGTCGATGCTGAAC
GGCCTCGTCGCTGTGTTCGCTATACCATCCATATTACAAGTTTTAATTGGCACAAAACGTTCAAACTCTCCGTACACGGC
GTACAAACGTTACCTCTCAACGTTACTTCACACGCTTAGCTGGTTCGAACACGAATTGAAACCTGGTAGTAGATCTTGGA
GATCCCTTTTCACTGTGCGTACTCGTCACTTCAAAGCAAGTTTAGCTGCGAAACTCAAAAATCAACCGTTAGTCTCCCAA
AGGGACCTTGCACTCACACAATTCGGTTTCATTGGTTTCTCGATGATCAAATCGGACAAATTCGGCATCCGTCAATTTGA
AACTGGCGATTGGGAAGCATACAACCACTTTTGGCGGACCATCGGACATCTTATCGGATTGGAGGACAAGTATAATCTGT
GTCGCAAGAACGTTGATGAAACCCGTCAGGCCTGTCAGATACTGCTGGATCGTGTGTACACCCCCTGTCTAGAGAACGTT
CCAGAATACTTCGAACATGTATCACGCGCCATGCTGGANNNTCTGTGGTGTGTCAATCCCACGGTACATATCGATGGGAT
GCTATACTTTAC
> BF01013A1E03.f1   807 1   807    ABI
GCGTCTCANNNGAACTGTCCTCTGTGTTTATAAATATAAAACTGTGNNNATGTCTAAAACTGTGCTCGCTAGACAATGCT
TTTTCTCTCGTCCGAGACGACAGTTTTCAACGTCGTCTGTTAAAAGGACGTCGACATCGCCACAGCGGTACAACATGTCT
GAACCCGCTGTGAGATCTGGAAATGTCAAAAAGTTCTCAGACATACCAGGACCTTTGGCTCTTCCCATCATGAGACATCA
CGCCCACGTTCTGCCGAGGATCGGATGTTTCCATCACACCGTTGGCCTGGGTCTGCTGGAAGGTCTGCAACAGCGCTACG
GGGACCTCGTCCGTTTCGCCAAAGCAACTCGCTCTCGGCCCGTACTATACGTCTTCGATCCCGAACTCATGAAAGAGGTG
TATGATAGTAACATGACGGTGTCGCCACAGTGGAGTCAGTCACCTCTCAACGAACACAGGAAGAACGCTGACACGAAATG
CCCGATGCAGAGCGACGAAAGTAAAGCTGTATGGACGGCGCTGCGGACGCTGTTACAGGATGACTCGTTCCTTAGAAACT
TTGATAAGGCCTTCGATGACATAGCTGTCGACGTTACACGGAGACTGGAAGGTCTGAGACACGCAGGGAACGCGCTCAAC
GAAGAACTACAAACAGAAATTTACCGCTGGGCGATAGAGATCATCGGCGTCTTGATTTTTGGGATGCGGTTGGGATGTCT
GGATGGAAATGTTCATGTGCCCACAGAAGAGAACAGGAATCCAGAGAAGACTTCAATGGACGATCACATCAAAGATCTCT
GTTCGCT
> BF01013B1B03.f1   658 1   658    ABI
CTGCTGATNNNTACAAAGAGATAATTAATAATCCATTCGTGTTCATCGGTTGAGTTTTCTTAGTTGACGGCTCTTTGTCT
CTGAGGAAGGACTGCTATCTACAGCCATGGGTCGAGCCACATTGTTGATGCCGCTGGCGCTTCTATTTTTAGCAAGTGTG
ATTCCGTCGAAGGCTCAGACGGAGTCGGCCGCCCCTGTGTCTGTGTCTCCCTCGGCCTCCGAGGCCGTCCCCGCCGCACC
CGCCGGGCCCGTGTCTCCCGCCGCCGCCGGGGCCTCGGACCTCGCAGAGCTGTTGTACGACGTGCGCGGTAACCTGTCCC
TGCACTGCTCGCTGCCCAACGAGAACAGCCTCGCATATGTCTGGACTAAGAACGGTACGGCCCTAGAGCAGGTGTGGGAG
ATGACAGGCCGCTACGTGCTAGAGAAGGGAGGAGCAGAGCTGAGACTGGCCCGGGCCCTGGAGGACGACTTCGGCAACTA
CACGTGTGGAGTCGCGGGAAGGAGCGAGACACAGGGCTGGGCGGTGCGCGGGCGACCGCATCTCAAGGTGCCCGCCAACA
CCAACGTGGTGGAGGGGCAGCGGCTCAAGCTCGTGTGCAAGGTTATTGGCAAACCTTACCGGCCTGTCAGTTGGTGGTAC
TCCAACTCCTCGGACGAC
> BF01013B1B04.f1   760 1   760    ABI
CTAAGTTTTTTGACGTTTCGTATTTATTGGAAACAAATTTTCTAAATATTTAATTATTAAAATCATNNNCACANNTTTTA
AATTATCCGTTTAAATATTCAAGTATTTTAAGAATCAAATCATAGTTAAACAGTTTGACAGAAATCTTATAGCTAAATTA
ATTGCCTACGTGTATTCACAGAAATGCAATAAAATTAGTATAAAGTGACGATCAAGGCCTAGTTATGAATAAAAAACTTC
NNNGAACTGGTCCAAGGATTCGGATAACGAGACCAGCGAACAGAATTAAGAAAGAGGAATCGATCCAGCTACTAGATGAG
AAGAAGTACATATACACCTGTCAGTACTGTAGAGTAAAATTCACTCAAAATACTCAATACTTTCGCCATATGACGTCNAA
TCACAGGACGCAACAGCAAGAAGCGACTTTCGAATGCAACGAATGCCAAATGGTGTTCACTAAGAAGAACAACTTGGACA
TCCACTGTCAGACTCATCACCAAATAAAGAGCAAATCTAAGTGCGAGAGTTGTGCCATCACGTTTAAGTCGCGATATTGT
TTACGTAGACACATCGAGTTGAAGCAGATCCTAGCTGAGAACTCCTGCCTCAAGTGTCAGAAGAAGTTTACGTGTAAGGA
CGACCTCGCCAAACATGTGACGAACAAACATACAAACAAGAATGTAACCTTCGAGTGTGAATACTGTCTACTTAAGTTCA
AAGCGAAGCAGTNCCTCATGACACACTTGAACCGTATACA
> BF01030B2E09.f1   688 1   688    ABI
GATGAAAAATCTGCAGAGTTAGAACAGTTAATATCCGTAACTGAAGATACTCTTCAGGCTTTGGATGATGAAATTCGACG
AGGCAAGGACCTCTTAGAACAGGGTCACGACAGACAAGATGAACTTTATGATTTACTGGCAAAACTGGACCAGTTGCGTG
CTCAGGCACAAAATGATGTCGAACTTACTAAAGCTACATTAAAAGATGCCAATGAAATATATAAGACCTTAAAGGAATTT
AGTGATCAAGTGACGGAATCGCGACAGCAGGCAGAACAAGCGGCACTAGATGTTCCCGGAGTTCAGGAGAAAGTAGCTCT
GGCTGAAGAAAGTATCACTAGTATTAGTGAAGAGCTCACTACTGCAAGTGATAAGGCCAAAGAAGCTCGGGATTTAGCTC
AGAAGGCACAAAAAGAATATGCTGATAAGGCTTCTGAGGTTTTTATTTCTTAAAAAATAATACTGAAATAGAATTTATTT
GCAATAAACTTTGTTATGAAAAATTTTATTTTATATACAATTTTAGGCAGCACACGAAATACGAAAAAAAGCCTCATCAT
ATCGAGTGGAAGCTGGAAAGCTTCGGGATGAAGCTGATAAATTATCAACTCGTGTAAAGGGGACGGCTAAGCAGATACAA
GTACTTGAAAAACAAGCTGATGAAAATATGCAGCTTACTAGGGATGCT
> BF01030B2E10.f1   738 1   738    ABI
GGTTGNNNNTTGTTACGGAAGCACGCTCCTTAACAATGAAGCTCCTAACGGTAGTAACAATCTTCGCGGTTGCGGTTTCA
ACGCAAGCAAGGACTGCGGTAAGACAGCAGTCTGTCAGTGGACACATCACATCGCTGAGCGATAAGGATGCCCGCCAGAA
GGCCAGTGTCCACCCAGCATTCGCGAACGCCGGCACAAAGGCTGGACTCGAAATATGGAGAATTGAGAACTTCGATCCCG
TCGCAGTGCCAGCCGCAGAACATGGAAAGTTCTACAAGGGAGATTCATATATTGTCCTAAAAACTACATCAGATAAAAAA
AAGAATTTATCCTGGGATATCCATTACTGGATTGGCAGCGAGTCATCCCAGGACGAGTCCGGAGCTGCTGCTATACTGTC
TGTGGGTCTGGATGATAAATTCAACGATAAGGCGATACAGCACAGAGAAGCCATGGGTTACGAGAGCCAGCAGTTCCTTG
GATACTTCAAGAACGGCGCTGTACGTTACCTCGACGGAGGTCACGACTCCGGGTTCAACCACGTGGTCACAAACCCGGGA
GCTGAGAAACGACTGTTCCAGGTCAAAGGAAAGAAGAATATTAGGGTTAGACAGGTGGATCCTCTCATCTCGTCGATGAA
CAAAGGCGACGTCTTCATACTCGATGTGGACAACAGCATCCTGGTGTACGTGGGCAGTTCAGCGNAGAATGTGGAGAAGT
TGAAGGCGATTTCCATAG
> BF01029B2G04.f1   752 1   752    ABI
GATTTCAACGATGATAAAACCAACATTTTTCTCTTAGTGTTTCTCTCTCATTAGTTTCGGTTAGTTGTGCTGTGTACTTA
GAATAATGATTATTACTGAAAAGAAAAAATGATGAGGTCATTTTCTTTTTGAATCTCAAAAGTCCGCTAGTTTTTAATGC
AAATGATGATTTTATCAAGGAGGTCGATCTTCAATTCATTATAACATGTCGCTTACGTTTCCAGCTATAACTGATGTAAA
CATTCTCGTGATAACTATTACTTGGAACGAAATTAATAAAAAAATAGTATTATATATAAAAATATGTTTATTGCTATGTA
ATATAAAATTTTGTTAATGAATTTTTACAATATAACAGACGGCATCGATATCGAGTAAGTAAATGTAGTTATTACGAGAA
TTTTTTATATTTATGTTAGTGTTTTAATTCAAATCGATACACTAATTTAATCATAGAATGAAGATTTTTCACATAATTCG
ATTATTTTATAATGAATGTGTTTAGTTTATTGTAATATTTATTTTTCTTGAATTGAAGATTGCTCATAATTGATAGTTTG
TATGGAGGACGGGAGCTTCGTTTAGCTATGGTGTTGTTATAAAAAAAATTATCGCTTAACCTGTCTAGTGATGCAAGGTA
AATGTCCTCGAAATTGTGCCTAAATTTTTTTTTCTTTTACGTCGTTTACCATGAAATTCTTGTGAGACTATGCGTCGACT
TATTATCAGTAAGGCCTAATTTATTTGCTCAT
> BF01029B2F04.f1   805 1   805    ABI
TGCCGTATAAATTCCGTTTAACTTTACAGTTATTTCACGAATATATTGCTTATTTGTTTTCGTGTATTGCGCCAGTGTGA
ATTCTAAGCGCATTCATATATAGTTGTAAGTTTACTGGAGGCTATACCTGATGTTACTCTACTGACAATTTGCTATTAAG
AGAATCTTCATTTTCATACAGTTACTATTAGTGATGTGATATTAAAACTCCGCTAGGGGGTCGTCTACTCATAGTTATAG
CTTTTGTGGACAAATTAAATAAATTATATTACGTCTATCTCATTACGTATTGTAAACAATAAATACAAGTTTTGATCGAT
GTATGTAGAAATGATGATCAGAACAGTTATTTTCATATGATATTATTTTGAATCTATAGCAGAAAATATTGTTAAAGTAC
ACGCGTAATTTTTAAGGGAAGAAGTCACATTTCTTTGTAACAAATATAGTCACGAGGTGTTTTATTATAATTTAAGACAA
GTGATTCTAAAAGATACCGCTTATCATATAGCTAGATGATAGTTTGAACGTATAATATCATATTTAGTGTTAGATTTTTG
TGTAATTAAAATTTATTGGAAACAGTGATTAATGTATTGGTGCTATATAAGTTGTTTGTAATGTTCATTGGTTGTATACA
CTAGATAAATCAGAATGTATTGCTGTCCCAGTAGCGCTTTATATACACGCATTGGTTTGTAACGTCGTGACATATATTAT
ATATACTTATGTTATTCATCGCTAACTATATTTAATAAAAAAAAACCTATATATATTTATATAGTAACCTACTACTTATG
TACAT
> BF01029B2F08.f1   747 1   747    ABI
TAATTTTGTTGAGTTATGAACTTATTTCCCCAATACTGGTACGATTTTTATGTGAAAAATGGATTGGCAATTAACGTGCC
GTGTATGCTTAGAAACTGGAGATATGGTTTCCCTTTTCGATTGGGATGAAAATAATGAACAACTCGGTGATAAATATACC
TACTGTTGCGGCGTGGAGGTAACTAAAAATGATACATTGCCGACACTAATATGCCTGAATTGCGTGGATCGTTTAACCTA
CGCCTGCCAATTCAAACAACAATGTCTCTCATCGAATGAAACATTAAAAGAGTGTCTCGAAGAATTTTTAAAAACATCGG
CTGCAGTTTCAGCAAACAAACCAGACGAAGGTACTGAAACAGAAACAATAACAATCAAGCAAGAAAATGGTATGCTTTTA
CAATATGAGTTGCCAGTGGAGCATGACCCTCAGGTTCAATGGACGAGGATCATTAAGACTCCTAATAGTGCCGTTGTTAC
TAAAGCACCGGGTCGGAGGAAGAGAGGTCGGCCACGGAAATATCCTAATGAACAGGGGCAGATTGATGTATCACCATATC
AGAGGAAGAAACCAAAACCAGACTTGAAAGAACCGGAGGCTTTAACAACTTTATTGGCATCGGGGTCCTTAGACCTGAAA
CAGGAGCCGGAAGAGGAAGAAGCTTTAGAAACTGAAGAACTGGACGGTGGTGATGATCCGGACTTTGTGCCAGTCGGTGA
GGACCCTGATTCTGATCATGATATCAA
> BF01030B2D05.f1   658 1   658    ABI
AAATGGCCTTCTCGAAACTCTTTTGAGTTTTGGTGGAAATCTTGCTTCAGAACTAATGGAACTCCTCGAAAGTAACAAAA
ATGAGGCAGCAAACCACATCATGGTGCCTGAAGCTGTTCCAGAGAGCAGCAGCAATCCGCTTATTAAAACAGAACCAAAG
AACCTCTCAAAGCCAATTAATAGAAAAGATACTGAAGCCAATGTAAACCTACCTCAGGTTTTTCCACAGAAGGGGCCTAA
GAATACACTAAACCCTCCCGTGGCTAAGGCCCATCCGATGCCCGCCAACCTGGCAATCAACATGTCAACGAATCTCCCAA
ATCCTCCGACGACCCCGGCCGCTAACTTGCCGCCCGCCGCCAACGCTCCCCGGCCACCCTACGCCGCGCCGCCCGCCCCC
GCCCCCGCCCACGTTCGTCCCAACTCCAACGTAAGTTTCGTGATGATGCCGCCGCTGTACGCTCCCCCCCGCTTGCCTCC
GCCGCACGCCTTCCCCAACTACTACGAGCTGAGTCCCTGGCATTTCTCGTACGAGCCTCACAATCTCAACTTGAATCTCA
ACATGCCGTCCCGGAACCTTCTCGTTGGTCGTGACTGCAAGCGCGAGGACTTCCAGCCTCAGCAGGGCTGTTGGATCAAA
CCCACCATATTCTACGAC
> BF01029B1H02.f1   669 1   669    ABI
GTAGATTTACGTTTGATTTAGATTATAATTTATTTGTCGGCAGTCATGTCACAGGGGTCATATCTAAGTGCAGCGGTCGC
TACAACAGGCGTCCTCGCTGGTGCATACTGTGCGTATCATCTTTATAATGAAGCTCAGAAACGTAAGCTACCAACAACAT
GGAAGGAAGTTGGCACTTTGAAGGATATTTATATATATCCTATAAAATCTTGCGGTCCGGTGCAAAAGGACAGAGCTGAA
TGCACTTTACTCGGTCTAAAGGACGGTTGGTTACGAGACAGAACTTTGATGGTAGTTGATAATAATTACAACTTCGTCAC
TGCAAGGGCATATCCAGAATTGCTATTGGTCCGTCCAACAATAAGAAATTCTGTCTTATCCTTACAACATAATGACATGG
AAATACTTAACATGGATCTGTCAGAGATAGTCTCTTTGCAAACCGCAAAAACTGCAACAGTGTGGGGTGTCCAAGTTCCT
GTGTATGATTGCGGCTGGGAACCCAGCGAATGGTTTTCCAGATTGTTACACAAATCTGCAGCCGACTTTAGATTGGTGCT
GTATGCTTCGGATAAAGGCCGCAACTTGAGAAGCACTACCAACAAAATATACAAATTCACTAAGACGGATACGGGAGCGC
TTCCTGACGAGGTACCGTTTAATTTAATC
> BF01030B2D08.f1   722 1   722    ABI
ATGATCCTGNNNTGACTTGAGCGGTTTTTTTTTCGCCAAAATGGCCGCCGTTTAAGTAATTCTGCGGCTATAGGCTTTTT
TTTTATTTAAAGTGATTTTTCGTGTTTGGACTATTTCGAAGGAGCCGTAGCTGACCGCCTCCGCGAACAGAGGCAGACAT
CGAGCTCGGAAAACTCGAACTGTACCTCAAAAGAGGCCACATGGAGGCCATTCTCAACTGTCAGCCAACATATTTGATCG
GCAACCGCTTCACAAAGAAAACCTTCCCAGGCGTACCACACATACAATATCACCTCTGTCGCTCTAGTACCAACATGCTG
CTGAAAATCGAGAACCAACTCCTGCAGCGGCACAGACAGAGAGAGACAACAGGAATCAAAAAGCTGTACAATTCGTTCTT
CGTCCTGTTCTAACAAGCTGGTGGTATCATCATCATCGTCACATCATCTATCAAGTGACTATAGTGTTGTGCGGGCCATG
GCCCGTTTGTGATGGAATTTTTTGGTGATTCTAAAGACTATATTATGCATGACGGTCGTAAGGAGGACTTCGCTTGGGAG
TCTTCTGTGAAGTTGACACTAGTTGGTTCTGAGGACTTGGGGATGTATTTAGAGGAAAGGGAAAGGGAGGGAAGGAAGCG
CAAGTGGCAGGAGGGGAAGATGCGCAGGGAGGAGTTGGAGGAGAAGGAGCAAAGGAAGATGCCGCCCAAGAAGGTCATGG
CT
> BF01030B1G10.f1   726 1   726    ABI
CGCGGCTAGTGGAGGTGGTCGGCGCTCACGACCTGGGCGTGGGCATCACGTTGGGTGCTCACCAGTCCATCGGTTTCAAG
GGCATATTGCTTTTCGGCACGCCGGAACAGAAGCAGCATTACTTACCGCGCGTTACGGGCGGAGAATATGCGGCTTTCTG
CTTGACAGAGCCGTCGTCGGGCTCCGACGCCGGCTCCATTAAAACGAGAGCAGAACTGTCTCCTGACGGGAAGCACTTCA
TTCTAAATGGATCCAAAATTTGGATCAGCAATGGTGGAATCGCTGAGATCATGACCGTGTTTGCTCAAACACCCGTCGAA
AAAGACGGAAAAAAAGTTGATAAAGTGACGGCTTTCATTGTGGAACGATCGTTTGGCGGCGTATCGTCGGGTCCTCCCGA
GAACAAGATGGGTATCAAGTGTTCAAATACCACGGAAGTGTACTACGAGGACGTGCGGGTCCCGGTAGAGAACGTGCTGG
GCGGAGTCGGGAACGGGTTCAAGGTGGCCATGAATATCCTCAACAACGGCCGCTTCGGCATGGCGGCGGCGCTGGGCGGC
ACGCAGCGCGCCGCCCTGCGGCAGGCCGCGGAACATGCCGCCACTAGGGTTCAGTTCGGTAAACGGCTCTGTGAGTTCGG
TTCCGTCCAAGAGAAGCTGGCGCGTATGGCGATGCTGCAGTACGTGACGGAGTCGCTCGCCTACATGGTGAGCGGCAACA
TGGACG
> BF01030B2H07.f1   779 1   779    ABI
CTGGCTCTCTTCACCCACTTGGGGCAATCATCCACAAATCTGCAACACTCTCGGCCTCCCGCACAAGAAGTATCATTACT
TTGACAGCAAGACTAACGGATTCGATATTGAAGGAGCTTTGGAAGATATTTGTAAAATTCCTAAGGGTTCGATAATCTTA
CTGCACGCCTGCGCGCACAACCCCACCGGTGTTGACCCTAAACCTGAAGAATGGAAGCAACTATCCCAGGCTATAAAGGA
CCGCGAGTTATTCCCATTCTTCGACATGGCGTACCAGGGCTTCGCCACAGGCAGCGTAGACAACGACGCCTTCGCCCTGA
GACAGTTCGCGGACGATGGACACCAGGTCATGTTGGCCCAGAGCTTCGCTAAGAACATGGGTCTGTATGGAGAGCGTGTT
GGCGCTTTGACCCTGCTGTGCGGTGACCAGGAGTCGGCGGCGAAGGTGATGTCTCAGCTGAAGATCATGATCCGCACCAT
GTACTCTAACCCACCACTATACGGCTCCCGGCTCGTAAAGGAGATACTCACCAACAACGAGCTCAAGCAACAATGGTTGG
CAGACGTAAAACAGATGGCAGATCGCATCATATCGATGCGTACACAGCTCCGTTCAGGCATCGAGGGCGCTGGAAACAAA
CAGAAATGGAACCACATCACGGACCAGATTGGAATGTTCTGCTTCACCGGACTTAAACCAGACCAGGTGGCACGTCTCAC
CAAGGAATTCCACATCTACTTGACCAAGGACGGGCGTATCTCAGTCGCGGGCATTTCAT
> BF01030B2H08.f1   685 1   685    ABI
CTTCAGGATGCGGAAGTCGCACGAGCTGATGTCGGGGAGGTGCTGCTTGTGGGGGGGATGACCAGGATGCCCAAGGTTCA
GCAGACGGTGCAGGAGATCTTCGGTAGGGCTCCGTCGCGAGCTGTCAACCCTGACGAGGCTGTGGCCGTGGGCGCTGCGG
TCCAGGGCGGAGTGCTGGCTGGTGACGTCACTGACATCCTACTCCTCGACGTGACACCCCTGTCCCTCGGCATAGAGACG
CTCGGAGGAGTGTTCACAAAGCTCATCACAAGGAACACAACCATCCCGACCAAGAAGAGTCAGGTGTTCTCGACAGCCGC
CGACGGGCAGACCCAGGTGGAGATCAAAGTGCATCAGGGTGAACGTGAGATGGCCTCGGACAACAAGCTGTTGGGGCAGT
TCTCGTTGGTTGGTATACCACCAGCACCGAGGGGTGTTCCGCAGATTGAGGTGACGTTCGACATTGACGCCAACGGTATC
GTGCATGTATCAGCCAGGGACAAGGGTACCGGCAAGGAGCAGCAGATCGTCATCCAATCGTCCGGTGGTCTGTCGAAGGA
TGAGATCGAGAACATGGTGAAGGCGGCTGAGCAGTTCGCAGCGGCGGATAAGACCAGGCGGGAACGGGTGGAGGCTTGCA
ACCAGGCGGAGGGAGTGCTCCACGACACGGAGACCAAGATGGACG
> BF01030B2H09.f1   717 1   717    ABI
GTAATNNGNATGCCAATATACAACAGTAACTTGAAAAGTTGTTATGTTTCTATATAAATAAATATATTCAACATTCAGCC
ACCGAGACGTGAACGCGTCATTTGTTAATTTGGTAATGTTCGTTGATTTCACGGAATTTTCGAATAAATAATTTGAATGA
TCTGTAGCAATAAATAAGTGATATACCTATATATATATTTCAAAATAGATAGTAATAAATATGAAGATGTAACGACTTTT
CTAGTTTTCAAGAATATTTTACACAGAGTTCAGAAGAAATTATCTATTTTAAACTAATAGGTACCTTATCTTTCAAAGCC
CTTCAAACCATAATATTCCGTCCAGTAGTTACTCGCCTTTATATTATTGATATTAATGTTTTTGACATCGACTTCCTAAC
TAGCATTCTTCTGTCCTTACTAATATATTTGTATTGTCAGTCACAAAAGCACCACTAAGCTATTTAGATCGATTCTAACT
TGATACCATAATAAAATATTTAATTTTAAATTTTTAAGTTATATTCAAAATATGGCAACAATTTCGTCTGAAAAATACTT
TACTTAAATATTCTTGTTCACTATTATGTACCTATCAATCCACTAACCACTTGAAGTACCTAGTATAATAACGTTAACAA
TTCATTCTGAACTTTAAGGTAAAAATTAAATCTTACTAAACGATCATCGCTTTCAATAAAACAGGAAGCGAATAGTG
> BF01029B2G03.f1   764 1   764    ABI
CTTTGTGCATAGTGGACATTTTGTATGTCGTGGCAGATATCGTGATTAATTTCGCGTCAGATAATTAGTTTAGCTAACAT
TTATTTCTTTTGTTAATTTTATATTAGTTTCTTCAAGATGTCTCGGTACCGTGAATGGGATCTATCTTGCAAAGTGTACG
TAGGAAATCTTGGCACAAACGCATCTAAATACGAAATTGAGAAAGTCTTTTCAAAATATGGCAGTATTAGAAATGTGTGG
GTGGCGAGAAATCCGCCCGGTTTTGCGTTTGTTGAATATGAAGATCCAAGAGACGCCGAAGATTCCGTACGCGGTTTAGA
TGGCACACGTTGTTGCGGCACAAGAATTCGTGTTGAGATGAGCAACGGGAGGACGCGACGAGATCGCAGGTCCATTTTAT
CAACCAACCACCAACACACCAACGACCTCACCACATCTCTACACCACAACTACGGCTTCTTTACCAATAAGACATCCGCG
AACGTCGCTCGCAACACCCCGCTCTGCGATCGGCTCTCCAAATTACTACGCGCAGCTGAAGCCTTCGTCAACTGCGTCCC
TCCCCTCCTCTTAACTGCCATCACCTAGTCCCTAACCCTAACCAAGACCTAACAGTTCTAAAGATGAGCCACTGTAGGAA
CCTAGTATCCTGTACCTTTGCAAAATCCTGATGCTTCACGACTGCACACTTTCGCCGTCACCGAGGCACGGAACTAGGAA
TTCGACTAACGGNNCTCGACTCTTCCCGTGTCCGCAATTTGTAC
> BF01031A1D05.f1   779 1   779    ABI
ATTCTCGCTCATCCTAATCTTAAATTCTTCATGACACACGGAGGACAGCTCTCCACGACTGAAGCTATACACTTCGCTGT
ACCGGTTATTGGTATACCGGTTGCAGCTGATCAGCACGTCAACATGAGGTCCGTTGCCAATAAAGGTTTCGGTATTTATA
TAAAAATAACAGAAGATATAACCGATGACTTGTATCCAGCGATTCAAGAAATGCTGCAAAATCCATCATACAAGTCAAAA
GCGAAGGAACTGTCTTTCATCTACCATAATCGTCCTCTGACGCCAGGAGATGAATTGGTATTCTGGACAGAGCATGTTGT
CCATACACGCGGCGCCCTACATTTGCGATCGCCAGCTTTACAATTACCATTCTACCAGAAATTCTTTTTAGATCTCTTTA
TTCTCATCCTCGTGGCAATAGTATTAGGCGTTCTTATGATCAGGTTCATAAGAAATGGAAGCAAAGAGACGAAAAAGACA
AAAAAAGTTAAGACAAAATAGACGTAGATATATGGTTTTGAACAATAAATTTTTTTAATAAGTGCCGAAATTAAATGTGA
TAATTAATACCATTTTGGTCGGGACTTCGACACTATACATTTATCTGTTTCACAATAAAACCGCAATGTAGATATTAAAT
TAAAAAAACGTAATTGCTATTCATTTTATGTTGTATGTATTGAATGATAGAAATATTACAAATTTTTTGTAAAAAGATGT
TTATTGTATTTGTACATGTACTTGTATTGTAAATTTTAAACCTGCCTATAATGTTATAG
> BF01031A1D08.f1   795 1   795    ABI
GTTAGAAGCTTGCCAAATCTTTTATTTAAATAGTTAAAAATAGGTTATATTATTGTTTAGAATGTCTTAAGGGCACAATT
TATATTCATCAAGTCGGCTCAAATTAAAATGTTGCTCGAATGTCACTCGATATCTGAATGTTCAATGTTAAATGTTTTAA
AACTAATTCAAATATTTCTATGTGTTAGAAGCCCCACTTAGATTTTAATTTTTAGTGTTTGACACAAATCTAGACATCCT
TTAGCTTTAAGATGTGCACATTCCTATAACATGTGAGTCTGATTATAACATTTCTGCTGTATTACAATATTTAAAATTTA
TATGAATCTCTATGATATTTTGAAGATTTATATTTTGGATCCTCTTTAGACTAATTATATTTTATCTGTGAGTATTACAT
TACCCACTGATCGGAGAAGGTGTATAACTGGAATTGTTGTGACTTAAGTACAGGGTATTGTTGGTGAAGGAAATATCTGA
TTTTTATGTTTTTTTTTTTCTGTAACCTTAACAAAAATATTATATGATTGTTTTAATGCTATCCTTAATAATCTTCTAAA
TAAAATGAATGTCTCCCTGATAGGTGTAAGTAGGTATTAATATGTGTTAAATGTTTTCAACAGTATTTAATCTTTATTGG
ATGTTTTTAAATATATTGATGTTATATTAATAGAGTAGTGATTTTAAATCAAATGTTTTTTGTCTATGNNNATCTCTGAA
TTATTGTGACAATTTTATTTTAATGTTATTTAACTCTAAATGGAACAATAAATAAAGTTTATCAACATGCGAACG
> BF01031A1C12.f1   747 1   747    ABI
AAATTTCTTGAAAAGACAAAGCACGGAAATAGGCTTAAGCTATAAGGTGTATGAGCTAGTACCAACTAAGCCGATCGTAA
TCCTAACCTGGCTGGGCTCGGATCCCAGCCTTCCATCGATTTTACTTAACTCACACATGGACGTTGTTCCAGTCTTTGAG
GAAAGCTGGACTTATCCACCATTCAGCGGGCACATAGATGAGCATGGAAAAATCTTTGCTCGTGGCTCGCAGGATATGAA
ATGTGTTGGTATCCAGTACCTAGAGGCTATAAGAAAATTGAAGTCTTCAGGGATTCAGCTAAAAAGGACGCTACATGTTT
CCTTTGTCCCAGACGAAGAGATCGGTGGTCACGATGGCATGAAGATATTCGTCCACACGGATTCTTTTAAGGCTTTAAAC
GTAGGCTTCGCTTTGGACGAAGGCATGGCGAATCCGGACGAGGAATTCATTGTGTTCAATGGCGAAAGAAATATTTGGCA
AATCCACGTAATCTGTACCGGTCAACCAGGTCACGGATCTCTTCTCATACCTAACACTGCTGGCGAAAAGATGAGATACA
TAATCAATAAGTTCATGGACTTACGAGATGAACAGAAGAAAATTTTGGAAAGCAATCCTAAACTGACAATCGGTGATGTA
ACGACCATAAATTTGACTCAAGTATTCGGCGGCGTACAATCGAATGTGGTACCANNNNNATTAACAGTCGTCTTTGACTG
TCGGCTTGCCATTCATGTGGATCATGA
> BF01027A2D06.f1   782 1   782    ABI
GTCGAGGAAACTCTTATAGGGGGCTTATCGAAGANNTTTCCCAGTCACAAGTTTATTGGGGAAGAATCTGTTGCTAGCGG
AGACAAATGTATACTTTCAGACGATCCTACATGGATCATCGACCCCGTCGATGGAACCCTTAATTTTATTCATGGCTATC
CTTGTAGCTGCATATCTGTTGGTCTGGCCATAAACAAAAAGGTTGTAGCTGGTATCATATACAATCCTGTCTTAAACCAA
TTATTCACAGCTATTGAAGGTAAAGGTGCTTTCCTTAACAGTACACCTATACATGTCTCCCAGGTCAAGGAGCTGAGAAA
TGCTCTAATATCATTTGAAGCTGGGACTAGTCGTGACGAAGAGAGACAGAAACTGGTGTTAGAGAATTTTAAATTAATAA
CTACAAAGGGACAAGGTGTCAGATGTTTAGGATCTGCAGCTTTAAATATGGCCATGGTTGCAATGGGTGGTTCGGATGCG
TACTTTGAGTTTGGCATACATGCTTGGGATATAGCGGCTGGAGACATTATCATTAGAGAGGCCGGTGGAGTCTGTATTGA
TCCTGCCGGAGAACCTCTCGATCTACTGTCCAGGAGAGTTTTGTGTGCCTCAACTCCCGAACTTGCCCAAGAATTAGCCA
AATCTCTTAAACAGTTTTATCCCGAGCGAGATTAAATCGTTTTTAAAATGCATTTTACTTGTTCCTGTATTATGTATTCT
GTGTTGTATACTTTTAATGTGATGTTAAATNNNATGTGTAATCTCATTAATATATATGTTTT
> BF01028A2C08.f1   821 1   821    ABI
AGACTTNNTCCACATGATACATCTCCTGATAGCCACCAGGGATAAGGCCTGTCCGCATTGTGAGATACTCTGCCTGGGAA
CGTACCTCAAAACCTACCAGTACCACAGTACCGCGGATAAGAGAAAGAAGCAAATAGCGCTGAGTTACATACAGCAGGTG
AGGGCCGTCAGTGAGGAGAGGAGAAGGCGCCAGGAGAACTGGAACTACCAGGTGTATCCCAACCTTTACGGGAGCACCCA
GAAGGTGGAAATAACGCCCTGGCATTCCAGCATGCACAACATGGGGTTCGCGTTCAACAGGAGCGTGTTCCAGGACATCG
TGTCCCTCCACGAGCAGTTCTGTGACTACGACGACTACAACTGGGACTACTCGCTGCTGCACCTCTCCCAGAACCGGCCG
GGGAGGGACAAGTTCAAGGTCATACTGTGCAAGGGCCCGCGGGTCTTCCATATAGGGGAGTGCGGCATCCACCACAAGAA
GTCCAACTGTAACGCGTCCGTGGTGATCGGGAAGGTGCAGAAGCTGCTGCTGGAGGCCAGGCCGCACCTGTTCCCCGCCA
GGGTCACCGCCACCATCAGCTCGGGCGGGGCCAAGCACAACAAGAAACTCACCAAGGGGAATGGCGGCTGGGGGGACCTC
AGAGACCGCGAGCTCTGCTCCAACATGACGAGGGTCGGCAGACAGATGAAGAAGTACTTTTATGCGTAACCAAATATATA
TAAGCCGTCCCTCTCGCACACTGGGCGTCAGNNCGAGACGGGTGTATCGTACTTAACACACGCGCGCACACTTCCACTAT
ATCGCTGTCCCTTTCACACAT
> BF01027B2C11.f1   763 1   763    ABI
GGTGNNNNNNTGACCTGGCGATTCGGATTTAGTTAGTGAAAAATCATTTGTCATCCACAATGTCGGAAAGGGAAGATAAT
GTGTATAAAGCTAAATTAGCTGAGCAGGCTGAGCGTTACGATGAAATGGTTGAGGCTATGAAGAATGTGGCCTCCCGTAA
CATATCAGACAATGAACTGACGGTGGAGGAGAGAAACCTGCTGTCGGTGGCTTACAAGAATGTCATCGGAGCCCGCCGAG
CCTCGTGGAGGATCATCTCCTCTATCGAACAGAAAGAAGAGACCAAAGGCGCGGAGGACAAGCTGAGCATGATCCGCGCC
TACCGCAGCCAGGTGGAGAAGGAGCTCCGCGACATCTGCTCCGACATCCTCGGCGTGCTGGACAAACATCTCATACCGGC
CTCGCAGACCGGCGAGTCGAAGGTCTTCTACTACAAAATGAAGGGTGACTATCACCGATATCTGGCGGAGTTCGCGACGG
GCAACGACCGCAAGGAGGCGGCGGAGAACTCGCTGGTCGCGTACAAGGCGGCCTCCGACATCGCCATGACGGAGCTGCCT
CCCACACATCCCATACGACTCGGACTAGCGCTCAACTTCTCGGTGTTCTACTACGAAATACTGAACAGCCCGGACCGCGC
GTGCCGGCTGGCGAAGGCGGCCTTCGACGACGCCATCGCGGAGCTGGACACGCTCTCTGAGGAGAGCTACAAGGATTCTA
CGCTGATCATGCAGCTGCTGCGCGACAACCTGACGTTGTGGAC
> BF01027A2D07.f1   755 1   755    ABI
CCAACTTTTGATTCTGACACCATTTTCGGTGGTTGTGGTGCACTGGTTTTTGTTATAGATGCACAGGATGACTACCAGGA
TGCATTGGATAAACTGCAGTTGACTGTTACTAAGGCATATCGGGTAAACAGCAATATTAAGTTTGAAGTTTTTATTCACA
AGGTTGATGGTCTTAATGATGATTATAAAATGGAATCACAAAGGGATATTCACCATCGAGCCACAGAGGATCTTGCCGAG
GCTGGCTTGGAACATGTCCACCTATCATTTCATTTGACTTCAATATATGATCATTCTATATTTGAAGCATTCAGTAAAGT
TGTACAAAAGTTGATACCGCAATTGCCCACTTTAGAAAATCTGCTGAATATACTCATATCAAATTCTGGGATTGAAAAGG
CATTTTTGTTTGATGTAGTTTCTAAAATCTACATAGCGACGGACAGCTCACCAGTTGATATGCAAAGCTATGAATTGTGC
TGTGATATGATAGATGTTGTTATAGATATATCATGTATATATGGTATGGTTGATGATACCGAAGTAAATACTTTTAATAG
TCAGAGTTCAAGCCTTATTAAACTCAACAATGGAACTGTACTTTATTTAAGAGAAGTGAACAAATTTCTTGCTTTGGTTT
GCATTCTTCGTGAAGAAAATTTCCAAAAGCAAGGTGTAATAGATTACAATTTCCTCTGTTTCCGTGATGCTATAACACAG
GTGTTTGAACTTCGAAACAAATCCCAATGTTTGGC
> BF01027B1G08.f1   780 1   780    ABI
AGCCAANTCGTTTAAGACATCGCAAGGGTGAGAGGCGCACTTGATGTAGATCTTGGTATACACGAATTCATATAAAGCAG
CGTGTAAAAGTTGTAATAAGTCGATCAAGATGTTGAGACGCTGCTCCAAACACCTGCAGACCATATATCGGCGGCAGGGT
CACAGTTTCCGCTTTAGGTCGTCAGAGGTCACCAGGGTCTGCGCCGCCCTACCCAAAGCTACCCTCGCGAAGCCAAGAGT
CTTATCCAGCACCCAAACAGCCTCCTTCCACTTCACAAACACCCTGTTAGCGGAACAGGATGTGATGACTCCGAGCTTCC
CAGACTCCGTGTCGGAAGGTGACGTCAAGCTTGACAAAAAAGTTGGTGACGCTGTCGCCGCTGACGAGGTCGTGCTTGAA
ATCGAAACAGACAAAACCGCTATCCCGGTCATGGCGCCGGACAATGGTATCATCAAGGAGTTGTACGTCAAGGATGGAGA
GACGGTGAAGGCTGGGCAGAAACTGTTCAGGCTGGAGATCACGGGGGCGGCTCCCAAAAAGGCAGCGCCTGCTGCGCCTG
AACCTCCCAAGGAAGTGCCACCGCCGCCTCCAGCTGCAGCCGCGCCCCCACCACCAGCCGCTGTTCCCCCTCCACCGGCC
GCAGTTCCCCCACCACCGGCCGCCGCCCCACCCCCCCAGCAGGCCCCTCCGAAACCAGCCGCCCCGATCTCGTCCATCCC
AGTAGCAGCCATCCGTCACGCACAAGCGATAGAAACAGCCTCAGTGAAAGTCCCACCATC
> BF01027A2D08.f1   776 1   776    ABI
CGAATCTCTAGCGGCTTGCACTCGCTTGATAAACGCTCTTAAATTGCAATTGTTTGTGTTTTGTTATAAAACTGTGAAAT
AAAATGTGTGAAAAGAGAATCAGGAAGATCCGCAGAGGATCACATTTGATTCGTCTGCGTGAAGCGAGACGACAACAAAG
ACTGGCGTGGATACCCACTCCAATCACGCAGGAAGCGGCGCCTCCGCCCCGCGATACGCAGCCAACCGTCGATAAAGCGG
CCCAGAGCCGCGTTATTCTAGAACTGGCGTGCAAAACCATCGCCCTGATGCAGAAGAACCGTCTGATACAGCAGAAAATT
GTCGCCCTACAGAGGGAGACTTCTAAATTCGTAGCTGCCGTCATGAGCAACCCAGAGAACAGGCGGCGCTATTTGGAACA
TGTCCGTTTATATGGAGCTGGTCGCATAACACTCGTGCCGACAACGGACGCGGGAAATTTACCACTCAAAATAGAACCAA
AAGATTGAATTGAACGAAAGAATGAATGTTTTGTTTTTATCATTCTTGTCATGGCGGACGTTATTGTTATTTATTTATTT
CTTTTTAATTAATAGAAGTTGGTAATGTAATTAATATGTTTATGTTCCAGCAATAATTAATGTTGAATTCAGTGTCTTTG
AACCGTTGTGGCTAGTATAGGATACCTTCTTGTTGTAAACTTTTTGAGGTTGTTTTAAGAGGCTGTTGATGTTTCGACTT
ATCTTCGTGTCGTATTCCGTANNNNTGTGTTATTTTAATATTTTCCCTCTTATGGG
> BF01027B1G09.f1   777 1   777    ABI
GGAACNNNTGCTTAGTCATTAATTGTTATTTAGTTGTATTCACTTTTATTGTTTTGAAGGCCATATTTAAAACAACCAAC
CAACCATCTTTTATTGTAAATATTTTTTTATATATAATGGAATTCCCATCACTGGGTGAACAATGCCAAAACCAAAACTG
CAATCAAATAGATTTCTTACCTTTACAATGTAAATGTGGCAAAACATATTGTCGGGAACATTTCAATGAACATTGCCTAT
CTGGTGATTGTCCACTAGCTCCTGAACCGCGCGAAGTTAAATTTCAAAGTGACGATAAGATATACAAATGTTCTGAAAGC
GGTTGTAAGAAGGGAAATCTGCATGAAATGCTTTGTATTAAATGTTCGAAACACTTTTGTATTGAACATAGGTTTCATCC
GTCATGTCCAGAGATAGATGATGAAACAATGGCAATAAAGATAGAGCAATTGGAAGCACCCAGAAGGCAGTTCAGAGAGG
CCAATAAACATTTAGAAGATAAGATAACGGAAAACATAAGAAAAGCTTTGCAATCGTCTGCGAAGGTGAAAACTGCATCT
AAAATACATTTAATGAGAATAAAACAGAAAGCCCTCGGCCCAAAGTCAGTTCCAGTCGGCAACAGAGTTTATTTTGCTGT
AAAAAAGCCATTGAATCCCGATCCAAAACCTGTGACTATTGTAAAAAATGTGGATGACATAAATAACTTGAAAAATGTGG
AGTCAGCATTAAATCCGGACCTGAAAGACACAGTTCCTGTTTTTATTTCTTCAAAAT
> BF01028A2A06.f1   668 1   668    ABI
AACGCGCGCCGCCGTCGCCGACTCGCTCGCTCTGTAAGAAAGAGAACGACAATANNNTCTTTTCATCACCTGCATTTTGC
CAATAATTTTGTTTCATTCAGCTGATTCAGTCAACTTCCGACCTCGAACTGTAGTGGTTGGCGAGACTTTGCAGTGCATT
GAATACATTAAGAAATATATAATATTAAAACAAAGTTAATATAATATCGATATGGCTGGTACGGAAATAATATCTAATAG
TGAGAGTAATGATCAATTTTTTGAGGGTGTTGAAAAATTGATAGAAATTTGGTTTACGCCGGTGAAACACGCGGATCTAA
GGAAAATCAGTCGTCAACAATGGGAGAATGTCCTGAAGATAGTCCGCTGTGAGATCATATCTTTCACGCAGAGCGAGCAA
GTCGACGCCTATGTCTTAAGCGAGAGCAGCATGTTCGTGTCTCGCAGACGCTGGATATTGAAGACCTGCGGTAAGACGAC
CCCCCTGCGATGTGTGCGATCTGTCCTCCAGCTTGCGATGGAAACGGCTGGTTATTCGAGGGTGGAGAACGTGTTCTACT
CCAGGCGGGAGTTCGCCCGACCAGCCGAACAGCTCAAGCCGCATGACAACTTTGATTCAGAGGTGGAGCTCTGGATTCAT
TCTTCGGGGACGGTCGCGCGTACATCAT
> BF01028A2A07.f1   746 1   746    ABI
CACTGCTCGGCCGGCATAGGGCGCACCGGCTGCCTCATCGCCATACTGAACGGCATCAAGCAGCTGACGAGCGAGGAGAA
GGTGGACGTGCTGGGTATCGTGTGTAACATGAGACTCAACAGGGGCGGGATGGTGCAGAACTCTGAGCAGTACGAACTGA
TACATAAAGTGCTCTGCCTCTTTGAGCAGGCCTGCCTGCCACACTTATAGTCGTCTCCTAAACAATGTAGGGTAGTCCTT
GAATATATTTGTTTGTTTGTATTGGTTCCTGACTAAATCTAAGCACATAATATTTAATTTATTGTTACTATAAGCAAATT
CATAGCAAAAGCTGACAATTATGTTTGTACATTCAAAGAGATGGTTCTGTGTAATATATGTAGGTGTAACTGAATGATGT
TCTACGCTTCCCCTATTGATGTAGCTTAAGAGATTTTCTATGGACATGTTTATGACTTGAAGTATTGGCGACACCGATCA
ACTATTTTATATGGAATTTACAAATAACATATTTAATTTAGAATATTAATGTTTATCTGATGGAATTACTTCCATGCCAT
CTTGTTTGTCTCATGAGCGGTGCCAGTGGGCTCCCCAAACCGAGCGGGCATTGTCAGTGAGTGTTGAGGCTCAGTGTTGC
ACGTCTCCGCTGAGAGACAACTTGGGATTCATCTATAAATAGCATTATTTATTTACCTTTTAGTTTATAAGTTTTAGTCA
TCTTGATATAAAGTGATGTACATACG
> BF01028A2A08.f1   607 1   607    ABI
AACGTCTACGTATATCATTAACATGAGTAATAAAAGTAATTATAACGAAGACCTTTTCGAATACATTAAAGTTAGTGAAG
ACGAAGATGATTCCAACGCAGTTGAGATACCTTGCGAACATGATGGCACTATGTTGTTGTCAACACTTGTGGCACAATTT
CCTGGCGCGTGCGGATTAAAATATCGTCATCCTGATAGTAAAGCTACTCGCGGTATTCGTTTAAGCGATGGTAAGCTTCA
TCCACCTAGTGATGCCGGCTGGGGTAAACATTTGTACATTTGTGTATTTCCAAAAGAAAACAAACGAAAGATGGAAGACG
TTTCGCCGGAAAATTCAGCGGCTAAAACAAAACGCTTAGAAAAAAAACTCACTTGTTCGGATTTGATTTGTCTTGGTTTA
CCATGGAAAACAACTGAAGAATCTATAAAACAATACTTTGAACAGTTTGGTGAAGTTGTTATGGTTCAGTTAAAACGTGA
CAAAAACGGCTCTTTTAAAGGATTTGGATTTATACGTTTTGCAACTTACGCCTCACAAATGAGAGCTCTTGCTCAGAGGC
ACAATATTGACGGGCGCTGGGTTGATGTTCGCATTCCCAATTCTAAA
> BF01028A2A11.f1   696 1   696    ABI
GAAAAATCAATTATAAAAACGTTTAAATAATCGGGGATTATTGAACATTTTAAAAATTAATTACTGGAGAATACTTGATA
TTTCGAAATATGGATAATTCTAAGGAAAATCCAAAATTTAAAATGTATAAAAATAAAATATCCAAGGAAACGTTAAGTGC
TATTAAAGAAATGGGATTTAAAACAATGACTGATATACAGGCTGAAGTTTCACCAAAGGCTTTAGACGGAAAAGATGTAG
TAGCAACTGCTAAAACTGGTTCTGGAAAAACTTTGGCATTCTTAATACCAGTAGTGGAGTTAGTTTCTAGTCTTATAAAA
GAACACCAGAAAGGAACTCTAGCTATAATAGTATCACCAACAAGGGAACTAGCGATACAGACTTTCACAGTACTACAAGA
AATAATAACACATCATGAGTTAATGACTTCTCTATTAGTTATTGGCGGAGAAAACAGAAAAAAACAGAGCTCTGAACTGT
CAAAAGGTATCCACATAGTAGTTGCAACCCCTGGAAGATTATACGATCATATGAGAACAAAAGAGTTTGACTATAGCAGT
GTTAAGTGTCTGGTATTAGACGAGGCTGATAAAATATTCCAATTTGGTTTTGAAGAAGACATAAAGCAGATTGTTAATAG
ACTTCCAAAAAATAGACAGACAATGTTGTTTAGTGCGACACAGTCAGCGGCAACAG
> BF01027A1D03.f1   808 1   808    ABI
AATCCTAGTGATAAGATCTAAAAGTATAAGATAAAAATGTTTTTGCTACTATTACTCCTGGGAACAGTTAGATCAGCTCC
TTTAGATGAATTTCAGACATTCGTAAACAATGAGGAAGTAGCATTTAATGATGAGACTTATATCAAATATATTGTTCCAT
CCGGTTATTCTCCACACAAATCACAAAAACAATCTAAAGTAGAATTGTTGGATTTTGCAAATAAGGACAATGAACATTAT
GAGATCTTAAAAAAACATATTCTAGCTGGTAGTATTAAGAATGGTTTGACATTTAATATATACGACGACAACATGAGAGA
AGCAAGCATTGCTTTGTTTCGATTATTACAATATTCTGAAAAAGAGCAAATAAGCAAAATAAAGGAATGGGCATTGGAAA
ATATAAATCATGATATCATAGATTATGCCTGGAGATTAGTCTCGCTTTACAGAACTGATGTTATGAAAGAACAGGAACCA
CCTTATGTGTCCAAACCGAACTATTTCATAAACAGCGAAGCTATTTACAAAGCTTTCAAATTAAAAATTAGCAACGGAAA
ATTCGATTCTCAAACAGCAAGCGTTCAGCAGTTCTATAGAACTGACGATGTTATAACGATTAATGCTAACTATTCTGGAT
GGAACTTATTAAATGAAGACTGTAACGATAAACTTGATTACTTTAGAGAAGACATAGGTCTTAACAGCTACTACTACGGT
GTCCATCTTCAATATCCATTTTGGATGAATAACGATGAATTAACTGGCATTGATCCAAAATATGCAGAACAATATTATTA
TATACATA
> BF01025B2D08.f1   737 1   737    ABI
GGCTCGTTCAAGTACGCCTGGGTGCTGGACAAGCTAAAGGCGGAGCGCGAACGTGGTATCACCATTGATATCGCCCTGTG
GAAGTTCGAGACTGCCAAGTACTACGTTACCATCATCGACGCCCCTGGCCATAGAGACTTCATCAAGAACATGATCACTG
GAACCTCGCAGGCGGACTGCGCCGTGCTGATAGTTGCGGCTGGTACGGGTGAGTTCGAGGCCGGCATCAGTAAGAACGGT
CAGACCCGCGAGCACGCGCTGTTAGCTTTTACCCTGGGGGTGAAGCAACTGATCGTGGGCGTCAACAAGATGGACTCCAC
CGAGCCGCCGTACCATGAGGCGAGATACGAGGAGATCAAGAAGGAAGTGTCCTCTTACATCAAGAAGATCGGGTACAACC
CGGCGACCGTGGCGTTCGTGCCCATCTCGGGCTGGCACGGAGACAACATGTTGGAGCCTTCGGACAAGATGCCCTGGTTC
AAGGGGTGGACCATTGACCGCAAGGACGGGAAAGTGGAGGGCAAGTGCCTCATTGAGGCCCTGGACGCTATCCAGCCTCC
GTCTCGTCCCACCGAGAAGCCGCTGCGTCTTCCTCTGCAGGACGTGTACAAGATCGGAGGCATCGGGACAGTGCCCGTAG
GACGAGTCGAGACCGGCATCCTGAAACCCGGCATGGTGGTTGTGTTCGCGCCCGCGGCCATCACCACCGAGGTGAAGTCT
GTGGAGATGCACCACGA
> BF01028A2B09.f1   717 1   717    ABI
CACTGACTTTATTAGAATTCTTTTACATCTAGATAAAGAAAATTTATCAATGGAAGACTTAGAAAAGCACACTCTTCATA
ATTGGAAAAAGATTCTGAGGCCCACTAGGAAGCCTTTGTGTAGCGTGGGACCAGATGAATCCTTGCACGAAGCAATCAAT
ATGCTCAGCAAGAATAGAGTTCATCGTTTATTAATGATCGATCCTGTATCTGGGGATGTGTTATATATATTGTCACACAA
AAGAATTTTACGCTTCCTATTTGTTTATCTGAATGAGTTCCCGGAGCTTACGTTTTTCCACAAAACATTACTCGATCTGA
ATATTGGAACGTTTGATGGAATTATATCCGTCACAGATGATACTAGCGTTAAAGAAGCATTTCAGCTTCTTTTAGATAAT
GATATATCTGCCTTACCTATTCTGGACGAGAACGGCGTACTTTTAAATGTCTATCCAAAATATGAAGTGTTGAATTTAGT
GAGTGAGAAGTTATACTTGAACTTGTCGTTAACAATAGGAGACGTGCGCAACAAAAAGAAAGACTGGGAAGAGAAGCTAC
AGAAATGTTCTTCCACCATAACACTTTACGAGGCCTTAGAAATAATTGTTAGAACTGAAAGCCATCGATTATTATTAGTG
AATAAGGAAGATAAGCTGGCGGGGGTCGTTTCGCTATCTGATATATTAGTCTACCTTAATAGGATAATACCCGCCGA
> BF01027B1F10.f1   686 1   686    ABI
CTCAATTCTATCGATATTATTATTATTATTTTTTTCGACAGCCATGTTTCGAGCCTCGTAACTCCATTCGGCCGACGCTA
GTCGACGCTAAACCCGGCAAGGAAGAGAAAAGGAATTTGATATCGAACATGGAGCAGGAAGATATATACTGAGACGTACT
TATGTACTGTTTGGTGATGAGTCCAAAGGTTAATTGTGATATTCGATTTAGGGGCGCGGCAGCTATTTTAACTTTTGTTA
TAATTTGTCGTAGGGTTGTTGCTCGTTGGTTATTCGCGGTGTTGCCATTGGAAATATCGGTAGTGTATACACAGCCTTAG
AACAATCCTAATATAGTAGACTGTTATTTGTTAATATTACATTCAAAGACTAAAGTTCCCATAGTTTTTTTTTTTTACTA
ATAATAAAAGTGTACACGAGTCCAAAACATTAGATTTAAGATCTTTGTAAGTTTTCAATAACTGCCTTTTCACTGAGACA
TATGATTGAGTTACTTTTTCCTCGTTTCCATTACATTTTATTTAAAGACAATAATAGCGATTGAATTGATAATTTTTTAT
TTATTTTGTGAATAGTTTATTTCTATAATAAGCTCAAAATTATTTTATTTCGTACTTAGTACATTGATTAAAATTAAATT
TATTATTAATATTTTATCTAATTTATATACTTTTAATTTTTTTCGT
> BF01026B1B06.f1   767 1   767    ABI
GCGCCGCGATACGGACGGCACGCTAAGGATAACGATACCCAGGGAAAAGCTGTCGTCTAGTCCAGGGCTCAAGATCAAGA
TACCAAAGGAGCGATTGGCGGCGCCTCCTCCACCGCCCAGCGGCCTCAAGATCAAGATCTCCAAGGAAGTGCTGGAGACA
TCACGGAAGCGGGCCGCGGGCATGCCGGAGGCCCCGCCGCATAAGCTGCCGCGACACGACCCCCATAAGGTGGACGCCAA
CGGGCACGGCGGCAAGTGACAGCGCATCGTGTGTCGACGTTCCCCGCCAACCGACCTCCTTGCGTCACCGCCAACGCATT
TGACAGCTTTGGAATTTGACATTACACTTTTTTAATTTTGACGTATGACGTAACGTCACCCCCAACCCGGTCAGCTGGGA
CGTTCCGCCCGACCGTGTTCCATATTTGAATTTTGAATGATTGTATCGCTGAGCTCGCGGCTCTTTGTTTCGAATTTTGA
TTATTTGAAAAGTCATTATGCGTTTTTTTTTTATATTAATCGTCGATCACCGTTCGATGTCTAATTCCAAAGTAGGTTAC
AGTGGTGGATAATTAAGGTTACGGTCGTGGTTTGGTTCACCGATCTTTAAATGTTTTATTAATCGGTTGTATCGGTTAAC
CAGAACACCGCTTTATCATGCCTGGGCGTTTAAGTGATGCCAACTGTCAAACTCATTACTGAATGTTGGTATGAGTCCAC
TCTATGTAAATACTGGGAGTGCTGCCAGCTCTTTGTATATATACAGT
> BF01028A2B10.f1   740 1   740    ABI
GTGTTCCTTACTTGGAGGGTATTCTAAAATTTTCTATTTAGCTTTAAAAAATATGTCACACGAGGTAGACCACCGTTATT
TAGAATATATATAAATATTTTCTCTACAATCTCAAATTGCGGGACTGAATGTTGAAGTCGCTCGGCACCAAACCTTATCC
ATAATGTATTTGATGTAAGTACATCCTCTGTCAGATCCCCACTTCGTATTTACTGTTACAAAAAAAAATATTCTTATATA
GCGTATTTAATGGATTACGTCTTCATAGTGTACCTTACAGTAGGATTACGTACGGAATAAAAAAAAATGACAGCTGAAAA
GAACTTTGACAACATTTTTGGCGGGAACTTACGATTGGGTTTGTCGTGCAATCGGGACCTTAGTATATAGTGATATATTT
ACGCCACGTTGCTAACTGTTTGTAATATTTGTCACCGGTTCGGTGCTATCTAGTGTTTAGGACGTGTTAGTGTCGTACGG
CGCGTCTCGGGCGGCGGGGCCGGACAGCCCGCGAGGGACGCGCGGCCCGGCCGGTGTTAGTGTCGCCCGAGGCCAGAACG
CATTTCCATAATCTCTAAGATATCGAAGCTTACCGATGACACGGCGCACCGCTTGGGAACTACATGTTTGATATTTATTA
AGTTTTCCAGCACACCGGCGGCGTCGCGACCGGACATTCCAAGCTGAGGCTAGCGTAGTCTGTTTGATGATATGTCATAC
TGAGCGGGCGGCGCTCGCAC
> BF01028A2B12.f1   663 1   663    ABI
GAACCNCNATGTACTGTAATTATTACGATAGAAATATTCATGAAACAAATNNNTGTATATATTCCTGGTTCTACTAAAAA
AAAATGATATAATATTTGTGCCACTAACCGTTTATTTAGATAGACTCAAATCTGGCTATTGTTTTTCAAGTAAGACCAAG
CGGCGCAGGAACAAAACGTGAATGTTTAATGATGGATGGATATTTAAAGCTCGGGACGGACGATTATAAAAGTATTGATA
TATTTTTTTTGCAAAAGTTTCGATGATTCTATGTGTAATTATCTAACTGGTCTTGGTAGAACATTTTTTGTACTCACGTC
ATTTCATGCGTGTTCAATGTTGACTAACACAGCTGTATCATCCCCTGTATCCACTGTCGGCGTTCGCTTTTGACTACATC
GTAGCATTTTGACCCCGCATTTATATACAGTGATACTTTAACCTCCTCTCCCCCCCCCCCAATTAGCACATGTACCCAGC
TTGCTGATTTCTACTTCATTATAATGATGATGCCTTCAACAATACGTTAGGAACTGTAATAACTAACGACATTGGCAATT
AAAAGGCATTGGCGATTGTAATAGATTTATTTTAATGATTAAGTAAATTTTATTATTCCGTTTAAAGCCACAGTCATTTT
GATCTGTTTTTTTTTTTCTTTCT
> BF01027B2G03.f1   707 1   707    ABI
TTTTACATATGTATACGTTTATATAATACATACTCTACATGTATAAGTTCTCGTCCGAGTATGTCGATTGCAATACAACT
ACCTTCAGCTAGTCCTTTATTACTTCGGAAGTCTACCAGTGATCGTAGGTATGTTAGTCAGTTACAAAAACTGCGGAATG
TGTGGAGAGATAAGGTTTTATAAATTATGAATCTGATATGTTTGTTTGTTGTTTTCCATATATGTTTTTATATTTCGTTT
ATTATTTTCGTTGGTCGGTGTACACGTTACACGGATGGTGCTAAGCTCTCGGAACTGTTCTTAGTTTGTCTTAACGGTAA
GGTTGTACTCGATACTGTGCGCGTCGCGTGCTCTGCTCCAACTGACATTGTCTTGATGTGTTTTTATTTTTATATTATAT
ATATATGTGGACTGAAAAGACAGGGATAAACGTAGGAGACCAAGATTAGGGAGTATTGAGTAGATAGGTTTTGTAGGAAG
TGGCCAAAAGGTGCGATGTCGGTGGAAAGAGGTTGTTTAGATTCTCTCACGTTTCAAACGCTTTTTATATGATCTACAGT
GTACAGTGTACAGTGTACATGTTTAGCATTTTGTAATGTTTGGTAACGGTTATAATTTATATATAATAATGAATAGTTAT
GTCACTGTCTGTTCGTACGGTCGNGGTGCGATCTGAAATGCTCTTTACGTTATGTCTGTGATGCGAG
> BF01026B1B07.f1   789 1   789    ABI
TAAAGGTTCATATGGCGGCCAAGGGCGGTTTGAAGACGATCGCCGGGGAGGAAAATGAAGAAAGATTTGGTTTTGTGTTT
GCTGTCTCTGGACCTGTCGTCACGGCAGAGAAGATGTCTGGATCTGCTATGTACGAGTTGGTGCGTGTCGGATACAACGA
GCTGGTCGGAGAGATCATCCGTCTCGAGGGTGACATGGCCACTATACAAGTATACGAGGAAACCTCAGGAGTAACAGTAG
GTGACCCCGTCCTCCGTACTGGCAAACCTCTGTCCGTGGAGCTCGGTCCGGGTATCCTGGGATCCATCTTCGACGGGATC
CAACGTCCCCTTAAAGATATCAACGAACTCACCAACTCCATCTACATTCCCAAGGGAGTGAACGTCCCATGTCTTGCTAG
AGAGGTCGACTGGGAATTCAACCCCCTCAATGTTAAGGTCGGGTCTCACATCACCGGGGGCGACCTGTACGGTATCGTCC
ACGAAAACACTCTGGTAAAGCACAAGATGTTGATCCCGCCCCGCGCCAAGGGGACTGTGACGTACATCGCGCCCGCCGGC
AACTACAAGGTGACGGACGTGGTGCTGGAGACGGAGTTCGACGGAGAGAAGAACCAGTACACCATGCTGCAGGTGTGGCC
CGTGAGGCAGCCGCGCCCCGTCACCGAGAAGCTTCCCGCCAACCACCCACTGCTCACCGGCCAGCGCGTGCTGGACTCGC
TGTTCCCCTGCGTCNNNNNAGGCACCACCGCCATCCCCGGCGCCTTCGGTTGCGGCAAGACGGTCATCT
> BF01028B1C07.f1   711 1   711    ABI
ATGACCGCACCAGCCCCGGATTCAAGGCTCTCGCCAAGATCGCAAGTCTCTGCAATCGTGCCGAATTCAAAGGTGGTCAG
GACGGTGTGCCTATTCTGAAGAAAGAAGTAGCTGGAGATGCCTCCGAAGCTGCCCTGCTTAAATGTATGGAACTGGCCCT
CGGGGATGTACTGTCTATCAGGAAGAGGAACAAGAAAGTATGCGAGATCCCCTTCAACTCTACCAACAAGTACCAGGTGT
CTATTCACGAAAGCGATGATCCCAGCGACCCACGTCACCTGCTGGTCATGAAGGGAGCTCCCGAGAGGATCTTGGAACGC
TGCAGCACTATCTTCATTGGTGGCAAGGAAAAGGTCTTGGATGAGGAAATGAAGGAAGCTTTCAACAATGCCTACTTGGA
GCTTGGTGGACTTGGTGAACGTGTGCTCGGTTTTTGCGATCTTCAACTGCCTTCCGACAAGTACCCCATTGGCTATAAGT
TCAACACTGACGACCCCAACTTCCCACTCGACAACTTGCGTTTTGTTGGCCTCATGAGTATGATTGACCCCCCTCGCGCT
GCCGTACCCGACGCTGTCGCCAAATGCCGATCCGCTGGTATCAAGGTCATTATGGTTACCGGAGATCACCCTATCACTGC
CAAGGCTATCGCCAAATCCGTCGGAATTATCTCTGAAGGAAACGAAACCGTTGAAGACATCGCCGCCCGTC
> BF01028A2D04.f1   760 1   760    ABI
CTTATTTTTTTATATCTCCTTGCATTTTGATACAAAATATTAGTAATTCGTGAAGTGGTATTACGTGAACAAGATGAAAA
TAAGATCCCACGCACTTCGAGAACGGTGGAATGCGGCCCGCTAGCATCGAGAACTCTAGAGTGATATGTCGACACGAAGC
GGCGCCGGCGCCTTAAGAGCGCGCCGCGGGCACAAGGAGCGATCCAAGAACTTCACCGAGCTGGAGAAGAGGACGGTCCT
CGAGCTGATCGCCAGGCATCGAGACGTACTGCGGCAGGGACGCTCCAACAACGCCACCAACCGCAGCAAGCAGTTGGTGT
GGTCCACTATCTGTTCCGAAGTGAACGCGCGCTGCGGGGGCGAGCGGCCCAGGACCCCGGCCCAGGTCAAGATGTGGTAC
GAGAACTATAAGAAGAAATGCAAAATGCGCGCTCACGACACACAGCAGTCGCCCGCGGACCCGCCCGGTCTGCTAGACGG
GATGCTCTGGCAGAGTATACATCCTCTAGACGTTAAAGGTAACGTATATATTATAAGACAGGGTCATGAGGGGCCCTCTG
GTGTAGGCCCTCTCACAAATCAACAAAGGCCCCCTTTGTAGAAAAAAAAGGGACCAACATGAATTATAATGTTATACATC
TTAAAAACTTTGGCTTACAAAACACTCTAACGAAGTTGAAAATAAGCAAATTCTCAATGAAATTTTATTTATCTTTGTTA
AAATAAATTAATAAGTAATAAAGATTTTTTATTTGTTGTG
> BF01027A1D06.f1   781 1   781    ABI
TCAGAGCANNCNAACCAAATAGCTTTTGTCTTTATTTTTGTTTCGGGTTGATAAGTAGCCTTCTACACCAGTGAGTGTAA
AGGCGCTTTCAATCGAGTACACATACGCTACGCAGCAATTCGAGAACATTTGTATCGTCAAAATATCTGTGATTTTATTA
TTTTATTATAGAAACATGAAGACCTTCTTGTTTGTCATCCTCGCTGTCCTGGCTGTTTGCCCTTCGGCTTTCGGCACACA
ATGTAATGTCAACCCGGTCAATATACCTAAGAATTGGATCACCATGACCCACGGCTGCCGCGACAGTGTCCGCCGTCAGA
TACAGCTGGAGGTGGCGGCTTCAGTGCAGTACCTCGCGATGGGAGCCTACTTCTCCAAGGATAGCGTGAACAGGCCAGGT
TTCGCGAAGCTGTTCTTCGACGCCAGTTCTGAGGAACGCGAGCACGCTATGAAGCTGATCGAATACCTGCTGATGAGGGG
AGAACTAACAAACAGTGTGTCCTCGCTTATCACTATTAGGCCCCCGGAACACAAGCACTGGGTCAGCGGACAGGAAGCCC
TGGAACATGCGCTGAAGTTGGAGACGGAAGTCACAAAGGCCATTAAGAATGTTATCATCAAGTGTGAGAACGACAGAGAC
GGCACCGGAGAAGGCAACAACGATTACCATCTCGTTGATTACTTGACCGGAGAGTTCCTCGAGGAGCAGTACAAGGGACA
GAGAGACCTCGCCGNNNAGGCCAGCACCCTCAAGAAGATGATGGACCGTCACTCAGCCCTC
> BF01028A1G10.f1   784 1   784    ABI
TTAATTCTTAAAATGTACTCCTATAATATAAACTAATAATAGTGTTAGAAGAAATGTTTATAGTGCTAAAGGTCAAGAAA
TAACCTTAATTAAGGGGGTGTCAAAGTCAGCGCATTCTGTTAATTTAAAAAAATACTGCAATATCATTTTCTTAAAATTG
TTTAATATATTAATATCGAGTAAAACACTATAAAAATGCATCGAAACTTACCACAAAACAAAGAAGCTTTATTAAAGTCT
TATACAACTCGTCTTAAAGAAGATGTTAAAAGTATGTTGGAAAATTTTGAAGAAATAATAAAACTGGCTAAAGGTGAAAA
TGAATCACAATTAAACAGGATGACACAAATAGAACAAGACACATTTGAAATGCAAGTGAGAGCTGCAAATATTGTTAGAG
CTGGGGAGTCTCTGATGAAATTGGTGTCAGACATTAAACAGTACTTAATATTAAATGATTTCCCATCCGTTAATGAAGCA
ATTACACAAAATTCAAAATTATTCCGAACGAAACAACAGGAGTGCGACCAAAAACTGATGTCACTTCGAGACGACATTGC
AGCTGATCTCTATGATTTGGAAGATGAATATTTCACCAGCATATATAAGTGAAAATAGACTTTTAAATACTGTTAAGCAA
TATTGTTTAGATAGTTAATCAAAAAACTGATAAGATTAATTTTTGTAAGTAAATATGTATTATATCATCTGTGGATTAAT
GCATGTAGTTCTTTAAGTATTGAATTAAGGAAAGTACTAATAAGTTTAAAGTTACATCTTATGA
> BF01025B2D03.f1   716 1   716    ABI
AGTTAAAATGGAGGCGGCAAACAATTGAGGGGGTTTTATAACATGGCTCGCATTACGACTGTATTTCTCTGCCTGGTAGT
GTCTCACTTCAGCTCTGGTTTCAATGGGGACAGCTTTGAACTGGAGTGCCCCGATGAATGCGACTGTCATTACTTCAGGA
TCAACTGGGTCACGGACTGCTCGGAGAGCAATCTCACAGACGTGCCCTATAATGAACTGAGTCTCAGCGTATATATACTT
GATCTCAATGGGAACAACATCACCACTCTCCAGACTTTCCCAAGTGACATCAAGATGAGGAGGCTCCAAATAGCCAATAA
TAAACTAACCAGAGTAGACAGAGAGGCCTTCAAAGGTCTCGAGTATCTGATAGATGTTGATCTGTCCGGAAATAATATAA
GCTACGTCGATCCAGAAGCATTTCTCAACTCGCATGGACTTCTAAATGTTGAACTCCAAAGTAATCCCTTGACGCTCGTC
GAAGGTCCGTTTCTTGTGTCCAGTACTCTTCAATACTTGGACATCAGCGATTGCAACTTATCAACAATCAACCCTCAGTT
CTTCGACAACATCACGTCCCTTAACACTCTCGATCTCTCCAATAATCCACTTAATGTACTTGAAAGTGGAACATTCGACG
TCCTAACAAGCCTCGAGACACTGAAACTAAACGACTGTAGGTTGACTAACATATCTGAAAATGTTTTTTCGGCATT
> BF01025B2D07.f1   760 1   760    ABI
CAATCTTGTATTTCGATAATTTAGATTTTAGAAAATCACCAATTGTTATCAGGTTTAATTTAATTTAATATTAATCAAGT
GAATAACTAATCATCTCTTAAGGTGTTCTACGATATTTAAGAAAATTTTGTTTCTTTGATTTGTAATATGGTTGAAATGG
GTGAGAAATATAATACTAAGTGTCCTGGTGTTAAAAGACTAATGAGAGAAGCCATGGAGCTAGCGGAAGCAACCGAAGAA
TATTGCGCCAGACCACTCGAAGACAACCTGTTTGAGTGGCACTTTACTGTTCGAGGACCTGTGGGAACTGATTTCGAGGG
TGGTGTTTACCATGGCAGGATATTGTTACCAAAAGAATATCCTATGCAGCCCCCCCACATAATCTTGCTTACACCAAATG
GAAGATTTGAAGTTAATAAAAAAATATGTTTATCAATTTCTGGACACCATCCAGAAACCTGGCAGCCATCCTGGTCAATA
AGAACAGCTTTATTAGCTTTGATTGCTTTTATGCCTACCCCAGCAGAAGGAACTATTGGATCTTTAGATTATTCTCCTGC
AGAACGCAAACTTCTTGCCAAAAAGTCTAACGCCTGGGTATGCTCTCAGTGTGGTGATATTACAGCATTACTTTCATCCA
CAGCCGCTAAACCACCAACAGAGGAGGAACAAACCGTGTTAAATCAAATAGCATTCAAGGGTGAAGACGNNCAAGCCAGG
TCTACTTTACCAGAACCAGTCTTTGAGCCTCAAAATGTAC
> BF01027B2D06.f1   754 1   754    ABI
TGTCATTAATCTGGCCGCTGAGAAAACATACAACAACCTAGACGTGTCTCTAAAAAAGGCTAACGAGCATCGCAACGAAT
GGTTCGAGGGTGTTCAGAAATGCAATCTGGACGAGACGTTGTACGAAGTCATGGAGAGAATTGTACGGGCTGAGGTGCAT
CGTCTCGTGGTTGTTAACGAGGATGATAAAGTGACGGGTATAATATCACTGTCCGATTTGTTGATGTATTTAGTGTTACG
TCCGACCGGTGACTGTGAAGGCGCCAGTCTTAGGAACGAGCACGGACCCATTGAAGAGAAAGACGAGACTACCAACACGG
AAGACAAACCGACTGACGAAGATAAGAAGCTCATCACTACTGACACAGAAACCAACCAACAGGAGTGCCAACATTAAAAA
AAAAACAATCAAACGGAGTGCCAATGTTGAAATAATGTGTTTTGTTTTAACTCAGGGCTGACTACGATCTATGTGGAGTA
TAAATTGTTTTTGTTGATTTCTCCATCAATTAACTTATATTGATGTCGCAGATGATCTTTCCGTGTTTCATAAACGCTAC
AGCGTTCTATTTTATATTCCACTTTATTGTACTATATTATTTAATTTTTTTTGTATGTCCGTAAATCATGATGTTATTTT
TTTTTAAATTTCAATTTGTGGTTGATATCAGAATGTCAGTAGCGATAGTTAATAATATAGTGTTTTTTTTATAGAAATCC
AAAGTGAAGCTCCTTCGATATACAAATTTTTGTC
> BF01027B2D03.f1   750 1   750    ABI
TTTGCATTCTTTTTGCTAAAAACATGGATACTTTGATATCTTTTAATGCCAAATTTATGAATAAAATAAGAACTGCTGGT
GATGGAATGGAATCCGTGGACTTTACGAAAGAAAATCGTCCAATATCCGACGCAAAATCTACTACTGGATTAACCTGCCA
AGAGTCTTTGCCTGGTCGAAGGCTTGTCCAAATATATCCAAGCAAAGTTGTAACACCCGAAAGAAGAAGCTCACATATAT
ATTCCAAGACTCCTAAGTTTGTTCCTTATGAACCATACCCGGGCGCTGTTAAACCTATCACGCCAAATTTTAACTCTAAA
GGAAGCAAAAAGTCACGAAATCATATGGATATTAATAAATTAATTAATCAAATGTCTCAAATGAATACCACCATAAATGA
ATATAGACCAAGGAGTAAACTATTATCTTGCAGTGATAAATCTGAAACAGATTGTGATAAGGTAAATGTTGATAATGAAA
AGCAAAAGAAAATTGATGAACTAACCAAAGAAAATGAAAGTTTGAAGGAACAACTCAAACAACAAGCGCAGGTAAATAAG
GAATTAAAAACAATGCTGGTGGCATCAATGGGTGAGGATTTGGAGTTTCAAGTACACTCACTTAATGAGGATAAGAAACA
CTTGGCGAACGCTTTGCTGAACTCAGCTCAACATTTGTCTACCCATCANNNNATTTTTACAGGCATTATTTTATTAGTAA
TCTTCTTACTACTATTATACATGAATTATA
> BF01025B2H11.f1   725 1   725    ABI
TTCGTCCTGCGCCATGCTGCACATAGACCTCGCGCTGCACAACACAGACTACGGCTCACGATCTCTCCTGTCCGAGCTGA
GTGACGGCCTGCCTCTGTTGATGGGTGCTCCGCCCCCCCGGGCCTGCTTCGACATGGATCTAGGGGCGTAGTCCCCACCA
GCTCCACTCACAACGCGGTCTTTTAGAAGCATTTCATTATACAGGGTGGACACGACCCTTACTCTATGTATCCGATGTGA
CGAGCTCTGTGAAGTAATAATCGGAGATGCAGCGGTTCGCCCGCTGGGCTCCACCCTGTATATAGTATACAGTATGTTAT
TGTTATAAAGTATCTATATCTCCGATCGTTGTGATACGAGAATATATTTTTGTAAGCCTATACACGTTGTCAGCCTCGCA
GCCCCGCCTATGAGCCGGCTCGCCGTTCCCTGCTCGCGAGCTCGGTCGGGGCTTCTCGAACATATTTTTATTGTAATCAG
TTAAGTGTGACTCGTGTTAAGTCAGTGCCTGTCGCCGTGCGTCGCGTGCAATAAAACATATTGAACACATATATATTTTA
ATAGTATTTTTTTTTCGCGAACAAATTTTATAACGTTACTTATATATGAAGATAAAGTTATTGTGATGTTTTTATTTATA
TATACGAAATATTGTTAGTGAGTCTGTCCGTAGCGTTAGAGATGTTGGCGGCGCTTCGAAGCGCTCGAATGTGAATGTTA
TTTTA
> BF01025B2A06.f1   720 1   720    ABI
GTTCAAAACACGTGCGTACGATCAAGTTACATGGAAAACCAGAGTGATCGCGACTGAAATAAGTACATAAACGATACTAA
AAAGTGCGACGCGTTTTGCTCAACAGGTGTATCGTGTTAATTTACCAGAATGAATACCGAAAAGCTGAAAAAACTGCAGT
CGCAAGTCCGTATAGGCGGCAAGGGGACCCCAAGGCGCAAGAAGAAGGTCGTCCACGCTACTGCAGCTACAGATGACAAG
AAATTACAGTCATCCCTCAAGAAACTATCAGTTAACACTATCCCTGGCATCGAAGAGGTGAATATGATCAAGGAAGACAA
CACAGTAATACATTTTAACAACCCAAAAGCGCAAGCATCGCTTGCAGCTAACACTTTCGCTATCACCGGTCACGGGGAGA
ACAAACAGGTCGCTGAGATGCTTCCCGGTATCCTGAGCCAGCTCGGATCCGATGATATCAATCGGCTAAAGAAGATGGTA
TCCAATGTGTCTCCTCCAAAACCGATAGACGAGGATGATGAGGTACCTAACCTAGTTGGTGACTTCGACGAGGCGTCAAA
ACAAGAGGCGAAGGAAGTTGTAGCTGAGGAGAAGGAAAAGGAAAAGGAAAAAGAAAAAGAAAAAGAGGAGAAACAACCCG
AACCAGAAACCAAAGCCGCGGATAAGAAAAGCGATTAAATAATCCTCCATAGATTTATATTAACGCTCACTAAGTGCTAG
> BF01019B1B12.f1   743 1   743    ABI
GGCGACGNNTGAGGGGTGGCTGGCGGAACACATGCTGATCGTGGGTATAACGGACCCCAAAGGTCGTAAGCGCTACATCG
CCGCGGCCTTCCCGTCGGCGTGCGGCAAGACTAACCTGGCTATGATGACCCCGACCCTGCCAGGGTACAAGGTGGAGTGT
GTGGGAGACGACATCGCCTGGATGAAGTTTGACAGCAGCGGCGTGCTGAGAGCCATCAACCCTGAGAACGGGTTCTTTGG
CGTCGCTCCAGGAACCTCCTCATCGACCAACCCCATAGCCATGGAGTCTATCTTCCGCGACACGGTGTTCACGAACGTGG
CTGAGACAGCCGATGGTGGGGTTTGGTGGGAGGGCATGGGAGAGGCCCCGGAAGCTCTGATCGACTGGAAAGGCCAGCCG
TGGGATCCCAGCAAGGACACGCCAGCAGCACATCCCAACTCCAGGTTCTGCACGCCGGCGTCTCAGTGTCCCATCATGGA
CGGATGTTGGGAGAGTGCGGCGGGGGTGCCGATATCCGCGATCCTCCTCGGGGGTCGGCGGCCGGCCGGCGTCCCGCTGG
TGGTGGAGGCCAGGGACTGGCGACACGGAGTATTCATGGGAGCCAGCATGCGCTCCCAAGCGACCGCTGCAGCCGAGCAC
GCGGGCAAAGTCGTGATGCACGATCCGTTCGCGATGCGGCCCTTCTTCGGCTACAACTTCNNNNNCTACCTCCGTCACTG
GTTGTCCATGCCGCAGCCAGGAC
> BF01019B1D04.f1   725 1   725    ABI
GAACGTAATATGTAATTTTATTGCAATTTGAACTANNNNGTTTGTGCGCAATAAAAATAGTGGTGATCTTGATATAATGA
CAGATTTTACGATGTTGTCGTCAGATGTGATCAAATATGTGGCTGTTCCTGTGTCTCTAGCAGTCGCACTGGGATTGATA
CGAAAATGGAGATCAAGGAATTGGGCAAAGTGTACGAGCAACACTTGTTTAAGGGGCAAGACCTTTCTTATTACGGGTGC
CACTAGTGGTATCGGATTGGAAACGGCACGAGCTCTGGTGAAGAGGAAGGCTCGCGTGATATTTGCTTGTAGAGACATCG
ATAAAGCAAAGAAAGTGGTTGCAGAAATTCGAACAGAATGCGACGGCGGCGAATTGATACCAATGCAATTGGATCTTGCA
TCTTTCACATCAATTGAAAAGTTCGTAGATGTTGTGAAGGCCGGATTTTATAAAATTGATGTATTAATCAACAATGCAGG
CGTGGCCATACCATTACAATTAGACCAGAAGACAAAAGAGGGTTTTGAAATACATTTGGGTGTTAACCACTTGGGACACT
TCTATCTCACAAATTTATTAATTGATTTGTTAAAAAAAGCTGCTCCGAGTCGAATTGTTATTGTCACATCAACCCTACAT
GAGAAGGCCAAACTGGATTTTGACAACCTATATGTGGAAGACCAAATCGAGAAGGCCAAATTGGGAAAACGTTACCGCCA
CAACC
> BF01014B2F12.f1   801 1   801    ABI
ATAATTGTTAATTATATTTAAAAGATTTATAATTTTGTGATGTGATTTTGTAATGTAATTCAATATATTTTTAATTGTTT
GACGGTCTTAATATACATTATATTATATAGTATGTAATATGTAAAATAATTTTAATGATCAGTATGTTTTTTACTTTATT
TTAAACCTACTCAATGTGTAAAGACTTTCATAATATTTCTTTTATTTTCCTACCTATGCCTTAAGGTCAACGTTAGATTT
TTGATTGTTCAAGATGGATAATCCAGAATCTAGCTCTTCGACGCGACTGAACCAGGATCCACCTACATCTTGGTGTCACC
CTGCTCATAGGGTTCACAGATTTTTAGCTCTTATTCTTATGTGTTTCCTTTGTTTTGGTTCATATTTCTGTTATGATACA
CCGGGTGCTCTGGCCGACAACTTCAAGGGTGACTCACATCTAAACACATCCCAGTTTGCGCTGCTCTACTCTATATACTC
ATGGCCTAATGTAATATTATGCTTTATTGGCGGTTATCTCATTGATAGATATTTCGGTGTGAGATTGGGTACAATAATTT
ATATGACCATAGTGTTCATTGGAGCAGTTGTATTCGCTTTTGGTGTTTACATTAATCAATTTTGGCTTATGATACTTGGA
AGATTTATATTTGGTATTGGAGGAGAGTCTTTGCAAGTAGCGGTTAACAACTATGTAGTTCTTTGGTTCAATGGAAAGGA
ACTTAATATGGTGTTTGGACTCCAATTGTCGTTCTCAAGATTTGGAAGCACTGTGAATTTTTGGGTCATGGAACCTATTT
A
> BF01019B1E07.f1   756 1   756    ABI
ACAATTAAATAGACCAAATAAGAAAATATAAACTTGGATTCTATGAGAGAGAAGGCTTTTCAAGATTATCGAAAGAAGTT
AATGGAACACAAAGAAGTGGAATCAAGGCTTAAAGATATGCGCGAACAGTTGAAAGACCTCACCAAACAGTACGACAAAA
GTGAGAATGATCTAAAAGCACTGCAAAGTGTTGGCCAGATAGTTGGAGAAGTCCTGAAGCAGCTGACTGAGGAGAAATTC
ATTGTAAAAGCTACAAATGGTCCTCGTTATGTGGTCGGTTGTCGTCGTCAGCTTGACAAGAATAGGTTGAAAGGTGGAAC
TCGAGTTGCTCTGGATATGACAACGCTTACTATAATGAGACATCTGCCGAGGGAGGTGGATCCCTTAGTATACAACATGA
GTCACGATGATCCCGGTGACGTGACATATTCAGCTATTGGTGGTCTCCAAGAACAGATACGACAGTTGAGAGAGGTTATA
GAGTTACCTCTGATGAATCCCGAGCTGTTTGTCCGTGTTGGCATCACACCTCCCAAGGGTTGCCTCCTGTATGGACCACC
TGGTACTGGAAAGACTTTACTCGCTAGGGCTGTCGCTTCTCAATTAGACGCTAACTTCCTCAAGGTGGTGTCCTCGGCTA
TTGTTGATAAATATATCGGAGAATCAGCTCGTCTCATCCGTGAGATGTTCAACTATGCTCGTGACCACCAACCGTGTATC
ATATTTATGGATGAAATTGATGCTATCGGTGGGAGA
> BF01019B1F09.f1   760 1   760    ABI
CTTGANCNNNNCAATGAGAACTCTATCCCTATGGAACTGTGTTCAAACTCACGTGTTAACTGCATTGATTTTAAGGTGGA
GAACTTCGACGCGGACGAGATCCGCCGTCTGGGCAAGAGGTTCCGTAAGCTGGACTTGGACAACTCCGGCGCCCTGTCCA
TCGACGAGTTCATGTCCCTGCCGGAGCTGCAGCAGAACCCCCTCGTACAGCGCGTCATTGACATCTTCGACGCGGACGGG
AACGGAGAGGTGGACTTCAAGGAGTTCATCCAGGGCGTGTCTCAGTTCAGCGTGAAGGGTGACAAGCTGTCCAAGCTGCG
GTTCGCGTTCCGCATCTACGATATGGACAACGACGGATACATCTCAAACGGGGAGCTGTTCCAGGTCCTCAAGATGATGG
TCGGCAACAACCTGAAGGACACTCAGCTGCAGCAGATCGTGGACAAGACCATTCTGTTCGCGGACCGCGACGAGGACGGG
AAGATCTCGTTCGAGGAGTTCTGTAGCGTGGTGGGCAACACGGATATACATAAGAAGATGGTCGTCGACGTGTAAGACGG
CCGTCTGCTCCGGGGTCGACGAACTCGCGCCTAGTGCTCGCCCGCACTGGCCGCGGAGGACGCCGGTCCGTCCGTGGCTC
GAGCTCGTGCGGACCCCGGACCGTTCCCTTCCCCTCTCACTCCTCGTGTCCATTGGTCCTGGATCTTCTCTCCTAGCTAG
AACACTATTCAATTCGCCATTCTTCGCATGACATACGTCA
> BF01014B2G06.f1   797 1   797    ABI
CAAGGGCNNNAGTGCGCGGAGGTGGAATTCTGTCAGCTGCAGGGCTGCCCGCTTAACTCCCACTGCCGCAATCTGGACCG
CGGCTACGAATGCGTCTCCAATGCCACCTTCGACGGCGTCGACACGGTCCTCAGCTACCGGCTGCGGGAGCCGGGCGGCG
CACACGCGCTGGACCCGCCCGCGCCGCCCGCCTCGCTCACCCTCACCTATCGCAGCAAGGCCGGCGGCACGCTGTTCCGC
GCAGAGCGCGAAGACGGCGAGGACGCCGTGTTTAGCGTCGGACTCTACAACGGCCAGGTCGGCGTGCAATGGCGGCTGGG
CGGACTGCCGGCGCAGCGCCGCATGCGACTCAGGCGCCCCGGCCTCGCCTGGGTCACGCTGCGACTCACGCTGGCAGACG
GAAGGATCAACGGGTCTTTCGTGGACGCCGACGGCCACGAGGAGCTGGGCCTGTCCGACGACATCGACGTGGCGGCTTGG
CAGCGTCTCGTCACCACCGGACTCATCACGCTGGGAGGCGTGCGACCCAGTCCGCGACCACCCCTCACCACCACCACCTC
CACCACCACCATCCTACCGGCCATGGAGAATTCCACGGACCCGAATGTTATGGAGTACTCCGAGGATGACCTCATAGATG
ACAATTTGGCCGGAGAATATTTCAAAGGCTGCCTGGGAGCGGTCCACGTTGGCGGCTTGCTGCTGCCCTTCTTCACGGAG
GAGCAGTTGTTCGTGGGGTCGGCGGCGACGTTGCTCGCCGCCCAGCCTCACTACGCACTGCTCGGGGGCGCACCCTG
> BF01025B2B06.f1   728 1   728    ABI
GAATTCGCGGCCGCACCGATTTTTTTTTTTTTTTTTTTTTTTTTAAATTTAAGATAAAAAACTTTATTGATATATCATTA
TTAAATAACAAGTGGCCGGAGCCTGCTCTACTCGCTATCAGATAACGCCCTTTGTACTTCGACACTACACACAATACTCG
GTTGGTTCAGAAGAGACCGGGACCAAGAGGAAATTGAAATCAGAGAGGAAGTTTGAAGAATGTTTGATTGGAAAAAAGAA
TAGTGTCAGGGTTTCATCTGGTCCGGAGTGTGGCATGTAATGATTACATGATGCATGTGTCCAAAGAGAGCGAACGAGCA
GTGGCGGGAACATTAAGTCAGTACGGGCACTGTAATGTTGTCGGGGACATTTCCGACGAGTGGTTCGAGTCCAGCACGTG
ACGGTCGGTCCAGGTCGGTACAAAAATATAACGACTCCGCGTCTACCTCTCATACTTAAGTCCTAATAATAATTCTAAGT
CGGAGCGGGCCAGGGCGACGGCCTCTATAATGAATCCCTTAAATTAACGTTAACATAATATATTATAGTGACGTCACACG
ACAACGTGTTACGTCACAGACCCTAACCTCTCACCTTCGAGCGATCCACACAACGTGTCGGCTGGAGAGTCGCCAGCGAC
AGTTTTGTCGTCGGATGCCTATCTTATACAACTAGCCACACGAGGCGCCGCCGGCCGCCCCCTTACAGACTATGTTCATT
ACATTGAG
> BF01019B1F10.f1   743 1   743    ABI
TCAAAACACGTGCGTACGATCAAGTTACATGGAAAACCANAGTGATCGCGACTGAAATAAGTACATAAACGATACTAAAA
AGTGCGACGCGTTTTGCTTAACAGGTGTATCGTGTTAATTTACCAGAATGAATACCGAAAAGCTGAAAAAACTGCAGTCG
CAAGTCCGTATAGGCGGCAAGGGGACCCCAAGGCGCAAGAAGAAGGTCGTCCACGCTACTGCAGCTACAGATGACAAGAA
ATTACAGTCATCCCTCAAGAAACTATCAGTTAACACTATCCCTGGCATCGAAGAGGTGAATATGATCAAGGAAGACAACA
CAGTAATACATTTTAACAACCCAAAAGCGCAAGCATCGCTTGCAGCTAACACTTTCGCTATCACCGGTCACGGGGAGAAC
AAACAGGTCGCTGAGATGCTTCCCGGTATCCTGAGCCAGCTCGGATCCGATGATATCAATCGGCTAAAGAAGATGGTATC
CAATGTGTCTCCTCCAAAACCGATAGACGAGGATGATGAGGTACCTAACCTAGTTGGTGACTTCGACGAGGCGTCAAAAC
AAGAGGCGAAGGAAGTCGTAGCTGAGGAGAAGGAAAAGGAAAAGGAAAAAGAAAAAGAAAAAGAGGAGAAACAACCCGAA
CCAGAAACCAAAGCCGCGGATAAGAAAAGCGATTAAATAATCCTCCATAGATTTATATTAACGCTCACTAAGTGCTAGGA
GTTTCCAAGGGCATGTGTGTCTC
> BF01014B2G09.f1   800 1   800    ABI
TCTTAGTTGACGGCTCTTTGTCTCTGAGGAAGGACTGCTATCTACAGCCATGGGTCGAGCCACATTGTTGATGCCGCTGG
CGCTTCTATTTTTAGCAAGTGTGATTCCGTCGAAGGCTCAGACGGAGTCGGCCGCCCCTGTGTCTGTGTCTCCCTCGGCC
TCCGAGGCCGTCCCCGCCGCACCCGCCGGGCCCGTGTCTCCCGCCGCCGCCGGGGCCTCGGACCTCGCAGAGCTGTTGTA
CGACGTGCGCGGTAACCTGTCCCTGCACTGCTCGCTGCCCAACGAGAACAGCCTCGCATATGTCTGGACTAAGAACGGTA
CGGCCCTAGAGCAGGTGTGGGAGATGACAGGCCGCTACGTGCTAGAGAAGGGAGGAGCAGAGCTGAGACTGGCCCGGGCC
CTGGAGGACGACTTCGGCAACTACACGTGTGGAGTCGCGGGAAGGAGCGAGACACAGGGCTGGGCGGTGCGCGGGCGACC
GCATCTCAAGGTGCCCGCCAACACCAACGTGGTGGAGGGGCAGCGGCTCAAGCTCGTGTGCAAGGTTATTGGCAAACCTT
ACCGGCCTGTCAGTTGGTGGTACTCCAACTCCTCGGACGACGAAGGCAACTTCACGGAGGTGACGGCGGCGCTCGGGGCG
CGCGCCGTAGTGGGCTCGGGCGAGGGCGGAGCGCCCGGCGCCGTGCTCACCGTGGAGGCGGCGGCGCGCTCCGACGCCGG
CCGCTACCGCTGCAGCGCGCNNNACGCCACACTGCCCGCCACCACCACGCTCCGGGTCAAGGACATGTACGCCGCCCTAT
> BF01014B2H04.f1   789 1   789    ABI
CAGCCAAGCTATAGCGTTAAACGGTGTAGTTGTGACTAAGCAGCCACTCATAAAGAATATGAGGATAATAAAAAAAGAAA
CTCTTAAACTAATTTCAAGTTGGGTTTCTCGTTCAACAGATAACAGTATGGTATTGGAGAATTTCATTCCTCCCTTACTT
GATGCTGTTCTATTGGATTACCAAAGAACTGCAGTGCCTGATGCAAGAGAATCAGAAGTTTTATCCTGTATGGCAGCAAT
TGTTTATAAACTCGGAGGGCATATAACATCGGAAGTACCGAAAATCTTTGACGCGATCTTTGAATGTACTTTGGAAATGA
TCAATAAAGATTTTGAAGAATATCCAGAGCACAGAACCGAGTTCTTCTTGTTGTTACAGGCTGTGAACACACACTGTTTC
AAAGCATTCCTAAGCATACCTCCGGCGCAATTTAAATTAGTGCTTGATTCCATTATATGGGCATTTAAACATACAATGAG
AAATGTTGCTGACACTGGTCTCCAGATATTATATCGGCTGCTTCAAAACGTCGAACAACATCCCCAGGCCGCGCAGAGTT
TCTACCAGACCTATTTATGTGATATACTGGAACACGTTTTTAGTGTGGTAACAGATACTTCTCACGGCGCAGGTTTGACG
ATGCATGCTACCATTCTAGCACATATATTCTCCTTAGTAGAAACGGGTAGAGTGACTGTTCCTCTGGGTCTCACTCCAGA
TAATATTCTTTATATACAGGAATATGTTGCCCGTCTTCTCAAAACAGCATTCCCTCATTTGAATGATAA
> BF01014B2H05.f1   759 1   759    ABI
TCGGGAAGTTTATTCGCGATAAAGTAANNNNTGCATTTGAAGGTGGAAATTCAAAGAATTTAGATTCAGAACTTTGCACT
CGACAATTATACTCGTTAAATAAAATAGCTGACAACCATTACAGAAACAAGTATAAGAGGATTCATGATAGTTCCGCCAC
GGGATTAAGTTCAGAGGAGTGCAACCTCGTTTTATCTAGTGAAGTTCTGCAATATTTAAAAGAAGAGAATAAGGGTTTTT
TCAAAAATATCTTTAAAAAGGATTAAACATGTTTCCTCGTGTAAGTCGAATCCATGCAGTCCTATCAAGACATCAACTGC
ATATGAAAGCGTTAAAATATAAAGACCATACTCCTGTTATGATAAATGAAGTAATGAAACATTTAAAACCGAGTGACAAT
GAACTCTATATCGACATGACTTTTGGAGCAGGTGGACATTCAAGAAAAATACTCGAGTCAGCAAATTGTCAACTTATTAC
ACTAGACAGAGATCCAACAGCATATGAGAAAGCAAGGAAACTGGCTGAGGAATATCCAAAACGGGTCATACCCCTAATAG
GAAGATTTAGTGAACTGCCAGAGCAGTTAAAATCTATAGGTATTAAACAGTCCTCGATGGATGGAATCTTATTTGATTTT
GGATGTTCTTCCATGCAATTAGATAATGGAGAAAGAGGTTTCTCAGTTAGTAAAAATGGCTTCCTAGATATGAGGATGGA
TGCAGGGAGAGATCCAAGCCAAATAACAGCAAGGGAAGT
> BF01014B2H08.f1   728 1   728    ABI
TTGCAATGAGGAAGTCCCCTATAGAATATTTTATTGCGGCTAAATGGATCATCAGAAGAGACTGCCGTTACTTATCAAAT
TTACCAGAAGTAGCTGAAACAACTGAAGTGGTTGAAAATAAGCTTCCAAAAGGACGGAAACCAAGATTTCTCAATCCAAC
CTTGCAGTACAGACATGTCTATCCTGAATTTTTGCCAGATCCAAATCCGAAATTTCGTAATAGTCTCAGAGAGAAGCTGG
AGAGAGCTGATATGCTTAAAAGACGGAGTCAGGTTGATATACCTGAGTTTTATGTAGGTACTATATTAGCTGTAACTATA
TCAGATCCTCATGCTCAAGGAAAAACAAACAAATTTGTTGGTATCTGTATTGAGCGTAAAGGTTGTGGACTCAGAGCTGA
ATTCACTCTGAGAAATGTTATTGATCATCAGGGAATTGAGGTCCGATATGATCTCTATGATCCCACAATACAAAACATCC
AAGTACTAAGGCTGGAGAAGAGGTTAGATGATAAGTTGTTATACTTGCGTGATGCTCTACCTGAGTATTGCACCTTCCCT
ATTGATATGGATCCAGAAATACTTCCTGAGGGTAGTCCCGTACCTGTTAATATTGTTCAGGTAAAATTGAAACCAAGGCC
ATGGCTTGAGAGATGGGAAAGACAAGAACTTAAAGGCGTTTCAAATATTGAGGAGCATTTGAAAGAAAAGGACAGAGTTA
GAAGAGAG
> BF01014B2H09.f1   742 1   742    ABI
CCGGGTCAGGAGCCGCGCCGCAAGCGACACNNNNGGCAAGACGACACCCGGGAAGAACCGTCCGTCGGCAGTAAGAGACG
CCGCGCCGCCCGAGTCGCAGCTCCAGTTCCCGAGAGCTCCAGACGTTGTTAGCTGATGTCTCGTCTTCGCTCCAGATATG
TCGATTTAAACTCAGCGAAGACATCGTTTTAGAATAATCTAGTTTTTTAACGTAGTTATATCCTTTGATAGGAATTTTAT
TATAAGAGTTCGTACAAAGTATATTTTAATATGAGTGTAGGCGTTAGGCGTTAGGGTCGCGACTGACGGAGGAGCTGTTG
TTACAAGTTATAAATGTTGTTATACGATGTTGAGGACACGTGGATGGAAAGAGGCAGGCAGGGAAGCGGGCGGCCGTGCC
GTGCCGGGCCAGAAGCATTTAATAATGTTTACATAATTATACAATCATCGTTCGATTAACCATCATGATTACAATTTTTA
TACACATTTTATTATATTGCAAGACGCTCTGTGAACTGCAAGACACGATGTACAATTTGAATTCAATAGTTTAGTGGTAC
GTTCGCCATCTCGCGCTGTGCTTTGTTTGACGCCGCCGTGCATCACTAGACTCTCGGCCGTGGCGCTTCGTGCGAGGGTA
GTCTCGGCCGGAGCGGCCCGGCGACGCGGAACACTGCGGGCAGCAGTGCGGCCAGGGCGGGGAACAGAGCGCGCGCCTCC
CGCGGTACGGCGGCCGTAAGCG
> BF01014B2H10.f1   769 1   769    ABI
CAAATAACTTTAAAATGGCTTTACATGTACCAAAAGCACCGGGTGTACCCCAAATGTTAAAAGAAGGAGCTCGGATGTTT
TCCGGTTTAGAAGAAGCAGTATACCGTAACATAAATGCATGCAAACAATTTGCCCAAAGTGTGCGCTCAGCATATGGCCC
GAATGGCATGAATAAAATGATCATCAATCACATTGACAAACAGTTTGTCACAAGTGATGCTGGTACTATCATCAGAGAAT
TAGATGTTGAACATCCAGCTGCCAAGTTAATGGTTCTAGCTAGTCAAATGCAAGATGCTGAGGTTGGAGATGGTACAAAC
TTTGTAATTGTATTATCTGGAGCTCTTCTTGAGGCAGCCGAAGAGCTTCTACGTCTAGGTGTGACGACGAGCGAAATTGC
AGAAGGATACGAAAAGGCCCTTGATAAATGCCTAGAAATCCTACCGCAGTTAATTTGCGATGAAATTAAAGATTGCAGAA
ATATGGATACTGTTATTAAAGGCATTAAACCATCTATCATGTCCAAACAGTATGGTAATGAAGACTTCATTGCTGGGCTG
GTAGCAAAAGCTTGTGTGGCTATTCTACCAGAAAATACAACATTTAATGTTGATAATGTCAGGATATGTAAGATCCTTGG
TGCTGGGCTACTACAGTCTGAGGTATTGTCAGGAATGGTGTTTNAGAGAGAAGTTGAGGGTGATGTTGCCAGTGCATCAA
AAGCCAAAGTAGCTGTTTATTCCTGTCCTGTCGACATCACTCAAACTGA
> BF01014B2H11.f1   730 1   730    ABI
TTAAACGAACATGAAACAATATTAAATTAGTGTTAATACGGTGCGGGCGAATTCTGTTTTATTTTGTTTTCTACAATTTT
GAGGATCTCATCAATGATTTATCTCTTGCATCGATTAAGTTGAACAAAATGAAATTGTTAATTTTTGTTGTTGTTATAAC
TTTATCGAAAGCCAATAAAACTCCCCGCGTTAGTCCCGGATACGATTGTGATTATTGCCAACCAGAACAGATTCATATTT
CCTTTGGATCCAAAACCAACGACATAGTGGTAACATGGACAACATTCAACGACACTCAAGAGTCACGAGTACAGTATGGG
GTGGGGGTCATGGACCAGGAGGCCGTGGGCTCCAGCACCGTGTTCACTGACGGAGGAAGGAGGAAGAGGACCATGTGGAT
ACATCGCGTCCTGTTGAAAGACCTCAACTTTAATACTAGATATGTATATCACGCGGGGTCGGTGTACGGTTGGTCGGAGC
AGTTGTCGTTCAAGACTCCGCCCCAGGGCGAAGACTGGGTGGTGAGGGCCGCCGTCTACGGAGACATGGGCAGCAAGAAC
GCGCATTCGCTGTCGTACCTCCAGGACGAGGCCGAGCGCGGCCACTTCGACCTGATCCTCCACGTGGGAGACTTCGCCTA
CGACATGGACACAGACGACGCGCTCGTGGGAGACGAGTTCATGAGGCAGATACAACCGCTGGCGGCCGGCCTGCCCTACA
TGACCTGTCC
> BF01013A2A05.f1   806 1   806    ABI
ACCGAACTCTAGCTGTCTCTTGATGTTGCCAACAAAACTAACATCGATTTGCAAAAAACCATCAAGAAGCAATCCCTACA
GCTCACTGAGATACAGACCCACTACGACGAGGTCCAAAGGCAGCTGCAAGTAACTCTCGACCAATACGGTGTCGCTCAAC
GCAGGATTCAATCCCTTACCGGCGAGGTAGAAGAAATCCGTGGCAACTACGAACAGGCCCTTCGTGCCAAGCGCTCTGTT
GAGCAATCCTTCGAGGAGGCGCAGACCCGTATCAACGAACTTACAGTGATCAATGTGAATCTGTCCAGCAGCAAGGCCAA
GATTGAACAGGAGCTGGCTGCTGTTGCTGCTGACTACGATGAGATCACCAAGGAGCTTCGCATTGCTGACGAAAGATATC
AACGTGTCCAGACTGAACTGAAGCACACCGTTGAACACTTGCACGAAGAACAAGAAAGGATTGTGAAGATTGAAGCTGTT
AAGAAGTCTCTCGAAATTGAAGTTAAGAACTTGTCTGTGCGTTTGGAAGAAGTAGAAACCAATGCTATTGTCGGTGGAAA
GCGTATCATCAGCAAACTGGAAGCCCGTATTAAGGATATGGAATTGGAAATGTTCTCAGAAAGTCAACATTTACAAGAGG
CAGTTGACTGAACAAGAGGGAGTATCCCAGCAGAGTGTCACCAGAGTGCGACGATTCCAGCGTGAACTCGAAGCTGCCGA
AGACCGCGCTGACACCGCTGAGAGCAACTTGTCGCTCATCCGCGCTAAGCACCGCACCTTCGTCACCACCTCTACAGTGC
CCGGCT
> BF01030A2E06.f1   693 1   693    ABI
GGTGTAGTGCAGCTGAGATATTGTAAAAGAAAANNTGAGTGAAGAAATAAAATTATTCACTCGGGAGGAATTGAAGTGCA
GAAACTCACGTGAAGATGCCATCCTAATAATCCATAATGGGGTTTACGACGTTACAAAGTTCTTAGATGAGCATCCCGGC
GGCGAGGAGGTGCTCCTTGAGCTGGCCGGAAGAGACGCCTCCGAGCCCTTCGAGGACGTGAGCCACAGCAGCGACGCCAG
ATCTCTGATGAAGAAGTACAAAATCGGCGAACTGGTGGAGGCGGACCGCACTCCCAGTAAGGCGCACGTGGCCACCTGGG
ACAACGACACGCGCCAGGAGCCCGGCAATTCTTGGAGCTCGTGGGTGGTGCCGCTGGTGCTGGGCGTCGCGGCCACTCTC
CTCTACAGATACCTGTTCCTTTAGGACACGTCTGTCACGAGCCGAGACATCGCCCCTCCACTGACTGACGTAGACACTAC
AGATGGACTTGTAAATATTTTAACGTCACAGAAATATCGTGTTGATATTTCTTACAAACGATATATATGTGTGTGGTTAA
TATATTGGGATTTTTTTGTAATACGTCACGTGCATCGCGAATTTGTGNNNATCCTAGACCTCAANNCAGCTTCTGACCTC
TGTCAGTACAAGCTAGAAGTACCTATATTTTTGTAATAGTTTAGTTATATATC
> BF01030A2G07.f1   670 1   670    ABI
GTTCTTGTGTAAGAAAAGCCGCAGCAATGGTGGACGCCGCAACCATCGAGAAATTAGAGGCTGGTTTCAGCAAGCTCCAG
GCCTCTGAGTCGAAGTCATTGCTGAAGAAATACCTCACCAAGGAGGTGTTCGAGGCTCTCAAGAACAAGAAGACCTCATT
CGGTTCCACTCTTTTGGATTGCATCCAGTCTGGTATTGAAAACTTGGACTCTGGTGTTGGAATCTATGCACCAGATGCCG
AAGCCTACTCAGTGTTTGCTGACCTGTTTGATCCCATCATCGAGGACTACCACAATGGTTTCAAGAAATCTGACAAGCAC
CCCGCCAAGAACTGGGGTGATGTAGAGACCCTCGGTGACTTAGACCCCAACAATGAATTTGTTGTTTCCACCCGTGTTCG
TTGTGGCCGTTCCCTGGAGGGATACCCCTTCAACCCCTGCCTAACAGAGGCCCAATACAAGGAGATGGAAGAGAAGGTCT
CCTCCACCCTCTCAGGTCTCGAAGGTGAACTCAAGGGCACCTTCTTCCCACTCACCGGCATGTCCAAGGAGACCCAGCAG
CAGCTGATCGACGACCACTTCCTGTTCAAGGAAGGCGACCGTTTCCTCCAAGCGGCCAACGCCTGCCGCTTCTGGCCGAC
CGGCCGTGGTATTTACCACAACGAGAACAA
> BF01029B1G10.f1   752 1   752    ABI
AAAAATACTGTTCCCGTATAAAGTATAAATAATTGAACAGGAACAGATGTTCAGAAACTTGAGGACGTCTATGTTATAAT
TATATTACAAACAGACATACAAATAGTATTATTTAGATATCTTTATAATATTTGAATCAAAACTTACCATCTTAAAAATA
TAAAGGTCAAATAGATTTGTCTAAAAAGGTATAACGCTAACGATGATGACATATCCACAGTGAAAGTTGTCCGCAACAAA
CCGCTGTTCTTCGCGGAGAGGTTGCACAAGTCTATGAAGGGTTTGGGCACCAACGACCGTCAGCTCATCCGCATCATGGT
GACCCGCTGTGAAGTGGACCTTGGAGACATCGCGGATATGTTCCAGTCCAAGTACGGAGAGACCCTGCAGAGCTGGATCG
AGGTACATAAATTATAGCTTCGTTAGGGAATGGAGAGCTCTTTCAGGCTGGTTTCAAATCAGTTGCTGTGATATTGAAAT
TGCAGCCTGTCACAGATAACCTTTTGGATAGTTTGACATCAAAGTGAGACAGGCTTTGTGTTATATTATCTATAAAAGCT
TGCGATACAATTGTATTTTAAAAACTAAATAAGACCTAATAATAATTTCGTCAAATAAAAATCTTGCTCGTCCCATAAAA
TGAAAGTTTAATTTAAATACAAATATAATTTTAACGAACGAAACGACATGATACTTCAATAACAGTATTTTCAAGCAAAC
ATACTGTTCAAGTACATACTTATAGTGCCAGT
> BF01029B1G12.f1   751 1   751    ABI
CTTTGNNNATTCTATTTAAAATATATATATATATACATGAATTAATTTATCAGACAGACATTTATTTTCAATAGAATATT
ACTTTATTTTTATATAATTCACTAACCTTTTTGAAACCTTTTATTGTGTTATCAAATGCATTCGCTTACTTGAAATTTAT
TTTCTATGTAATAATTTTTAAAATAAATATTATTTTGTAATAGCAATCAATGTTTGTAACTTTAAAGAGTACTATTGATA
CATATCACAATTCGTTATTATTAAATAAATAAAATTACTTACTGGATATATCTTATTCATATAATATATTTTGTTACATA
AATAAATATTTAATATACTGGTATAAGATTTACACTTTATACGTTGAGTCGTAACACATTAATTTTAAATATGTTGCTTT
ATTGATGTAGATTCTGTAAGTATAATAATATTTTTTGTATAGTTCATACATTTTACGTTTTACATGTGAGACAGATATAA
ATCTTGTTATACAATAATACCTTAGTTTAAAGATTTTGAACTGTATCGTTCTTCGTAATTAGTATATCAGAATTTTATCA
AATTTAAGAGTACATAATAACCCTCCCATAAATATATATATGAAATTATCTGTTTATGTGAGAATTATATCATTGGAAAT
ACGTTAAGATCTTGTAGATATTGCTTATATTAGGTGCTATCTAAAGTATACATACATATATCCATACGCTCTTAAGGATG
GTACACATTACACTAGTCTCTAATAAGCGGT
> BF01029B1H07.f1   666 1   666    ABI
TTGGACGCACACTCGCCAATCCACGTGGCTCAAATTCATAATTGCTATTCTATAATAGTAAATTACTTTCGTGGTGTTAA
TCAAATAGTGACAAGTGAAATAAAGTTATTGCAAAGTGTATTGAAGTGTTAGTCATTGGATTGCAATATGAGTGGTTCAC
AAGACCCAAATGGGCTCGGCGCTCCGACATATATAATATCAGCATTTAGTATAACGACAGTATAATTATAACTTATTAAA
GTTTTGCCAGGTGATTGGCAAGAGGAAGCAAAGGTCATAAGTGTTCGACGATGGATTCCGAGATTTGTAAATTTATCCCG
AAGAAATTATAAGAAAGTTGAGCTTGATACTTTGAGGAGAGTAAGGTTCTTTTTTAGATACCTTTATAATCGCTGATAGT
TTAAGAACTACAGATATGAGCCTATGAATGCTATTAGTGAGAATGCAGAGTTCTTTATGAACGAATTTAACAGGAGATGT
GTTCCGGTTGATGATGATGGTGTTGGTCTTGCTCGTCTATGGCAGCAGATGGTATCAGTCCTGCCTCTTACAAGTTTGGA
ATCTGCTAGAGCTGTGTGTGCCAAATACAAATCACTAAGGAGCTTATACGAGGCTCTTTTCACTCCGAAGGGTTTTAAAT
CGATTGCTTCTATCGACGCGCCCCGG
> BF01029B1H08.f1   771 1   771    ABI
CCGCACCGAGTGCTCGGTGAATTAATTTTTGATCTCGAAATAAAGCTACATAAAAAGATATCGTAAATTGTTTATTTCTC
CTTTAATTTGTGTTTACTATTGATGTAAATATGCAGAGCGTAATAAACACAGTAAAGGGAACCGCCCTCGGGGTAGCAGG
GTACTTGACGCCTGTATTAAAGGAATCTAAATTTCAAGAGACTGGAGTGTTGACCCCTGAAGAGTTTGTGGCGGCCGGAG
ATCACTTAGTCCACCACTGCCCAACCTGGCAGTGGGCCAAGGGTGAAGAGTCCAAAATCAGGCCCTACTTGCCCTCCGAC
AAGCAGTTCCTCATAACCAGAAATGTTCCATGCTACAGGCGCTGTAAACAGATAGAATATTGTGATGAACATGAAAAGAC
AATAGAAGACGAGAATGACGAGGACGGAGGCTGGGTGGACACACATCACTACGCCTCACCAGGGTTCCCTGCAGTTGAAG
AGAAGGTGTGTGAGATGACGTTAGAGGCGGCCGAGGCTGGGGACAGTGATGGCGAGGGAGGCGGAGACGGCGATGAAGCT
GATGGTGATGATGACGCTGATGATGATGAGGCCGAGGACATGGAGAACTTCCAGGAGTCTGGACTGCTGGATGAAGTGGA
CCCATCTACAGCGCTGACGACCCGCAAGGAGCCGNNNAAGACGGTGAAACACACGGACGGCGACGAGATAGTGAAGANNN
NNACCTACGACCTCCACATCACATACGATAAGTACTACCAGACGCCGCGCC
> BF01029A2G07.f1   791 1   791    ABI
GTATTTAAATGTGACTAATAACCTAAGGAATATGTAAATTGCCAATAAAAATATTCATAGTGATTTTATGGAAAGCTTGT
TATCAGAAAAACAATGTCCCTTTCAGTATAAGTATATTCTCATCACAAGAATAATATCCGTCAATGACTTATCATTGTAA
CTTTCTAAAAATAAATGTTATGATATATATTTGGTGATGAAACACCTCCTATAGAATAATTTAAGCACTATGTGTTTCAG
AACTTGTTTAATGTTAGCATACAGGGTACTCTATTTGTCTATGCACACGCTCTAGGAATAAATGACATTTCAAGAACTAA
TTTATACCAATTTCTGTGTCAGTTGTTGCTATGTGAAATGTTTAGTAACATTATGGTAAGCACTTATGATATAAACAGCA
TTCATTATTATTTGCTTATATTCATGTTAGAACTATTTCTCGTTCACATCCAAGGAGGTGCTATATATACTTCATGGTAT
TACAGAAATTTCTATAAATAATTTACTGGCCACTAATTGTATTTTGGTGTATCATATTAAATATAAAGTTTTTTTTTTAA
GAATGTTTCTCTTAATGAAACTTAAGCTATAGTCCGAGTACATACCATTCTTGAATTTTGCCTTATTATGTATGATTATG
TAAGGTATTACTAAATGTACGATTTAGTAATAATATTAAAATTAGTACATAAAAGTAATTGTCTCGGTAGTTAGCTATCT
ATGCTGCAACATACATTTTTTTGTAATGTAGCANNNNCTGCTTTTACATTATTAAGAAAATGATAACTGTC
> BF01029A2F12.f1   721 1   721    ABI
CCAAATCTTATTTCTAAATCTCGTTTAAAAGTTGAACTATAGAATGATAAACTTGCCTTTGAAAATTTAAAATTATCGTG
AATTTTAAATAGTTATTTTAAACTTTTCTCAAATGCTGTTGGCAAAAGCAGGCAAAGTTGCACTAGCATTACTCTCCATA
GCTTTCGCATCTCACGTTATGTATACCTACTATAAAAACCGAAAAAAATCCAGAAAACCTAATATAAACGAAGTGCTGAT
GTTTTCTTATGATCAGGCGGACTTGAGGAAAAGTAAATTCTCGCGGTGTATGATAACACGTAGTATGGATCGGCTGTTGT
ATTATCTTAATTCTACTTACTATAGCATAGATATTTGCATGTATGTTTTGACTAACACGGATTTAATAAATATAATAGTT
CAATTAAACACACGTGGGGTCAAAATACGTATGATAATGGATGCTGACATGGCGTTTACAAATGGGTCTAGCTTGAGACG
ATTAGAAAAACAAGGAATACCAGTACGCTGGATGAAGTCAACCAACTTGATGCATCATAAATTCTGTATTATTGATAATT
TATATGGTCATCTCAACCCGACTGTTGAACCTTTGGTAATCATGGGTTCCTTGAACTGGACAAACCAAGCTGTGAATGGA
AACTGGGAAGATGTAATGGTTACATCTCAGGAAGATATTGTAACACAATACCAGACTGAATTTGATAGACTGTGGCTACA
G
> BF01029B1F01.f1   769 1   769    ABI
TTCGTGGCGGTGGTGTATCCTTTGAGACGGAACGCGGTCTGCAGCGTGAACAGGGCCCGCCAGGTGATAGTGCTGCTGAG
TATCTCCGCCATCGTCATGAACCTGCCCGTGTTAAAGTTCACCTCACCTAGTAAGGACGACTGCAACATCGACAGGGAGT
ATCTGGATCACGCCGCCAGATTTAATCTCATCGACACGCTGCTGTCTTTCACCCTGCCGCTGGGTGTCATTATAATAATG
AACTCGTGGATCATGGTCGGAGTGTGCCGCCTGGAGAGGGCTCGTCAAGCTCTCATGAAGGAGGAGCAGACCGGCCTCCC
CTCCCGCCTCCGTCAGCGCCGCCTGGTTGGCTGTCCTCAATCACAACAGAAAGTCACCCGGATGCTGCTGCTCGTCTCGT
CTGTGTTCGTGATTCTGAACCTGCCCGCCTATACCATCCGCATCTTGGCCTACGCTTATGATATCAATGCCAACGAGGTG
GGTGGCCGTTGGACGGCGCTGCAGCAGCTCTCTGTGATGTTCTTCCACACCAACTTCGGCATCAACTTCCTGCTATATTG
TCTCAGCGGTCAAAACTACCGCCGCGCTCTCATCCAGGCCCTTCCCTGGGTCCGCCGCCGGGCCCGCCGAGCCGTCGCCG
TCCGATTCGCCGCGGATCCGCCGAGGGGCAGTAGCGTCTCAACATCTCACGTGAGCACCGAGGCCACAGTCATCAACATG
ACCAACCTCAACACTAACCAACAGCGGCAACGCGACTGCATTACACGCT
> BF01008X1C03.f1   785 1   785    ABI
CCGTTGCTGTCGCCGTTGCTGTCGCCGTTGCTGTCGGTTGTTGCACCGTTAAGGTGTTCGTTTCAAACATGTCGAAGAAC
AATCTAGAAGTTGGAATGAGGTGCATTAAGTATATGCTTCTTTGTGTTACCGCGATATTCGTGTTGACATCTGCGCTAAT
AATCTCAGTGGGGACTACAATATACGCCATTTACTACGATGTCTCCTTCTTCCTGGACTACCAGCTGTTCTCGCCGGCCA
CTTTCATCATCGCGATCGGTGTCATCATGCTGTTCGTGTCTCTCTTTGGTTGCATTGGAGCTTTAAAAGAAAGCACCTGC
TTGGTCAATATTTTTGCAGTAATCCTAAGCCTGGTGTTGGTGCTGGAGATCGCCGCCGCTATCACGGCCTACACCTTGAG
GTCGCAGGTATCGGGAATGCTCGACTCCAACCTCCGGGAGACGCTGCCGTATTATTACAGCAACCCTGAGGTCACCGATT
CCTTCGATTTCATCCAGAGCAGGTTGAACTGTTGCGGTATTGACAGCTACCTCGACTGGGGTGAAGTTAAAGCGAACAGG
ACTGGTATCGATGTGAAGAACGTCACAGTTCCATACTCCTGCTGCGCACAGACAAGCTACCAGGAAATTGGAGAAGTACA
GTATGAGGAATGCGTGAAGCTGTATGCGAATGGCTGCCTTCCTAGAATCACTTATTTGATTTATCAGAGCGCAGNTCTAC
TCGGTGCTGGTGCTATGACCATTGCATTTATTCAGGTTATTGGGANNGTCTTCTCATTCTCGCTC
> BF01008X1B03.f1   846 1   846    ABI
TAAAAAGTGTCGATAGGTCAATATTCTGCAGAAATTAGCCAGAATCTTCAGGACCGATGGCTGCGATACGCAAAAAATTA
GTGATTGTTGGTGATGGTGCATGCGGTAAAACATGCCTGTTAATTGTATTTAGCAAAGATCAGTTCCCGGAAGTGTATGT
GCCGACAGTGTTCGAAAACTACGTTGCCGACATCGAGGTTGACGGCAAACAGGTGGAATTAGCCTTATGGGATACAGCCG
GTCAGGAAGATTACGATCGACTGAGGCCACTCTCGTACCCCGACACCGATGTGATCCTCATGTGCTTCTCGGTGGACTCG
CCGGACTCGCTCGAGAACATCCCGGAGAAGTGGACACCCGAGGTGAAACACTTCTGCCCTAATGTGCCTATAATCCTGGT
GGGCAACAAGAAGGATCTGCGTAACGACCCGGCCACTATCAACGAGCTGCGCAAGATGAAGCAGGAGCCTGTGAAGCCTC
AGGAAGGTCGTGCTATGGCTGAGAAGATCAATGCCTTCGCATACCTCGAGTGCTCTGCTAAAAGCAAGGAGGGTGTGCGT
GAAGTGTTCGAGACGGCCACCCGTGCCGCGTTACAAGTCAAGAAGAAGAAGAAGACTAGGTGTTCTCTGCTGTAATTGTG
CTGTTGTCGGAAGAACTCTGATTTATGAATGGTTCGCATACTGCCTGATAACTTACGTTTGATACGACTCGAACTCTGCA
GCAGTCGCGACGTCGGCCACACAGTGCTTCCTTCCGATACTGAAAGCTGACGCGATGTCGCGGCCCGCGTNNCACGCACA
CCCACTCAGTATTCGTGTGGCTATACTTTCACAATTGGTACTTGTA
> BF01009A2E05.f1   629 1   629    ABI
ACAGCCAACGACTGGCCCAAGTCGCTGTACGACGTCTCCGGTTTCCCGACCATCTTCTGGAAACCGAAGGATAACAGCAA
GAAGCCCGTCAGATANNNNGGTGGGCGAGCCCTCGAGGACTTCGTGAAGTACGTGTCCGACAATGCTTCCAACGAGCTGA
AAGGCTTCGACAGGAAAGGGAACGCCAAGAAAGACGAGTTGTAGACTTATTAGATCAAACTTTCCAGATCTGTGTGTGAG
TGGGCGAATGTGTAGTGTGCAACCGATATTCACTTATCTTACTATATAGTTGGGAACACGTACCACAAGTTTGCATCTTC
AAACTACATACGCAGCGTTTTCAGTTCTTAGCCTACTTCATACTTCAACTTGCACTAGTCCATCATATGCGAAAATGATT
ACTGAAAACTGAAAACGCCCAATATGTANNNGGACAATGCAAACTTTGGTGAGAGTACTAGAGGACATATCCACAAAGCT
CTTATGCATAATAAGAACTACTACTTTGTATAGAGAATGGTGTAACTTTGTTTGAGGTTTTGTCGATGAATGTGGGAAGG
GTGAATGAAAAAGGATTTATATGTGAGACAACTAGTATACCTTCATAGATAAAACCCTCACAGTGATCG
> BF01009A2E06.f1   724 1   724    ABI
TGTGTTACGTCTTATGAGTATTAATAGATATATATTAAGGTTTTTCTCTTATAAATGTTGTTTTATATTAAATTGTCGGA
ACAAAATGTATTTAAATTTCCATAAATAACGTATTGTGTTAATGGTATTCCAGTTTTCCTAACGTATAATGATGCGTCTC
ATACAGAATTCGTATTGTTCAGAATCAGTTCAGTATGTATTGCCAGGCGTTAGGCGCGTCAGTGACGGTAGGTTATCTGT
AACAAAGTATTTAGTGATTTGAGCTTAAATTTATATTATAAGAATATTTAATGTAACTAAGGGCATGTCATTTAGTTATA
AGGGATCTAATCTTTGCACATATCAGAGGTTTTATAAACTGAAAATCGAACGTTCAGTATATAATGTATTTAGTACATTC
CCTTGTGTTATGTATCGGTTGCATTTATAGAGACTTTGTAGTTACAACGTTTGCATACAAAAAGTCTAGCTCGTGTTTTA
ATACTGAATTTTAATGTAAATAAAAATATAAAACCTTTTTTTTAGTGTCGTCGTTTACAAGTTCNNNTGAGGTTACATGT
TTTACCAACATCTATAATGTCTATTTTTAATCTGTATATAGCTAAATAGTTTTATTCACTAGAGTCTTAATTTTTTTTAC
ACTTGGCTGACAATTTTTTTTTTTTAATCCCAATGTACTTAATTCTTTATTTGAATCGTCTCGAATTATGTTGTAGAGGA
ATGA
> BF01009A2E07.f1   774 1   774    ABI
GGCGGAACCGAGACGAGAGAATGTTCTGGAGGCGGCGCTCGCAGCAAACCACTTCGGTAACGCGAATGACGCTATGCTGT
CCAGACTGGGTCTGATCTCTCAGTGGAGCGCTCTGGCTGGGCGTTACGGTGGCCTGGTCCCAGCTCCCTGGTACTGGCAG
AGACCACACGAGAGAACCCCTCCCAGAGAGGATTCCACCACTAATGAAGAGGGCTCCGCTGGCGGTTAGCCCCGGCCTCG
CAGTCCCCCGCGGGCACCCTCGCCCCCCTCTCCATCGCGGTCCTCCCCCCGCTCCCCGCGTCTCCATCCAGCGCTATACC
CCCAGCAGCCGGACGTTCAAGACTCGGACCCTGACGTCGACGAGAGCGATGATTTCGACAAAGACGAGAAAAGAGATCCG
AGCTCGAGCCTCGGCAAACGTAAGAAGAAGACGCGGACGGTTTTCTCGCGCTCGCAGGTTTTCCAGCTGGAGTCGACCTT
CGATATGAAGAGGTACCTCAGCAGCTCGGAGCGCGCGGGGCTCGCGGCTAGCCTCCATCTCACGGAGACCCAGGTGAAGA
TATGGTTCCAGAACAGAAGGAACAAGTGGAAGAGACAGCTGGCGGCGGAATTAGAAGCGGCTAACATGGCGCACGCCGCC
CAGAGACTGGTCCGCGTACCGATCCTGTACCACGAGTCTAGACCGACTTCCATACCGCATACTCCACTGCCGATACATCC
TCAGTTCAATGAAGNNNGGGTGTATNNTCAGCCTCAAGCGCCGCAGCAGCTGCA
> BF01009A2C10.f1   809 1   809    ABI
TGGCGCCACTGTGATCGATGCTTCTTGACTGTTGCGGTTCAAACGATCATAATCATTATCATAACTGGCGTAAAAAATTG
TGAGGACGCTTTTGAGATATTGTACATTTTGTATAAATATACAGTAAGGAGTCGATGTAATGGAATAATCGTTACAACAG
GTGTGTGGCGAACGACTGGTAAGTATTGAAAGTGCTTCTTGTAAGCGTCGAGTCTTCCATAGCAGTCGAACGCAGAGCGA
ATGTTTACTGTAACTAAGTATTAAACGATAATAATAGAGTATACTTATCATAGCATAGGCTCTCGGAGTGCACTTGCGTG
AAGGTCGCAGGTTTACTTCATATAACTATAGACACAAAACAAATACCTCGTTTAGTTACGCAAACGTAATAGCTAGACAG
ATTTTGTGTTGATTTCGCGTTTAGTTATTTGACATATCAATTCAGGCACCAATGAGACTATAGTGTAAGCAATTTTTTGA
ATATTTTCAATTGTGATCTAATATTATTCAGTGTTCTGAGGAGACCTCGATTTCATATTCAAAACTTTTTCTTCAATGAC
GTCTCGTTGTCTATATACGGCTACCTATGTATTCCAAAGTATATCACGTTAAATTCTAAAATAACTTATAATTGGACATT
AAAATGTTGAAATGCTGGGGTCTCCGCAAATCGTTTTAAGGTATGTGAAATAAGTTTATGTAAGGAACAGTGATTTCTAA
AATTATGACATTTTCAATTATCTGCGTACTTACACTTTTATACNNATGTAAGGAGTGTTTATTTAATATTGTTCCAGGTC
ACTTATCAT
> BF01009A2D01.f1   780 1   780    ABI
GAAGAGAGAGGAAGATGTGGACAGGACAAGGCGCNNNAGGTCCCGGTCACGTTCGGAGCGGCGGCGGGAACGACGGGACA
GGGACAAGGATAGAGAAAAGGACAGGGACAAGGATAGGGATAAGAGGCGGAGGAGGGATCGGGACAGGAAGGAGACGAAG
ATCAAGCCCGAGGATATCAAGATTAAGGAGGAGCCTCAGGACGACTATCCCGAGTTCAGCCTGCCGCCCCTGGATGTCCA
GATCAAGCAGGAGCCGGAAGACGAGAACAAGTATAACCCAGAAGATGCCAACGGTGATGATTATAACTATTGAGAGACGA
ACATACAACACAAACAAGTCACTAGGCAGACTAGAATATAACATTACTAGCATAATTTGGACTAAATTGAAGATTATTCA
CTTATAATATATGCATGTACTTATGCGTTCATGAGCATATGACAGTTTTGCATGTGCATACTACTCGCATATGCCCACAA
ACACCAAGAGCTTGTAATGAGTCATTAATATGCAGCCCCGGCTTGTGGGACCTATAGTTGCATTCGAATTACATCGAAAT
CTATCCAGCCATTATTTTAACCGACCATGTCATACCCTGTAGCGACTTATATTATTATGAATGAAAAATCTTCTTAAACA
AAACGAGTTGTTCTTGAACGATGAAGTCCACCCGAGGACTTGACCGAGCATTACAAGCAGCAATAACTTGATTCTTCACG
TAACAGACTGTGTCATGCAATATTTTAATATTAATAAATTTTTAAGGGAAAAAAAAAAAA
> BF01009A2D04.f1   815 1   815    ABI
TTCACAATTAAATAGACCAAATAAGAAAATATNTCATGGATTCTATGAGAGAGAAGGCTTTTCAAGATTATCGAAAGAAG
TTAATGGAACACAAAGAAGTGGAATCAAGGCTTAAAGATATGCGCGAACAGTTGAAAGACCTCACCAAACAGTACGACAA
AAGTGAGAATGATCTAAAAGCACTGCAAAGTGTTGGCCAGATAGTTGGAGAAGTCCTGAAGCAGCTGACTGAGGAGAAAT
TCATTGTAAAAGCTACAAATGGTCCTCGTTATGTGGTCGGTTGTCGTCGTCAGCTTGACAAGAATAGGTTGAAAGGTGGA
ACTCGAGTTGCTCTGGATATGACAACGCTAACTATAATGAGACATCTGCCGAGGGAGGTGGATCCCTTAGTATACAACAT
GAGTCACGAAGATCCTGGTGACGTGACATATTCAGCTATTGGTGGTCTCCAAGAACAGATACGACAGTTGAGAGAGGTTA
TAGAGTTACCTCTGATGAATCCCGAGCTGTTTGTCCGTGTTGGCATCACACCTCCCAAGGGTTGCCTCCTGTATGGACCA
CCTGGTACCGGAAAGACACTACTCGCTAGGGCCGTCGCTTCTCAATTAGACGCTAACTTCCTCAAGGTGGTGTCTTCGGC
TATTGTTGATAAATATATCGGAGAATCGGCTCGTCTCATCCGTGAGATGTTCAACTATGCTCGTGACCACCAACCGTGTA
TCATATTTATGGATGAAATTGATGCTATCGGTGGGAGACGTTTCTCCGAAGGGACGAGCGCTGATAGAGAGATACAAAGA
ACCCTCATGGAACTC
> BF01009A2D05.f1   734 1   734    ABI
TGGAGCCACAATGGATGGTTCCAATCTCTTGATCATGCCAGTATTCGGCGAGGTTATGAAGTTTACAAGCAAGTATGCAA
GGCTTGCCACTCTTTACAGTACATTGCCTACCGTAACTTAGTCAATGTGAGCCATACTGAGGAGGAGGCGAAGGCAGAAG
CTGCTGAGGTCATGATTAAGGACGGTCCTGATGAGGAGGGCAACTATTTTGAACGTCCAGGAAAACTATCCGATTACTTC
CCATCACCATACCCCAATGAAAATGCAGCTCGAGCTGCTAACAACGGTGCCTATCCTCCGGATCTATCTTTGATAGTGTC
TGGTCGTAAGGGCGGCGAGGATTACATCTTCGCTCTCCTGACGGGTTACATGGAAGCACCGGCTGGGGTCATACTGCGTG
AGGGACAGAACTACAACCCATACTTCCCCGGTGGTGCCATTTCTATGGCACAAGTTTTGTTCGATGAGGCTGCGGAATAC
ACTGATGGTACTCCAGCGACGGCTTCCCAGTTGGCAAAGGACGTGGCAACTTTCCTACGTTGGTGCTCTGAACCAGAGCT
GGACGATCGCCGCCTCATGACGATCAAGGCCATTGGAATATTTTCCTTCCTAGCCGCCATCGTGTACTACTATAAACGGC
ACAAGTGGTCCACAATGAAGTCCCGCAAACTAGCCTACAAAGCGGTATCTAAGAAGTAAAGAGTAGCGTAAAGGATACTA
TTTAGACAATTTTT
> BF01009A2D06.f1   778 1   778    ABI
TCGTCGTGGTACCAACAAGAAGCGCGCACCNNNTGCCACTTCAAATGTCTTTGCTATGTTTGATCAGGCGCAAATCGCCG
AATTCAAGGAGGCTTTCAACATGATCGATCAAAACCGGGACGGGTTTGTGGACAAAGAAGATCTCCATGACATGCTTGCT
TCTCTCGGTAAGAACCCCACCGAAGAATACTTGGATGCTATGATGAATGAGGCGCCGGGTCCTATCAACTTCACCATGTT
CCTGACCCTGTTTGGTGAGCGTCTCCAAGGAACAGATCCCGAAGATGTTATTAAGAATGCATTTGGTTGTTTTGATGAAG
AGAACAATGGTGTTATGTCGGAGGAGCGTCTCCGGGAGCTGCTTACTACAATGGGAGACAGGTTCACTGATGACGATGTT
GATGAAATGCTGCGTGAGGCTCCCATAAGGGATGGGCTCTTTGACTATGTGGAATTCACACGCATATTGAAGCATGGCGC
CAAGGATAAAGATGAGCAGTAAATGTTATTTGAATGTTTTCTTTCAATGTACGTGTTATCTCATAATGTAATCTTACATA
ACCAAACCAATCTATTAAGGTCTATGCACACATACCTACTTCAAAATCTCTGAGTTCATCTTAAAATTGTGTAAGCACGA
CAATATGGTGACACCAAATTTCCCATATGTGTGTAACCTATCAGTTTTTCAAGATTACGTTAGATTGTATGGACACATCA
ATCTCAAAAGACGCCGNNNTGCTAAAATAGAATTATAAGAAATTTGTTGCATTTCTGA
> BF01009A2D07.f1   735 1   735    ABI
CAGAGGCACGACTTCCTCACCGCGGACTCGCCGCTCATCGCGGTGGCGAGTACTCCGGTCAACGAGGTGAACTCGGCCAG
TGGGAGCGGTGTGTGCGCGTCGCTGTCGTCACCCGAGCTGAGCGGGGAGGGGGCGAAGGCAGAGGCGGCGCCCGCCAGCC
CCGAGCCGCAACCGAACGCCCCCTCGGAGTCCAGCAGCGATACCGGGCAGGATATCATGTTCAGTGAGTTGGATGGGTTC
GCAGACGATAACAACCAGAGTCATGTGGAGGAGAACTCCAACGAGGAAAACGACGTGGACGAGGAGACCATGTCCGGTGA
AAATGATATAGAGGGCGCCTGTGCTCGGTCCGACGCCGGCGACATACTGAGCCGTCTGCTGTGTGCGGTGCACGGGAGGG
GAGTCACCCCGGCCGGCAGCGACGGACCCCTCTCCCCCGCACATGCGATACATGCACACACACCCTCACACCCCGCGCCC
AGCCGACACGACGACCCGCAGCTGTCCACCGCCGCTCACACTGACATGCTGCTCCTGAACCTCATGAGGATTAACGGTCT
GACGCCCAAGTGTCCCAAGAACGTTAAACACGGTCCCAAACGTAACTGGTCGTCGTGTCAGTCGGNNNCCCGGCAGTCCC
CGGCGGGTCTGCCGCCCCCTCCCGGGCCGCCGGCGACCCCCCGCCTTCGCCCCGCCGCCGCCCGCGCCCGCCGGCCCCAC
AGACCACGCAACCCG
> BF01009A2D10.f1   712 1   712    ABI
CATAAACCCNNNTTGATCAATTTAAAATGTGCTTAAGCACATTAATNNNNTTTAATTTCATACGTTAAGTAAAGACTATA
TAATTATGAATAAATTATTCGTTTGGTTTATATAAACGTATAACATGGGCAGAACTCAACGTAATCGAAAACATGAAAAA
TTATATAAGTTTCATACGTGTAATAATGAAAATGATTTGATATTATTAAATTCTTGGTTAAAGAAACATGGAGTGCAATA
CAGCAAGAAATTAGTTTTGGCAGTTTTCAAAGATACAGGACGGGGCCTGCTAACTAAAAAGAAAATAACAGCCGGCGAGG
AGCTACTGAACTTACCACTTAATTTAACTATAAATGTAACTACTTTATTGATGGATGTCATATTTTGTAGCATTTTTTTA
GATAATAAGGTTAATTGTCTAGATAAATATAAGCTAAAGGTGTCATTCCAGTCCCTGATGGCTTTTTATATTATGTACTT
AAAAGCACAGGGCAGTAAATCCAAATGGTATATATACTTAGAGAGTTTGCCAAAGATGTATACAGTTCCGTACTATCTAC
CGAATGATATGAAAAATCATATTGATGAAGAAATTGTGTCTGTGATTGTGAAACAAAGAAATATCATTGAAATGTCATAC
AATATTTTTTATGATATTTTACAGAATAGTAGAAGTAGTAACATTGAAGTACAAAAAAAAAAAAAAATCGGT
> BF01009A2E03.f1   804 1   804    ABI
ATAATAACTGCTATTAATTCAGCAAAATCANNTTATTAAGTTATAGTTAATAAGCAATCACGATACGATTTCATATTTAT
TTTTATATCAACATCAACGTAAATTACATTACAGTCTTACTGTTACTATGTAAGGATCGTAAAATTTTTAAGCTGTCCAA
GCTTGTGTATAAAAATTTATTAGCAACACATTACCTTAGATCAGGCTTGCAACGAATATTCGGTCACTATTAGTTATTGG
GCTGCGTTTATATTCTTTACTTTAGTAATATTCTTGCGTATTGTACATATACATATATTCATTTCTCATATAATCTTTTA
AGTTATCATTGGTACATAGCAAAGGTACACAATCATCTTCTATATAAGAAAAATGAAGAATTTTTCTATGCATTTGAAAT
ATTTTCATTATCAAAATTCAGTAGGGGAACATTATGGTGCAGAAAGGCAATTTTCTTAATTTTTACTTTTTTTTCTTTTC
CATAGACCAATTTTTGAGGCTTAAATACTTTTTTTATTTTTTTGCCATTCGGTTAGATTGCTGGCCGTATATTCAGAATT
CGTTGCAAGTCTACCTAAAACCATCAAAGGCATTGAGTTAGTAACAAATTTAATATAAAACATTCCGATGGTCGTAATCT
GTTTATCAAATGTATTTACTTCGGCCATGAAATATAAATTATCTGAAAGTATGTGAACCCGTTAACGTTATTTTGTATCT
GTATTCCCCATAAAGAGCGTTTGCAGATTTTACTCCGTTTATTTTTATACTTTGTGTGAAGATTTATAATTATAAATGAG
ACGC
> BF01009A2E04.f1   784 1   784    ABI
CTGGACGCGAATATTCTGGCAGCGAAATTAGCTGCAAGTATGAATAAACCACCCAAATGTGTCGAAAGCTGTGGAAGTGA
AGATGAGGAAGAGACTGAAGATGCACGTCAAAAGAGACTCGAGTTTGAAAAGAAGAGAAAAATGCATTACAACGAATTTC
AGGCTCTCCAACTGGCGCGGCAACTTATGGCTCAGGAGGAAGAGGATGAGGATGACAAGACCCAAGCTTCAAACACCTGA
CTCACAACATTACATATTATTTGCTAAATGTTCCAGCTGGTATGTAGTTTTCAGGCTGAAAAGAAAACTGTACACCTTTC
TATCCTTTAAAACAAACAAATAAAAAAAAATAATGACCAGCAATCATCATGTGGGTTGCCATTCTTTGTTAGTTCTAATT
TTCATATTTCCCGTCAACTGTTCTAATGTTGGTGGGTAGAATTATATTTGGGCTGTTTTCTATGAATCAACTTATTAATT
TTAAATACTACCCACTATAAGTAACACATCCCACTTAAAACATGCTAAAATTGCTTGTTTGTATTAATTTCCAGGGCTCT
TATCAAGTGCCAGCTTAGCAGACAATATGTTGGAACGAGCTCTTAATTCATGCCATATGCCATATATGTGGTATGCTCTC
AACTGGACAAACCAGTTTGTTTGTGTTAGCTGAAGGTGGATGGATGGATATTGTTCACGCTGTTTGTTGGTGTTACTGTT
GTTATTAATTAATGATGTATTTATAATTTTGAGGCATAAGTTATTAGACATTTAAAATATGTAT
> BF01009B1A12.f1   827 1   827    ABI
[truncated: 14,769,913 more chars]
