# Supplementary material for: Chasing Migration Genes: A Brain Expressed Sequence Tag Resource for Summer and Migratory Monarch Butterflies (Danaus plexippus)
Source: PLoS One. 2008 Jan 9;3(1):e1345. doi: 10.1371/journal.pone.0001345 (PMC2156104; doi:10.1371/journal.pone.0001345)
Supplement: Dataset S2 — SNPs and Microsatellites in the Monarch EST Database. A compressed file contains detailed information of SNPs and mcirosatellites in the monarch EST database, which includes summaries for both SNPs and microsatellites. Access to the sequence information and position for each SNP and microsatellite is also provided. (17.63 MB ZIP) [file pone.0001345.s002.zip]

Archive with 10,798 entries (9,993 files):
- Package/
- Package/Access SNP and Microsatellite Data.txt
- Package/Contig0001-0500/
- Package/Contig0001-0500/Contig0001-0500.txt
- Package/Contig0001-0500/contig0001-0500.txt.contig1
- Package/Contig0001-0500/contig0001-0500.txt.contig1.align
- Package/Contig0001-0500/contig0001-0500.txt.contig1.full
- Package/Contig0001-0500/contig0001-0500.txt.contig10
- Package/Contig0001-0500/contig0001-0500.txt.contig10.align
- Package/Contig0001-0500/contig0001-0500.txt.contig10.full
- Package/Contig0001-0500/contig0001-0500.txt.contig100
- Package/Contig0001-0500/contig0001-0500.txt.contig100.align
- Package/Contig0001-0500/contig0001-0500.txt.contig100.full
- Package/Contig0001-0500/contig0001-0500.txt.contig101
- Package/Contig0001-0500/contig0001-0500.txt.contig101.align
- Package/Contig0001-0500/contig0001-0500.txt.contig101.full
- Package/Contig0001-0500/contig0001-0500.txt.contig102
- Package/Contig0001-0500/contig0001-0500.txt.contig102.align
- Package/Contig0001-0500/contig0001-0500.txt.contig102.full
- Package/Contig0001-0500/contig0001-0500.txt.contig103
- Package/Contig0001-0500/contig0001-0500.txt.contig103.align
- Package/Contig0001-0500/contig0001-0500.txt.contig103.full
- Package/Contig0001-0500/contig0001-0500.txt.contig104
- Package/Contig0001-0500/contig0001-0500.txt.contig104.align
- Package/Contig0001-0500/contig0001-0500.txt.contig104.full
- Package/Contig0001-0500/contig0001-0500.txt.contig105
- Package/Contig0001-0500/contig0001-0500.txt.contig105.align
- Package/Contig0001-0500/contig0001-0500.txt.contig105.full
- Package/Contig0001-0500/contig0001-0500.txt.contig106
- Package/Contig0001-0500/contig0001-0500.txt.contig106.align
- Package/Contig0001-0500/contig0001-0500.txt.contig106.full
- Package/Contig0001-0500/contig0001-0500.txt.contig107
- Package/Contig0001-0500/contig0001-0500.txt.contig107.align
- Package/Contig0001-0500/contig0001-0500.txt.contig107.full
- Package/Contig0001-0500/contig0001-0500.txt.contig108
- Package/Contig0001-0500/contig0001-0500.txt.contig108.align
- Package/Contig0001-0500/contig0001-0500.txt.contig108.full
- Package/Contig0001-0500/contig0001-0500.txt.contig109
- Package/Contig0001-0500/contig0001-0500.txt.contig109.align
- Package/Contig0001-0500/contig0001-0500.txt.contig109.full
- Package/Contig0001-0500/contig0001-0500.txt.contig11
- Package/Contig0001-0500/contig0001-0500.txt.contig11.align
- Package/Contig0001-0500/contig0001-0500.txt.contig11.full
- Package/Contig0001-0500/contig0001-0500.txt.contig110
- Package/Contig0001-0500/contig0001-0500.txt.contig110.align
- Package/Contig0001-0500/contig0001-0500.txt.contig110.full
- Package/Contig0001-0500/contig0001-0500.txt.contig111
- Package/Contig0001-0500/contig0001-0500.txt.contig111.align
- Package/Contig0001-0500/contig0001-0500.txt.contig111.full
- Package/Contig0001-0500/contig0001-0500.txt.contig112
- Package/Contig0001-0500/contig0001-0500.txt.contig112.align
- Package/Contig0001-0500/contig0001-0500.txt.contig112.full
- Package/Contig0001-0500/contig0001-0500.txt.contig113
- Package/Contig0001-0500/contig0001-0500.txt.contig113.align
- Package/Contig0001-0500/contig0001-0500.txt.contig113.full
- Package/Contig0001-0500/contig0001-0500.txt.contig114
- Package/Contig0001-0500/contig0001-0500.txt.contig114.align
- Package/Contig0001-0500/contig0001-0500.txt.contig114.full
- Package/Contig0001-0500/contig0001-0500.txt.contig115
- Package/Contig0001-0500/contig0001-0500.txt.contig115.align
- Package/Contig0001-0500/contig0001-0500.txt.contig115.full
- Package/Contig0001-0500/contig0001-0500.txt.contig116
- Package/Contig0001-0500/contig0001-0500.txt.contig116.align
- Package/Contig0001-0500/contig0001-0500.txt.contig116.full
- Package/Contig0001-0500/contig0001-0500.txt.contig117
- Package/Contig0001-0500/contig0001-0500.txt.contig117.align
- Package/Contig0001-0500/contig0001-0500.txt.contig117.full
- Package/Contig0001-0500/contig0001-0500.txt.contig118
- Package/Contig0001-0500/contig0001-0500.txt.contig118.align
- Package/Contig0001-0500/contig0001-0500.txt.contig118.full
- Package/Contig0001-0500/contig0001-0500.txt.contig119
- Package/Contig0001-0500/contig0001-0500.txt.contig119.align
- Package/Contig0001-0500/contig0001-0500.txt.contig119.full
- Package/Contig0001-0500/contig0001-0500.txt.contig12
- Package/Contig0001-0500/contig0001-0500.txt.contig12.align
- Package/Contig0001-0500/contig0001-0500.txt.contig12.full
- Package/Contig0001-0500/contig0001-0500.txt.contig120
- Package/Contig0001-0500/contig0001-0500.txt.contig120.align
- Package/Contig0001-0500/contig0001-0500.txt.contig120.full
- Package/Contig0001-0500/contig0001-0500.txt.contig121
- Package/Contig0001-0500/contig0001-0500.txt.contig121.align
- Package/Contig0001-0500/contig0001-0500.txt.contig121.full
- Package/Contig0001-0500/contig0001-0500.txt.contig122
- Package/Contig0001-0500/contig0001-0500.txt.contig122.align
- Package/Contig0001-0500/contig0001-0500.txt.contig122.full
- Package/Contig0001-0500/contig0001-0500.txt.contig123
- Package/Contig0001-0500/contig0001-0500.txt.contig123.align
- Package/Contig0001-0500/contig0001-0500.txt.contig123.full
- Package/Contig0001-0500/contig0001-0500.txt.contig124
- Package/Contig0001-0500/contig0001-0500.txt.contig124.align
- Package/Contig0001-0500/contig0001-0500.txt.contig124.full
- Package/Contig0001-0500/contig0001-0500.txt.contig125
- Package/Contig0001-0500/contig0001-0500.txt.contig125.align
- Package/Contig0001-0500/contig0001-0500.txt.contig125.full
- Package/Contig0001-0500/contig0001-0500.txt.contig126
- Package/Contig0001-0500/contig0001-0500.txt.contig126.align
- Package/Contig0001-0500/contig0001-0500.txt.contig126.full
- Package/Contig0001-0500/contig0001-0500.txt.contig127
- Package/Contig0001-0500/contig0001-0500.txt.contig127.align
- Package/Contig0001-0500/contig0001-0500.txt.contig127.full
- Package/Contig0001-0500/contig0001-0500.txt.contig128
- Package/Contig0001-0500/contig0001-0500.txt.contig128.align
- Package/Contig0001-0500/contig0001-0500.txt.contig128.full
- Package/Contig0001-0500/contig0001-0500.txt.contig129
- Package/Contig0001-0500/contig0001-0500.txt.contig129.align
- Package/Contig0001-0500/contig0001-0500.txt.contig129.full
- Package/Contig0001-0500/contig0001-0500.txt.contig13
- Package/Contig0001-0500/contig0001-0500.txt.contig13.align
- Package/Contig0001-0500/contig0001-0500.txt.contig13.full
- Package/Contig0001-0500/contig0001-0500.txt.contig130
- Package/Contig0001-0500/contig0001-0500.txt.contig130.align
- Package/Contig0001-0500/contig0001-0500.txt.contig130.full
- Package/Contig0001-0500/contig0001-0500.txt.contig131
- Package/Contig0001-0500/contig0001-0500.txt.contig131.align
- Package/Contig0001-0500/contig0001-0500.txt.contig131.full
- Package/Contig0001-0500/contig0001-0500.txt.contig132
- Package/Contig0001-0500/contig0001-0500.txt.contig132.align
- Package/Contig0001-0500/contig0001-0500.txt.contig132.full
- Package/Contig0001-0500/contig0001-0500.txt.contig133
- Package/Contig0001-0500/contig0001-0500.txt.contig133.align
- Package/Contig0001-0500/contig0001-0500.txt.contig133.full
- Package/Contig0001-0500/contig0001-0500.txt.contig134
- Package/Contig0001-0500/contig0001-0500.txt.contig134.align
- Package/Contig0001-0500/contig0001-0500.txt.contig134.full
- Package/Contig0001-0500/contig0001-0500.txt.contig135
- Package/Contig0001-0500/contig0001-0500.txt.contig135.align
- Package/Contig0001-0500/contig0001-0500.txt.contig135.full
- Package/Contig0001-0500/contig0001-0500.txt.contig136
- Package/Contig0001-0500/contig0001-0500.txt.contig136.align
- Package/Contig0001-0500/contig0001-0500.txt.contig136.full
- Package/Contig0001-0500/contig0001-0500.txt.contig137
- Package/Contig0001-0500/contig0001-0500.txt.contig137.align
- Package/Contig0001-0500/contig0001-0500.txt.contig137.full
- Package/Contig0001-0500/contig0001-0500.txt.contig138
- Package/Contig0001-0500/contig0001-0500.txt.contig138.align
- Package/Contig0001-0500/contig0001-0500.txt.contig138.full
- Package/Contig0001-0500/contig0001-0500.txt.contig139
- Package/Contig0001-0500/contig0001-0500.txt.contig139.align
- Package/Contig0001-0500/contig0001-0500.txt.contig139.full
- Package/Contig0001-0500/contig0001-0500.txt.contig14
- Package/Contig0001-0500/contig0001-0500.txt.contig14.align
- Package/Contig0001-0500/contig0001-0500.txt.contig14.full
- Package/Contig0001-0500/contig0001-0500.txt.contig140
- Package/Contig0001-0500/contig0001-0500.txt.contig140.align
- Package/Contig0001-0500/contig0001-0500.txt.contig140.full
- Package/Contig0001-0500/contig0001-0500.txt.contig141
- Package/Contig0001-0500/contig0001-0500.txt.contig141.align
- Package/Contig0001-0500/contig0001-0500.txt.contig141.full
- Package/Contig0001-0500/contig0001-0500.txt.contig142
- Package/Contig0001-0500/contig0001-0500.txt.contig142.align
- Package/Contig0001-0500/contig0001-0500.txt.contig142.full
- Package/Contig0001-0500/contig0001-0500.txt.contig143
- Package/Contig0001-0500/contig0001-0500.txt.contig143.align
- Package/Contig0001-0500/contig0001-0500.txt.contig143.full
- Package/Contig0001-0500/contig0001-0500.txt.contig144
- Package/Contig0001-0500/contig0001-0500.txt.contig144.align
- Package/Contig0001-0500/contig0001-0500.txt.contig144.full
- Package/Contig0001-0500/contig0001-0500.txt.contig145
- Package/Contig0001-0500/contig0001-0500.txt.contig145.align
- Package/Contig0001-0500/contig0001-0500.txt.contig145.full
- Package/Contig0001-0500/contig0001-0500.txt.contig146
- Package/Contig0001-0500/contig0001-0500.txt.contig146.align
- Package/Contig0001-0500/contig0001-0500.txt.contig146.full
- Package/Contig0001-0500/contig0001-0500.txt.contig147
- Package/Contig0001-0500/contig0001-0500.txt.contig147.align
- Package/Contig0001-0500/contig0001-0500.txt.contig147.full
- Package/Contig0001-0500/contig0001-0500.txt.contig148
- Package/Contig0001-0500/contig0001-0500.txt.contig148.align
- Package/Contig0001-0500/contig0001-0500.txt.contig148.full
- Package/Contig0001-0500/contig0001-0500.txt.contig149
- Package/Contig0001-0500/contig0001-0500.txt.contig149.align
- Package/Contig0001-0500/contig0001-0500.txt.contig149.full
- Package/Contig0001-0500/contig0001-0500.txt.contig15
- Package/Contig0001-0500/contig0001-0500.txt.contig15.align
- Package/Contig0001-0500/contig0001-0500.txt.contig15.full
- Package/Contig0001-0500/contig0001-0500.txt.contig150
- Package/Contig0001-0500/contig0001-0500.txt.contig150.align
- Package/Contig0001-0500/contig0001-0500.txt.contig150.full
- Package/Contig0001-0500/contig0001-0500.txt.contig151
- Package/Contig0001-0500/contig0001-0500.txt.contig151.align
- Package/Contig0001-0500/contig0001-0500.txt.contig151.full
- Package/Contig0001-0500/contig0001-0500.txt.contig152
- Package/Contig0001-0500/contig0001-0500.txt.contig152.align
- Package/Contig0001-0500/contig0001-0500.txt.contig152.full
- Package/Contig0001-0500/contig0001-0500.txt.contig153
- Package/Contig0001-0500/contig0001-0500.txt.contig153.align
- Package/Contig0001-0500/contig0001-0500.txt.contig153.full
- Package/Contig0001-0500/contig0001-0500.txt.contig154
- Package/Contig0001-0500/contig0001-0500.txt.contig154.align
- Package/Contig0001-0500/contig0001-0500.txt.contig154.full
- Package/Contig0001-0500/contig0001-0500.txt.contig155
- Package/Contig0001-0500/contig0001-0500.txt.contig155.align
- Package/Contig0001-0500/contig0001-0500.txt.contig155.full
- Package/Contig0001-0500/contig0001-0500.txt.contig156
- Package/Contig0001-0500/contig0001-0500.txt.contig156.align
- Package/Contig0001-0500/contig0001-0500.txt.contig156.full
- Package/Contig0001-0500/contig0001-0500.txt.contig157
- Package/Contig0001-0500/contig0001-0500.txt.contig157.align
- Package/Contig0001-0500/contig0001-0500.txt.contig157.full
- Package/Contig0001-0500/contig0001-0500.txt.contig158
- Package/Contig0001-0500/contig0001-0500.txt.contig158.align
- Package/Contig0001-0500/contig0001-0500.txt.contig158.full
- Package/Contig0001-0500/contig0001-0500.txt.contig159
- Package/Contig0001-0500/contig0001-0500.txt.contig159.align
- Package/Contig0001-0500/contig0001-0500.txt.contig159.full
- Package/Contig0001-0500/contig0001-0500.txt.contig16
- Package/Contig0001-0500/contig0001-0500.txt.contig16.align
- Package/Contig0001-0500/contig0001-0500.txt.contig16.full
- Package/Contig0001-0500/contig0001-0500.txt.contig160
- Package/Contig0001-0500/contig0001-0500.txt.contig160.align
- Package/Contig0001-0500/contig0001-0500.txt.contig160.full
- Package/Contig0001-0500/contig0001-0500.txt.contig161
- Package/Contig0001-0500/contig0001-0500.txt.contig161.align
- Package/Contig0001-0500/contig0001-0500.txt.contig161.full
- Package/Contig0001-0500/contig0001-0500.txt.contig162
- Package/Contig0001-0500/contig0001-0500.txt.contig162.align
- Package/Contig0001-0500/contig0001-0500.txt.contig162.full
- Package/Contig0001-0500/contig0001-0500.txt.contig163
- Package/Contig0001-0500/contig0001-0500.txt.contig163.align
- Package/Contig0001-0500/contig0001-0500.txt.contig163.full
- Package/Contig0001-0500/contig0001-0500.txt.contig164
- Package/Contig0001-0500/contig0001-0500.txt.contig164.align
- Package/Contig0001-0500/contig0001-0500.txt.contig164.full
- Package/Contig0001-0500/contig0001-0500.txt.contig165
- Package/Contig0001-0500/contig0001-0500.txt.contig165.align
- Package/Contig0001-0500/contig0001-0500.txt.contig165.full
- Package/Contig0001-0500/contig0001-0500.txt.contig166
- Package/Contig0001-0500/contig0001-0500.txt.contig166.align
- Package/Contig0001-0500/contig0001-0500.txt.contig166.full
- Package/Contig0001-0500/contig0001-0500.txt.contig167
- Package/Contig0001-0500/contig0001-0500.txt.contig167.align
- Package/Contig0001-0500/contig0001-0500.txt.contig167.full
- Package/Contig0001-0500/contig0001-0500.txt.contig168
- Package/Contig0001-0500/contig0001-0500.txt.contig168.align
- Package/Contig0001-0500/contig0001-0500.txt.contig168.full
- Package/Contig0001-0500/contig0001-0500.txt.contig169
- Package/Contig0001-0500/contig0001-0500.txt.contig169.align
- Package/Contig0001-0500/contig0001-0500.txt.contig169.full
- Package/Contig0001-0500/contig0001-0500.txt.contig17
- Package/Contig0001-0500/contig0001-0500.txt.contig17.align
- Package/Contig0001-0500/contig0001-0500.txt.contig17.full
- Package/Contig0001-0500/contig0001-0500.txt.contig170
- Package/Contig0001-0500/contig0001-0500.txt.contig170.align
- Package/Contig0001-0500/contig0001-0500.txt.contig170.full
- Package/Contig0001-0500/contig0001-0500.txt.contig171
- Package/Contig0001-0500/contig0001-0500.txt.contig171.align
- Package/Contig0001-0500/contig0001-0500.txt.contig171.full
- Package/Contig0001-0500/contig0001-0500.txt.contig172
- Package/Contig0001-0500/contig0001-0500.txt.contig172.align
- Package/Contig0001-0500/contig0001-0500.txt.contig172.full
- Package/Contig0001-0500/contig0001-0500.txt.contig173
- Package/Contig0001-0500/contig0001-0500.txt.contig173.align
- Package/Contig0001-0500/contig0001-0500.txt.contig173.full
- Package/Contig0001-0500/contig0001-0500.txt.contig174
- Package/Contig0001-0500/contig0001-0500.txt.contig174.align
- Package/Contig0001-0500/contig0001-0500.txt.contig174.full
- Package/Contig0001-0500/contig0001-0500.txt.contig175
- Package/Contig0001-0500/contig0001-0500.txt.contig175.align
- Package/Contig0001-0500/contig0001-0500.txt.contig175.full
- Package/Contig0001-0500/contig0001-0500.txt.contig176
- Package/Contig0001-0500/contig0001-0500.txt.contig176.align
- Package/Contig0001-0500/contig0001-0500.txt.contig176.full
- Package/Contig0001-0500/contig0001-0500.txt.contig177
- Package/Contig0001-0500/contig0001-0500.txt.contig177.align
- Package/Contig0001-0500/contig0001-0500.txt.contig177.full
- Package/Contig0001-0500/contig0001-0500.txt.contig178
- Package/Contig0001-0500/contig0001-0500.txt.contig178.align
- Package/Contig0001-0500/contig0001-0500.txt.contig178.full
- Package/Contig0001-0500/contig0001-0500.txt.contig179
- Package/Contig0001-0500/contig0001-0500.txt.contig179.align
- Package/Contig0001-0500/contig0001-0500.txt.contig179.full
- Package/Contig0001-0500/contig0001-0500.txt.contig18
- Package/Contig0001-0500/contig0001-0500.txt.contig18.align
- Package/Contig0001-0500/contig0001-0500.txt.contig18.full
- Package/Contig0001-0500/contig0001-0500.txt.contig180
- Package/Contig0001-0500/contig0001-0500.txt.contig180.align
- Package/Contig0001-0500/contig0001-0500.txt.contig180.full
- Package/Contig0001-0500/contig0001-0500.txt.contig181
- Package/Contig0001-0500/contig0001-0500.txt.contig181.align
- Package/Contig0001-0500/contig0001-0500.txt.contig181.full
- Package/Contig0001-0500/contig0001-0500.txt.contig182
- Package/Contig0001-0500/contig0001-0500.txt.contig182.align
- Package/Contig0001-0500/contig0001-0500.txt.contig182.full
- Package/Contig0001-0500/contig0001-0500.txt.contig183
- Package/Contig0001-0500/contig0001-0500.txt.contig183.align
- Package/Contig0001-0500/contig0001-0500.txt.contig183.full
- Package/Contig0001-0500/contig0001-0500.txt.contig184
- Package/Contig0001-0500/contig0001-0500.txt.contig184.align
- Package/Contig0001-0500/contig0001-0500.txt.contig184.full
- Package/Contig0001-0500/contig0001-0500.txt.contig185
- Package/Contig0001-0500/contig0001-0500.txt.contig185.align
- Package/Contig0001-0500/contig0001-0500.txt.contig185.full
- Package/Contig0001-0500/contig0001-0500.txt.contig186
- Package/Contig0001-0500/contig0001-0500.txt.contig186.align
- Package/Contig0001-0500/contig0001-0500.txt.contig186.full
- Package/Contig0001-0500/contig0001-0500.txt.contig187
- Package/Contig0001-0500/contig0001-0500.txt.contig187.align
- Package/Contig0001-0500/contig0001-0500.txt.contig187.full
- Package/Contig0001-0500/contig0001-0500.txt.contig188
- Package/Contig0001-0500/contig0001-0500.txt.contig188.align
[truncated: 9,700 more entries]
