# Supplementary material for: Chasing Migration Genes: A Brain Expressed Sequence Tag Resource for Summer and Migratory Monarch Butterflies (Danaus plexippus)
Source: PLoS One. 2008 Jan 9;3(1):e1345. doi: 10.1371/journal.pone.0001345 (PMC2156104; doi:10.1371/journal.pone.0001345)
Supplement: Dataset S2 — SNPs and Microsatellites in the Monarch EST Database. A compressed file contains detailed information of SNPs and mcirosatellites in the monarch EST database, which includes summaries for both SNPs and microsatellites. Access to the sequence information and position for each SNP and microsatellite is also provided. (17.63 MB ZIP) [file pone.0001345.s002.zip › Package/Access SNP and Microsatellite Data.txt]

1. The contig sequences were obtained using phrap sequence alignment program.
2. SNPs were identified using SEAN SNP prediction program (see text).
3. Identified SNPs were listed in "SNP summary.xls"
4. SNPs can be viewed using sean.jar contig viewing program in the SEAN package.
   (sean.jar can be download at http://zebrafish.doc.ic.ac.uk/Sean/)
   Each SNP is marked with a red arrowhead
4. Microsatellites were identified using custom Perl program (set text). 
5. Microsatellites were listed in "Microsatellit summary.xls"
6. Microsatellite can also be viewed using sean.jar 
