# Supplementary material for: Chasing Migration Genes: A Brain Expressed Sequence Tag Resource for Summer and Migratory Monarch Butterflies (Danaus plexippus)
Source: PLoS One. 2008 Jan 9;3(1):e1345. doi: 10.1371/journal.pone.0001345 (PMC2156104; doi:10.1371/journal.pone.0001345)
Supplement: Dataset S2 — SNPs and Microsatellites in the Monarch EST Database. A compressed file contains detailed information of SNPs and mcirosatellites in the monarch EST database, which includes summaries for both SNPs and microsatellites. Access to the sequence information and position for each SNP and microsatellite is also provided. (17.63 MB ZIP) [file pone.0001345.s002.zip › Package/Contig0001-0500/Contig0001-0500.txt]

> BF01062B2G03.f1      830
GTCCAACCCTNACCCCAGCGAGGAGGCCAAGGAGGAGCTGGCGCGCAAGTGCGGCATCAC
CGTCTCCCAGGTGTCCAACTGGTTCGGCAATAAACGTATTCGCTACAAGAAGAACATCGG
CAAGGCGCAGGAGGAGGCGAATCTGTACGCCGCCAAGAAAGCCGCTGACCTCTCTTGGGC
GGGCGCGGGCCGGCGCGATGCGCGCTCACCTTCGGCCGGACACGCCTCATACAACACAGC
GGGGGCGTCACCGTACTCGATGGGCGCCGCGTCGGGGACGGCCACCCCCATGATGTCTCC
GGCGCCCACGCAGGACTCCATGGGGTACGCCCTGCCGGCGGCCGGCTACGACCAGCCTCA
ACCACCATACGACACCTCCATGTCCTACGACCCCATGCATCAGGACCTGTCGCCTTAGGC
GCCGCGGCCGAGCCGTTTCCTCGGACTCTCCGTCTCCGTACTACCGGCGCCGGCGGTCGT
CTTAGATATAGAACCTTGTATACTACTTACTCTATGCGTCTACACGATTCCTACACATTT
TCTATTTTGTGTTGTGACATGTGTGGTCCTCTGTATTAAAGTGAAGAGTATTTATTTCTA
TCGAAGCACTATTTTGTTACGATCTGTTATAGGGAGGGCAGCTAACGAAAGTATCTTTGG
TCCGATGTTCTTATCGAAAGTTATTATTTTGGCAGTATTAATAACACACCACGTGACGGG
ATCTCGTCTCTTAGCGTTCACGGAATAACCTCCAAGCTATGGAGACTAAATATACGGTAG
TTGTAAGTGAAGGTAGTGTAATTTTTATGTAAGCATTTTATGTTATGCTG
> BF01062B2E08.f1      550
AACGTGNNCTTCAACGTGAAGAACGTGTCGGTGAAGGAGTTGCGTCGNNNCTACGTGGCC
GGTGACTCCAAGAACTGCCCGCCCAAGGGTGCTTCGGACTTCACCGCCCAGGTGATCGTG
TTGAACCACCCGGGGCAGATCAGCAACGGCTATACCCCGGTGCTGGACTGTCACACCGCT
CACATCGCCTGCAAGTTCGCTGAGATCAAGGAGAAGTGCGACCGTCGTACTGGCAAGACG
ACCGAGGTGGAGCCGAAGTCCATCAAGTCCGGCGACGCGGCCATCGTCACCCTGGTGCCG
ACCAAGGCGCTGTGTGTGGAGTCGTTCCAGGAGTTCCCGCCGCTGGGACGCTTCGCCGTC
CGGGACATGCGTCAGACGGTTGCCGTTGGAGTCATCAAGAGCGTGACCTTCAAGGAGGTG
ACTACGGGCAAAATCACCAAGGCCGCCGAGAAGGCCCAGAAGAAAAAATAACTATGGGGC
TCTTCAAGTACTAGCCCGCAGCGTCCGACCCACCCCCGCAGCGCTGCGGCTCCCCCTCCC
CCCTTCCCCG
> BF01062B2C09.f1      805
GGAAGAACTNNCTGCCGCACAAAGCTTCCGCCAACGAATGACCGCCAGGTTCCAAGCCAA
CATTCAGGCTCTCGAAGAGGATGGTGTATCTGAACGTCGCCGTCTGGCCGCCCTTCATCA
GCAACGAGTGTTGGCTCACCTGGCACAAAGACGCCGCACCGCCCTCTCGTGTTACACACG
GTCCCTGAAAGACGCTCCTCCCAATGCCCACCGCGTCCAGAAGTGTCTTCAGCGTTTGGT
CCGCGCCCTCGCCGCCGAGAGATCAGGAGCGCTGGCCGCCTGGCGCCGTGCTGCTTCAGC
CGGCCGTGAAGCCGCTGCCGCTGAACGAGCGAGTGCTGTGGACAGACTGCAGGACGCCGA
CCGCGCTCTCCAACGGGCGTTAACGTCCCTCCGCCGCCGCCCGCACTTGTACGCTAGCAT
CGGAACAGCTATCGAGGACTACGTTCAGTCCATGCAGTCCAAGGACGACATGGCCGTCTC
CCTGATGTCGATGACTCCTGAAGCTGAGGAGCTTCTTCTGGACCGTATCGAAGCCGAGGT
CCAGAGAGAGCAGGCGGCTCGGGAACAACTGAACGCCAAGAGAGACCAGAGGACCAGGCA
GAGGCAGGACATTGAAAACGAACGTGTCAGGACTTCCAACGGTGTGAAAGAGAGCGAAGA
GGCTGATGATGAAGCCAGTGAAGTCAGCGACACCGAGGACACCACCACCGTTTCTACGAC
GCAGAGCTCCCCCTCCCCCTCTCCCTCTCCCTCACCGCCGGCCACGCCCACCGTCCGTGA
CATCACCACCAGATCAGCCTTCACC
> BF01062B2A12.f1      231
CGGTATGCTCNNNCGCTAAACTGCCTCTGCAAGACGCTCAAGTACTAAAGGAGGCGCCGG
AGGAAGTCATATTTAGAGCTGGGAAGCCAGAATTAGTTCTGGAGTGTGCTACTGAAGACA
AGAGTCAAGCACCCATACGGTACAGCTGGTTTAAAAACGGGCAGCTTTTTGAAGCATCTG
GTGAGGTGAGCCAGAGAGATAACGAAGGTACGCTTGTGTTCAAAAATCGGT
> BF01062B2A04.f1      716
AGACTCTCAGCGAACTCGTTCCACCGGTCGAGAAGTTCTTTCAGGAGGTGAACGATCCGG
CCAAGAACGACGCGGACGCACAGATCGAGCAGGCTACTCTGTCGGGACTGTGGGATTTGG
GTGCCTTCGGTCTCCAGGTGCCGACGGACTTGGGCGGACTGGGACTATCCAACACGCAGT
ACGCGCGGCTAGTGGAGGTGGTCGGCGCTCACGACCTGGGCGTGGGCATCACGTTGGGTG
CTCACCAGTCCATCGGTTTCAAGGGCATATTGCTTTTCGGCACGCCGGAACAGAAGCAGC
ATTACTTACCGCGCGTTACGGGCGGAGAATATGCGGCTTTCTGCTTGACAGAGCCGTCGT
CGGGCTCCGACGCCGGCTCCATTAAAACGAGAGCAGAACTGTCTCCTGACGGGAAGCACT
TCATTCTAAATGGATCCAAAATTTGGATCAGCAATGGTGGAATCGCTGAGATCATGACCG
TGTTTGCTCAAACACCCGTCGAAAAAGACGGAAAAAAAGTTGATAAAGTGACGGCTTTCA
TTGTGGAACGATCGTTTGGCGGCGTATCGTCGGGTCCTCCCGAGAACAAGATGGGTATCA
AGTGTTCAAATACCACGGAAGTGTACTACGAGGACGTGCGGGTCCCGGTAGAGAACGTGC
TGGGCGGAGTCGGGAACGGGTTCAAGGTGGCCATGAATATCCTCAACAACGGCCGC
> BF01062A2B02.f2      804
CGCCAACCCCGNNNCCCACTGCTTCGTCACCAGCCCCGAGCTGGTCACGGCTCTCTCACT
GGCCGGCCGTCTTGATTTCAATCCCCTGACCGACTCCCTGAAGGGCAAGGATGGCAAGGA
GTTCAAACTATCAGATCCCTTCGCTGATGAGTTACCAGCTAAAGGCTTCGACCCCGGCCA
GGACACGTACGAACACCCGCCAGCCGATGGATCCAAGGTCAAAGTGGACGTGTCTCCTAC
ATCAGACCGCCTGCAGTTGTTGGAACCTTTCGACAAGTGGGATGGCAAGGACCTCAGTGA
CCTGACCATTCTCATCAAGGTGAAGGGGAAATGCACCACGGACCACATCTCCGCCGCCGG
GCCCTGGCTCAAGTACAGAGGTCATCTGGACAACATCTCCAATAACATGTTCATAACCGC
AACGAACGCTGAGAACGGCGAGCTGAACAAGGTCCGCAACCTGCAGACGGGCGAGTGGGG
GCCTGTCCCGGCGACCGCCCGGGCTTACAAGGCGGCCGGCGTGAGGTGGTGTGTGGTGGG
AGACGAGAACTACGGAGAGGGCTCCAGCAGGGAGCACGCCGCCCTGGAGCCGAGGCACCT
CGGGGGACGAGCCATCATAGTCAAATCCTTCGCCAGAATCCACGAGACCAACTTGAAGAA
GCAGGGTCTACTGCCGCTGACCTTCGCCAACCCCTCGGACTACGACAAGATCCAGCCATC
GGACAAGATCTCACTGCTGGGACTCAACGACCTGGCGCCTGGAAAGCAAGTGGAATGTGA
AATCAAACACAAGGACGGTAAATC
> BF01062A2A12.f2      763
GGTATCTATCTATTATAATATTCTGTTTTTCATGACAATTACTGCAATTTAACCTAGAAC
TATGGAATTTTCATGAATATTTTTTTTTCAATGAATGTAATCTCCTTAAAAGGCGCATAT
TTATTGCCAAGCGCTAGTTACTCCAAGCTGTTGATCAACGACTTGTTTTCTGCGTTAAAT
ATTATAATGTAGAAGAATAATTTATTATATCTAAATTATTATTGTAATATACACTCGTAA
TAATAACTATATTTATCACGATATTATTAGAGTTTGTATATCTTGTTGCTAAATATGTTT
GCTCCGATATTTTCAAACAATGTTAAAAATTATAGTCCTTCTAAGTAATGTCAATAGAGG
ATTAGAACCTAAGTAATTCTATTAAATATATTATAACTGTTAAATTATATTTTTTCTTAT
ATTTACTAAAAGAAATATATCTTAAAGTAAAAATTATATAATCATGCTACAAAATTTGGA
ATAGATAATGTTTGTTTTTTTTTTTTTTCGTTTGTTGTAAAAAAAAAAAGTTAGTAATTA
GAATATTTAAAGCCCTCTAATTTTGGTGTGACAAATATAATCTATACATTAGCTATTTGC
TTGACTGTTGTTGATCTCAAACATGTATGTTATTGATGTATATAATGTAATCACATGTTA
AATTTCACCATCACTGAAGTAGGAGTAAAAGTGTCAGGCTTCAAGTATGTAAGTGCACTA
ACACAAAAACAAGTAGACTTGACGATTGAATACTGTATTAATC
> BF01062A1H10.f2      813
TCCATTCAGATGCAGCTGAAGCAGTCCACCTGCGAGGCCGTCATGATCCTGCGTTCTCGT
TTCCTGGACGCTCGCAGAAAGCGGCGCAACTTCAGCAAGCAGGCGTCCGAGATCCTGAAC
GAGTACTTCTACTCGCACCTGTCCAACCCCTACCCCAGCGAGGAGGCCAAGGAGGAGCTG
GCGCGCAAGTGCGGCATCACCGTCTCCCAGGTGTCCAACTGGTTCGGCAATAAACGTATT
CGCTACAAGAAGAACATCGGCAAGGCGCAGGAGGAGGCGAACCTGTACGCCGCCAAGAAA
GCCGCTGACCTCTCTTGGGCGGGCGCGGGCCGGCGCGATGCGCGCTCACCTTCGGCCGGA
CACGCCTCATACAACACAGCGGGGGCGTCACCGTACTCGATGGGCGCCGCGTCGGGGACG
GCCACCCCCATGATGTCTCCGGCGCCCACGCAGGATTCCATGGGGTACGCCCTGCCGGCG
GCCGGCTACGACCAGCCTCAACCACCATACGACACCTCCATGTCCTACGACCCCATGCAT
CAGGACCTGTCGCCTTAGGCGCCGCGGCCGAGCCGTTTCCTCGGACTCTCCGTCTCCGTA
CTACCGGCGCCGGCGGTCGTCTTAGATATAGAACCTTGTATACTACTTACTCTATGCGTC
TACACGATTCCTACACATTTTCTATTTTGTGTTGTGACATGTGTGGTCCTCTGTATTAAA
GTGAAGAGTATTTATTTCTATCGAAGCACTATTTTGTTACGATCTGTTATAGGGAGGGCA
GCTAACGAAAGTATCTTTGGTCCGATGTTCTTA
> BF01061B2H02.f2      776
GTGGTCGGCGCTCACGACCTGGGCGTGGGCATCACGTTGGGTGCTCACCAGTCCATCGGT
TTCAAGGGCATATTGCTTTTCGGCACGCCGGAACAGAAGCAGCATTACTTACCGCGCGTT
ACGGGCGGAGAATATGCGGCTTTCTGCTTGACAGAGCCGTCGTCGGGCTCCGACGCCGGC
TCCATTAAAACGAGAGCAGAACTGTCTCCTGACGGGAAGCACTTCATTCTAAATGGATCC
AAAATTTGGATCAGCAATGGTGGAATCGCTGAGATCATGACCGTGTTTGCTCAAACACCC
GTCGAAAAAGACGGAAAAAAAGTTGATAAAGTGACGGCTTTCATTGTGGAACGATCGTTT
GGCGGCGTATCGTCGGGTCCTCCCGAGAACAAGATGGGTATCAAGTGTTCAAATACCACG
GAAGTGTACTACGAGGACGTGCGGGTCCCGGTAGAGAACGTGCTGGGCGGAGTCGGGAAC
GGGTTCAAGGTGGCCATGAATATCCTCAACAACGGCCGCTTCGGCATGGCGGCGGCGCTG
GGCGGCACGCAGCGCGCCGCCCTGCGGCAGGCCGCGGAACATGCCGCCACTAGGGTTCAG
TTCGGTAAACGGCTCTGTGAGTTCGGTTCCGTCCAAGAGAAGCTGGCGCGTATGGCGATG
CTGCAGTACGTGACGGAGTCGCTCGCCTACATGGTGAGCGGCAACATGGACGCCGGCCAC
CAGGACTACCACCTTGAGGCGGCGGTGTCGAAGGTATTCGCGTCAGACTCCGCGTG
> BF01061B2F11.f2      852
GGCCCAGATCAGACAGATCTATCACCAGGAATTGGACAAGTACGAGAACGCCTGCAACGA
GTTCACCACACACGTCATGAACCTGTTACGAGAGCAGAGCCGCACCAGACCCATCACTCC
CAAGGAAATAGAGCGCATGGTGCAGATCATACACAAGAAGTTCAGTTCCATTCAGATGCA
GCTGAAGCAGTCCACCTGCGAGGCCGTCATGATCCTGCGTTCTCGTTTCCTGGACGCTCG
CAGAAAGCGGCGCAACTTCAGCAAGCAGGCGTCCGAGATCCTGAACGAGTACTTCTACTC
GCACCTGTCCAACCCCTACCCCAGCGAGGAGGCCAAGGAGGAGCTGGCGCGCAAGTGCGG
CATCACCGTCTCCCAGGTGTCCAACTGGTTCGGCAATAAACGTATTCGCTACAAGAAGAA
CATCGGCAAGGCGCAGGAGGAGGCGAACCTGTACGCCGCCAAGAAAGCCGCTGACCTCTC
TTGGGCGGGCGCGGGCCGGCGCGATGCGCGCTCACCTTCGGCCGGACACGCCTCATACAA
CACAGCGGGGGCGTCACCGTACTCGATGGGCGCCGCGTCGGGGACGGTCACCCCCATGAT
GTCTCCGGCGCCCACGCAGGACTCCATGGGGTACGCCCTGCCGGCGGCCGGCTACGACCA
GCCTCAACCACCATACGACACCTCCATGTCCTACGACCCCATGCATCANNACCTGTCGCC
TTAGGCGCCGCGGCCGAGCCGTTTCCTCGGACTCTCCGTCTCCGTACTACCGGCGCCGGC
GGTCGTCTTNNATATAGAACCTTGTATACTACTTACTCTATGCGTCTACACGATTCCTAC
ACATTTTCTATT
> BF01061B2D02.f2      816
ATGACGTTTTCATAGTGTAGTCTAAGAAAAACTGTTACGGTTCTATTTTAGCTCTTTCAC
TTGACTTTGATACACTTTTGCTACTTATTCAGGGGCTCAATCAAAAAAAATCTATATACT
TCTTCGAACCGATCTAATTTCTTTACTGTGACAGTCCGAAACGTCGACTTCACTATGAGC
TAAAATACCGCTATCTAAATCTCACTTGACATAATTCCACTACGTACTTTTTGTAAGCTG
TGTACTTAAATATCTTGCCTTAGTATTCAACTATATTTGAAGTGTTTTTTAGGATTGTTT
TGAATTATAAATATATGTCCAATAACACACCTTGGTCTCAGAGTGGCTGTTTATATTTAG
ACTATGTTTATATCTCGATAGTTATGATTATTTTTAACATTTAGTTGTTATCTTTGTGGC
ATGTAATGCTAGGTTCATTGTATTTGAAATTATGGTCTAACTAATTTTAAGTTAGCGTTA
GTTTTAGTTATTTAGCAATCGTATTCTTTCCGTATTTATTAATGTAATGAATTGTGTAAC
CTTATAGTATTTATCGATCTCAATGTTAGACTTATAAAAGGACACTTCTCACAATAATTA
TTTGTATTACAATACTAGCTGTTATACTGATACTGATACGTTCCAATATATCTCCAACAC
CGCACAATGTGCTTCTACGTACAATAGGCATTGCCTGTGCAGTATGCTATGTAATTTAAT
TTTTTTAACATTCGTCTTCTACCCGCACTAAAAATGTTAGTATACTTCTTTAATAGATCT
AAATTGATGAATTACTTATAATTATCAAAATTGTCA
> BF01061B2C09.f2      663
TTCACAGCGANNNGCGTTGGTCGAAGCTCGCCACCATGGTGAACAACCGTGTGCCGTCGG
TCTTTTCGAAGACGTACGTTACTCCGCGTCGTCCGTTCGAGAAAGCGCGTCTCGATCAGG
AGTTGAAGATCATCGGTGAATATGGTCTCCGCAACAAGCGTGAGGTGTGGAGGGTCAAGT
ACACGCTCGCCCGCATCCGTAAGGCTGCCCGTGAGCTGCTCACCCTGGAGGAGAAGGACC
CCAAGCGTCTGTTTGAAGGTAACGCACTCCTCCGTCGTCTGGTGAGGATCGGTGTATTGG
ATGAGAAGCAGATGAAGCTGGATTACGTCCTGGGTCTCAAGATCGAGGACTTCTTGGAGC
GTCGTCTCCAGACCCAAGTGTTCAAAGCCGGTCTGGCCAAGTCCATCCATCACGCTAGAA
TTCTCATCCGTCAAAGACACATCCGTGTCCGTAAACAAATAGTGAACATCCCATCATTCA
TTGTCCGTCTGGACTCTGGCAAGCACATTGACTTCTCTCTGAAGTCACCATTCGGTGGCG
GCAGACCTGGTCGTGTCAAGAGGAAGAACCTCCGCAAGGGTCAAGGCGGAGGAGCCACCA
ATGACGAGGAAGAGGACTAGACAATAAACACTTGTACTATAAAAAAAAAAAAAAAAAATC
GGT
> BF01061B1H11.f1      755
CCGTTGCTGTCGCAACCAGTGAGGTCATAGTCCAGAATATTAAATTTTGTAAAGGTTCTG
TAACAGGAAAAAAGCAGTTCTCAACAATGGCTAACAACTTAAACGAAAGCCTGCTTAACG
TACCCGATTCCGACGAAGACGAAGGCCTGTTGAATTTTAGCCAGTATTACTTCAAGGAGT
GGTCTGAAATCGAGGCGCTTTACAAGTTGACAATGTACAATGAGAGCCTCAATGACAAGG
AGGAAGACTCGGGTGCTGCTGAAACATCTCAATCCGAAGATGACTCTGACATGGATAAGG
ATTCTGGTGAGGATGAAGAAGAGGATTACATTGAGCAGCTTGGCAACGAGTTGGACAATA
TGATACTCTCCAAGCCGAATCTGTTGTATGAGAATCCGATGAGGGAGAACAGCCGCTTCC
AGATTTATTCATTCTGTAACAACAGAGTGACTACGGGCCAGTGCTGGACCTGGAAGCCAG
ATCAATGGATGATGATTCCTATGAATCTTCTTCTTCTGATGACGAGACGTCCTCGCTTTC
AGACTAAATTATTAATCTTCAATTTCATACATGTGAGTAAGGTTTGTGTACTTGGGCAAA
TGGACGTAAATATTATTGGATATTTTAATCCATTTGCTTATGTAAAAAACCTTATCTTGC
AGAATCCTTCCCTACGATACAAGTCATTAAAATGACTGTATTTTTTAATATTTATTTTAA
AAGCTTCAACTTGCTAATATCTGGGTCATCTTTGA
> BF01061B1G04.f1      807
GAACGACNNNNACGCACAGATCGAGCAGGCTACTCTGTCGGGACTGTGGGATTTGGGTGC
CTTCGGTCTCCAGGTGCCGACGGACTTGGGCGGACTGGGACTATCCAACACGCAGTACGC
GCGGCTAGTGGAGGTGGTCGGCGCTCACGACCTGGGCGTGGGCATCACGTTGGGTGCTCA
CCAGTCCATCGGTTTCAAGGGCATATTGCTTTTCGGCACGCCGGAACAGAAGCAGCATTA
CTTACCGCGCGTTACGGGCGGAGAATATGCGGCTTTCTGCTTGACAGAGCCGTCGTCGGG
CTCCGACGCCGGCTCCATTAAAACGAGAGCAGAACTGTCTCCTGACGGGAAGCACTTCAT
TCTAAATGGATCCAAAATTTGGATCAGCAATGGTGGAATCGCTGAGATCATGACCGTGTT
TGCTCAAACACCCGTCGAAAAAGACGGAAAAAAAGTTGATAAAGTGACGGCTTTCATTGT
GGAACGATCGTTTGGCGGCGTATCGTCGGGTCCTCCCGAGAACAAGATGGGTATCAAGTG
TTCAAATACCACGGAAGTGTACTACGAGGACGTGCGGGTCCCGGTAGAGAACGTGCTGGG
CGGAGTCGGGAACGGGTTCAAGGTGGCCATGAATATCCTCAACAACGGCCGCTTCGGCAT
GGCGGCGGCGCTGGGCGGCACGCAGCGCGCCGCCCTGCGGCAGGCCGCGGAACATGCCGC
CACTAGGGTTCAGTTCGGTAAACGGCTCTGTGAGTTCGGTTCCGTCCANGNNNAGCTGGC
GCGTATGGCGATGCTGCAGTACGTGAC
> BF01061B1F10.f1      395
GTTAGNNNNNTAGAAATGCAAAATGTTCTCACCAAGTCTAGGTGTTCCGTAGCTTAGGGA
CTTCAAATTATACAGAGTCCCCAGTAGATAAATAATGTTACGCATTTAATCAGATATATT
ACGAATAGCTTACCCGTTGATGTGTCACAAACGAAAACAATCATGAAGTTATGGGCGTTG
GATTTTAATAATGAGATTGTATGTAAAACTATGTATATGTACTTATAATAGCGGAGACCA
AAGTCATCTGTGTTGTTGCTGCTAGCAATATCTTTGGTCAATTACTAGGATGGATTCGAT
ATTGCATTGTTATGAGAGTAATCGTTGAATTAATCGATTTTTGAATCTTGATATACATAT
ATATATAACGTGTATATCAAGATTCAAAAATCGGT
> BF01061B1F02.f1      784
CAGCAACGACTCGAGGAGACTCACCGCGAGAAGATTACTAAGGTGATGCGTGACTGGTCT
GAACTAGAGGACCGATATCAACAGATGATGACCTCTGACCCCGCTGCCGCCCAAAGCTTC
CGCCAACGCATGACCGCCAGGTTCCAAGCCAACATTCAGGCCCTCGAAGAGGATGGTGTA
TCTGAACGTCGCCGTCTGGCCGCCCTTCATCAGCAACGAGTGTTGGCTCACCTGGCACAA
AGACGACGCACCGCCCTCTCGTGTTACACACGGTCCCTGAAAGACGCTCCTCCCAATGCC
CACCGCGTCCAGAAGTGTCTTCAGCGTTTGGTCCGCGCCCTCGCCGCCGAGAGATCAGGA
GCGCTGGCCGCCTGGCGCCGTGCTGCTTCAGCCGGCCGTGAAGCCGCTGCCGCTGAACGA
GCGAGTGCTGTGGACAGACTGCAGGACGCCGACCGCGCTCTCCAACGGGCGTTAACTTCC
CTCCGCCGCCGCCCGCACTTGTACGCTAGCATCGGAACAGCTATCGAGGACTACGTTCAG
TCCATGCAGTCCAAGGACGACATGGCCGTCTCCCTGATGTCGATGACTCCTGAGGCTGAG
GAGCTTCTTCTAGACCGTATCGAAGCCGAGGTCCAGAGAGAGCAGGCGGCTCGGGAACAA
CTCAACGCCAAGAGAGACCAGAGGACCAGGCAGAGGCAGGACATTGAAAACGAACGTGTC
AGGACTTCCAACGGTGTGAAAGAGAGCGANNNNNCTGATGATGAAGCCAGTGAAGTCAGC
GACA
> BF01061B1D09.f1      696
CTGGAACAATATGCGGCTTTCTGCTTGACAGAGCCGTCGTCGGGCTCCGACGCCGGCTCC
ATTAAAACGAGAGCAGAACTGTCTCCTGACGGGAAGCACTTCATTCTAAATGGATCCAAA
ATTTGGATCAGCAATGGTGGAATCGCTGAGATCATGACCGTGTTTGCTCAAACACCCGTC
GAAAAAGACGGAAAAAAAGTTGATAAAGTGACGGCTTTCATTGTGGAACGATCGTTTGGC
GGCGTATCGTCGGGTCCTCCCGAGAACAAGATGGGTATCAAGTGTTCAAATACCACGGAA
GTGTACTACGAGGACGTGCGGGTCCCGGTAGAGAACGTGCTGGGCGGAGTCGGGAACGGG
TTCAAGGTGGCCATGAATATCCTCAACAACGGCCGCTTCGGCATGGCGGCGGCGCTGGGC
GGCACGCAGCGCGCCGCCCTGCGGCAGGCCGCGGAACATGCCGCCACTAGGGTTCAGTTC
GGTAAACGGCTCTGTGAGTTCGGTTCCGTCCAAGAGAAGCTGGCGCGTATGGCGATGCTG
CAGTACGTGACGGAGTCGCTCGCCTACATGGTGAGCGGCAACATGGACGCCGGCCACCAG
GACTACCACCTTGAGGTCTGTGACACGAGCTGCTGCGGCCGACTGGAGTGTTCAGTGACA
GAGTAAGACGCTCGCGTGTTCACAGGCGGCGGTGTC
> BF01061B1C10.f1      711
CAAGATGCCNNGGTTNNGGGGTGGACCATTGACCGCAAGGACGGGAAAGTGGAGGGCAAG
TGCCTCATTGAGGCCCTGGACGCTATCCAGCCTCCGTCTCGTCCCACCGAGAAGCCGCTG
CGTCTTCCTCTGCAGGACGTGTACAAGATCGGAGGCATCGGGACAGTGCCCGTAGGACGA
GTCGAGACCGGCATCCTGAAACCCGGCATGGTGGTTGTGTTCGCGCCCGCGGCCATCACC
ACCGAGGTGAAGTCTGTGGAGATGCACCACGAGGCCTTGCAGGAGGCGATGCCTGGAGAC
AACGTGGGCTTCAACGTGAAGAACGTGTCGGTGAAGGAGTTGCGTCGCGGCTACGTGGCC
GGTGACTCCAAGAACTGCCCGCCCAAGGGTGCTTCGGACTTCACCGCCCAGGTGATCGTG
TTGAACCACCCGGGGCAGATCAGCAACGGCTATACCCCGGTGCTGGACTGTCACACCGCT
CACATCGCCTGCAAGTTCGCTGAGATCAAGGAGAAGTGCGACCGTCGTACTGGCAAGACG
ACCGAGGTGGAGCCGAAGTCCATCAAGTCCGGCGACGCGGCCATCGTCACCCTGGTGCCG
ACCAAGGCGCTGTGTGTGGAGTCGTTCCAGGAGTTCCCGCCGCTGGGACGCTTCGCCGTC
CGGGACATGCGTCAGACGGTTGCCGTTGGAGTCATCAAGAGCGTGACCTTC
> BF01061A2F01.f1      200
GCAAGGGANNNAGAAGGGGCGGAAACTCGAATCCGATAGGTGATGGCGCGCCTCGACTTG
ACTGGAATGTTCTAGATATATATATATATTTTGGCTTTAAGGCGTCCTTTATCGATTTTA
ACGTGTTTTAGCGTAATCATTGCTTAAGTAAATTTGGCTTTAATAAACGTATCTTTATGC
GGACTCATTCTAGTTAGGTC
> BF01061A2A09.f1      441
TAATACTGCGAGTATGTACAAGTACGCTCTCATAGTGACGGCGCTGTTCGGTCTTACCGT
CTGCGAGGAGAGACCTCATAAGACCCAGTATGTTGACCCTTTCGCGATGATCGATCGGCA
TCTCACGCATTCGCTCGCCTACCATTACCTGTGGCCGTGGAGTCAACTCATCAGAGCCGC
GGCGGCTCTGGACGTAGAGGAGAGTTTGGAAGACCCACAGATTATCTCTGACTCGGAAAA
ATATCAAGTCAATCTCAGTGTCCGGAGATTTAAGCCGGAGGAATTAAAAATTAAAGTCAA
GAATCGATACATCATAGTCGAAGGAAAACACAAAGAACAAGATAATGATAAAAAAATCAT
GGCAAATCACTTTGTGCAACGATTCGTGCTACCACCAGGAACAAAACAAGAAGAAGTTAC
AGCTGTCTTGAACGAATCGGT
> BF01061A1H02.f1      385
ATTAAAATATAATGCAGAAAGCATTTATTTCTCTACGTTTGAAATAAAGTTATTGTAGCA
CTAGTCACGTGATAGAGAAGTTATAAACTAGATGTAGTAATAAGTACCATAATGTTATAT
TTACTAACTACTTCGATGACAAAAATATAAAGGTTTCCTCAAATAAAACAACGTTTATTC
CACATCGATTTTCCCTATCTCCTAATTCCGTCAACGTTCAGGTATGGTCCTACCTTCGTG
ATAGTTATGTTATCAAAACACATGTGTTATATAAATATAAATGAAATAACTGTCCAAAGA
AAATATATTATTTATGTGAAAATTTAAATTTCTAATATATTGTATTGTTATCAAAAAAAA
AAAAAAAAAAAAAAAAAAAATCGGT
> BF01061A1G06.f1      821
GGCGGCACGGNGACCCCAAGGCGCAAGAAGAAGGTCGTCCACGCTACTGCAGCTACAGAT
GACAAGAAATTACAGTCATCCCTCAAGAAACTATCAGTTAACACTATCCCTGGCATCGAA
GAGGTGAATATGATCAAGGAAGACAACACAGTAATACATTTTAACAACCCAAAAGCGCAA
GCATCGCTTGCAGCTAACACTTTCGCTATCACCGGTCACGGGGAGAACAAACAGGTCGCC
GAGATGCTTCCCGGTATCCTGAGCCAGCTCGGATCCGATGATATCAATCGGCTAAAGAAG
ATGGTATCCAATGTGTCTCCTCCAAAACCGATAGACGAGGATGATGAGGTACCTAACCTA
GTTGGTGACTTCGACGAGGCGTCAAAACAAGAGGCGAAGGAAGTTGTAGCTGAGGAGAAG
GAAAAGGAAAAAGAAAAAGAAAAAGAGGAGAAACAACCCGAACCAGAAACCAAAGCCGCG
GATAAGAAAAGCGATTAAATAATCCTCCATAGATTTATATTAACGCTCACTAAGTGCTAG
GAGTTTCCAAGGGCATGTGTGTCTCAAAGTTACTTTATCTTTTGTATTTTTTGTGTTCCC
ATATCCAAAATTTGTCAAGGTGTTGATGGCTAGCTCGGAGGGACTTCTTTTGTGCTTTTG
GAAACTCTGTAGAGCCATCCAGATACAGCTTATACATTATGCACTAACAATTTTAGTTGT
ACTAGTAACAGCATTTGATTTAATTTCAATAGTAACATCATTGGCTACAAAGATATCTGA
TGAACTTGTAAATGTGGAGACAGTAAAGTTAAATGTATAGA
> BF01060B2H10.f1      220
AATTANNNNTAACTATTTAGCGTAATGCGACTGCGATCGACTGTTCTCATTGTAGTTATT
GTGAATTTTTATATTATTAAATAATAAACCATCATGTATTGGATAAGGTTTCTGTGTCGG
CTTCGTTCGGTAGAGTATTTTATGCACATATTGTTCTTATTAATCTAACTGTCTTAAATT
TTTTTTAGATTTGATGTTATTAAAAAAAAAAAAAATCGGT
> BF01060B2G09.f1      773
TAACGTGGTGCAGGGCGCGATGTACGCCTTCCCCAGGATCACGCTTCCCCCGAAGGCGAT
CCAGGCAGCCAAGGAGAAGAACATGGCGCCGGACGTGTTCTATGCCTTCAGACTGCTGGA
GGAGACAGGCGTGTGTATAGTCCCCGGGTCTGGGTTCGGGCAGGCGCCGGGCACGTTCCA
CTTCCGCACCACCATCCTGCCGCAGCCGGACCTTCTCAACACCATGCTGGAGAACTTCAG
GAACTTCCACAAGAAGTTCACTCAGGAGTACGCCTAGAACAAGACGACACGAGTACACGA
GCACTACGCGCCCACAGACTACAGCTCATCATCCTTAAACCCTCGCTCACAGTAGGAACA
GCTACGGTCTATGGACGAACACTCCGGATGTAGTGTGATGATGTACAGGTGTTGTGAGGG
TGCAGGTCCAGCTAATGTAACATCAGTAGAGCGAGGGTCGCGTGGGGGCGGACTAACTGA
ATGTTCCCTACTATTTCAGTTAGGTTTTGCCCACACCGGGTCTGTTCCGGCGAGTGTTCC
GACTAGAGATTATCTTTTTTAAAAAGTTCAAACATTTACTGGAAGCCGCTAAGTCGGTTA
CTCCCTACAGATGTCCCTAGTGTAAAGCTCACGGGACCTTAGTATTATCTCCGTCAGTTG
TTCAGTTTCCAATCACCCTGTATATTGTTTATGTTTGTATAAATATCTGTTACTGATNNN
AAATGATTGTTTTAAGGNTGTATATATATATTGTNTTTTTGTTATATTTTACG
> BF01060B1H03.f1      737
CACGACCTGGGCGTGGGCATCACGTTGGGTGCTCACCAGTCCATCGGTTTCAAGGGCATA
TTGCTTTTCGGCACGCCGGAACAGAAGCAGCATTACTTACCGCGCGTTACGGGCGGAGAA
TATGCGGCTTTCTGCTTGACAGAGCCGTCGTCGGGCTCCGACGCCGGCTCCATTAAAACG
AGAGCAGAACTGTCTCCTGACGGGAAGCACTTCATTCTAAATGGATCCAAAATTTGGATC
AGCAATGGTGGAATCGCTGAGATCATGACCGTGTTTGCTCAAACACCCGTCGAAAAAGAC
GGAAAAAAAGTTGATAAAGTGACGGCTTTCATTGTGGAACGATCGTTTGGCGGCGTATCG
TCGGGTCCTCCCGAGAACAAGATGGGTATCAAGTGTTCAAATACCACGGAAGTGTACTAC
GAGGACGTGCGGGTCCCGGTAGAGAACGTGCTGGGCGGAGTCGGGAACGGGTTCAAGGTG
GCCATGAATATCCTCAACAACGGCCGCTTCGGCATGGCGGCGGCGCTCGGCGGCACGCAG
CGCGCCGCCCTGCGGCAGGCCGCGGAACATGCCGCCACTAGGGTTCAGTTCGGTAAACGG
CTCTGTGAGTTCGGTTCCGTCCAAGAGAAGCTGGCGCGTATGGCGATGCTGCAGTACGTG
ACGGAGTCGCTCGCCTACATGGTGAGCGGCAACATGGACGCCGGCCACCAGGACTACCAC
CTTGAGGCGGCGGTGTC
> BF01060B1H01.f1      757
TCGCTTTCATTGACATACCAAAAGTAACACTCCAGAACCACAAACCCATCGAAGGTAAAT
TATACCAACTGGATTGCGAAATACCGAACAGCTATCCGAAACCGGAAATACAGTGGATCT
ATCAATCCGTATCCGATCCGAGCATATCAAGGAATATCCTAGATAAACGTATCACGCTAT
CTCCGAATGGTGTGCTGTATTTTTCTAACGTAACAAAGGAAGATACGAGCGCTGATCATA
AATACGTGTGTGTTGCAAAGACACCAGCCCATGATGGTGACGTGGTCTTGGCGGAACACG
TCATGGAAGACGTGCAGCCCAGCAGCGGGTCCAACAGCGAGCTGGTGCTCCAATATGTCA
GTAATGATATTGTCGGCCAAGTTGGAAAAGTCACTATGATATATTGCATCTATGGCGGAA
CTCCACTCGCCCATCCCGACTGGTACAAAGATGGCAAGAACGTAAACAATAGTCCCAAAG
ACCGCGTCACCAGATATAACCGGACAGCTGGGAAGAGGCTCCTCATCAAGGAGACCTGGT
TAGAGGATGAAGGGAACTACACCTGCATCGTGGACAATGAGGTCGGGAAGCCTCAAGAAC
ATACGATCAGCGTTCGCGTCGTCAGTGCACCAGAGTTCACTAAGAAACCGGAGCCGAAAG
ACAGCACTGTATCCGGCAGGGATGTGACGATACCTTGCCAAGTTGCAGCACTTCCGGTTG
CCAAGATAACATGGACTTACAATGCTAAAAGTTTACC
> BF01060B1G09.f1      810
ATGGTTGACGTGGTGGCGCGTGTCGGGCGGAGAGCTGGTGGCTCTGTTGGCGGCGCTTAA
GGAACTAGACTCGCCACTTGCCGACGGGTCGCCGGCCGCCTTGCAAAGAGCACAGCTCGC
ACAGCTCAGCGATAGAATGGCAGACGCTGAAATAAGATGCGCCGCGCTGCAAGCTGACGC
CGACCTGTTGAGGACACTCGCTGGAGGCGCCGGCCGCGCGCTCTCCTCCGCCGCCCCCGC
GCTGGCGTCGGCCGCTGACACGCTGGCTCAGCTCTACCACCACGTGTGCGCCGTCAACGG
CACTCAGCCCGAGCGTCTGCTGTTGGAGCACGCCGGACAAAACGACGTTACAGACGGGTC
CGGCCGTGTGGATGAGGAGGCGTTGGCGCTGGCGGCGGGCGAGCTGGAGGGTCTGCGGGC
GGCCGGCCTCGTGGCCAGGCATGCTGATACACTGCTCGACCAACTCACACACCTGAGGGC
GGCACTGGACACCGCGCTGGACTCTAGACATAGACACCAACCAGTGATGGAGAGCAGCGA
CCGCGGGGCGGAGCTAGGCGAGCTGCAGGAGCAAGTTATCAAGCTGAAATCTCTCCTGTC
GACCAAGAGGGAGCAGATCGCCACTCTGAGGACCGTGCTCAAGTCCAACAAGAACACCGC
CGAGGTCGCTCTCGCTAACCTCAAGTCCAAGTACGAGACGGAGAAGACCATCGTCACGGN
NNCCATGCTCAAACTCAGGAACGAGCTGCGCCTGCTGAAGGAAGACGCCGCCACCTTCTC
CAGTCTTCGCGCCATGTTCGCGGCCCGCTG
> BF01060B1G08.f1      649
AGCATTACTTACCGCGCGTTACGGGCGGAGAATATGCGGCTTTCTGCTTGACAGAGCCGT
CGTCGGGCTCCGACGCCGGCTCCATTAAAACGAGAGCAGAACTGTCTCCTGACGGGAAGC
ACTTCATTCTAAATGGATCCAAAATTTGGATCAGCAATGGTGGAATCGCTGAGATTATGA
CCGTGTTTGCTCAAACACCCGTCGAAAAAGACGGAAAAAAAGTTGATAAAGTGACGGCTT
TCATTGTGGAACGATCGTTTGGCGGCGTATCGTCGGGTCCTCCCGAGAACAAGATGGGTA
TCAAGTGTTCAAATACCACGGAAGTGTACTACGAGGACGTGCGGGTCCCGGTAGAGAACG
TGCTGGGCGGAGTCGGGAACGGGTTCAAGGTGGCCATGAATATCCTCAACAACGGCCGCT
TCGGCATGGCGGCGGCGCTGGGCGGCACGCAGCGCGCCGCCCTGCGGCAGGCCGCGGAAC
ATGCCGCCACTAGGGTTCAGTTCGGTAAACGGCTCTGTGAGTTCGGTTCCGTCCAAGAGA
AGCTGGCGCGTATGGCGATGCTGCAGTACGTGACGGAGTCGCTCGCCTACATGGTGAGCG
GCAACATGGACGCCGGCCACCAGGACTACCACCTTGAGGCGGCGGTGTC
> BF01060B1G07.f1      779
GATTGGTTATCGGCAGAGGACGCGTTCGGCGGAGGGGACGAGGAAGGCGGGGCGAGAGGG
GAAGGGGGAGAGGGGCTGCACGTCCAGGGGGCGGGGGTGGGGGCGGGAGGGGTCGCCACC
GCCCTGCTGGTGGTCATGGCGTCGCTCGCTGCCGGGACGCTTGGTGTGATGGTGTACAGG
AAGCGTCGTGATTACACTCCCCTCGTCACCGGCGAGGATCTGAAGCTCCTCAAGCGCCCC
TACACCGAGCTGAGGTCTATCAACGGAGCCTCGGACACGAGACTGCGGTGAATATGAACA
CACCTCGCCACCGACTACACCTCTGATACCTCACTGACCAGACACACACCACTCGACATA
TAGAGATGTCACACATTACATCCGCCACAAACGCTGTAGCGTGTCGGCACCGACCGCTGG
AAAGGTCACACACACAGTAAGCTGCTCAACAGTGGATGCTCATCAGAAGTATACTATCAA
AGTGATAATTTATAATTAGATTAAATATATTATAACGGCGTCGAGAAATGAAACCGTCTT
CGTGATGAGGAAGGTTCTTCAGAGAAATCTGTAATAGTTTAATTTAGTCGAATTGACGGA
ACGAATGTAATGTGAGGTGCTTCCAAGATCACTCTGAGCAGACTGAACTCAAGGAGTCAA
AGGGATTTTAGGTAAAATTCATCTGAACTCATTACGTTAATACAACTCATATTATAATAG
AGCTTAGACTTTTTGGCAAATTTCATGTCTGGAACCGATTCTCATTATATCGAGTTGGC
> BF01060B1E02.f1      789
GAATATNNNCTCCTTGCAGTGTATCTATGTTTAAGTTTCAAATTTTATTATTTCATTAAG
TTTCGAATTATCAGCAATGATGAAGACTGCGGTAACAGTCTTGCAAGAGTTAATGTTAAA
ATTAGGTTTAGTGCCAGAATATGAATGTGTGTCTCAGTCAGGCCCCCAACATCAAGCAAT
GTTTGAATATCGTTGTACCGTATATGGTTGTGATGCTTCTGGTCTTGCTCGTTCTAAAAA
AGAAGCTAAGCAGGAAGCAGCACGATATATGTTGCAAAAGCTATTCGCGCGTGGTCTGAA
TGTGCCTGCCCCTTATGCCACAATGCCATGTGAACAAGAGCGGCCATCTTCACCTCCATC
TCCCAACAACAATCCTGCTCTTGAGCCAGGCCCTTCAGCAGCTACGGGAAGGAGCACACT
GCCACTAGACACTCGAAGCTATGTTGCACTATTGAAGGAGCTAAGCGAACAGTATCATCT
TGGAGAGCCACAGTATGAGCTCGTTAGCGACACAGGTCCTGCCCACCATCGTCACTTCAG
CATTCGCGTCAGTTTGGGCTTACACTCGCGACAGTGTACATCCACAACAAAAAAAGCAGC
CCGTCAACTTGCAGCAGAACAACTATACACCTATCTTCGTGATAACCTTTCTAGACTCAC
TGGCGACTTTGTTGAGGAGGAAGCCTTGGCGCGTGCTCTCGAGAAATCCTTAAAGAAAAA
GGAAGCAGCCGCTGGAAGTGAGACTCCTAACAAAGGTTGTAACATGGACACTGCCATGAA
TCGTTTCGC
> BF01060B1B12.f1      771
CAACCAGTGAGGTCATAGTCCAGAATATTAAATTTGTAAAGGTTCTGTAACAGGAAAAAA
GCAGTTCTCAACAATGGCTAACAACTTAAACGAAAGCCTGCTTAACGTACCCGATTCCGA
CGAAGACGAAGGCCTGTTGAATTTTAGCCAGTATTACTTCAAGGAGTGGTCTGAAATCGA
GGCGCTTTACAAGTTGACAATGTACAATGAGAGCCTCAATGACAAGGAGGAAGACTCGGG
TGCTGCTGAACATCTCAATCCGAAGATGACTCTGACATGGATAAGGATTCTGGTGAGGAT
GAAGAAGAGGATTACATTGAGCAGCTTGGCAACGAGTTGGACAATATGATACTCTCCAAG
CCGAATCTGTTGTATGAGAATCCGATGAGGGAGAACAGCCGCTTCCAGATTTATTCATTC
TGTAACAACAGAGTGACTACGGGCCAGTGCTGGACCTGGAAGCCAGATCAAATGGATGAT
GATTCCTATGAATCTTCTTCTTCTGATGACGAGACGTCCTCGCTTTCAGACTAAATTATT
AATCTTCAATTTCATACATGTGAGTAAGGTTTGTGTACTTGGGCAAATGGACGTAAATAT
TATTGGATATTTAAATCCATTTGCTTATGTAAAAAACCTTATCTTGCAGAACCCTTCCCT
ACGATACAAGTCATTAAAATGACTGTATTTTTTAATATTTATTTTAAAAGCTTCAACTTG
CTAATATCTGGGTCATCTTTGAAGCTTTTAAAAAAAAAAAAAAAAATGGGT
> BF01060A2H08.f1      771
AACTCGTTCCTCCGGTCGAGAAGTTCTTTCAGGAGGTGAACGATCCGGCCAAGAACGACG
CGGACGCACAGATCGAGCAGGCTACTCTGTCGGGACTGTGGGATTTGGGTGCCTTCGGTC
TCCAGGTGCCGACGGACTTGGGCGGACTGGGACTATCCAATACGCAGTACGCGCGGCTAG
TGGAGGTGGTCGGCGCTCACGACCTGGGCGTGGGCATCACGTTGGGTGCTCACCAGTCCA
TCGGTTTCAAGGGCATATTGCTTTTCGGCACGCCGGAACAGAAGCAGCATTACTTACCGC
GCGTTACGGGCGGAGAATATGCGGCTTTCTGCTTGACAGAGCCGTCGTCGGGCTCCGACG
CCGGCTCCATTAAAACGAGAGCAGAACTGTCTCCCGACGGGAAGCACTTCATTCTAAATG
GATCCAAAATTTGGATCAGCAATGGTGGAATCGCTGAGATCATGACCGTGTTTGCTCAAA
CACCCGTCGAAAAAGACGGAAAAAAAGTTGATAAAGTGACGGCTTTCATTGTGGAACGAT
CGTTTGGCGGCGTATCCTCGGGTCCTCCCGAGAACAAGATGGGTATCAAGTGTTCAAATA
CCACGGAAGTGTACTACGAGGACGTGCGGGTCCCGGTAGAGAACGTGCTGGGCGGAGTCG
GGAACGGGTTCAAGGTGGCCATGAATATCCTCAACAACGGCCGCTTCGGCATGGCGGCGG
CGCTGGGCGGCACGCAGCGCGCCGCCCTGCGGCAGGCCGCGGAACATGCCG
> BF01060A1B12.f1      719
TATTCATACTTTATCCCATTCATGATCCACATCAATCAAACGTCCCAATCTCATCGTAAC
ATCCGACCTCATTTCGTTATTTATCACATCTAATCGACGTGGAGTTGGTGTGAGTTCAGC
CATTTTGTTTTTGACCTAATATATCGGTAACATGTAAGAATAGTATTAGGTGGTGACACG
CGCGTGTGCACTAATTCCGTTTACTCAATCGTACCTTTGAAAAGCCTCACGTACTTCGAT
TCAGACGGTCCTATTGTGTAATAAGATTTTAGGTAAAACAAAATAACATTTAAACTTTAA
ACACAGCCTGTAAACTTAGTATTTATAAATGAACACGTGATTTTAATTTTAATACAAACA
TATAAATCAACATTATGTGTGAATACATTTATATTATATGAGTTGACTCTCAATCTGTTC
AGGCATTCGTGTCTTACAGATGTATGTCTTATAGTCGTATAGCTTGCATATAAAACGTCA
AAGTAACCCAGGAATAGTAATTAGTATTAACTATTATAGCGTAATGCGACTGCGATCGAC
TGTTCTCATTGTAGTTATTGTGAATTTTTATATTATTAAATAATAAACCATCATGTATTG
GATAAGGTTTCTGTGTCGGCTTCGTTCGGTAGAGTATTTTATGCACATATTGTTCTTATT
AATCTAACTGTCTTAAATTTTTTTTAGATTTGATGTTATTAAAAAAAAAAAAAATCGGT
> BF01060A1B01.f1      699
GCGGCGGCGCTGGGCGGCACGCAGCGCGCCGCCCTGCGGCAGGCCGCGGAACATGCCGCC
ACTAGGGTTCAGTTCGGTAAACGGCTCTGTGAGTTCGGTTCCGTCCAAGAGAAGCTGGCG
CGTATGGCGATGCTGCAGTACGTGACGGAGTCGCTCGCCTACATGGTGAGCGGCAACATG
GACGCCGGCCACCAGGACTACCACCTTGAGGCGGCGGTGTCGAAGGTATTCGCGTCAGAC
TCCGCGTGGAAGGTTGTGGACGAGGCGATCCAGATCCTCGGAGGTATGGGCTTCATGAAG
GCCACGGGGCTGGAGCGCGTGCTGAGGGACCTGCGAATCTTCCGCATCTTCGAGGGAACC
AACGATATCTTGCGGCTCTTCGTCGCACTCACGGGAATTCAGTTTGCGGGCTCGCACCTC
CAGGAGGTGATGCGTGCCTTCAAAAACCCGACAGCGCATCTCGGACTCATTTTTAGCGAA
GCCGGCAAGCGCGCCGGACGGGCCGTGGGGTTCGCGCGGGGCGCGGATCTCGACCCGCTG
GTGGCGCCGGCGCTCCGCCCCGCGGCGAGGGAGCTGGCGCGCCGGGTGTTGGAGTACGGG
GCGTGTGTCGAGGCCGCGCTCCGTAAATACGGCCGCGGCGTGGTCGACGAGCAGCTCGTA
CTGAACAGTCTGGCGGCCGGCGCCATCGACGCCTACACG
> BF01060A1A11.f1      684
TCCAAAATTTGGATCAGCAATGGTGGAATCGCTGAGATCATGACCGTGTTTGCTCAAACA
CCCGTNNAAAAAGACGGAAAAAAAGTTGATAAAGTGAGTACGGAATGGCACAAAGGTGAA
TTAAGACATGTAACTAGGGTGTATGCGGTCCGTTCTTTTGTGTTGTAGGTGACGGCTTTC
ATTGTGGAACGATCGTTTGGCGGCGTATCGTCGGGTCCTCCCGAGAACAAGATGGGTATC
AAGTGTTCAAATACCACGGAAGTGTACTACGAGGACGTGCGGGTCCCGGNNNNNNNNGTG
CTGGGCGGAGTCGGGAACGGGTTCAAGGTGGCCATGAATATCCTCAACAACGGCCGCTTC
GGCATGGCGGCGGCGCTGGGCGGCACGCAGCGCGCCGCCCTGCGGCAGGCCGCGGAACAT
GCCGCCACTAGGGTTCAGTTCGGTAAACGGCTCTGTGAGTTCGGTTCCGTCCAAGAGAAG
CTGGCGCGTATGGCGATGCTGCAGTACGTGACGGAGTCGCTCGCCTACATGGTGAGCGGC
AACATGGACGCCGGCCACCAGGACTACCACCTTGAGGTCTGTGACACGAGCTGCTGCGGC
CGACTGGAGTGTTCAGTGACAGAGTAAGACGCTCGCGTGTTCACAGGCGGCGGTGTCGAN
NGTATTCGCGTCAGACTCCGCGTG
> BF01059B2H04.f1      225
ACAAAACNNNNCTCCGACGTCACGAGGTGAGAGTAATGAAACACGCATTNNNNGTCGCGA
ACCAGNNGAGCGAATAAGCTGCTTAAATCTTAAACGTCGGACACAAGCCAGAGGAATGTA
AACACAAAATTTTATTGCCATATTTAAAAAATGTATATTATATATAATTTTTATTTTTAA
ACATGGCAACATTTAATGGTGTCATGTTTAAAAAAAAAAATCGGT
> BF01059B1E03.f2      847
GGACAAGCACTNNAACGCCTGCAACGAGTTCACCACACACGTCATGAACCTGTTACGAGA
GCAGAGCCGCACCAGACCCATCACTCCCAAGGAAATAGAGCGCATGGTGCAGATCATACA
CAAGAAGTTCAGTTCCATTCAGATGCAGCTGAAGCAGTCCACCTGCGAGGCCGTCATGAT
CCTGCGTTCTCGTTTCCTGGACGCTCGCAGAAAGCGGCGCAACTTCAGCAAGCAGGCGTC
CGAGATCCTGAACGAGTACTTCTACTCGCACCTGTCCAACCCCTACCCCAGCGAGGAGGC
CAAGGAGGAGCTGGCGCGCAAGTGCGGCATCACCGTCTCCCAGGTGTCCAACTGGTTCGG
CAATAAACGTATTCGCTACAAGAAGAACATCGGCAAGGCGCAGGAGGAGGCGAATCTGTA
CGCCGCCAAGAAAGCCGCTGCAGCGGGGGCGTCACCGTACTCGATGGGCGCCGCGTCGGG
GACGGCCACCCCCATGATGTCTCCGGCGCCCACGCAGGACTCCATGGGGTACGCCCTGCC
GGCGGCCGGCTACGACCAGCCTCAACCACCATACGACACCTCCATGTCCTACGACCCCAT
GCATCAGGACCTGTCGCCTTAGGCGCCGCGGCCGAGCCGTTTCCTCGGACTCTCCGTCTC
CGTACTACCGGCGCCGGCGGTCGTCTTAGATATAGAACCTTGTATACTACTTACTCTATG
CGTCTACACGATTCCTACACATTTTCTATTTTGTGTTGTGACATGTGTGGTCCTCTGTAT
TAAAGTGAAGAGTATTTATTTCTATCGAAGCACTNNTTNGTTACGATCTGTTATAGGGAG
GGCAGCT
> BF01059B1D01.f2      790
TCGGTCTCCATGTGCCGACGGACTTGGGCGGACTGGGACTATCCAACACGCAGTACGCGC
GGCTAGTGGAGGTGGTCGGCGCTCACGACCTGGGCGTGGGCATCACGTTGGGTGCTCACC
AGTCCATCGGTTTCAAGGGCATATTGCTTTTCGGCACGCCGGAACAGAAGCAGCATTACT
TACCGCGCGTTACGGGCGGAGAATATGCGGCTTTCTGCTTGACAGAGCCGTCGTCGGGCT
CCGACGCCGGCTCCATTAAAACGAGAGCAGAACTGTCTCCTGACGGGAAGCACTTCATTC
TAAATGGATCCAAAATTTGGATCAGCAATGGTGGAATCGCTGAGATCATGACCGTGTTTG
CTCAAACACCCGTCGAAAAAGACGGAAAAAAAGTTGATAAAGTGACGGCTTTCATTGTGG
AACGATCGTTTGGCGGCGTATCGTCGGGTCCTCCCGAGAACAAGATGGGTATCAAGTGTT
CAAATACCACGGAAGTGTACTACGAGGACGTGCGGGTCCCGGTAGAGAACGTGCTGGGCG
GAGTCGGGAACGGGTTCAAGGTGGCCATGAATATCCTCAACAACGGCCGCTTCGGCATGG
CGGCGGCGCTGGGCGGCACGCAGCGCGCCGCCCTGCGGCAGGCCGCGGAACATGCCGCCA
CTAGGGTTCAGTTCGGTAAACGGCTCTGTGAGTTCGGTTCCGTCCAAGAGAAGCTGGCGC
GTATGGCGATGCTGCAGTACGTGACGGAGTCGCTCGCCTACATGGTGAGCGGCAACATGG
ACGCCGGCCA
> BF01059B1B10.f2      793
GGACGGTGATGACTCCGGCTGGCCGCGACCTGACTCCTCCGCCGCGCCGTCTACCACCAC
ACCTACCACCACCACCACGACCACCACCACTACGCCGGCTTCCACCGCTACCTCCGACCC
CTACTTCTCTCACTTCGACCCTCGCACCGAACACCAGAGCTACAAGGACGCCCAGCAACG
ACTCGAGGAGACTCACCGCGAGAAGATTACTAAGGTGATGCGTGACTGGTCTGAACTAGA
GGACCGATATCAACAGATGATGACCTCTGACCCCGCTGCCGCCCAAAGCTTCCGCCAACG
CATGACCGCCAGGTTCCAAGCCAACATTCAGGCCCTCGAAGAGGATGGTGTATCTGAACG
TCGCCGTCTGGCCGCCCTTCATCAGCAACGAGTGTTGGCTCACCTGGCACAAAGACGACG
CACCGCCCTCTCGTGTTACACACGGTCCCTGAAAGACGCTCCTCCCAATGCCCACCGCGT
CCAGAAGTGTCTTCAGCGTTTGGTCCGCGCCCTCGCCGCCGAGAGATCAGGAGCGCTGGC
CGCCTGGCGCCGTGCTGCTTCAGCCGGCCGTGAAGCCGCTGCCGCTGAACGAGCGAGTGC
TGTGGACAGACTGCAGGACGCCGACCGCGCTCTCCAACGGGCGTTAACGTCCCTCCGCCG
CCGCCCGCACTTGTACGCTAGCATCGGAACTGCTATCGAGGACTACGTTCAGTCCATGCA
GTCCAAGGACGACATGGCCGTCTCCCTGATGTCGATGACTCCTGAGGCTGAGGAGCTTCT
TCTGGACCGTATC
> BF01059B1B02.f2      792
CCGTTGCTGTCGCCGTTGCTGTCGTGAAAAGCCTCATGTACTTCGATTCAGACGGTCCTA
TTGTGTAATAAGATTTTAGGTAAAACAAAATAACATTTAAACTTTAAACACAGCCTGTAA
ACTTAGTATTTATAAATGAACACGTGATTTTAATTTTAATACAAACATATAAAACAACAT
TATGTGTGATTACATTTATATTATATTAGTTGACTTGCAATCTGTTCAGGCATTCGTATC
TTACAGATGTATGTCTTATAGTCGTATAGCTTGCATATAAAACGTCAAAGTAACCCAGGA
ATAGTAATTAGTATTAACTATTATAGCGTAATGCGACTGCGATCGACTGTTCTCATTGTA
GTTATTGTGAATTTTTATATTATTAAATAATAAACCATCATGTATTGGATAAGGTTTCTG
TGTCGGCTTCGTTCGGTAGAGTATTTTATGCACATATTGTTCTTATTAATCTAACTGTCT
TAAATTTTTTTTAGATTTGATGTTATTAAAATTTTATCTTAAATATTATACCGCATATAC
GTTTCAATGTTTCTTCTATGTCTAGATGAATTGTATTCGTATTTTACGCCGCTTCTAAAT
GAGTGGGATTTAAATTTGAAATTAATAATAATAATAATAATCTTGAAGTAAACGACAGCA
GTTGTAGTTTTTCGTATTTAAACTCTTTGTAGTTATGGCAGTATTCCGTATATTGAGTAG
TTTGTATTATATAAATATTAATTATATAAAATTATAATTTAACATTTCTATCTTAATATC
TCGTACTAATCT
> BF01059B1A06.f2      546
GCTCGCCTACTGGTGAGCGGCAACATGGACGCCGGCCACCAGGACTACCACCTTGAGGCG
GCGGTGTCGAAGGTATTCGCGTCAGACTCCGCGTGGAAGGTTGTGGACGAGGCGATCCAG
ATCCTCGGAGGTATGGGCTTCATGAAGGCCACGGGGCTGGAGCGCGTGCTGAGGGACCTG
CGAATCTTCCGCATCTTCGAGGGAACCAACGATATCTTGCGGCTCTTCGTCGCTCTCACG
GGAATTCAGTTTGCGGGTTCGCACCTCCAGGAGGTGATGCGTGCCTTCAAAAACCCGACA
GCGCATCTCGGACTCATTTTTAGCGAAGCCGGCAAGCGCGCCGGACGGGCCGTGGGGTTC
GCGCGGGGCGCGGATCTCGACCCGCTGGTGGCGCCGGCGCTCCGCCCCGCGGCGAGGGAG
CTGGCGCGCCGGGTGTTGGAGTACGGGGCGTGTGTCGAGGCCGCGCTCCGTAAATACGGC
CGCGGCGTGGTCGACGAGCAGCTCGTACTGAACAGTCTGGCGGCCGGCGCCATCGACGCC
TACACG
> BF01059A2H02.f1      867
GAGGTCTTCAAGGTCGGTTACTCTGGTATGTTGGACGAGGAGGCAGCCTATAGTTACCGT
ACATTCGTTTATCTGGCTGCATCAGCGTCCGCTGAGTTCTTCGCTGATATCGCCCTCTCA
CCGCTGGAAGCTGCTAAGGTGAGAATCCAGACTATGCCTGGATTTGCGACCACCCTCCGT
GAAGCCTGGCCCAAGATGGTCCAAAATGAAGGTTTCGGCACCTTCTACAAGGGCTTGGTG
CCATTGTGGGGACGACAGATACCATACACTATGATGAAGTTTGCCTGCTTCGAGAAAACG
CTAGAGATTCTATATAAGTATGTAGTGCCCAAGCCACGAGAACAGTGCACAAAGGGAGAG
CAGTTGGTTGTTACATTCGCTGCTGGTTACATAGCCGGTGTGTTCTGCGCTATTGTGTCA
CATCCCGCTGACACTGTCGTCTCCAAACTCAACCAGGACAAGACAGCGACCGTTGGCTCT
ATAGTCGGTAAGCTCGGCTGGGCCGGAGTGTGGAAGGGGCTCGGACCTAGGATCATCATG
ATCGGTACACTGACCGCTCTCCAATGGTTCATATATGACGCCGTTAAGGTATACCTGAGA
ATGCCACGACCACCTCCAGCCGAGATGCCAGAGTCTATGAGGAAGAGACTAGAGGCTGAA
GAAGCTGCTAAGTCTAAGTAAAATAGTACAATAGAACCAGGGCTGCCACCTGACGCTATC
CAGAAATAAAATCTACGGCACATTGCTAACGAATAAATGAAAAATACTCCACCGGCTGGC
AGCCCTCGACTTAACTCGAGTATGTGTTAACAGAATCATGAGTATTTATTACATTGATTG
ATATTATTTATTGTATAATGCATCCGT
> BF01059A2F08.f1      779
TGACGCCGCTGCAGCCCGCCCTACATCAGAACATACCTCTCAACCAAAATCTCATGGGTC
AAAACCTAGGACAGAACTTAGGTCTAGCGGGTCAGAATTTAGGCTTGGCTAGTCAGAACT
TGATGGGCGGGCAGGGTATGATGGGACAGAATATGGGGCTGATGGGACAGAACCTGGGAC
AGCTGGTGGCGCAGAGGGCCGTGCACCACGCTCTGGCTAGAAGAGCCGTCGACATGGAAG
TCGGTATGACGAACGTGAACTCTACCGGCTCGACTCAGCCGAGCACGCCCAACAAGAGTC
AGTCCTACACGGAATACATGATGACGTTTCAGAACAAACTAGCCTCTATATCTAACAGCG
GCCCGGTGTCTCCGCAGTCTCCCTTAGAGTACAGTCCCGCGCTGTCTCCCACACAACGAA
GACTCGCCGGGCTTAAGCAGGAGGTCGTAGATTGTGCCGGAGGTGCCGAGGGGCCCGCGG
CGGGGGTCCCGGGGCCGGCGGGGGGCTCCGTCGACACGGACGTGGCGTCGCACGCCGACC
GGCTGGCTCACCTCGATCATGAGCTCAGCAAGATAAGCCTACACTACAAGCACTCGGCCC
CCAAGGATGCGTTCAGCGACCAAGGAACGGATGAAATGTTGGCGGCGGAGATCCCCGACT
CCGGCACCACATATGACGACAAGCGCGGCGTCCGGTTTCACGTGTCTCGTGCCGCCCCGC
TCAGGAACTACGCTCTGTGTCGTCTCCTACCGGACAACGGTAAGGACAAGCTCGATCTA
> BF01059A1D05.f1      310
AACAACTAATACTGCGAGTATGTACAAGTACGCTCTCATAGTGACGGCGCTGTTCGGTCT
TACCGTCTGCGAGGAGAGACCTCATAAGACCCAGTATGTTGACCCTTTCGCGATGATCGA
TCGGCATCTCACGCATTCCCTCGCCTACCATTACCTGTGGCCGTGGAGTCAACTCATCAG
AGCCGCGGCGGCTCTGGACGTAGAGGAGAGTTTGGAAGACCCACAGATTATCTCTGACTC
GGAAAAATATCAAGTCAATCTCAGTGTCCGGAGATTTACTTGATATTTTTCCGAGTCAGA
GATAATCGGT
> BF01059A1A05.f1      743
AACTCGAGGGCGAAGCGCACGCCCGAATCTTCGATAACCGCGACCGACGCGCCGCGCGCC
CGCGGCAAGCTCAACCGCCATGTTTGACGTTTTCGGCTCCGTTAAGGGCCTCCTCAAGCT
CGATTCTGTGTGCATCGACAACAATGTGTTCCGTCTACACTACAAAGCCACTGTGATCAT
TTTGATTACGTTTTCTCTCCTCGTCACCTCGAGGCAGTACATCGGGGACCCTATAGACTG
CATCGTCGATGAGATACCGTACGCCGTTATGGACACCTACTGCTGGATATACTCTACCTT
CACCATACCGAACCGGCTCGTCGGACGCGTTGGAAAGGACGTCGCTCAGCCCGGCGTTGC
ATCACACGTCGACGGACAAGACGAAGTTAAATACCACAAATACTACCAGTGGGTGTGCTT
TGTGCTGTTCTTTCAAGCTATTCTCTTCTATGTGCCACGCTATTTGTGGAAGACATGGGA
AGGAGGACGTGTTAAAATGCTTGTACTAGACCTCAATTGCCCAGTGGTCAGTAGCGATTG
TAAAGCGGATCGAAAGAAGTTACTAGTGGACTATTTTCATACTAACCTCCACACGCAAAA
CTTTTACGCGTTCCGTTTCTTTATTTGTGAAGTACTGAACTTTATAAACGTGGTGGGACA
AATTTATTTCATGGACTTTTTCCTAGACGGAGAGTTTTCGACTTATGGTCGGGATGTCGT
CCGCTTTACAGAGATGGAGCCAG
> BF01058B2G09.f1      789
GGTGATTTATATAGGGGGAGGTCGTAGATTGTGCCGGAGGTGCCGAGGGGCCCGCGGCGG
GGGTCCCGGGGCCGGCGGGGGGCTCCGTCGACACGGACGTGGCGTCGCACGCCGACCGGC
TGGCTCACCTCGATCATGAGCTCAGCAAGATAAGCCTACACTACAAGCACTCGGCCCCCA
AGGATGCGTTCAGCGACCAAGGAACGGATGAAATGTTGGCGGCGGAGATCCCCGACTCCG
GCACCACATATGACGACAAGCGCGGAGTCCGGTTTCACGTGTCTCGTGCCGCCCCGCTCA
GGAACTACGCTCTGTGTCGTCTCCTACCAGACAACGGTAAGGACAAGCTCGACCTATCGC
AAGGCCAGTTTTCGAGTGACAACGCACTGGACGAGCTGTCGTGTGATAACACCTCCCTGT
GCGAGGAGACCGCGGACGGAATAGACGGAGGAGCGGGCAGGGAGGGGGAGGGAGAGGGAG
ACGAGCTGGGCGGGGACTGCGACACGTACGTGCTGACGGACAGGGCGCGGGCGAGGTGCT
ACATGCTGGAGGACGCGCTGGCTGACAGGAGACACGTCATACTGGACCCGGCGCCCAGGA
GCGAGGTGCTGAGTCCCGGTGAGGCGTGCGAGGAGCGCGACCGGAGTTACTTGATAGTGG
ACCCGGCCAGGGACGTGACCTGCACCGTGCTGGCGAGGACGCTGAGGCTGGACGGCGATC
CCGCCTTCACCGCCTTCAGNGAGGAGAGGCACCGCGCGCCGCCCGACATCAGCGGGGCGC
CCGTCAGCG
> BF01058B2A01.f1      791
CCGTTGCTGTCGCTTTCAGGAGGTGAACGATCCGGCCAAGAACGACGCGGACGCACAGAT
CGAGCAGGCTACTCTGTCGGGACTGTGGGATTCGGGTGCCTTCGGTCTCCAGGTGCCGAC
GGACTTGGGCGGACTGGGACTATCCAACACGCAGTACGCGCGGCTAGTGGAGGTGGTCGG
CGCTCACGACCTGGGCGTGGGCATCACGTTGGGTGCTCACCAGTCCATCGGTTTCAAGGG
CATATTGCTTTTCGGCACGCCGGAACAGAAGCAGCATTACTTACCGCGCGTTACGGGCGG
AGAATATGCGGCTTTCTGCTTGACAGAGCCGTCGTCGGGCTCCGACGCCGGCTCCATTAA
AACGAGAGCAGAACTGTCTCCTGACGGGAAGCACTTCATTCTAAATGGATCCAAAATTTG
GATCAGCAATGGTGGAATCGCTGAGATCATGACCGTGTTTGCTCAAACACCCGTCGAAAA
AGACGGAAAAAAAGTTGATAAAGTGACGGCTTTCATTGTGGAACGATCGTTTGGCGGCGT
ATCGTCGGGTCCTCCCGAGAACAAGATGGGTATCAAGTGTTCAAATACCACGGAAGTGTA
CTACGAGGACGTGCGGGTCCCGGTAGAGAACGTGCTGGGCGGAGTCGGGAACGGGTTCAA
GGTGGCCATGAATATCCTCAACAACGGCCGCTTCGGCATGGCGGCGGCGCTGGGCGGCAC
GCAGCGCGCCGCCCTGCGGCAGGCCGCGGAACATGCCGCCACTAGGGTTCAGTTCGGTAA
ACGGCTCTGTG
> BF01058B1F03.f1      838
GAGGCGCCCNNNTCCGGCTAGACGCCCGAAGCCCGCCGGCCGCCGCCCGCCCACGCCGCC
CACGACGCCCACCGCCGGCGGACGGCGGCCCCGCGAGGTCGCCGGACACCCGGTGTCCCG
CCAGCTATCGTTCCACACCGTTTCCCTCGCGCTTTGATATTTCGACGTCTCCGGTCCCGA
TGATTTTGGATTGTTTTCGCCCGTCACGGCCCACCGCGAACAGATCGCCGGCCGGCCGCT
GGCGTTTTTATACGACTGAGGGAGGAGCGGAAGGTAGCAGGAGTCGACTCCTGAGGATTA
GTTAGTCGTAGTTCGATATCATAATTTTTAAAGTCGGTCATGACGCCACAGTATTTTAGT
ATCGTATGAACTATATTTAAGTTTCTCATAGACCTTAGCGTCGCCTCTCCGTGTCCACGG
CGCTATACGTGTCGGAGGTGATCATGTATCGTGTAATATTTTTTCGATATGTTTTTGGTG
GGAGTGTTCGCGGGTCGATCTGTTCCTGCGGGAGCATCACACCTAGTGCTGGAATCGATA
GCGCCGCCTCCCGTCCGCTGAGGGATGTGAGCATAACCGACGTAGGATGACCTCGGATCG
CGCACAGAGTCGACGGTCCGCCAGCTCAAGTGCCTGAACGTCCGCCCGGCCGGGGACGGC
GTCGCTCGTGTAGTACAGACACGGAACAGCCTTCGTAGCGTTTTATACACATATATATAA
AGTAGGGGGAGGCGCCGAGCGGACGGCGTGTGTCGGACACAAACTGCTTCTGTGATGTTT
CGCTCTAGTGATATCGATTATTCGTTTAGGCACAAATTATATCGATACCGTAAGTTAC
> BF01058B1D11.f1      832
ATCAAGAACATGCTGGAACGGCTCCGGGAACATGAGGAGCAGGTTCGCAAGGTGCGGGCG
GGCAACCAGGAGCGTTTCCAGCAGTTGGAGAGCGCTATACAGGACAAGCTGCAGCAGGCC
GCCGACCGCCGCTTACAGATCGAGGCGGAACAGAGGGAGAAACTCCGCAACCATGAGCGA
CGTGCGGAGCTGGTGCGGCAGAACAAGTCCGCGCGCGCCGAGAGTGAGGCGCCCACCTCC
GGCTAGACGCCCGAAGCCCGCCGGCCGCCGCCCGCCCACGCCGCCCACGACGCCCACCGC
CGGCGGACGGCGGCCCCGCGAGGTCGCCGGACACCCGGTGTCCCGCCAGCGATCGTTCCA
CACCGTTTCCCTCGCGCTTTGATATTTCGACGTCTCCGGTCCCGATGATTTTGGATTGTT
TTCGCCCGTCACGGCCCACCGCGAACAGATCGCCGGCCGGCCGCTGGCGTTTTTATACGA
CTGAGGGAGGAGCGGAAGGTAGCAGGAGTCGACTCCTGAGGATTAGTTAGTCGTAGTTCG
ATATCATAATTTTTAAAGTCGGTCATGACGCCACAGTATTTTAGTATCGTATGAACTATA
TTTAAGTTTCTCATAGACCTTAGCGTCGCCTCTCCGTGTCCACGGCGCTATACGTGTCGG
AGGTGATCATGTATCGTGTAATATTTTTTCGATATGTTTTTGGTGGGAGTGTTCGCGGGT
CGATCTGTTCCTGCGGGAGCATCACACCTAGTGCTGGAATCGATAGCGCCGCCTCCCGTC
CGCTGAGGGATGTGAGCATAACCGACGTAGGATGACCTCGGATCGCGCACAG
> BF01058A2D08.f1      637
GGACGANNTNNNCGTCTCCCTGATGTCGATGACTCCTGAGGCTGAGGAGCTTCTTTTAGA
CCGTATCGAAGCCGAGGTCCAGAGAGAGCAGGCGGCTCGGGAACAACTCAACGCCAAGAG
AGACCAGAGGACCAGGCAGAGGCAGGACATTGAAAACGAACGTGTCAGGACTTCCAACGG
TGTGAAAGAGAGCGAAGAGGCTGATGATGAAGCCAGTGAAGTCAGCGACACCGAGGACAC
CACCACCGTTTCTACGACGCAGAGCTCCCCCTCCCCCTCTCCCTCTCCCTCACCGCCGGC
CACGCCCACCGTCCGTGACATCACCACCAGATCAGCCTTCACCCAGGAAACCACAACCAC
GGAGATCATGACCAGTACGATGACGGACGCCCCCGAGATAGACACGGAGACCAGCGAAGT
GGTGGAGACGACCAGCAGGAGACCAACCAGCGAATCCGAGGGGTCGGGACTCCGCGCGGC
GCTGGAGCAGGCCGAGGAGCGTGCGCCCCCGCCGCCCGCACACGCCCTCAAACATGAACT
ACAACACTCACAGCCCGGCTATACAATCCGCGGTCCGTCACCGTCCCCGGGCTCGGGTGC
TCTGTACCCGGCCCTGTGTGTGGGTGGAGCGGCGCTG
> BF01058A1E12.f1      337
GTTGTNNNATACTCTGCTCCTGTACGCCATCATAACTAAATTGCTTAAGATCGTACTGAA
CATCTCGTCCTTGTTTCTGTTAGATTGGTCGGTGAGTTTTTTATGTAATTTAGTTATGTC
TAATTTCTAAGTATAACGTATCATTATTTTTATGAATTGTAACGTCTTGTGTAACTTCTG
ATAGCTCTTTTGTGTACATTGTGAACTGATTTTAGATTATACGATTCATAACATTGTAGA
TGAAAAAAATAAGTTATTTTCATAAGATTGATGAAGTGTAAGTACTTAAGTAGGTGATAA
ACATCAGAGTGTAGGAAATCGGAGCGGCCGTTTGTGA
> BF01057B2H09.f1      818
CTGCGAGGCCGTCATGATCCTGCGTTCTCGTTTCCTGGACGCTCGCAGAAAGCGGCGCAA
CTTCAGCAAGCAGGCGTCCGAGATCCTGAACGAGTACTTCTACTCGCACCTGTCCAACCC
CTACCCCAGCGAGGAGGCCAAGGAGGAGCTGGCGCGCAAGTGCGGCATCACCGTCTCCCA
GGTGTCCAACTGGTTCGGCAATAAACGTATTCGCTACAAGAAGAACATCGGCAAGGCGCA
GGAGGAGGCGAACCTGTACGCCGCCAAGAAAGCCGCTGACCTCTCTTGGGCGGGCGCGGG
CCGGCGCGATGCGCGCTCACCTTCGGCCGGACACGCCTCATACAACACAGCGGGGGCGTC
ACCGTACTCGATGGGCGCCGCGTCGGGGACGGCCACCCCCATGATGTCTCCGGCGCCCAC
GCAGGACTCCATGGGGTACGCCCTGCCGGCGGCCGGCTACGACCAGCCTCAACCACCATA
CGACACCTCCATGTCCTACGACCCCATGCATCAGGACCTGTCGCCTTAGGCGCCGCGGCC
GAGCCGTTTCCTCGGACTCTCCGTCTCCGTACTACCGGCGCCGGCGGTCGTCTTAGATAT
AGAACCTTGTATACTACTTACTCTATGCGTCTACACGATTCCTACACATTTTCTATTTTG
TGTTGTGACATGTGTGGTCCTCTGTATTAAAGTGAAGAGTATTTATTTCTATCGAAGCAC
TATTTTGTTACGATCTGTTATAGGGAGGGCAGCTAACGAAAGTATCTTTGGTCCGATGTT
CTTATCGAANNGTATTATTTTGGCAGTATTAATAACAC
> BF01057B2F09.f1      717
CACTTTGGGTGCTCACCAGTCCATCGGTTTCAAGGGCATATTGCTTTTCGGCACGCCGGA
ACAGAAGCAGCATTACTTACCGCGCGTTACGGGCGGAGAATATGCGGCTTTCTGCTTGAC
AGAGCCGTCGTCGGGCTCCGACGCCGGCTCCATTAAAACGAGAGCAGAACTGTCTCCTGA
CGGGAAGCACTTCATTCTAAATGGATCCAAAATTTGGATCAGCAATGGTGGAATCGCTGA
GATCATGACCGTGTTTGCTCAAACACCCGTCGAAAAAGACGGAAAAAAAGTTGATAAAGT
GACGGCTTTCATTGTGGAACGATCGTTTGGCGGCGTATCGTCGGGTCCTCCCGAGAACAA
GATGGGTATCAAGTGTTCAAATACCACGGAAGTGTACTACGAGGACGTGCGGGTCCCGGT
AGAGAACGTGCTGGGCGGAGTCGGGAACGGGTTCAAGGTGGCCATGAATATCCTCAACAA
CGGCCGCTTCGGCATGGCGGCGGCGCTGGGCGGCACGCAGCGCGCCGCCCTGCGGCAGGC
CGCGGAACATGCCGCCACTAGGGTTCAGTTCGGTAAACGGCTCTGTGAGTTCGGTTCCGT
CCAAGAGAAGCTGGCGCGTATGGCGATGCTGCAGTACGTGACGGAGTCGCTCGCCTACAT
GGTGAGCGGCAACATGGACGCCGGCCACCAGGACTACCACCTTGAGGCGGCGGTGTC
> BF01057B2D01.f1      277
GACGCGGCCATCGTCACCCTGGTGCCGACCAAGGCGCTGTGTGTGGAGTCGTTCCAGGAG
TTCCCGCCGCTGGGACGCTTCGCCGTCCGGGACATGCGTCAGACGGTTGCCGTTGGAGTC
ATCAAGAGCGTGACCTTCAAGGAGGTGACTACGGGCAAAATCACCAAGGCCGCCGAGAAG
GCCCAGAAGAAAAAATAACTATGGGGCTCTTCAAGTACTAGCCCGCAGCGCCCGACCCAC
CCCCGCAGCGCTGCGGCTCCCCCTCCCCCCTTCCCCG
> BF01057B1H12.f1      802
GCTGTTCCGTCTTACCGTCTGCGAGGAGAGACCTCATAAGACCCAGTATGTTGACCCTTT
CGCGATGATCGATCGGCATCTCACGCATTCCCTCGCCTACCATTACCTGTGGCCGTGGAG
TCAACTCATCAGAGCCGCGGCGGCTCTGGACGTAGAGGAGAGTTTGGAAGACCCACAGAT
TATCTCTGACTCGGAAAAATATCAAGTCAATCTCAGTGTCCGGAGATTTAAGCCGGAGGA
ATTAAAAATTAAAGTCAAGAATCGATACATCATAGTCGAAGGAAAACACAAAGAACAAGA
TAATGATAAAAAAATCATGGCAAATCACTTTGTGCAACGATTCGTGCTACCACCAGGAAC
AAAACAAGAAGAAGTTACAGCTGTCTTGAACGAAAAAAATATTTTAACGATCTCGGCTCC
CAAACATGAAATACCACCTCCACCTCCAGAGAGAGAAGTTCCCATTGAAGTTCTGTCGAA
GACGGAAGAGACAGAAGGTGAGACGGAAAAAAATAAACTCGAAAAACAAACGCCGTCTCC
CGTCATAGAGACGTCGGCGACGCCTGAAGAACAAGTCGACCCAGAGGCGACGACACATAT
CGGAAAAATAAGAAAGAAGGAATTGAAAACAACGACAAAAGCGACCAAATATAACGAAGC
CACGAAAAGTATCGAAAGCAACGGATTGGATTATGGTGTCGTTGAAGGTGACGAGTGAAC
GATTACTGTAAGACAACGAGAAAAGACTGATGCNNGCTTTAGAGTGAGCGCTGACCCCGC
CAGCTCTCTAGTAGTGATGTGA
> BF01057B1H02.f1      815
CCGGCTCCATTAAAACGAGAGCAGAACTGTCTCCTGACGGGAAGCACTTCATTCTAAATG
GATCCAAAATTTGGATCAGCAATGGTGGAATCGCTGAGATCATGACCGTGTTTGCTCAAA
CACCCGTCGAAAAAGACGGAAAAAAAGTTGATAAAGTGACGGCTTTCATTGTGGAACGAT
CGTTTGGCGGCGTATCGTCGGGTCCTCCCGAGAACAAGATGGGTATCAAGTGTTCAAATA
CCACGGAAGTGTACTACGAGGACGTGCGGGTCCCGGTAGAGAACGTGCTGGGCGGAGTCG
GGAACGGGTTCAAGGTGGCCATGAATATCCTCAACAACGGCCGCTTCGGCATGGCGGCGG
CGCTGGGCGGCACGCAGCGCGCCGCCCTGCGGCAGGCCGCGGAACATGCCGCCACTAGGG
TTCAGTTCGGTAAACGGCTCTGTGAGTTCGGTTCCGTCCAAGAGAAGCTGGCGCGTATGG
CGATGCTGCAGTACGTGACGGAGTCGCTCGCCTACATGGTGAGCGGCAACATGGACGCCG
GCCACCAGGACTACCACCTTGAGGCGGCGGTGTCCAAGGTATTCGCGTCGGACTCCGCGT
GGAAGGTTGTGGACGAGGCGATCCAGATCCTCGGAGGTATGGGCTTCATGAAGGCCACGG
GGCTGGAGCGCGTGCTGAGGGACCTGCGAATCTTCCGCATCTTCGAGGGAACCAACGATA
TCTTGCGGCTCTTCGTCGCTCTCACGGGAATTCAGTTTGCGGGCTCGCACCTCCAGGNNN
TGATGCGTGCCTTCAAAAACCCGACAGCGCATCTC
> BF01057B1G12.f1      852
GCCATGTCCCCCGGCAGCGCCTCCAGCGGTCCCCTCGGTCGCCGCGGCTCTTGCAAGACA
TCACGAGACTCGGGTCTCGGTCGTGCTACGCCCCCTCGTCGCGCGGCGTCCCCCGGCGGG
CGAGCGCTCGGCTCTCCGGCCTCGGGGCCCGGGTCCCTGCCTGGAGCCCTTCCGGGAGCC
ATCGGGAAGAGGAGGCACCACGACGACGGATCAGACGTGTCCTCCACACACTCCTCCATC
ATGGACTACTCCGGTCCTCGTTTGTACAAACAGCCGGCGACGAAGTCCAACCGCGGTATA
ATGTTGAACGCTGTTGAGTACTGCGTGTTCCCGGGGGCCGTGAACGCCGAGGCCAAGCGG
CGTGTGCTGGAGGAGATCGCTCGCAGTGAGAGCAAACACTTCCTGGTGCTGTTCCGGGAC
GCTGGCTGCCAGTTCAGGGCGCTCTACAGCTACTGCCCCGACACCGACACCGTCGCCAAG
TTGTACGGCACGGGACCCAAACACGTCAACGATAGAATGTTCGACAAGTTCTTCAAGTAT
AATTCGGGCAGTAAATGCTTCTCTCAAGTTCACACGAAGCACCTGACCGTCACCATAGAT
GCCTTCACGATACACAACTCCCTGTGGCAGGGAAAGAAGGTCCAGTTGCCGAGCAAGAAG
GACATGGCGCTCGTCATCTAGGGCTGCGTCTCATCGTTAACAATACACGTTATCTAGTCG
CCGGCTGTAGTCGAGTCAAGCCTTACAGACTCCCGGCTTNNNACGCCTCGCTGGAACGTC
GAGACGCTGTATTGAACTCAGCGAGTTTCTCGTGCCGGGAATCGTTTTAATAATTTCTGT
TTTTTTTTTTTT
> BF01057B1G09.f1      806
CGGAGAATATGCGGCTTTCTGCTTGACAGAGCCGTCGTCGGGCTCCGACGCCGGCTCCAT
TAAAACGAGAGCAGAACTGTCTCCTGACGGGAAGCACTTCATTCTAAATGGATCCAAAAT
TTGGATCAGCAATGGTGGAATCGCTGAGATCATGACCGTGTTTGCTCAAACACCCGTCGA
AAAAGACGGAAAAAAAGTTGATAAAGTGACGGCTTTCATTGTGGAACGATCGTTTTGGCG
GCGTATCGTCGGGTCCTCCCGAGAACAAGATGGGTATCAAGTGTTCAAATACCACGGAAG
TGTACTACGAGGACGTGCGGGTCCCGGTAGAGAACGTGCTGGGCGGAGTCGGGAACGGGT
TCAAGGTGGCCATGAATATCCTCAACAACGGCCGCTTCGGCATGGCGGCGGCGCTGGGCG
GCACGCAGCGCGCCGCCCTGCGGCAGGCCGCGGAACATGCCGCCACTAGGGTTCAGTTCG
GTAAACGGCTCTGTGAGTTCGGTTCCGTCCAAGAGAAGCTGGCGCGTATGGCGATGCTGC
AGTACGTGACGGAGTCGCTCGCCTACATGGTGAGCGGCAACATGGACGCCGGCCACCAGG
ACTACCACCTTGAGGCGGCGGTGTCGAAGGTATTCGCGTCAGACTCCGCGTGGAAGGTTG
TGGACGAGGCGATCCAGATCCTCGGAGGTATGGGCTTCATGAAGGCCACGGGGCTGGAGC
GCGTGCTGAGGGACCTGCGAATCTTCCGCATCTTCGAGGGAACCAACGATATCTTGCGGC
TCTTCGTCGCTCTCACGGGAATTCAG
> BF01057B1F01.f1      821
CCGCTGCGACGAAGGTTCAATACTTATCTGCTGAAATCAATCTAACTGCGTAAAGATGGG
CAAGGAAAAGACGCACATCAACATCGTTGTGATCGGTCACGTGGACTCCGGCAAGTCCAC
TACTACCGGCCATCTGATTTACAAGTGTGGTGGTATCGATAAGCGTACCATCGAGAAGTT
TGAGAAGGAGGCGCAGGAGATGGGCAAGGGCTCGTTCAAGTACGCCTGGGTGCTGGACAA
GCTAAAGGCGGAGCGCGAACGTGGTATCACCATTGATATCGCCCTGTGGAAGTTCGAGAC
TGCCAAGTACTACGTTACCATCATCGACGCCCCTGGCCATAGAGACTTCATCAAGAACAT
GATCACTGGAACCTCGCAGGCGGACTGCGCCGTGCTGATAGTTGCGGCTGGTACGGGTGA
GTTCGAGGCCGGCATCAGTAAGAACGGTCAGACCCGCGAGCACGCGCTGTTAGCTTTTAC
CCTGGGGGTGAAGCAACTGATCGTGGGCGTCAACAAGATGGACTCCACCGAGCCGCCGTA
CCATGAGGCGAGATACGAGGAGATCAAGAAGGAAGTGTCCTCTTACATCAAGAAGATCGG
GTACAACCCGGCGACCGTGGCGTTCGTGCCCATCTCGGGCTGGCACGGAGACAACATGTT
GGAGCCTTCGGACAAGATGCCCTGGTTCAAGGGGTGGACCATTGACCGCAAGGACGGGAA
AGTGGAGGGCAAGTGCCTCATTGAGGCCCTGGACGCTATCCAGCCTCCGTCTCGTCCCAC
CTCGTGCATTTATCTCAACAAGATACTCAAGTTTTTTCGTC
> BF01057B1D08.f1      785
TACTTATCTGCTGAAATCAATCTAACTGCGTAAAGATGGGCAAGGAAAAGACGCACATCA
ACATCGTTGTGATCGGTCACGTGGACTCCGGCAAGTCCACTACTACCGGCCATCTGATTT
ACAAGTGTGGTGGTATCGATAAGCGTACTATCGAGAAGTTTGAGAAGGAGGCGCAGGAGA
TGGGCAAGGGCTCGTTCAAGTACGCCTGGGTGCTGGACAAGCTAAAGGCGGAGCGCGAAC
GTGGTATCACCATTGATATCGCTCTGTGGAAGTTCGAGACTGCCAAGTACTACGTTACCA
TCATCGACGCCCCTGGCCATAGAGACTTCATCAAGAACATGATCACTGGAACCTCGCAGG
CGGACTGCGCCGTGCTGATAGTTGCGGCTGGTACGGGTGAGTTCGAGGCCGGCATCAGTA
AGAACGGTCAGACCCGCGAGCACGCGCTGTTAGCTTTTACCCTGGGGGTGAAGCAACTGA
TCGTGGGCGTCAACAAGATGGACTCCACCGAGCCGCCGTACCATGAGGCGAGATACGAGG
AGATCAAGAAGGAAGTGTCCTCTTACATCAAGAAGATCGGGTACAACCCGGCGACCGTGG
CGTTCGTGCCCATCTCGGGCTGGCACGGAGATAACATGTTGGAGCCTTCGGACAAGATGC
CCTGGTTCAAGGGGTGGACCATTGACCGCAAGGACGGGAAAGTGGAGGGCAAGTGCCTCA
TTGAGGCCCTGGACGCTATCCAGCCTCCGTCTCGTCCCACCGAGAAGCCGCTGCGTCTTC
CTCTG
> BF01057B1D02.f1      794
GGCCAGNNNNNGTACCGGGCGATAACGTCCGCGTACTACCGCGGGGCCGTGGGCGCGCTG
CTCGTTTACGACATCGCCAAACACCTGTCCTACGAGAACGTGGAGCGGTGGCTGCGCGAG
CTGAGGGACCACGCCGACCAGAACATACTCATCATGCTGGTCGGCAACAAGAGCGACCTC
AGGCATCTCAGATCTATCCCCACGGAGGAGGCGAAGGCATTCGCGGAAAGAAACGGTCTC
AGTTTCATCGAGACCTCCGCTCTCGACTCCACCAACGTCGAGCCGGCCTTCCAGAACATA
CTCACTGAGATCTACAGGATCGTGTCCCAGAAGCAGATGCGTGACCCGCCCGAGGGGGAC
GTGATCCGCCCGGACGCCGAGCCCGCGGACGTGCGCGCCGCCGGCGCCGACGCGGTCCGG
CGCAACTGCTGCCAGTAGGAGAGTCCAATTAACATTGGGAGAGAAAGTCAGCTATGAAAG
GAATATTAAAGCAAGATAATGAATCATTCCCAGACAAGGTCAAACTACCAACGTAACTAA
TGTTGCCAGTCCGCGATACTAAAATCAACAATAGACAGTATTATACCTGTGTCTCCATAA
CGCTTCATCGGCTGGCAACACTACTGCTGTTAAGAGTGGCTCATGTAGATAGCTTTGTGT
AATTATTGATATTTAGTGTTGGAACGATTGAAACTAATAAATCTATTATAATAATAAATC
GGAGGCAACCACAGCAACGCGTGGCCGGCTGNNAGTGCACGCGTCGCATCGTTTGGCGCT
TGTAGTACACCACA
> BF01057B1B12.f1      789
TGATGACTCCGGCTGGCCGCGACCTGACTCCTCCGCCGCGCCGTCTACCACCACGCCTAC
CACCACCACCACGACCACCACCACTACGCCGGCTTCCACCGCTACCTCCGACCCCTACTT
CTCTCACTTCGACCCTCGCACCGAACACCAGAGCTACAAGGACGCCCAGCAACGACTCGA
GGAAACTCACCGCGAGAAGATTACTAAGGTGATGCGTGACTGGTCTGAACTAGAGGACCG
ATATCAACAGATGATGACCTCTGACCCCGCTGCCGCCCAAAGCTTCCGCCAACGCATGAC
CGCCAGGTTCCAAGCCAACATTCAGGCCCTCGAAGAGGATGGTGTATCTGAACGTCGCCG
TCTGGCCGCCCTTCATCAGCAACGAGTGTTGGCTCACCTGGCACAAAGACGACGCACCGC
CCTCTCGTGTTACACACGGTCCCTGAAAGACGCTCCTCCCAATGCCCACCGCGTCCAGAA
GTGTCTTCAGCGTTTGGTCCGCGCCCTCGCCGCCGAGAGATCAGGAGCGCTGGCCGCCTG
GCGCCGTGCTGCTTCAGCCGGCCGTGAAGCCGCTGCCGCTGAACGAGCGAGTGCTGTGGA
CAGACTGCAGGACGCCGACCGCGCTCTCCAACGGGCGTTAACGTCCCTCCGCCGCCGCCC
GCACTTGTACGCTAGCATCGGAACTGCTATCGAGGACTACGTTCAGTCTATGCAGTCCAA
GGACGACATGGCCGTCTCCCTGATGTCGATGACTCCTGAGGCTGNNNAACTCCTTCTGGA
CCGTATCGA
> BF01057A2E12.f1      651
CGATACCAGGCCATGGTCCACTGCGGCAGTATCCGTCAGACGGCGTCCATCCTGAGCATG
TCCCGGGACTGTCTCCGCACCGGGGACAAGGCGCTCGTCCGCTTCCGCTTCATAAAACAT
CCCGAGTACCTGCGGAGAGGACAGAGAATGGTGTTCCGTGAAGGTCGCACCAAGGCGGTG
GGGAACGTGCTCAGACCGGAGCCGGCGGCGCGGCCCCCCGCCCGACCAGCTCGGACTGCG
CCCTCCACCCGCCAGAGGATTGCTCATCAACCTCAAGAGAGCGACGTCACAGCTGTGGAC
TCTCCGTTTGAGCTGCAAGCGGACAAGAGAACAGTCGCGCGGCGCCGCAAGCGACACGAC
AAGCCGCACCCCCAACACCCTCAACAGTCACAGCCGTCGCAGCCGCAGCACCCTCAGCAC
CCCACGCCGGGTCAATCCGCGCTGGCCGCCAACTAACTACACCGTTTCGGCAAACCGATA
TTAAATCCGCTGTCTACTTCATACGGAGTAAATATCAACGTAGTTCTTACAATAAATACA
ATATATGACCTTCATAATTTTCTACTTAACCGATATATAGACTTATAGCAATTTAATATT
TTAATATGTCTTTTTATTTTGTGTCATAAGATTCACAAGCTATTATGTATT
> BF01057A2D08.f1      339
CACCGAGGACGGCGGACACGCCACCTGCACCCTCAAACAATGCGTGAAGCACGATACAGG
ATATGAACTGAACCAGCCGGAATCGGATCCTAACTTCCGTTGCAACCCGGGCGAGCAGTT
CAAGAGGGACTGCAACGACTGCACTTGCAGCGCTAACGGCCGAGGCGTGTTCTGTACACT
TCGCATCTGTGACTTTGAGATATAAATGTTAATATCGTGCGATGTAATCTATCAAACCCG
TTTATTCTGACACATCTGGATTGTCCTTCGACCTTTGTTACTGGCGATACTGGATTAATT
GGAATTAATGTTTTTTTTTGTACAAAAATAAAAATCGGT
> BF01057A2A11.f1      823
ACGTGTCGCTGCACCGAGGACGGCGGACACGCCACCTGCACCCTCAAACAATGCGTGAAA
CACGATACAGGATATGAACTGAACCAGCCGGAATCGGATCCCAACTTCCGTTGCAACCCG
GGCGAGCAGTTCAAGAGGGACTGCAACGACTGCACTTGCAGCGCTAACGGCCGAGGCGTG
TTCTGTACACTTCGCATCTGTGACTTTGAGATATAAATGTTAATATCGTGCGATGTAATC
TATCAAACCCGTTTTATTCTGACGCATCTGGATTGTCCTTCGACCTTTGTTACTGGCGAT
ACTGGATTAATTGGAATTAATGTTTTTTTTTGTACAAAAATATTCGTCTTTGAATTCTGT
CCATTGCGTTTCATTGAAATATGTTTTATGTACAATATTATCGTATTGGATTACATCGTG
TGATGCTGAAGTCGGTTACAGACGGTTTTTTGTAATCCATGGGCCATGGACATAAAAGTA
TTTATAATTCCTTCACTTAATTTTGGAAATCATTAGTTTTTTTTTAATGAGATTAAGATA
ATGCTTTGTTTCTTATAATGTCTTTAATTTTTAAGTTAAGATCAGAAATCTATTGTAGGT
CTCTTCTAGATTTAAAGTAATTATATCATTGAAAGCAAACGTTACGTTCAGGTAAGTTTT
ATGGAAGCGTGAGTCTTGTAAGTATGCGTGTTGATTAATATTTTTTTTTTTTTATCATTT
CATTTTATTTACATTCGTAAATTCTATATCGCCTCGCCCTGTTTCCATACTAATACGTCA
TTATCTTAAATNANTACTCATTTTTTAAATGATTATCTTTGTA
> BF01056B2C07.f1      327
CGGCTCTTCGTCGCTCTCACGGGAATTCAGTTTGCGGGCTCGCACCTCCAGGAGGTGATG
CGTGCCTTCAAAAACCCGACAGCGCATCTCGGACTCATTTTTAGCGAAGCCGGCAAGCGC
GCCGGACGGGCCGTGGGGTTCGCGCGGGGCGCGGATCTCGACCCGCTGGTGGCGCCGGCG
CTCCGCCCCGCGGCGAGGGAGCTGGCGCGCCGGGTGTTGGAGTACGGGGCGTGTGTCGAG
GCCGCGCTCCGTAAATACGGCCGCGGCGTGGTCGACGAGCAGCTCGTACTGAACAGTCTG
GCGGCCGGCGCCATCGACGCCTACACG
> BF01056B2B03.f1      800
GTGGGATTTGGGTGCCTTCGGTCTCCAGGTGCCGACGGACTTGGGCGGACTGGGACTATC
CAATACGCAGTACGCGCGGCTAGTGGAGGTGGTCGGCGCTCACGACCTGGGCGTGGGCAT
CACGTTGGGTGCTCACCAGTCCATCGGTTTCAAGGGCATATTGCTTTTCGGCACGCCGGA
ACAGAAGCAGCATTACTTACCGCGCGTTACGGGCGGAGAATATGCGGCTTTCTGCTTGAC
AGAGCCGTCGTCGGGCTCCGACGCCGGCTCCATTAAAACGAGAGCAGAACTGTCTCCTGA
CGGGAAGCACTTCATTCTAAATGGATCCAAAATTTGGATCAGCAATGGTGGAATCGCTGA
GATCATGACCGTGTTTGCTCAAACACCCGTCGAAAAAGACGGAAAAAAAGTTGATAAAGT
GACGGCTTTCATTGTGGAACGATCGTTTGGCGGCGTATCGTCGGGTCCTCCCGAGAACAA
GATGGGTATCAAGTGTTCAAATACCACGGAAGTGTACTACGAGGACGTGCGGGTCCCGGT
AGAGAACGTGCTGGGCGGAGTCGGGAACGGGTTCAAGGTGGCCATGAATATCCTCAACAA
CGGCCGCTTCGGCATGGCGGCGGCGCTGGGCGGCACACAGCGCGCCGCCCTGCGGCAGGC
CGCGGAACATGCCGCCACTAGGGTTCAGTTCGGTAAACGGCTCTGTGAGTTCGGTTCCGT
CCAAGNNNAGCTGGCGCGTATGGCGATGCTGCAGTACGTGACGGNNTCGCTCGCCTACAT
GGTGAGCGGCAACATGGACG
> BF01056B1D08.f1      794
GGTCGNNNTGTCGTCCGCTTTACAGAGATGGAGCCAGAAGAGAGAGAAGATCCTATGGCG
CGTGTATTCCCCAAGGTTACTAAATGTACATTCCACAAATATGGTCCTTCGGGAACTGTT
CAGAAGTTCGATGGGCTCTGCGTACTCCCGCTTAACATCGTCAATGAGAAGATATATGTA
TTTTTGTGGTTCTGGTTCATTATACTATCAATTTTGAGTGGTATTTCCCTGGTATATCGC
GCGATTGTCGTCGCCGGACCGCGTGTACGTTTGTACCTTCTACGTGCGCGCAGTCGTCTT
GCACCACAAGAACAAGTGGAAGCCGTGGCCCGCAAACTACAGATCGGAGACTGGTTTGTG
CTGTACCAGCTCGGAAAGAACATCGATCCTCTCATTTACCAAGAATTAATGAGTGATTTA
GCAAAGAAGTTCGAAGGGAAGGACGCTGTTTAGCAGGCGCGTGTAGACAGTGGGGAGTAT
TGGTAGTGGTAGTGACGTGTGAGTGTAAGGGCGGGCTCCGGGCCGCGGCGCCGCTACCTG
CCGAGCCGCAGCCGCGCCCGCGCACAATGAGCGCCGGGAGCGGGTCTGCGCCGACATTCC
ATTTACCTACAGCCGACGCGGGGAACGACCTCCGTCGAACCAGTCATTGTATTCCAGAAC
CGCTTTAAAACTCTTAACGCTACTGATATGAAACGAAGCTAGTTATTACCTTCTCCCGGA
CGACTTCGACTGACGAGTGCCACCGCGCGCCTGCATTTAGACTAACATTTTTAGGGGCAT
GTTACAATAGTCGT
> BF01056B1A12.f1      817
GACTTANNANTTGGACTCATAATTTAGAATGACATTCATATTACATAAAAAATAAAAGAC
TGAATACACCTAAATGTAATCGTTAATTTTATTATATCTGAATTACGATGAATTGGATCC
TACAAGGAAATAATTTACAAAATATGTTTCTATTAAACAACTTAATATAATAAGAATAAA
TCTATTTATCATCTAAACGAGGGTAATGTTGGTGGATCCATTGCGAGGTCAATGAGTTCA
TCGATGTCATCGGAGTTCCAAAAAGATAGCTCCAACTAAAACAGTATTAGAATAACGTTT
AGAGGTATATATTGATTAAGTTACTTCTTTAAATATGTTAAGTTGGCACATGACTTGGCA
AGAGACGATATATGCGCAGAATAAGATTTATGTGTCATAGTTATGATGCGCGACGAGGGA
ACGAGACGGCTCAATTCTGTGCTCGTGATTGGACGTTCCTGAATACACTTGCGAGCACTT
AAATGCAACCCCTTGTTTAGGTTCCTGTTACAAGTTTTTCGTTATTGAGGAACATCAAAA
GTTACCACTTTTTGTTGCACTAAGTGTACATGCGCAAACTTATCCCCACCACGTCAAAAC
CTTGCCAGGTTATGTGCAACTATACCAGCTTCCGACTGATTGGTCCGATAGCATTACAAA
TTCAATTCTGATTGCTCCCTCGGCATCTGAAACTCCGTTCTGATTGGTCGATATATTCTT
ACCGGATCGTGATTGGCGCATGGCCTGCAGTGCAACGCTGCGTTACGGCACTCGCAGCGT
GGAGCGGCACACGGCGTGACACGGGAAACTCTACCGC
> BF01056A2E08.f1      869
GACGCCCCAAGCCCGCCGGCCGCCGCCCGCCCACGCCGCCCACGACGCCCACCGCCGGCG
GACGGCGGCCCCGCGAGGTCGCCGGCCACCCGGTGTCCCGCCAGCGATCGTTCCACACCG
TTTCCCTCGCGCTTTGATATTTCGACGTCTCCGGTCCCGATGATTTAGGATTGTTTTCGC
CCGTCACGGCCCACCGCGAACAGATCGCCGGCCGGCCGCTGGCGTTTTTATACGACTGAG
GGAGGAGCGGAAGGTAGCAGGAGTCGACTCCTGAGGATTAGTTAGTCGTAGTTCGATATC
ATAATTTTTAAAGTCGGTCATGACGCCACAGTATTTTAGTATCGTATGAACTATATTTAA
GTTTCTCATAGACCTTAGCGTCGCCTCTCCGTGTCCACGGCGCTATACGTGTCGGAGGTG
ATCATGTATCGTGTAATATTTTTTCGATATGTTTTTGGTGGGAGTGTTCGCGGGTCGATC
TGTTCCTGCGGGAGCATCACACCTAGTGCTGGAATCGATAGCGCCGCCTCCCGTCCGCTG
AGGGATGTGAGCATAACCGACGTAGGATGACCTCGGATCGCGCACAGAGTCGACGGTCCG
CCAGCTCAAGTGCCTGAACGTCCGCCCGGCCGGGGACGGCGTCGCTCGTGTAGTACAGAC
ACGGAACAGCCTTCGTAGCGTTTTATACACATATATATAAAGTGCCGTCCGCGGCCGNNN
CGGGGAGAGACGCGGGTTCGGACACGNNNNTTCCGATGGTTCGTTGGATTTCTGTTTCTT
TTCCGGTCGGATCTACGATGATTGTATATATTAAGAGATATCTGCTTGGCGGGGCGAGCC
GCTTGCTTCACTCCGGTCCGCTGCGTGAG
> BF01056A2E06.f1      861
ACCAGATCTATTGTAAATATCAACAACTAATACTGCGAGTATGTACAAGTACGCTCTCAT
AGTGACGGCGCTGTTCGGTCTTACCGTCTGCGAGGAGAGACCTCATAAGACCCAGTATGT
TGACCCTTTCGCGATGATCGATCGGCTTCTCACGCATTCCCTCGCCTACCATTACCTGTG
GCCGTGGAGTCAACTCATCAGAGCCGCGGCGGCTCTGGACGTAGAGGAGAGTTTGGAAGA
CCCACAGATTATCTCTGACTCGGAAAAATATCAAGTCAATCTCAGTGTCCGGAGATTTAA
GCCGGAGGAATTAAAAATTAAAGTCAAGAATCGATACATCATAGTCGAAGGAAAACACAA
AGAACAAGATAATGATAAAAAAATCATGGCAAATCACTTTGTGCAACGATTCGTGCTACC
ACCAGGAACAAAACAAGAAGAAGTTACAGCTGTCTTGAACGAAAAAAATATTTTAACGAT
CTCGGCTCCCAAACATGAAATACCACCTCCACCTCCAGAGAGAGAAGTTCCCATTGAAGT
TCTGTCGAAGACGGAAGAGACAGAAGGTCAGACGGAAAAAAATAAACTCGAAAAACAAAC
GCCGTCTCCCGTCATAGAGACGTCGGCGACGCCTGAAGAACAAGTCGACCCAGAGGCGAC
GACACACATCGNNNNNATAAGAAAGAAGGAATTGAAAACAACGACAAAAGCGACCAAATA
TAACGAAGCCACGAAAAGTATCGAAAGCAACGGATTGGATTATGGTGTCGTTGAAGGTGA
CGAGTGAACGATTACTGTAAGACAATGAGAAAAGACTGATGCGGGCTTTAGAGTGAGCGC
TGACCCCGCCAGCTCTCTAGT
> BF01056A2C12.f1      793
ATTTAAAACAGTTGTAAATGTAGCCGTTTATCGGGTCACAATTTATTTTATATTAAGGCT
TATTGGCTAGTAAGGAAAAAGCTTTTTTTAACATATAATGATTCGAATGATAAATGACTA
TATGCTGTGCCAGGAGTTCCCAAACTCTAACGAAACTCCAGAATATTTCGTTGAGATCCT
GTGTTAGTTGCTTACTATATTTTTGAACAAATTGTATGATAATTATTTCTAAAAGTTTTG
CTATATTTTGGGAATCTCAGTACTAATATTATATTGTCTTTCAAAATGTCTTCCTTATGC
ATGCATATTTTTAACCTGGTTAAGGTTAATCTCCTAAATAGTTATTAAACGTAATATTTT
TAGAATCTCAGCCTTAAGAGTCTCAGGGAATATTAATCTTGATAGTATTTATATAACAAA
CTGTGAGTAAACAGTTCACCTTATTGAACCGTAGCTCTGCTTCTTTGCTACAACCATTAC
CTTTTTCATAATTTAGTGTAATATTGATTAGGCACAGCTTTATGTATACGAAATAAGCAT
ATTCTACTTCGCTACCTATCAGTGTTGTCATACTCAAAAATTAATACTCAAAATGTAAAT
TAGTATAATATAATAAAGTTACTCACATTAGCCCCCCTATTGTTGTCACAACGGGATATA
TGGCTATCCCGAATTCAACTAACTGTAAGTCGCAAATTGATACTCAATCATGTATACTAT
TTTGGAAAAAAAATATAAATGGGATGAATTCTCCGTTTATTTTTCTACTAGCAATACAGG
AGTCATTATTTTT
> BF01056A1B02.f1      780
GGAGGGACAATCATAAGCTTCTCAAGTAGAGTTTAGAGTAGTTTTTGAATTATTTTTGTC
TTATAAAGGCCTAATACAATAACGTACAAAACAGTATACGTCTTTAGTGTAATTTTTTTG
TGAATTTTTGAATTGAGTGTTGGAAAATGGACGATCCGAATAGAATGATGGCGCACAGCG
GTGGTCTCATGGGACCCCAAGGCTATGGTCTTCCTGGCGGCGATGGGGCGCCCGCCACTG
GTGAAGGCGAAGCCCGAAAACAAGACATCGGGGAAATTTTACAACAAATCATGAATATTA
CCGATCAAAGTCTCGATGAGGCTCAAGCAGATAACGCGATCGAGCACTCGGACTACCGCG
CGAAGCTGGCCCAGATCAGACAGATCTATCACCAGGAACTGGACAAGTACGAGAACGCCT
GCAACGAGTTCACCACACACGTCATGAACCTGTTACGAGAGCAGAGCCGCACCAGACCCA
TCACGCCCAAGGAAATAGAGCGCATGGTGCAGATCATACACAAGAAGTTCAGTTCCATTC
AGATGCAGCTGAAGCAGTCCACCTGCGAGGCCGTCATGATCCTGCGTTCTCGTTTCCTGG
ACGCTCGCAGAAAGCGACGCAACTTCAGCAAGCAGGCGTCCGAGATCCTGAACGAGTACT
TCTACTCGCACCTGTCCAACCCCTACCCCAGCGAGGNNNCCAAGGAGGAGCTGGCGCGCA
AGTGCGGCATCACCGTCTCCCAGGTGTCCAACTGGTTCGGCAATAAACGTATTCGCTACA
> BF01055B2H07.f1      765
GTGCCAGTTAGCCCTGGTGGTGAAGAGATGCTGGCTGCCTCCGCTGCTATGGACGAGCGA
GATGATGATCTCCTTGACGATGAAGACACCCTCACTGACGACGATGACGACACCCTCAAC
CTCAGCGACGACGATGACGACGATGACGCTGATGACGATATGGATGAAGATGAAGACGCT
GATCTGACCCGCGATGATGACGCCGAAGACGACGATTACACGGACGGTGATGACTCCGTC
TGGCCGCGACCTGACTCCTCCACCGCGCCGTCTACCACCACGCCTACCACCACCACCACG
ACCACCACCACTACGCCGGCTTCCACCGCTACCTCCGACCCCTACTTCTCTCACTTCGAC
CCTCGCACCGAACATCAGAGCTACAAGGACGCCCAGCAACGACTCGAGGAGACTCACCGC
GAGAAGATTACTAAGGTGATGCGTGACTGGTCTGAACTAGAGGACCGATATCAACAGATG
ATGACCTCTGACCCCGCTGCCGCCCAAAGCTTCCGCCAACGCATGACCGCCAGGTTCCAA
GCCAACATTCAGGCCCTCGAAGAGGATGGTGTATCTGAACGTCGCCGTCTGGCCGCCCTT
CATCAGCAACGAGTGTTGGCTCACCTGGCACAAAGACGACGCACCGCCCTCTCGTGTTAC
ACACGGTCCCTGAAAGACGCTCCTCCCAATGCCCACCGTGTCCAGAAGTGTCTTCAGCGT
TTGGTCCGCGCCCTCGCCGCCGAGAGATCAGGAGCGCTGGCCGCC
> BF01055B2D08.f1      775
AGAGAACGTGCTGGGCGGAGTCGGGAACGGGTTCAAGGTGGCCATGAATATCCTCAACAA
CGGCCGCTTCGGCATGGCGGCGGCGCTGGGCGGCACGCATCGCGCCGCCCTGCGGCAGGC
CGCGGAACATGCCGCCACTAGGGTTCAGTTCGGTAAACGGCTCTGTGAGTTCGGTTCCGT
CCAAGAGAAGCTGGCGCGTATGGCGATGCTGCAGTACGTGACGGAGTCGCTCGCCTACAT
GGTGAGCGGCAACATGGACGCCGGCCACCAGGACTACCACCTTGAGGCGGCGGTGTCCAA
GGTATTCGCGTCGGACTCCGCTTGGAAGGTTGTGGACGAGGCGATCCAGATCCTCGGAGG
TATGGGCTTCATGAAGGCCACGGGGCTGGAGCGCGTGCTGAGGGACCTGCGAATCTTCCG
CATCTTCGAGGGAACCAACGATATCTTGCGGCTCTTCGTCGCTCTCACGGGAATTCAGTT
TGCGGGTTCGCACCTCCAGGAGGTGATGCGTGCCTTCAAAAACCCGACAGCGCATCTCGG
ACTCATTTTTAGCGAAGCCGGCAAGCGCGCCGGACGGGCCGTGGGGTTCGCGCGGGGCGC
GGATCTCGACCCGCTGGTGGCGCCGGCGCTCCGCCCCGCGGCGAGGGAGCTGGCGCGCCG
GGTGTTGGAGTACGGTGCGTGTGTCGAGGCCGCGCTCCGTAAGTACGGCCGCGGCGTGGT
CGACGNNCAGCTCGTACTGAACAGTCTGGCGGCCGGCGCCATCGACGCCTACACG
> BF01055B2D04.f1      807
GGGCGNNNGGGGTCGCCACCGCCCTGCTGGTGGTCATGGCGTCGCTCGCTGCCGGGACGC
TTGGTGTGATGGTGTACAGGAAGCGTCGTGATTACACTCCCCTCGTCACCGGCGAGGATC
TGAAGCTCCTCAAGCGCCCCTACACCGAGCTGAGGTCTATCAACGGAGCCTCGGACACGA
GACTGCGGTGAATATGAACACACCTCGCCACCGACTACACCTCTGATACCTCACTGACCA
GACACACACCACTCGACATATAGAGATGTCACACATTACATCCGCCACAAACGCTGTAGC
GTGTCGGCACCGACCGCTGGAAAGGTCACACACACAGTAAGCTGCTCAACAGTGGATGCT
CATCAGAAGTATACTATCAAAGTGATAATTTATAATTAGATTAAATATATTATAACGGCG
TCGAGAAACGAAACCGTCTTTGTGATGAGGAAGGTTCTTCAGAGAAATCTGTAATAGTTT
AATTTAGTCGAATTGACGGAACGAATGTAATGTGAGGTGCTTCCAAGATCACTCTGAGCA
GACTGAACTCAAGGAGTCAAAGGGATTTTAGGTAAAATTCATCTGAACTCATTATGTTAA
TACAACTCATATTATAATAGAGCTTAGACTTTTTGGCAAATTTCATGTCTGGAACCGATT
CTCATTATATCGAGTTGGCGGATTAACGCAAGGCCGGAACTTAATTTCTAAGTAAACATT
TTATTGTTGCGTTGTATTTCAATGCGGCCTTGGTTATCACTGAACTGCTACGCAACTTAC
ATTTACATTATCATGACGAGACGTTTG
> BF01055B2C09.f1      478
TCCAAACTCAACCAGGACAAGACAGCGACCGTTGGCTCTATAGTTGGTAAGCTCGGCTGG
GCCGGAGTGTGGAAGGGGCTCGGACCTAGGATCATCATGATCGGTACACTGACCGCTCTC
CAATGGTTCATATATGACGCCGTTAAGGTATACCTGAGAATGCCACGACCACCTCCAGCC
GAGATGCCAGAGTCTATGAGGAAGAGACTAGAGGCTGAAGAAGCTGCTAAGTCTAAGTAA
AATAGTACAATAGAACCAGGGCTGCCACCTGACGCTATCCAGAAATAAAATCTACGGCAC
ATTGCTAACGAATAAATGAAAAATACTCCACCGGCTGGCAGCCCTCGACTTAACTCGAGT
ATGTGTTAACAGAATCATGAGTATTTATTACATTGAATGATATTATTTATTGTATAATGC
ATCCGTTTCCGGCAATAAAAAGTTTAGAACAATTAAAAAAAAAAAAAAAAAAATCGGT
> BF01055B2B10.f1      826
CTGAATGAATTGAATTGGGTAGGTACCAAAATAATAACACGTACTTGACTGACACTCCAA
ATAACATCAGTGAAGGCTTTTTAGGATTGGCACGATTGTACAAGAGCATTGCANNNTTTT
TACACAAGTAATAAATGTTGAACGGCGATAAATATGAACATAATATAATATCTTGTCCTG
TTGTTGCATCTGTGACAGAATACCTTCACTATTAAATCTATATACAAGACATTGGTTGAC
CATGTTGATTTGATTGATACATGTAATTTAACATTAATAAACTCAAATTAAAAGGTTCCG
ATTCACGAATTGGTTTCGTTAAATACGGTGACAGATGTGTATTAGAAAGAAAAGTGCTGG
TGTATGTACATATGTGAAAATTTCCAACGGCATCCATTCAACTTATATTAAGAAATTGTT
TTTTTCTGGTATCTTAACTATTTTATGGTCGTAATGAAGTTATTGTTCATTTGTTCTCGT
ATCTCATAGAAGTGAAATACAGCTTAGTGACATCTTAATCATGAAAATACATCGTTCTTA
CATGGTATGGTAAGTAAAATTTATAAAAAAGGACATTGTAACAACACGCGAGTGTAGAGT
ATCTTTGCTATCTCGGTACGAAGATATTGAGTACGAAAGTTAAAAACGACCTAATAAAAG
TTTTTATAAAGAATGAGGCTTCAGACGAGTAATATTTAAAAAGTAATTCTTTATATATAA
TTATGCATATTAGTTAACTATGTAGAACTACTAACTATCTAACTTCCTATATATCTAAGC
CCACCAATGTCTGTTATTAGATACAAATTTTGCAATTCTTCTATTT
> BF01055A2H11.f1      835
CCGTTGCNNNCGGTAGCGCGGTGCGGTGTGTCGGACAGTTACCATCGNNATTTAAAACAT
TAAAATGTTCTCATCCTTACTGGAGACGGCCCGGAACTCACCGTTCCGTGGCCCGTTGAC
TGGAGCCCAATGTGAAGCCGCGCCTTCACAAGCTATGGCTGCATCTTCAGCGGTCCCACC
CTCCGGAGACTCCTGCGAGTTCGGTTCCAGCAAATACTTTGCTCTGTGCGGACTCGGTGG
AATCCTCTCTTGCGGTATCACACACACGGCCGTGGTGCCCCTCGACCTGGTCAAATGCCG
CCTTCAAGTCGACCCTGACAAGTACAAAAATGTCGTGAACGGTTTCAAAGTATCCGTCCG
TGAAGAGGGCATGCGGGGACTCGCTAAGGGCTGGGCACCCACCTTCATCGGATACTCACT
TCAGGGTCTTTGCAAGTTCGGTCTCTACGAGGTCTTCAAGGTCGGTTACTCTGGTATGTT
GGACGAGGAGGCAGCCTATAGTTACCGTACATTCGTTTATCTGGCTGCATCAGCGTCCGC
TGAGTTCTTCGCTGATATCGCCCTCTCACCGCTGGAAGCTGCTAAGGTGAGAATCCAGAC
TATGCCTGGATTTGCGACCACCCTCCGTGAAGCCTGGCCCAAGATGGTCCAAAATGAAGG
TTTCGGCACCTTCTACAAGGGCTTGGTGCCATTGTGGGGACGACAGATACCATACACTAT
GATGAAGTTTGCCTGCTTCGAGAAAACGCTAGAGATTCTATATAAGTATGTAGTGCCCAA
GCCACGAGAACAGTGCACAAAGGGAGAGCAGTTGGTTGTTACATTCGCTGCTGGT
> BF01055A2G12.f1      817
CCCANNNNATTCTAGACTTGTACGGTGCATTCGTTTTAATATTGAGTCTGTCTAGTTATA
TTATTACCGAGTGTCGTTTTCACTGACTAAGTTCAATACTTATCTGCTGAAATCAATCTA
ACTGCGTAAAGATGGGCAAGGAAAAGACGCACATCAACATCGTTGTGATCGGTCACGTGG
ACTCCGGCAAGTCCACTACTACCGGCCATCTGATTTACAAGTGTGGTGGAATCGATAAGC
GTACTATCGAGAAGTTTGAGAAGGAGGCGCAGGAGATGGGCAAGGGCTCGTTCAAGTACG
CCTGGGTGCTGGACAAGCTAAAGGCGGAGCGCGAACGTGGTATCACCATTGATATCGCCC
TGTGGAAGTTCGAGACTGCCAAGTACTACGTTACCATCATCGACGCCCCTGGCCATAGAG
ACTTCATCAAGAACATGATCACTGGAACCTCGCAGGCGGACTGCGCCGTGCTGATAGTTG
CGGCTGGTACGGGTGAGTTCGAGGCCGGCATCAGTAAGAACGGTCAGACCCGCGAGCACG
CGCTTTTAGCTTTTACCCTGGGGGTGAAGCAACTGATCGTGGGCGTCAACAAGATGGACT
CCACCGAGCCGCCGTACCATGAGGCGAGATACGAGGAGATCAAGAAGGAAGTGTCCTCTT
ACATCAAGAAGATCGGGTACAACCCGGCGACCGTGGCGTTCGTGCCCATCTCGGGCTGGC
ACGGNNACAACATGTTGGAGCCTTCGGACAAGATGCCCTGGTTCAAGGGGTGGACCATTG
ACCGCAAGGACGGGAAAGTGGAGGGCAAGTGCCTCAT
> BF01055A2G08.f1      812
CTAGCTGCTCTCTCAGTGCAATGGGCTCTTCTATGTCAGCAGTTTTACCACATGAAAGAC
AACATAATTTATGCAACAAAAGAAAGTTTACTAGAGGCGGACATAATGTCTGCGACAGTG
CTTATAACTTTTGGCGCTGTTCTGGGACTAGCTAGCGGCTTACAGTTGCTTCTCATTGCC
ATTATCGAAGTTGCTGTAGGATGTTTTAACTTTTGGGTGGTGGCTGATAAATTACAGGCT
GCTGACGTCGGTGGTTCAATAGCAATTCACGCCTTTGGAGCTTACTTTGGATTAGGAGTC
AGTTTTGCTTTACATTTAGGTAAGAAAAATACCGAGGCGACTCCTCAAGCGACAAGAGCA
CCCATTGAAGATTTAAGTGGGCCAAGTTACAGCTCTGATGTTACGGCAATGATTGGATCA
CTGTTCCTGTGGATTTATTGGCCTTCTTTCAACTCTGCTCTAACAAGTTCAAACACTGAG
TATCAAAGGGCCGTTATCAATTCATATCTGTCGTTGGCTTCAGCTACTGTGACAACATTT
GTAATGTCTTCGCTTGTAAGCCATCACCACAGTAAATTGGATATGGTCCACATTCAGAAC
TCCACATTAGCGGGTGGTGTTGCCGTGGGATCAGTATGCAACATGCATATTTCAGCTGGC
GGNNCTGTTGCTGTTGGCATAGGAGCTGGTTTTCTCAGCGTTTTGGGATACAGATATCTC
ACGCCAATTTTAACTANNNTTGGAATACCTGACACATGTGGAGTCAACAACCTACACGGG
ATGCCCGGAATATATTCAGGTATCCTCACAGC
> BF01055A2E11.f1      778
CTCAAGGATCATCTCGAAGGAGTCGAAAAGACCAGGTTGACCTTGGAGCAACAGACGGCT
GAGGTGTACAAGGCTATCGAGGACAAGATGAACACCGCGGCCGACAAGCGAGACGAGAAT
ATCAAGAAGATGCTGGAACGGCTCCGGGAACATGAGGAGCAGGTTCGCAAGGTGCGGGCG
GGCAACCAGGAGCGTTTCCAGCAGTTGGAGAGCGCTATACAGGACAAGCTGCAGCAGGCC
GCCGACCGCCGCTTACAGATCGAGGCGGAACAGAGGGAGAAACTCCGCAACCATGAGCGA
CGTGCGGAGCTGGTGCGGCAGAACAAGTCCGCGCGCGCCGAGAGTGAGGCGCCCACCTCC
GGCTAGACGCCCGAAGCCCGCCGGCCGCCGCCCGCCCACGCCGCCCACGACGCCCACCGC
CGGCGGACGGCGGCCCCGCGAGGTCGCCGGACACCCGGTGTCCCGCCAGCGATCGTTCCA
CACCGTTTCCCTCGCGCTTTGATATTTCGACGTCTCCGGTCCCGATGATTTTGGATTGTT
TTCGCCCGTCACGGCCCACCGCGAACAGATCGCCGGCCGGCCGCTGGCGTTTTTATACGA
CTGAGGGAGGAGCGGAAGGTAGCAGGAGTCGACTCCTGAGGATTAGTTAGTCGTAGTTCG
ATATCATAATTTTTAAAGTCGGTCATGACGCCACAGTATTTTAGTATCGTATGAACTATA
TTTAAGTTTCTCATAGACCTTAGCGTCGCCTCTCCGTGTCCACGGCGCTATACGTGTC
> BF01055A2E07.f1      804
AGCGCATGGTGCAGATCATACACAAGAAGTTCATTTCCATTCAGATGCAGCTGAAGCAGT
CCACCTGCGAGGCCGTCATGATCCTGCGTTCTCGTTTCCTGGACGCTCGCAGAAAGCGGC
GCAACTTCAGCAAGCAGGCGTCCGAGATCCTGAACGAGTACTTCTACTCGCACCTGTCCA
ACCCCTACCCCAGCGAGGAGGCCAAGGAGGAGCTGGCGCGCAAGTGCGGCATCACCGTCT
CCCAGGTGTCCAACTGGTTCGGCAATAAACGTATTCGCTACAAGAAGAACATCGGCAAGG
CGCAGGAGGAGGCGAACCTGTACGCCGCCAAGAAAGCCGCTGACCTCTCTTGGGCGGGCG
CGGGCCGGCGCGATGCGCGCTCACCTTCGGCCGGACACGCCTCATACAACACGGGGGCGT
CACCGTACTCGATGGGCGCCGCGTCGGGGACGGCCACCCCCATGATGTCTCCGGCGCCCA
CGCAGGACTCCATGGGGTACGCCCTGCCGGCGGCCGGCTACGACCAGCCTCAACCACCAT
ACGACACCTCCATGTCCTACGACCCCATGCATCAGGACCTGTCGCCTTAGGCGCCGCGGC
CGAGCCGTTTCCTCGGACTCTCCGTCTCCGTACTACCGGCGCCGGCGGTCGTCTTAGATA
TAGAACCTTGTATACTACTTACTCTATGCGTCTACACGATTCCTACACATTTTCTATTTT
GTGTTGTGACATGTGTGGTCCTCTGTATTAAAGTGAAGAGTATTTATTTCTATCGAAGCA
CTATTTTGTTACGATCTGTTATAG
> BF01055A2D10.f1      391
TGATTGTATATATTAAGAGATATCTGCTTGGCGGGGCGAGCCGCTTGCTTCACTCCGGTC
CGCTGCGTGAGTCCGCTTGTTTTGGGTGAGTCGCGAGCGCCTCTGACCAATCGCCTGGGT
GTCGTTTGCCTTTAGCCTCGCTCGCCGCCGACGTGTCGCTTGTGACTCCACTAACTCTAG
ACACGTGTTCGTGTTTGTTTTGATGTACCTCACTCCCCTCTTCTGCGGTGTTCTGATGTA
TCATTTCTACATTCTACTAACGACGCGCTTCACTCGTGGAGGTGTACTTGTATGAACATG
CTGTTTGAAGTGCAGGCAACTTTTGTAGTTTCATTGTCGTATTGAATAAAGTCATGAATA
CTAATTCAAAAAAAAAAAAAAAAAAATCGGT
> BF01055A2A10.f1      765
GGTTCAATACTTATCTGCTGAAATCAATCTAACTGCGTAAAGATGGGCAAGGAAAAGACG
CACATCAACATCGTTGTGATCGGTCACGTGGACTCCGGCAAGTCCACTACTACCGGCCAT
CTGATTTACAAGTGTGGTGGTATCGATAAGCGTACTATCGAGAAGTTTGAGAAGGAGGCG
CAGGAGATGGGCAAGGGCTCGTTCAAGTACGCCTGGGTGCTGGACAAGCTAAAGGCGGAG
CGCGAACGTGGTATCACCATTGATATCGCCCTGTGGAAGTTCGAGACTGCCAAGTACTAC
GTTACCATCATCGACGCCCCTGGCCATAGAGACTTCATCAAGAACATGATCACTGGAACC
TCGCAGGCGGACTGCGCCGTGCTGATAGTTGCGGCTGGTACGGGTGAGTTCGAGGCCGGC
ATCAGTAAGAACGGTCAGACCCGCGAGCACGCGCTGTTAGCTTTTACCTTGGGGGTGAAG
CAACTGATCGTGGGCGTCAACAAGATGGACTCCACCGAGCCGCCGTACCATGAGGCGAGA
TACGAGGAGATCAAGAAGGAAGTGTCCTCTTACATCAAGAAGATCGGGTACAACCCGGCG
ACCGTGGCGTTCGTGCCCATCTCGGGCTGGCACGGNNNCAACATGTTGGAGCCTTCCGAC
AAGATGCCCTGGTTCAAAGGGTGGACCATTGACCGCAAGGACGGGAAAGTGGAGGGCAAG
TGCCTCATTGAGGCCCTGGACGCTATCCAGCCTCCGTCTCGTCCC
> BF01055A1G06.f1      743
TCAAAACACGTGCGTACGATCAAGTTACATGGAAAACCAGAGTGATCGCGACTGAAATAA
GTACATAAACGATACTAAAAAGTGCGACGCGTTTTGCTTAACAGGTGTATCGTGTTAATT
TACCAGAATGAATACCGAAAAGCTGAAAAAACTGCAGTCGCAAGTCCGTATAGGCGGCAA
GGGGACCCCAAGGCGCAAGAAGAAGGTCGTCCACGCTACTGCAGCTACAGATGACAAGAA
ATTACAGTCATCCCTCAAGAAACTATCAGTTAACACTATCCCTGGCATCGAAGAGGTGAA
TATGATCAAGGAAGACAACACAGTAATACATTTTAACAACCCAAAAGCGCAAGCATCGCT
TGCAGCTAACACTTTCGCTATCACCGGTCACGGGGAGAACAAACAGGTCGCTGAGATGCT
TCCCGGTATCCTGAGCCAGCTCGGATCCGATGATATCAATCGGCTAAAGAAGATGGTATC
CAATGTGTCTCCTCCAAAACCGATAGACGAGGATGATGAGGTACCTAACCTAGTTGGTGA
CTTCGACGAGGCGTCAAAACAAGAGGCGAAGGAAGTTGTAGCTGAGGAGAAGGAAAAGGA
AAAGGAAAAAGAAAAAGAAAAAGAGGAGAAACAACCCGAACCAGAAACCAAAGCCGCGGA
TAAGAAAAGCGATTAAATAATCCTCTATAGATTTATATTAACGCTCACTAAGTGCTAGGA
GTTTCCAAGGGCATGTGTGTCTC
> BF01055A1F06.f1      781
GAACGATCNNNNNAAGAACGACGCGGACGCACAGATCGAGCAGGCTACTCTGTCGGGACT
GTGGGATTTGGGTGCCTTCGGTCTCCAGGTGCCGACGGACTTGGGCGGACTGGGACTATC
CAACACGCAGTACGCGCGGCTAGTGGAGGTGGTCGGCGCTCACGACCTGGGCGTGGGCAT
CACGTTGGGTGCTCACCAGTCCATCGGTTTCAAGGGCATATTGCTTTTCGGCACGCCGGA
ACAGAAGCAGCATTACTTACCGCGCGTTACGGGCGGAGAATATGCGGCTTTCTGCTTGAC
AGAGCCGTCGTCGGGCTCCGACGCCGGCTCCATTAAAACGAGAGCAGAACTGTCTCCTGA
CGGGAAGCACTTCATTCTAAATGGATCCAAAATTTGGATCAGCAATGGTGGAATCGCTGA
GATCATGACCGTGTTTGCTCAAACACCCGTCGAAAAAGACGGAAAAAAAGTTGATAAAGT
GACGGCTTTCATTGTGGAACGATCGTTTGGCGGCGTATCGTCGGGTCCTCCCGAGAACAA
GATGGGTATCAAGTGTTCAAATACCACGGAAGTGTACTACGAGGACGTGCGGGTCCCGGT
AGAGAACGTGCTGGGCGGAGTCGGGAACGGGTTCAAGGTGGCCATGAATATCCTCAACAA
CGGCCGCTTCGGCATGGCGGCGGCGCTGGGCGGCACGCAGCGCGCCGCCCTGCGGCAGGC
CGCGGAACATGCCGCCACTAGGGTTCAGTTCGGTAAACGGCTCTGTGAGTTCGGTTCCGT
C
> BF01055A1E09.f1      770
CCAGCGTCAGACTCTCAGCGAACTCGTTCCACCGGTCGAGAAGTTCTTTCAGGAGGTGAA
CGATCCGGCCAAGAACGACGCGGACGCACAGATCGAGCAGGCTACTCTGTCGGGACTGTG
GGATTTGGGTGCCTTCGGTCTCCAGGTGCCGACGGACTTGGGCGGACTGGGACTATCCAA
TACGCAGTACGCGCGGCTAGTGGAGGTGGTCGGCGCTCACGACCTGGGCGTGGGCATCAC
GTTGGGTGCTCACCAGTCCATCGGTTTCAAGGGCATATTGCTTTTCGGCACGCCGGAACA
GAAGCAGCATTACTTACCGCGCGTTACGGGCGGAGAATATGCGGCTTTCTGCTTGACAGA
GCCGTCGTCGGGCTCCGACGCCGGCTCCATTAAAACGAGAGCAGAACTGTCTCCCGACGG
GAAGCACTTCATTCTAAATGGATCCAAAATTTGGATCAGCAATGGTGGAATCGCTGAGAT
TATGACCGTGTTTGCTCAAACACCCGTCGAAAAAGACGGAAAAAAAGTTGATAAAGTGAC
GGCTTTCATTGTGGAACGATCGTTTGGCGGCGTATCGTCGGGTCCTCCCGAGAACAAGAT
GGGTATCAAGTGTTCAAATACCACGGAAGTGTACTACGAGGACGTGCGGGTCCCGGTAGA
GAACGTGCTGGGCGGAGTCGGGAACGGGTTCAAGGTGGCCATGAATATCCTCAACAACGG
CCGCTTCGGCATGGCGGCGGCGCTGGGCGGCACGCAGCGCGCCGCCCTGC
> BF01054B1G05.f1      805
GGGATTTNNNNGCCTTCGGTCTCCAGGTGCCGACGGACTTGGGCGGACTGGGACTATCCA
ACACGCAGTACGCGCGGCTAGTGGAGGTGGTCGGCGCTCACGACCTGGGCGTGGGCATCA
CGTTGGGTGCTCACCAGTCCATCGGTTTCAAGGGCATATTGCTTTTCGGCACGCCGGAAC
AGAAGCAGCATTACTTACCGCGCGTTACGGGCGGAGAATATGCGGCTTTCTGCTTGACAG
AGCCGTCGTCGGGCTCCGACGCCGGCTCCATTAAAACGAGAGCAGAACTGTCTCCTGACG
GGAAGCACTTCATTCTAAATGGATCCAAAATTTGGATCAGCAATGGTGGAATCGCTGAGA
TCATGACCGTGTTTGCTCAAACACCCGTCGAAAAAGACGGAAAAAAAGTTGATAAAGTGA
CGGCTTTCATTGTGGAACGATCGTTTGGCGGCGTATCGTCGGGTCCTCCCGAGAACAAGA
TGGGTATCAAGTGTTCAAATACCACGGAAGTGTACTACGAGGACGTGCGGGTCCCGGTAG
AGAACGTGCTGGGCGGAGTCGGGAACGGGTTCAAGGTGGCCATGAATATCCTCAACAACG
GCCGCTTCGGCATGGCGGCGGCGCTGGGCGGCACGCAGCGCGCCGCCCTGCGGCAGGCCG
CGGAACATGCCGCCACTAGGGTTCAGTTCGGTAAACGGCTCTGTGAGTTCGGTTCCGTCC
AAGNNNAGCTGGCGCGTATGGCGATGCTGCAGTACGTGACGGNNTCGCTCGCCTACATGG
TGAGCGGCAACATGGACGCCGGCCA
> BF01054B1E10.f1      731
TTAAAACATTAAAATGTTCTCATCCTTACTGGAGACGGCCCGGAACTCACCGTTCCGTGG
CCCGTTGAATGGAGCCCAATGTGAAGCGGCGCCTTCACAAGCTATGGCTGCATCTTCAGC
GGTCCCACCCTCTGGAGACTCCTGCGAGTTCGGTTCCAGCAAATACTTTGCTCTGTGCGG
ACTCGGTGGAATCCTCTCTTGCGGTATCACACACACGGCCGTGGTGCCCCTTGACCTGGT
CAAATGCCGCCTTCAAGTCGACCCTGACAAGTACAAAAATGTTGTGAACGGCTTCAAAGT
ATCCGTCCGTGAAGAGGGCATGCGGGGACTCGCTAAGGGCTGGGCACCCACCTTCATCGG
ATACTCACTTCAGGGTCTTTGCAAGTTCGGTCTCTACGAGGTCTTCAAGGTCGGTTACTC
TGGTATGTTGGACGAGGAGGCAGCCTATAGTTACCGTACATTCGTTTATCTGGCTGCATC
AGCGTCCGCTGAGTTCTTCGCTGATATCGCCCTCTCACCGCTGGAAGCTGCTAAGGTGAG
AATCCAGACTATGCCTGGATTTGCGACCACCCTCCGTGAAGCCTGGCCGAAGATGGTCCA
AAATGAAGGGTTTGGCACCTTCTACAAGGGCTTGGTGCCATTGTGGGGACGACAGATACC
ATACACTATGATGAAGTTTGCCTGCTTCGAGAAAACACTAGAAATTCTATATAAGTATGT
AGTGCCCAAGC
> BF01054B1E05.f1      830
TACTTACCGCGCGTTACGGGCGGAGAATATGCGGCTTTCTGCTTGACAGAGCCGTCGTCG
GGCTCCGACGCCGGCTCCATTAAAACGAGAGCAGAACTGTCTCCTGACGGGAAGCACTTC
ATTCTAAATGGATCCAAAATTTGGATCAGCAATGGTGGAATCGCTGAGATCATGACCGTG
TTTGCTCAAACACCCGTCGAAAAAGACGGAAAAAAAGTTGATAAAGTGACGGCTTTCATT
GTGGAACGATCGTTTGGCGGCGTATCGTCGGGTCCTCCCGAGAACAAGATGGGTATCAAG
TGTTCAAATACCACGGAAGTGTACTACGAGGACGTGCGGGTCCCGGTAGAGAACGTGCTG
GGCGGAGTCGGGAACGGGTTCAAGGTGGCCATGAATATCCTCAACAACGGCCGCTTCGGC
ATGGCGGCGGCGCTGGGCGGCACGCAGCGCGCCGCCCTGCGGCAGGCCGCGGAACATGCC
GCCACTAGGGTTCAGTTCGGTAAACGGCTCTGTGAGTTCGGTTCCGTCCAAGAGAAGCTG
GCGCGTATGGCGATGCTGCAGTACGTGACGGAGTCGCTCGCCTACATGGTGAGCGGCAAC
ATGGACGCCGGCCACCAGGACTACCACCTTGAGGCGGCGGTGTCCAAGGTATTCGCGTCG
GACTCCGCTTGGAAGGTTGTGGACGNNNCGATCCAGATCCTCNNNNNTATGGGCTTCATG
NNNNNCACGGGGCTGGAGCGCGTGCTGAGGGACCTGCGAATCTTCCGCATCTTCGAGGGA
ACCAACGATATCTTGCGGCTCTTCGTCGCTCTCACGGGAATTCAGTTTGC
> BF01054B1D12.f1      809
ACTCTGTCGGGACTGTGGGATTTGGGTGCCTTCGGTCTCCAGGTGCCGACGGACTTGGGC
GGACTGGGACTATCCAACACGCAGTACGCGCGGCTAGTGGAGGTGGTCGGCGCTCACGAC
CTGGGCGTGGGCATCACGTTGGGTGCTCACCAGTCCATCGGTTTCAAGGGCATATTGCTT
TTCGGCACGCCGGAACAGAAGCAGCATTACTTACCGCGCGTTACGGGCGGAGAATATGCG
GCTTTCTGCTTGACAGAGCCGTCGTCGGGCTCCGACGCCGGCTCCATTAAAACGAGAGCA
GAACTGTCTCCTGACGGGAAGCACTTCATTCTAAATGGATCCAAAATTTGGATCAGCAAT
GGTGGAATCGCTGAGATCATGACCGTGTTTGCTCAAACACCCGTCGAAAAAGACGGAAAA
AAAGTTGATAAAGTGACGGCTTTCATTGTGGAACGATCGTTTGGCGGCGTATCGTCGGGT
CCTCCCGAGAACAAGATGGGTATCAAGTGTTCAAATACCACGGAAGTGTACTACGAGGAC
GTGCGGGTCCCGGTAGAGAACGTGCTGGGCGGAGTCGGGAACGGGTTCAAGGTGGCCATG
AATATCCTCAACAACGGCCGCTTCGGCATGGCGGCGGCGCTGGGCGGCACGCAGCGCGCC
GCCCTGCGGCAGGCCGCGGAACATGCCGCCACTAGGGTTCAGTTCGGTAAACGGCTCTGT
GAGTTCGGTTCCGTCCAAGNNNAGCTGGCGCGTATGGCGATGCTGCAGTACGTGACGGNN
TCGCTCGCCTACATGGTGAGCGGCAACAT
> BF01054A2G09.f1      725
GAGACTNNNNNCGAGAAGATTACTAAGGTGATGCGTGACTGGTCTGAACTAGAGGACCGA
TATCAACAGATGATGACCTCTGACCCCGCTGCCGCCCAAAGCTTCCGCCAACGCATGACC
GCCAGGTTCCAAGCCAACATTCAGGCCCTCGAAGAGGATGGTGTATCTGAACGTCGCCGT
CTGGCCGCCCTTCATCAGCAACGAGTGTTGGCTCACCTGGCACAAAGACGCCGCACCGCC
CTCTCGTGTTACACACGGTCCCTGAAAGACGCTCCTCCTAATGCCCACCGCGTCCAGAAG
TGTCTTCAGCGTTTGGTCCGCGCCCTCGCCGCCGAGAGATCAGGAGCGCTGGCCGCCTGG
CGCCGTGCTGCTTCAGCCGGCCGTGAAGCCGCTGCCGCTGAACGAGCGAGTGCTGTGGAC
AGACTGCAGGACGCCGACCGCGCTCTCCAACGGGCGTTAACGTCCCTCCGCCGCCGCCCG
CACTTGTACGCTAGCATCGGAACTGCTATCGAGGACTACGTTCAGTCCATGCAGTCCAAG
GACGACATGGCCGTCTCCCTGATGTCGATGACTCCTGAGGCTGAGGAGCTTCTTCTGGAC
CGTATCGAAGCCGAGGTCCAGAGAGAGCAGGCGGCTCGGGAACAACTCAACGCCAAGAGA
GACCAGAGGACCAGGCAGNNNCAGGACATTGAAAACGAACGCGTCAGGACTTCCAACGGT
GTGAA
> BF01054A1B02.f1      358
CAAAGGGTTCTCCGTAAATTGCTCCTCAAGTACAGAACTGCCAAAAAGATTGACAGACAC
CTGTACCACGCTCTGTACATGAAGGCTAAGGGTAATGTGTTCAAGAACAAGCGTGTGCTC
ATGGAGTACATCCACAGGAAGAAGGCTGAGAAGGCCAGGACTAAGATGTTGAGTGATCAA
GCCGAGGCCCGCCGTAACAGAGTGAAGGAAGCCCGCAAGCGGCGAGAGGAGCGTATTGCT
GCTAAGAAGGAAGAACTGCTGCAGACCTTCGCCCGCGAGGACGAGGCCGCCGTCACCGCT
AAGAAGTGATAGATTATAAATAAAGGCGTTTAAGCAAAAAAAAAAAAAAAAAATCGGT
> BF01054A1A04.f1      795
GCCACTCTCNNAAGACCAGCGTCAGACTCTCAGCGAACTCGTTCCACCGGTCGAGAAGTT
CTTTCAGGAGGTGAACGATCCGGCCAAGAACGACGCGGACGCACAGATCGAGCAGGCTAC
TCTGTCGGGACTGTGGGATTTGGGTGCCTTCGGTCTCCAGGTGCCGACGGACTTGGGCGG
ACTGGGACTATCCAACACGCAGTACGCGCGGCTAGTGGAGGTGGTCGGCGCTCACGACCT
GGGCGTGGGCATCACGTTGGGTGCTCACCAGTCCATCGGTTTCAAGGGCATATTGCTTTT
CGGCACGCCGGAACAGAAGCAGCATTACTTACCGCGCGTTACGGGCGGAGAATATGCGGC
TTTCTGCTTGACAGAGCCGTCGTCGGGCTCCGACGCCGGCTCCATTAAAACGAGAGCAGA
ACTGTCTCCTGACGGGAAGCACTTCATTCTAAATGGATCCAAAATTTGGATCAGCAATGG
TGGAATCGCTGAGATCATGACTGTGTTTGCTCAAACACCCGTCGAAAAAGACGGAAAAAA
AGTTGATAAAGTGACGGCTTTCATTGTGGAACGATCGTTTGGCGGCGTATCGTCGGGTCC
TCCCGAGAACAAGATGGGTATCAAGTGTTCAAATACCACGGAAGTGTACTACGAGGACGT
GCGGGTCCCGGTAGAGAACGTGCTGGGCGGAGTCGGGAACGGGTTCAAGGTGGCCATGAA
TATCCTCAACAACGGCCGCTTCGGCATGGCGGCGGCGCTGGGCGGCACGCAGCGCGCCGC
CCTGCGGCAGGCCGC
> BF01053B2C03.f1      785
GTAATTTAAAAAATAATTTTCACAAAAGAAAAACGTAACTATAAAAACCCTAAAGAAATT
AAATGTTATATGAAACAAATTACAATCTAAGAATGACACAATATATCTCGTCTCATACTT
TTGTTTAGAACTCAAAGAAAACTGGATAACTTAATCCCAAAAAAAAAAAAAAAAAAATTT
TCCATCACTTAATAATTTCGAGTATTTTTTCGTAATACAATTAAATTATTTCAAATTATT
TTATTTTGGTTAAGTTATTTAATAACAGAATGTGTTCAAATATTGAACACATACGTACAT
ATTAAGAATATTTAAATATAATTTCAAATGTTAATCTCGTGTATTGGTTAGTTGAATTGT
AATTTAATCTAACATCAAATAAAAAACATATGAAAACATTAACAATATTAAAGATTCGAA
TCAAAAGAAAAAACAAATATGAAATTTTTATCAAAATCTATAAGATATAAGAAAATATTT
TTAGCTCACATTACTGTTAAGTCAGAGTCACCTAGTTCCTAGGCCAAAAGGAAAAGTTTC
TTAAAATATAAATTAAATACTTCAACAGATAACAGCCATTCGTTTATTTATTATTATATT
TGTTTCGTAAATTAAATGCGCATATAAAAATAAAATGGAAAACAAAAAATATAAATGATT
TAAATCTATATCCACTTCGCCACAATCACTGAAATTTCATTTGATTAATTTTGTTTCGAT
TGTAAATATCGTATATTATATGCGAATATAAGATAGAAACTATATCATGTGAAAAGAAAA
AGACA
> BF01053B1H09.f1      740
CCATCGGATTTAAAACATTAAAATGTTCTCATCCTTACTGGAGACGGCCCGGAACTCACC
GTTCCGAGGCCCGTTGACTGGAGCCCAATGTGAAGCGGCGCCTTCACAAGCTATGGCTGC
ATCTTCAGCGGTCCCACCCTCCGGAGACTCCTGCGAGTTCGGTTCCAGCAAATACTTTGC
TCTGTGCGGACTCGGTGGAATCCTCTCTTGCGGTATCACACACACGGCCGTGGTGCCCCT
CGACCTGGTCAAATGCCGCCTTCAAGTCGACCCTGACAAGTACAAAAATGTTGTGAACGG
CTTCAAAGTATCAGTCCGTGAAGAGGGCATGCGGGGACTCGCTAAGGGCTGGGCACCCAC
CTTCATCGGATACTCACTTCAGGGTCTTTGCAAGTTCGGTCTCTACGAGGTCTTCAAGGT
CGGTTACTCTGGTATGTTGGACGAGGAGGCAGCCTATAGTTACCGTACATTCGTTTATCT
GGCTGCATCAGCGTCCGCTGAGTTCTTCGCTGATATCGCCCTCTCACCGCTGGAAGCTGC
TAAGGTGAGAATCCAGACTATGCCTGGATTTGCGACCACCCTCCGTGAAGCCTGGCCCAA
GATGGTCCAAAATGAAGGGTTCGGCACCTTCTACAAGGGCTTGGTGCCATTGTGGGGACG
ACAGATACCATACACTATGATGAAGTTTGCCTGCTTCGAGAAAACGCTAGAGATTCTATA
TAAGTATGTAGTGCCCAAGC
> BF01053B1B11.f1      800
TACTACCTGGACGAGGAGTGCAATTGGGGTCTCAGCACACAGGAGCTGGAGAGGAGCTTG
CAGGAGGCGCAGCAGACCTGCAACGTTCGGGCGCTCGTGGTCATCAACCCCGGGAACCCC
ACGGGACAGGTGTTGACGCGAGAGAACATCGAGCAGGTGATAAAGTTCGCGCACAAACAC
AAGCTGTTCATCTTCGCCGACGAGGTGTACCAGGACAACGTGTACGCCGAAGGTAGCGCC
TTCCACTCCTTCAAGAAGGTGCTGGTGGAGCTGGGCGCGGAGTACAGCTCGCAGGAGCTG
GCGTCGTTCATGACCATCAGCAAGGGCTACATGGGCGAGTGCGGTCTCCGCGGCGGCTGG
GTGGAGTTGGTGAACATGCTGCCGGAGGTGCAGGCCCAGCTATACAAGTGCATGTCAGCC
ATGCTGTGCCCGTCCGTGCTGGGCCAGGCCGTGGTGGACTGCGTCGCCAAGCCGCCCGCC
CCCGGCGAGCCGTCCTATGATCTCTGGATCAAAGAGAAGACGGACATACTGACCTCCCTC
AAGGACCGCGCTAAGCTCATCGCCGAGACCTTCAACACCTTCGAGGGGTTCAAGTGTAAC
GTGGTGCAGGGCGCGATGTACGCCTTCCCCAGGATCACGCTTCCCCCGAAGGCGATCCAG
GCAGCCAAGGAGAAGAACATGGCGCCGGACGTGTTCTATGCCTTCAGACTGCTGGAGGAG
ACAGGCGTGTGTATAGTCCCCGGGTCTGGGTTCGGGCANNCGCCGGGCACGTTCCACTTC
CGAACCACCATCCTGCCGCA
> BF01053A2H08.f1      742
CGGGCTCCNNNGCCGGCTCCATTAAAACGAGAGCAGAACTGTCTCCTGACGGGAAGCACT
TCATTCTAAATGGATCCAAAATTTGGATCAGCAATGGTGGAATCGCTGAGATCATGACCG
TGTTTGCTCAAACACCCGTCGAAAATACGGAAAAAAAGTTGATAAAGTGACGGCTTTCAT
TGTGGAACGATCGTTTGGCGGCGTATCGTCGGGTCCTCCCGAGAACAAGATGGGTATCAA
GTGTTCAAATACCACGGAAGTGTACTACGAGGACGTGCGGGTCCCGGTAGAGAACGTGCT
GGGCGGAGTCGGGAACGGGTTCAAGGTGGCCATGAATATCCTCAACAACGGCCGCTTCGG
CATGGCGGCGGCGCTCGGCGGCACGCAGCGCGCCGCCCTGCGGCAGGCCGCGGAACATGC
CGCCACTAGGGTTCAGTTCGGTAAACGGCTCTGTGAGTTCGGTTCCGTCCAAGAGAAGCT
GGCGCGTATGGCGATGCTGCAGTACGTGACGGAGTCGCTCGCCTACATGGTGAGCGGCAA
CATGGACGCCGGCCACCAGGACTACCACCTTGAGGCGGCGGTGTCGAAGGTATTCGCGTC
AGACTCCGCGTGGAAGGTTGTGGACGAGGCGATCCAGATCCTCGGAGGTATGGGCTTCAT
GAAGGCCACGGGGCTGGAGCGCGTGCTGAGGGACCTGCGAATCTTCCGCATCTTCGAGGG
AACCAACGATATCTTGCGGCTC
> BF01053A2H07.f1      738
CTCCAATAACATGTTCATAACCGCAACGAACGCTGAGAACGGCGAGCTGAACAAGGTCCG
CAACCTCCAGACGGGCGAGTGGGGCCCTGTCCCGGCGACCGCCCGGGCTTACAAGGCGGC
CGGCGTGAGGTGGTGTGTGGTGGGAGACGAGAACTACGGAGAGGGCTCCAGCAGGGAGCA
CGCCGCCCTGGAGCCGAGGCACCTCGGGGGACGAGCCATCATAGTCAAATCCTTCGCCAG
AATCCACGAGACCAACTTGAAGAAGCAGGGTCTACTGCCTTTGACTTTCGCCAACCCCTC
GGACTACGACAAGATCCAGCCATCGGACAAGATCTCACTGCTGGGACTCAACGACCTGGC
GCCTGGAAAGCAAGTGGAATGTGAAATCAAACACAAGGACGGTAAATCCGAGCGCATCAA
ACTGAACCACTCTTTGAACGAGCAACAGATCTCGTGGTTCAAGGCTGGGTCAGCTCTCAA
CAGGATGAAGGAGATCGCCGCTGGGAAGTAAACATCGGAAACAACAACACCGCCAACAAC
AGGAACCAGTATTCAACAGTCGTATAAGAAAATCAAAGGCAGTTCAAAATAAAACATAGT
CAATCGATACATGTAATGTCAAAGCGGTGCGTTATCGATAATAGTGTAGTGCAATTATTA
GATAAGAATAGAAATGTCGATTTTCATTTCTTNNNGTATTGAAAGATAATTAAGTGATGT
TTTATTGTATATTATTTA
> BF01053A2G01.f1      785
TTTAAAACATTAAAATGTTCTCATCCTTACTGGAGACGGCCCGGAACTCACCGTTCCGTG
GCCCGTTGACTGGAGCCCAATGTGAAGCCGCGCCTTCACAAGCTATGGCTGCATCTTCAG
CGGTCCCACCCTCCGGAGACTCCTGCGAGTTCGGTTCCAGCAAATACTTTGCTCTGTGCG
GACTCGGTGGAATCCTCTCTTGCGGTATCACACACACGGCCGTGGTGCCCCTCGACCTGG
TCAAATGCCGCCTTCAAGTCGACCCTGACAAGTACAAAAATGTCGTGAACGGTTTCAAAG
TATCCGTCCGTGAAGAGGGCATGCGGGGACTCGCTAAGGGCTGGGCACCCACCTTCATCG
GATACTCACTTCAGGGTCTTTGCAAGTTCGGTCTCTACGAGGTCTTCAAGGTCGGTTACT
CTGGTATGTTGGACGAGGAGGCAGCCTATAGTTACCGTACATTCGTTTATCTGGCTGCAT
CAGCGTCCGCTGAGTTCTTCGCTGATATCGCCCTCTCACCGCTGGAAGCTGCTAAGGTGA
GAATCCAGACTATGCCTGGATTTGCGACCACCCTCCGTGAAGCCTGGCCCAAGATGGTCC
AAAATGAAGGTTTCGGCACCTTCTACAAGGGCTTGGTGCCATTGTGGGGACGACAGATAC
CATACACTATGATGAAGTTTGCCTGCTTCGAGAAAACGCTAGAGATTCTATATAAGTATG
TAGTGCCCAAGCCACGAGAACAGTGCACAAAGGGAGAGCAGTTGGTTGTTACATTCGCTG
CTGGT
> BF01053A2F11.f1      787
GGACTTTTTCCTAGACGGAGAGTTTTCGACTTATGGTCGGGATGTCGTCCGCTTTACAGA
GATGGAGCCAGAAGAGAGAGAAGATCCTATGGCGCGTGTATTCCCCAAGGTTACTAAATG
TACATTCCACAAATATGGTCCTTCGGGAACTGTTCAGAAGTTCGATGGGCTCTGCGTACT
ACCGCTTAACATCGTCAATGAGAAGATTTATGTATTTCTGTGGTTCTGGTTCATCATACT
ATCAATTTTGAGTGGTATTTCCCTGGTATATCGCGCGATTGTCGTCGCCGGACCGCGTGT
ACGTTTGTACCTTCTACGTGCGCGCAGTCGTCTTGCACCACAAGAACAAGTGGAAGCCGT
GGCCCGCAAACTACAGATCGGAGACTGGTTTGTGCTGTACCAGCTCGGAAAGAACATCGA
TCCTCTCATTTACCAAGAATTAATGAGTGATTTAGCAAAGAAGTTCGAAGGGAAGGACGC
TGTTTAGCAGGCGCGTGTAGACAGTGGGGAGTATTGGTAGTGGTAGTGACGTGTGAGTGT
AAGGGCGGGCTCCGGGCCGCGGCGCCGCTACCTGCCGAGCCGCAGCCGCGCCCGCGCACA
ATGAGCGCCGGGAGCGGGTCTGCGCCGACATTCCATTTACCTACAGCCGACGCGGGGAAC
GACCTCCGTCGAACCAGTCATTGTATTCCAGAACCGCTTTAAAACTTTACGCTACTGATA
TGAAACGAAGCTAGTTATTANNNNCTCCCGGACGACTTCGACTGACGAGTGCCACCGCGC
GCCTGCA
> BF01053A2B03.f1      711
ATGGTGGAATCGCTGAGATCATGACCGTGTTTGCTNNNACACCCGTCGAAAAAGACGGAA
AAAAAGTTGATAAAGTGACGGCTTTCATTGTGGAACGATCGTTTGGCGGCGTATCGTCGG
GTCCTCCCGAGAACAAGATGGGTATCAAGTGTTCAAATACCACGGAAGTGTACTACGAGG
ACGTGCGGGTCCCGGTAGAGAACGTGCTGGGCGGAGTCGGGAACGGGTTCAAGGTGGCCA
TGAATATCCTCAACAACGGCCGCTTCGGCATGGCGGCGGCGCTGGGCGGCACGCAGCGCG
CCGCCCTGCGGCAGGCCGCGGAACATGCCGCCACTAGGGTTCAGTTCGGTAAACGGCTCT
GTGAGTTCGGTTCCGTCCAAGAGAAGCTGGCGCGTATGGCGATGCTGCAGTACGTGACGG
AGTCGCTCGCCTACATGGTGAGCGGCAACATGGACGCCGGCCACCAGGACTACCACCTTG
AGGCGGCGGTGTCGAAGGTATTCGCGTCAGACTCCGCGTGGAAGGTTGTGGACGAGGCGA
TCCAGATCCTCGGAGGTATGGGCTTCATGAAGGCCACGGGGCTGGAGCGCGTGCTGAGGG
ACCTGCGAATCTTCCGCATCTTCGAGGGAACCAACGATATCTTGCGGCTCTTCGTCGCTC
TCACGGGAATTCAGTTTGCGGGCTCGCACCTCCAGGAGGTGATGCGTGCCT
> BF01053A1D11.f1      749
CCGTTGCTGTCGCGAGGGCGAAGCGCACGCCCGAATCTTCGATAACCGCGACCGACGCGC
CGCGCGCCCGCGGCAAGCTCAACCGCCATGTTTGACGTTTTCGGCTCCGTTAAGGGCCTC
CTCAAGCTCGATTCTGTGTGCATCGACAACAATGTGTTCCGTCTACACTACAAAGCCACT
GTGATCATTTTGATTACGTTTTCTCTCCTCGTCACCTCGAGGCAGTACATCGGGGACCCT
ATAGACTGCATCGTCGATGAGATACCGTACGCCGTTATGGACACCTACTGCTGGATATAC
TCTACCTTCACCATACCGAACCGGCTCGTCGGACGCGTTGGAAAGGACGTCGCCCAGCCC
GGCGTTGCATCACACGTCGACGGACAAGACGAAGTTAAATACCACAAATACTACCAGTGG
GTGTGCTTTGTGCTGTTCTTTCAAGCTATTCTCTTCTATGTGCCACGCTATTTGTGGAAG
ACATGGGAAGGAGGACGTGTTAAAATGCTTGTACTAGACCTCAATTGCCCAGTGGTCAGT
AGCGATTGTAAAGCGGATCGAAAGAAGTTACTAGTGGACTATTTTCATACTAACCTCCAC
ACGCAAAACTTTTACGCGTTCCGTTTCTTTATTTGTGAAGTACTGAACTTTATAAACGTG
GTGGGACAAATTTATTTCATGGACTTTTTCCTAGACGGAGAGTTTTCGACTTATGGTCGG
GATGTCGTCCGCTTTACAGAGATGGAGCC
> BF01053A1D08.f1      708
TTCTCATCCTTACTGGAGACGGCCCGGAACTCACCGTTCCGTGGCCCGTTGACCGGAGCC
CAATGTGAAGCGGCGCCTTCACAAGCTATGGCTGCATCTTCAGCAGTCCCACCCTCCGGA
GACTCCTGCGAGTTCGGTTCCAGCAAATACTTTGCTCTGTGCGGACTCGGTGGAATCCTC
TCTTGCGGTATCACACACACGGCCGTGGTGCCCCTCGACCTGGTCAAATGCCGCCTTCAA
GTCGACCCTGACAAGTACAAAAATGTTGTGAACGGTTTCAAAGTATCCGTCCGTGAAGAG
GGCATGCGGGGACTCGCTAAGGGCTGGGCACCCACCTTCATCGGATACTCACTTCAGGGT
CTTTGCAAGTTCGGTCTCTACGAGGTCTTCAAGGTCGGTTACTCTGGTATGTTGGACGAG
GAGGCAGCCTATAGTTACCGTACATTCGTTTATCTGGCTGCATCAGCGTCCGCTGAGTTC
TTCGCTGATATCGCCCTCTCACCGCTGGAAGCTGCTAAGGTGAGAATCCAGACTATGCCT
GGATTTGCGACCACCCTCCGTGAAGCCTGGCCCAAGATGGTCCAAAATGAAGGGTTCGGC
ACCTTCTACAAGGGCTTGGTGCCATTGTGGGGACGACAGATACCATACACTATGATGAAG
TTTGCCTGCTTCGNGAAAACGCTAGAGATTCTATATAAGTATGTAGTG
> BF01053A1D07.f1      714
TTTTATTTCGGAACCTTCCTTGTAGTGACTTGGGCGTGTCGCAGTCTTTGAAAACAAATC
CACTATGAGCGGACAACAGTATTACCCGTACAAGTGCACCCCCACCGTGTACCCCGCGGA
GCCTTTCGAGCCCGCGGCGGATGCGGAAACCCTCCGCAAGGCTATGAAAGGCTTCGGAAC
AGACGAGAAAGCCATCATCAACGTCCTCTGCAGACGCGGTATCGTCCAACGTCTGGAAAT
TGCTGAAACCTTCAAGACTAACTATGGAAAGGACTTGATCAGTGAACTGAAAAGCGAGCT
GTCCGGCAACCTTGAGAATGTGATCGTAGCTCTCATGACCCCTCTACCACACTTCTACGC
TAAAGAACTCCACGACGCTGTTGCGGGGATCGGAACCGATGAAGAAGCCATCATTGAGAT
CCTCTGCACCTTGTCCAATTACGGCATCAGGACTATTTCGGCTTTCTATGAACAATTGTA
TGGCAAAAGCCTAGAATCCGACCTGAAAGGTGACACTTCGGGTCATTTCAAGCGTCTGTG
TGTGTCTCTGTGTATGGCCAACCGTGACGAGAATGCTGGTGTCGATGAGGGCGCTGCTAA
GGCTGACGCCGAAGCCCTGGCCTCCGCTGGCGAAGGTCAATGGGGTACTGACGAGTCCGT
GTTCAACTCTATCCTTATCACTCGCTCCTACCACAACAGCATTCTCGTCACGGT
> BF01052B2E01.f1      747
TAGGCTTGGCTAGTCAGAACTTGATGGGCGGGCAGGGTATGATGGGACAGAATATGGGGC
TGATGGGACAGAACCTGGGACAGCTGGTGGCGCAGAGGGCCGTGCACCACGCTCTGGCTA
GGAGAGCCGTCGACATGGAAGTCGGTATGACGAACGTGAACTCTACCGGCTCGACTCAGC
CGAGCACGCCCAACAAGAGTCAGTCCTACACGGAATACATGATGACGTTTCAGAACAAAC
TAGCCTCTATATCTAACAGCGGCCCGGTGTCTCCGCAGTCTCCCTTAGAGTACAGTCCCG
CGCTGTCTCCCACACAACGAAGACTCGCCGGGCTTAAGCAGGAGGTCGTAGATTGTGCCG
GAGGTTCCGAGGGGCCCGCGGCGGGGGTCCCGGGGCCGGCGGGGGGCTCCGTCGACACGG
ACGTGGCGTCGCACGCCGACCGGCTGGCTCACCTCGATCATGAGCTCAGCAAGATAAGCC
TACACTACAAGCACTCGGCCCCCAAGGATGCGTTCAGCGACCAAGGAACGGATGAAATGT
TGGCGGCGGAGATCCCCGACTCCGGCACCACATATGACGACAAGCGCGGCGTCCGGTTTC
ACTTGTCTCGTGCCGCCCCGCTCAGGAACTACGCTCTGTGTCGTCTCCTACCGGACAACG
GTAAGGACAAGCTCGATCTATCGCAAGGTCAGTTTTCGAGTGACAACGCACTGGACGAGC
TGTCGTGTGATAACACCTCCCTGTGCG
> BF01052B2C03.f1      806
TATTTGTTCTATATACATATAAAAAATTAACAATTAATTCTGTCGCGCCGACCAACACAT
GTATGATATAGCAAAGACATTGTATGAAATTATGTTAAGCGTTTAAATTTAAGTTCTATT
AGATAGTTTTATTAATGTGAAAAAAAAAAAATAAATAAAAAAATGTTACCATATGTATTA
ATCGTAGTAGAAGATCACACACGATGTTGCCGCTCCGGTCAGCTGTCACTGGTTTGTTGT
TTGGTGTCTAGGGATCCTCACCTTAAATACGGATAGTGACACGTTTGGCATTAGTGACGT
AGCGGTTTGTAAGTGACGCTGACCACGCTGGTTACACGAGTAAATTGTCTGCACACTGTA
ATGCAAAACTAGTATAACGTGTCTATAATAATAATGAGGGATATATATTAATATATTAAG
ACTCCCCCAGCGCCAAAACTAACAGTTTATACGTTTAGGAATTGTGAAGATGTTCAGTAT
TAACTGCGTGATACGATGCAGTGCTTTAAAGATATTTCAAATTATACGATCTCGGTCCGT
ACACACCGGACTGTGTTAGAATACCGTTTGTAAAAAAAGTAATATATTTATATTTTCTTT
TTTGGAAATTAAAATGTAAAGATATTCAGCGGCTTGAGGATAGTTTGTATATTGGGTGGA
TTTAGTTGTCGCGTGAGGTATCAGGATGGCATCGGACGAAGCATATCAAGATTTGTTTCT
ATGTTTTTTTTTTTGTAAAGCAACCGTTTTTTAATATGTAATTTTTAATATAATCTGTTG
TTGTACGCACTCTACTGTATGTAGCG
> BF01052B2B04.f1      770
CGCCTTCAAGTCGACCCTGACAAGTACAAAAATGTTGTGAACGGCTTCAAAGTATCCGTC
CGTGAAGAGGGCATGCGGGGACTCGCTAAGGGCTGGGCACCCACCTTCATCGGATACTCA
CTTCAGGGTCTTTGCAAGTTCGGTCTCTATGAGGTCTTCAAGGTCGGTTACTCTGGTATG
TTAGACGAGGAGGCAGCCTATAGTTACCGTACATTCGTTTATCTGGCTGCATCAGCGTCC
GCTGAGTTCTTCGCTGATATCGCCCTCTCACCGCTGGAAGCTGCTAAGGTGAGAATCCAG
ACTATGCCTGGATTTGCGACCACGCTCCGTGAAGCCTGGCCCAAGATGGTCCAAAATGAA
GGTTTCGGAACCTTCTACAAGGGCTTGGTGCCATTGTGGGGACGACAGATACCATACACT
ATGATGAAGTTTGCCTGCTTCGAGAAAACGCTAGAGATTCTATATAAGTATGTAGTGCCC
AAGCCACGAGAACAGTGCACAAAGGGAGAGCAGTTGGTTGTGACATTCGCTGCTGGTTAC
ATAGCCGGTGTGTTCTGCGCTATTGTGTCACATCCCGCTGACACTGTCGTCTCCAAACTT
AACCAGGACAAGACAGCGACCGTTGGCTCTATAGTCGGGAAGCTCGGCTGGGCCGGAGTG
TGGAAGGGGCTCGGACNTAGGATCATCATGATCGGTACACTGACCGCTCTCCAATGGTTC
ATATATGACGCCGTTAAGGTATACCTGAGAATGCCACGACCACCTCCAGC
> BF01052B2A08.f1      600
TCCGTCCAAGAGAAGCTGGCGCGTATGGCGATGCTGCAGTACGTGACGGAGTCGCTCGCC
TACATGGTGAGCGGCAACATGGACGCCGGCCACCAGGACTACCACCTTGAGGCGGCGGTG
TCGAAGGTATTCGCGTCAGACTCCGCGTGGAAGGTTGTGGACGAGGCGATCCAGATCCTC
GGAGGTATGGGCTTCATGAAGGCCACGGGGCTGGAGCGCGTGCTGAGGGACCTGCGAATC
TTCCGCATCTTCGAGGGAACCAACGATATCTTGCGGCTCTTCGTCGCTCTCACGGGAATT
CAGTTTGCGGGCTCGCACCTCCAGGAGGTGATGCGTGCCTTCAAAAACCCGACAGCGCAT
CTCGGACTCATTTTTAGCGAAGCCGGCAAGCGCGCCGGACGGGCCGTGGGGTTCGCGCGG
GGCGCGGATCTCGACCCGCTGGTGGCGCCGGCGCTCCGCCCCGCGGCGAGGGAGCTGGCG
CGCCGGGTGTTGGAGTACGGGGCGTGTGTCGAGGCCGCGCTCCGTAAATACGGCCGCGGC
GTGGTCGACGAGCAGCTCGTACTGAACAGTCTGGCGGCCGGCGCCATCGACGCCTACACG
> BF01052B1H06.f1      812
TGCCAAGCAAGTGGGGTGTCGTAGATGTGATGGGTTTAGAATCGGATATGCTTTCTTGGG
TTCCCAGACCGGTACTCGCCCTTACACTCCTTTTTCCGATTTCTCAATCTTACGAGCAAC
ATAAAGAAAAAGAGGAAAGTGAAATTCTGGCTAAAGGCCAAGAAGTCTCCAACAATCTTT
TTTACATGAAACAAAACATTAGCAATGCCTGTGGAACAGTAGCCCTTGTTCATGCGGTTG
CAAATAATCTTGATGAAATTGGGTTAAATGATGGTTGTTTGAAAACTTTTTTGGAAGAAG
CTAAGAACATGGATGCTGTTGCAAGGGGAAAGCTTTTGGAAAAGTGTGAGGGCATCATCA
AAGCTCATACTGAGCTGGCACAGGAAGGGCAGACTAATATGCCCAACGCTGAAGATCCCA
TCAATCATCATTTCATTACTTTTGTACACAAAGATGGTTCTCTGTATGAGTTGGATGGCC
GTAAAGCTTTCCCAATAAATCATGGCCCGTGTACACCGGACTATCTACTGGAAGATGCTG
CAAAAGTCTGCAAAGAGTTTATGGCCCGTGACCCTCAGGAGGTTCGTTTCACAGTCATTG
CTTTCACTATTGCAGATATTTAAACCCCCACAGGAGTTTTTAAGACGCAGCATAGCAAGC
TTTCATTCCAACTTTATACTAAAGTATTAAATTTTTGGATTATTGTATGCGGCATATATG
ACAAGGTCCGCTTATTTATTATAATTGCTTTACTTACGCTTTCTAATTGTATTGTAATTC
AAAGAATACCCAAATAAAATATGAAACAATAA
> BF01052B1G05.f1      756
CCGGTGTCTCCGCAGTCTCCCTTAGAGTACAGTCCCGCGCTGTCTCCCACACAACGAAGA
CTCGCCGGGCTTAAGCAGGAGGTCGTAGATTGTGCCGGAGGTGCCGAGGGGCCCGCGGCG
GGGGTCCCGGGGCCGGCGGGGGGCTCCGTCGACACGGACGTGGCGTCGCACGCCGACCGG
CTGGCGCACCTCGATCATGAGCTCAGCAAGATAAGCCTACACTACAAGCACTCGGCCCCC
AAGGATGCGTTCAGCGACCAAGGAACGGATGAAATGTTGGCGGCGGAGATCCCCGACTCC
GGCACCACATATGACGACAAGCGCGGAGTCCGGTTTCACGTGTCTCGTGCCGCCCCGCTC
AGGAACTACGCTCTGTGTCGTCTCCTACCAGACAACGGTAAGGACAAGCTCGATCTATCG
CAAGGCCAGTTTTCGAGTGACAACGCACTGGACGAGCTGTCGTGTGATAACACCTCCCTG
TGCGAGGAGACCGCGGACGGAATAGATGGAGGAGCGGGCAGGGAGGGGGAGGGAGAGGGA
GACGAGCTGGGCGGGGACTGCGACACGTACGTGCTGACGGACAGGGCGCGGGCGAGGTGC
TACATGCTGGAGGACGCACTGGCTGACAGGAGACACGTCATACTGGACCCGGCGCCCAGG
AGCGAGGTGCTGAGTCCCGGTGAGGCGTGCGAGGAGCGCGACCGGAGTTACTTGATAGTG
GACCCGGCCAGGGACGTGACCTGCACCGTGCTGGCG
> BF01052B1E12.f1      772
GTCGGCGCTTCGACCTGGGCGTGGGCATCACGTTGGGTGCTCACCAGTCCATCGGTTTCA
AGGGCATATTGCTTTTCGGCACGCCGGAACAGAAGCAGCATTACTTACCGCGCGTTACGG
GCGGAGAATATGCGGCTTTCTGCTTGACAGAGCCGTCGTCGGGCTCCGACGCCGGCTCCA
TTAAAACGAGAGCAGAACTGTCTCCTGACGGGAAGCACTTCATTCTAAATGGATCCAAAA
TTTGGATCAGCAATGGTGGAATCGCTGAGATCATGACCGTGTTTGCTCAAACACCCGTCG
AAAAAGACGGAAAAAAAGTTGATAAAGTGACGGCTTTCATTGTGGAACGATCGTTTGGCG
GCGTATCGTCGGGTCCTCCCGAGAACAAGATGGGTATCAAGTGTTCAAATACCACGGAAG
TGTACTACGAGGACGTGCGGGTCCCGGTAGAGAACGTGCTGGGCGGAGTCGGGAACGGGT
TCAAGGTGGCCATGAATATCCTCAACAACGGCCGCTTCGGCATGGCGGCGGCGCTGGGCG
GCACGCAGCGCGCCGCCCTGCGGCAGGCCGCGGAACATGCCGCCACTAGGGTTCAGTTCG
GTAAACGGCTCTGTGAGTTCGGTTCCGTCCAAGAGAAGCTGGCGCGTATGGCGATGCTGC
AGTACGTGACGGAGTCGCTCGCCTACATGGTGAGCGGCAACATGGACGCCGGCCACCAGG
ACTACCACCTTGAGGCGGCGGTGTCGAAGGTATTCGCGTCAGACTCCGCGTG
> BF01052B1E11.f1      841
CTCTTCCACATGGGTGGAGACGAGGTGTCGGAGCGCTGCTGGAACTCGTCGCGCCAGGTG
CAGCAGTTTATGGAGGAGAACCGCTGGGGACTGGACAAGGCCAGCTACTTACAACTGTGG
AACTACTTCCAGAATAAAGCCCAAGATAGGGTGTACAAGGCATTTGGTAAAAGGATCCCA
CTGATTCTATGGACCAGCACACTAACTGATTACAGTCACGTCGACAAGTTCTTAAACAAA
GACGATTACATTATTCAAGTGTGGACTACTGGCGAAGACCCTCAAATATCAGGTCTCCTG
CAGAAGGGTTATCGTCTCATCATGTCCAACTACGACGCCCTGTACTTCGACTGCGGTTTC
GGTGCTTGGGTTGGAACTGGCAACAACTGGTGCTCTCCGTACATCGGATGGCAGAAAGTT
TATGAAAATAGTCCTAAACAGATGGCGAGAGACCACCAAGATCAAATCCTAGGTGGTGAA
GCAGCGCTGTGGTCAGAGCAGTCTGACTCAGCGACTCTGGACAGTCGCCTGTGGCCGCGG
GCCGCCGCCCTCGCTGAGAGGTTGTGGGCGGAGCCCGCGACCAGCTGGAGGGAGGCCGAG
CGGCGGATGTTGAACGTACGCGAGCGTCTCGTCCGTAAAGGCATCAAAGCGGAGTCCCTG
GAGCCCGAGTGGTGCTATCAGAACGACGGCTACTGCTACGCCTGACTGTGATCAACACTT
ATACTTAACTTATCAATACAATACTCAAATATAATCTATTTTCTTGCCTTCTATTGACAC
AAATTTTTCTGAATTAAATTCAGCTAATTTTCTATTACTGTACTACGAAATAAAATAATT
A
> BF01052B1B07.f1      751
GAACGATCCNNNCAAGAACGACGCGGACGCACAGATCGAGCAGGCTACTCTGTCGGGACT
GTGGGATTTGGGTGCCTTCGGTCTCCAGGTGCCGACGGACTTGGGCGGACTGGGACTATC
CAACACGCAGTACGCGCGGCTAGTGGAGGTGGTCGGCGCTCACGACCTGGGCGTGGGCAT
CACGTTGGGTGCTCACCAGTCCATCGGTTTCAAGGGCATATTGCTTTTCGGCACGCCGGA
ACAGAAGCAGCATTACTTACCGCGCGTTACGGGCGGAGAATATGCGGCTTTCTGCTTGAC
AGAGCCGTCGTCGGGCTCCGACGCCGGCTCCATTAAAACGAGAGCAGAACTGTCTCCTGA
CGGGAAGCACTTCATTCTAAATGGATCCAAAATTTGGATCAGCAATGGTGGAATCGCTGA
GATCATGACCGTGTTTGCTCAAACACCCGTCGAAAAAGACGGAAAAAAAGTTGATAAAGT
GACGGCTTTCATTGTGGAACGATCGTTTGGCGGCGTATCGTCGGGTCCTCCCGAGAACAA
GATGGGTATCAAGTGTTCAAATACCACGGAAGTGTACTACGAGGACGTGCGGGTCCCGGT
AGAGAACGTGCTGGGCGGAGTCGGGAACGGGTTCAAGGTGGCCATGAATATCCTCAACAA
CGGCCGCTTCGGCATGGCGGCGGCGCTGGGCGGCACGCAGCGCGCCGCCCTGCGGCAGGC
CGCGGAACATGCCGCCACTAGGGTTCAGTTC
> BF01052A2G03.f1      838
CCGTTGCTGTCGCGCCGGCCGGCCGCTGGCGTTTTTATACGACTGAGGGAGGAGCGGAAG
GTAGCAGGAGTCGACTCCTGAGGATTAGTTAGTCGTAGTTCGATATCATAATTTTTAAAG
TCGGTCATGACGCCACAGTATTTTAGTATCGTATGAACTATATTTAAGTTTCTCATAGAC
CTTAGCGTCGCCTCTCCGTGTCCACGGCGCTATACGTGTCGGAGGTGATCATGTATCGTG
TAATATTTTTTCGATATGTTTTTGGTGGGAGTGTTCGCGGGTCGATCTGTTCCTGCGGGA
GCATCACACCTAGTGCTGGAATCGATAGCGCCGCCTCCCGTCCGCTGAGGGATGTGAGCA
TAACCGACGTAGGATGACCTCGGATCGCGCACAGAGTCGACGGTCCGCCAGCTCAAGTGC
CTGAACGTCCGCCCGGCCGGGGACGGCGTCGCTCGTGTAGTACAGACACGGAACAGCCTT
CGTAGCGTTTTATACACATATATATAAAGTAGGGGGAGGCGCCGAGCGGACGGCGTGTGT
CGGACACAAACTGCTTCTGTGATGTTTCGCTCTAGTGATATCGATTATTCGTTTAGGCAC
AAATTATATCGATACCGTAAGTTACTGTAAGGAAGACGTCTCCGCCTGATCCGGGCCGTC
CGCGGGCCGTCCGCGGGCCGTGCGCGGGCCGAGGCGGGGAGAGACGCGGGTTCGGACACG
ANNGTTCCGATGGTTCGTTGGATTTCTGTTTCTTTTCCGGTCGGATCTATGATTGTATAT
ATTAAGAGATATCTGCTTGGCGGGGCGAGCCGCTTGCTTCACTCCGGTCCGCTGCGTG
> BF01052A2B03.f1      828
GGTGCATTCGTTTTAATATTGAGTCTGTCTAGTTATATTATTACCGAGTGTCGTTTTCAC
TGACTAAGTTCAATACTTATCTGCTGAAATCAATCTAACTGCGTAAAGATGGGCAAGGAA
AAGACGCACATCAACATCGTTGTGATCGGTCACGTGGACTCCGGCAAGTCCACTACTACC
GGCCATCTGATTTACAAGTGTGGTGGTATCGATAAGCGTACTATCGAGAAGTTTGAGAAG
GAGGCGCAGGAGATGGGCAAGGGCTCGTTCAAGTACGCCTGGGTGCTGGACAAGCTAAAG
GCGGAGCGCGAACGTGGTATCACCATTGATATCGCCCTGTGGAAGTTCGAGACTGCCAAG
TACTACGTTACCATCATCGACGCCCCTGGCCATAGAGACTTCATCAAGAACATGATCACT
GGAACCTCGCAGGCGGACTGCGCCGTGCTGATAGTTGCGGCTGGTACGGGTGAGTTCGAG
GCCGGTATCAGTAAGAACGGTCAGACCCGCGAGCACGCGCTGTTAGCTTTTACCCTTGGG
GTGAAGCAACTGATCGTGGGCGTCAACAAGATGGACTCCACCGAGCCGCCGTACCATGAG
GCGAGATACGAGGAGATCAAGAAGGAAGTGTCCTCTTACATCAAGAAGATCGGGTACAAC
CCGGCGACCGTGGCGTTCGTGCCCATCTCGGGCTGGCACGGAGACAACATGTTGGAGCCT
TCGGACAAGATGCCCTGGTTCAAGGGGTGGACCATTGACCGCAAGGACGGGAAAGTGGAG
GGCAAGTGCCTCATTGAGGCCCTGGACGCTATCCAGCCTCCGTCTCGT
> BF01052A1F09.f1      673
TATCTCTGACTCGGAAAAATATCAAGTCAATCTCAGTGTCCGGAGATTTAAGCCGGAGGA
ATTAAAAATTAAAGTCAAGAATCGATACATCATAGTCGAAGGAAAACACAAAGAACAAGA
TAATGATAAAAAAATCATGGCAAATCACTTTGTGCAACGATTCGTGCTACCACCAGGAAC
AAAACAAGAAGAAGTTACAGCTGTCTTGAACGAAAAAAATATTTTAACGATCTCGGCTCC
CAAACATGAAATACCACCTCCACCTCCAGAGAGAGAAGTTCCCATTGAAGTTCTGTCGAA
GACGGAAGAGACAGAAGGTCAGACGGAAAAAAATAAACTCGAAAAACAAACGCCGTCTCC
CGTCATAGAGACGTCGGCGACGCCTGAAGAACAAGTCGACCCAGAGGCGACGACACACAT
CGGAAAAATAAGAAAGAAGGAATTGAAAACAACGACAAAAGCGACCAAATATAACGAAGC
CACGAAAAGTATCGAAAGCAACGGATTGGATTATGGTGTCGTTGAAGGTGACGAGTGAAC
GATTACTGTAAGACAATGAGAAAAGACTGATGCGGGCTTTAGAGTGAGCGCTGACCCCGC
CAGCTCTCTAGTAGTGATGTGATTCCGTGATTTATTAAAGATAATAGTTTTAGTAATAAA
TATGTTATTTATT
> BF01052A1E01.f1      626
GCAAACTCTTGCTAGTGACTGCTGATTTAAGAACTTATAATTACAACNNNGGGAACAAAT
CGCCGGGGAGCAAACAAGCAAAGATGTCGCCAGTCCTGTCAACGCAGCTGCGATGGCGGC
GCGATGCGGAAGTGACCTCCGAAAAACCCGCTTCAAATGGCACTACACCCTCGCCCGTCT
TAACATCGTCAAATCCTGTGACCTCCACGAATGCGGCTGGTTCATCAGAGATGCCGCCGC
CTGCAACCACCACCCAGGAGTCGATTGTTGAAAAGACTGCTGAAATTGCCCACAAGATGA
ATATGGAGACATGGCAGTTAGTAGCTATTCTTGTCGGTGTGGCTGTTGTGGTGCTCGGTA
TTTGCTTCTGTTGTATTCGACGATGTTTCCGCAAACGACGTTCCAAGGATGGCAAGAAAG
GCATGAAGGGAGTCGACTTCAAGTCCGTCCAACTATTAGGTTCAGCTTACAAAGAAAAGG
TTCAGCCGGACATGGAGGAGCTCACAGAGAACGCTGAAGAACCTGATGACGGAGAAGAGA
AGAAAGAGGAACAGAAATTAGGAAAACTACAGTACAAGCTGGAATATGACTTCAACAGTA
ACAGTCTATCAGTCACTGTTATACAA
> BF01052A1A08.f1      849
CAGCAANNNTTATACCCCGGTGCTGGACTGTCACACCGCTCACATCGCCTGCAAGTTCGC
TGAGATCAAGGAGAAGTGCGACCGTCGTACTGGCAAGACGACCGAGGTGGAGCCGAAGTC
CATCAAGTCCGGCGACGCGGCCATCGTCACCCTGGTGCCGACCAAGGCGCTGTGTGTGGA
GTCGTTCCAGGAGTTCCCGCCGCTGGGACGCTTCGCCGTCCGGGACATGCGTCAGACGGT
TGCCGTTGGAGTCATCAAGAGCGTGACCTTCAAGGAGGTGACTACGGGCAAAATCACCAA
GGCCGCCGAGAAGGCCCAGAAGAAAAAATAACTATGGGGCTCTTCAAGTACTAGCCCGCA
GCGTCCGACCCACCCCCGCAGCGCTGCGGCTCCCCCTCCCCCCTTCCCCGGCGGCCGCGC
CGTCCCCCCCCGGTCTCCCCCGCGGCCTCCCAGCCCGATCGCCTACGGCGTCCCCATTCC
CAACGTAGAGTCAGTGTCCCCCCCCAATCGGAGCTTCTTCGCTGGTGACATCGACCCCGG
ACCCACCTCGTGCATTTATCTCAACAAGATACTCAAGTTTTTTCGTCTTAGTTACGTTTA
CTTTATAGGTTTATGTCTTTGTGATTATTTTAGAGGTAAGTTACTGGAGAAGTTTGAGTT
GCCGTACTTGTTGTCGCGGTTCGTTTTATTTTTCCATCGCAAGGAGTTCAGGAGGAAAGA
CGACGGCGGCGAATTTAAAATTGAACTTTTAAGCCTTTTAGAAGTTTTGTTGTATGAGAC
TCTGCTCCTGTACGCCATCATAACTAAATTGCTTANNATCGTACTGAACATCTCGTCCTT
GTTTCTGTT
> BF01051B2C10.f1      764
ATTTGGATCATCAATGGTGGAATCGCTGAGATCATGACCGTGTTTGCTCAAACACCCGTC
GAAAAAGACGGAAAAAAAGTTGATAAAGTGACGGCTTTCATTGTGGAACGATCGTTTGGC
GGCGTATCGTCGGGTCCTCCCGAGAACAAGATGGGTATCAAGTGTTCAAATACCACGGAA
GTGTACTACGAGGACGTGCGGGTCCCGGTAGAGAACGTGCTGGGCGGAGTCGGGAACGGG
TTCAAGGTGGCCATGAATATCCTCAACAACGGCCGCTTCGGCATGGCGGCGGCGCAGGGC
GGCACGCAGCGCGCCGCCCTGCGGCAGGCCGCGGAACATGCCGCCACTAGGGTTCAGTTC
GGTAAACGGCTCTGTGAGTTCGGTTCCGTCCAAGAGAAGCTGGCGCGTATGGCGATGCTG
CAGTACGTGACGGAGTCGCTCGCCTACATGGTGAGCGGCAACATGGACGCCGGCCACCAG
GACTACCACCTTGAGGCGGCGGTGTCGAAGGTATTCGCGTCAGACTCCGCGTGGAAGGTT
GTGGACGAGGCGATCCAGATCCTCGGAGGTATGGGCTTCATGAAGGCCACGGGGCTGGAG
CGCGTGCTGAGGGACCTGCGAATCTTCCGCATCTTCGAGGGAACCAACGATATCTTGCGG
CTCTTCGTCGCTCTCACGGGAATTCAGTTTGCGGGTTCGCACCTCCAGGAGGTGATGCGT
GCCTTCAAAAACCCGACAGCGCATCTCGGACTCATTTTTAGCGA
> BF01051B1H04.f1      677
GCCCTNCNNNNCAGCGAGCCAACATAGAGAACCTGCTCCGCGCTTGTCTCTCTCTGCCTC
CGCTCCACCACCTGCAGCTCGAACACAAGGTGCCGTTCCTGATGAAGGAGCTGCGTTCGG
GCGCCATGTTCGAGTCGCCGCCGAAGAAACAGAAGCTGTCCCACCAGAACGGAGATCACT
GAGCTGCAGACCTCCGTCGTTATAATTGATATCCATATTACTCTGCATCCTCCCCCCGAT
CTTTATTTCTAAGCACAAAGCGTCAAACGCCTTCTGCACACTATTTTTCTTTGAACAGTA
TTATTACGAGATATTTTGTCGGATCCGAGTCTCACAAACCGTTTTGTTATAAACGAAGCG
TTAGTGTATGTGTTTGTTCCGGGGCGCGGCGCTCCCGGAGATGTTTTGTTTTGTTTGTTG
ATTACTAATTCCGGTTTCATGTTCCCGGGAACCGGAACCTGTCGTTACTAATAACGCGGA
CGGCGTTATACTGATTAGTGAGAAATTATTAAGTTATTTTTTTAAACTACTCAAAGCTAT
ATAAAACAGTAGAATAGAATTTTGATGGACTTTTACATAAAAAAAATATATAATTTGTAA
AGATTTTACCACTTCATGTTCCTACATCCTTAACGCGGACGTCGGTCACACTGAGTCGGA
CTGTCCGCGAGCGCGCG
> BF01051B1H02.f1      283
CAACAACTAATACTGCGAGTATGTACAAGTACGCTCTCATAGTGACGGCGCTGTTCGGTC
TTACCGTCTGCGAGGAGAGACCTCATAAGACCCAGTATGTTGACCCTTTCGCGATGATCG
ATCGGCATCTCACGCATTCCCTCGCCTACCATTACCTGTGGCCGTGGAGTCAACTCATCA
GAGCCGCGGCGGCTCTGGACGTAGAGGAGAGTTTGGAAGACCCACAGATTATCTCTGACT
CGGAAAAATATCAAGTCAATCTCAGTGTCCGGAGATAATCGGT
> BF01051B1C03.f1      801
GGTGCTTCCNNAGCACTCTGAGCAGACTGAACTCAAGGAGTCAAAGGGATTTTAGGTAAA
ATTCATCTGAACTCATTATGTTAATACAACTCATATTATAATAGAGCTTAGACTTTTTGG
CAAATTTCATGCCTGGAACCGATTCTCATTATATCGAGTTGGCGGATTAACGCAAGGCCG
GAACTTAATTCCTAAGTAAACATTTTATTGTTGCGTTGTATTTCAATGCGGCCTTGGTTA
TCACTGAACTGCTACGCAACTTACATTTACATTATCATGACGAGACGTTTGCCAAAAAAA
CCATCGCTGATTTTACGGTTAAAAATCACATGTGTATTGTCCTTATAATTTATATAAAGT
GTTAGTTAGAGGACACTTCGTCGGTCGCTGGCGACTTTTTCGTTTTGAACCAACAAGATA
TTAAATATTCAATGAGCGGGCGTTCTGTCACCAGAATTGTGATAATCTGTAATGATATGT
GCTCAGCTGCGAACATGGACTATTGTATATGGATAAGGTCATGTTTACAACATGTGAGTG
AACAAAGTCAGTAGTCAGACTGTATGTATAGTGTAGATTGGTATTAACGAAGTATTATTA
GTCTAGATGTTAGTGGTAGCCGTAAGTAGACCATGTCAACTGTTCCTTGTACATATTTTT
GCTTGCATTTATCTATGAAAGTGTGATTTTTAACCGTCTTCTCAACTTCGTCGATTCCTT
TGTAGTGATCGTTGGTTTAGTTAATTTTATTATTTATTTATATATTTTTATTGTCCTCCT
GACGTATCTGTGTAATAAAAA
> BF01051A2H10.f1      371
CAGTCTGACTCAGCGACTCTGGACAGTCGCCTGTGGCCGCGGGCCGCCGCCCTCGCTGAG
AGGTTGTGGGCGGAGCCCGCGACCAGCTGGAGGGAGGCCGAGCGGCGGATGTTGAACGTC
CGCGAACGTCTCGTCCGTAAAGGCATCAAAGCGGAGTCCCTGGAGCCCGAGTGGTGCTAT
CAGAACGACGGCTACTGTTACGCCTGACTGTGATCAACACTTATACTTAACTTATCAACA
CAATACTCAAATATAATCTATTTTCTTGCCTTCTATTGACACAAATTTTTCTGAATTAAA
TTCAGCTAATTTTCTATTACTGTACTACGAAATAAAATAATTAAATTTAAAAAAAAAAAA
AAAAAATCGGT
> BF01051A2G07.f1      749
CAAAAACCTATACAAAAACTGTATTTAAACAAGTTTATTATATTTATAGTCATAAAATTT
TTAAGGAGAATAATTACGGTGAATAGGAAATTGAATAACAGTAAAGACAAGAAAACCTCA
TAGCTCTATAATTAGATAAATGTAAGTTGACATATATAGTGATACATACAATGTTGCTGA
AAGAGAAATCAGTAAATACACAATTATCAAAATAGTCCCAAAGGTCTTCCTTAGGTCGGA
TAAAGAAATTTATATGTATATAATTAAAACTGTTAATATTTTACTTATATTAATTTTAAA
TGCATCTTATTATACTGGAAACGTTAATCAAATGTAACGTTTAATAAATTTAAGTTTAAA
AAACCACTTTTCTCATTTGACAAAGTGTATAAAGTATAAAATTCACAACAATACCGATAA
AAATTTTGGCTTATAACTATCTTTAAAGTAAATATTATAGTACATATAATGTTAAAATTT
TATATTTTTTTTTTTCTTTAGTCATAATATACATATATAGTATAAAGTATAACAAAATAT
GCTCTACAATATTGTGATATGTCGCTAAGATTAGCTTAGATAGTGTACATTGAAAGTCGA
AGTATGAAAAATTCTAGTCAAAAACGTAGTGTGTACATATTTAGTCTAGTAGATTTTTAA
GTATTATAATAAGGTGATAGTCGATATAAAAACGTATGCGTTTCCGTCACGCGGCCATGA
TAATTTACAAAATCTAAATGCTATCTACA
> BF01051A2E05.f1      783
GCTTCGNNNNNNCCCCGAGCTGGTCACGGCTCTCTCACTGGCCGGCCGTCTTGATTTCAA
TCCCCTGACCGACTCCCTGAAGGGCAAGGATGGCAAGGAGTTCAAACTATCAGATCCCTT
CGCTGATGAGTTACCAGCTAAAGGCTTCGACCCCGGCCAGGACACGTACGAACACCCGCC
AGCCGATGGATCCAAGGTCAAAGTGGACGTGTCTCCTACATCAGACCGCCTACAGTTGTT
GGAACCTTTCGACAAGTGGGATGGCAAGGACCTCAGCGACCTGACCATTCTCATCAAGGT
GAAGGGGAAATGCACCACGGACCACATCTCCGCCGCCGGGCCCTGGCTCAAGTACAGAGG
TCATCTGGACAACATCTCCAATAACATGTTCATAACCGCAACGAACGCTGAGAACGGCGA
GCTGAACAAGGTCCGCAACCTGCAGACGGGCGAGTGGGGGCCTGTCCCGGCGACCGCCCG
GGCTTACAAGGCGGCCGGCGTGAGGTGGTGTGTGGTGGGAGACGAGAACTACGGAGAGGG
CTCCAGCAGGGAGCACGCCGCCCTGGAGCCGAGGCACCTCGGGGGACGAGCCATCATAGT
CAAATCCTTCGCCAGAATCCACGAGACCAACTTGAAGAAGCAGGGTCTACTGCCGTTGAC
CTTCGCCAACCCCTCGGACTACGACAAGATCCAGCCATCGGACAAGATCTCACTGCTGGG
ACTCAACGACCTGGCGCCTGGAAAGCAAGTGGAATGTGAAATCAAACACAAGGACGGTAA
ATC
> BF01051A2D07.f1      678
GCAGCATTACTTACCGCGCGTTACGGGCGGAGAATATGCGGCTTTCTGCTTGACAGAGCC
GTCGTCGGGCTCCGACGCCGGCTCCATTAAAACGAGAGCAGAACTGTCTCCTGACGGGAA
GCACTTCATTCTAAATGGATCCAAAATTTGGATCAGCAATGGTGGAATCGCTGAGATCAT
GACCGTGTTTGCTCAAACACCCGTCGAAAAAGACGAAAAAAAAGTTGATAAAGTGACGGC
TTTCATTGTGGAACGATCGTTTGGCGGCGTATCGTCGGGTCCTCCCGAGAACAAGATGGG
TATCAAGTGTTCAAATACCACGGAAGTGTACTACGAGGACGTGCGGGTCCCGGTAGAGAA
CGTGCTGGGCGGAGTCGGGAACGGGTTCAAGGTGGCCATGAATATCCTCAACAACGGCCG
CTTCGGCATGGCGGCGGCGCTGGGCGGCACGCAGCGCGCCGCCCTGCGGCAGGCCGCGGA
ACATGCCGCCACTAGGGTTCAGTTCGGTAAACGGCTCTGTGAGTTCGGTTCCGTCCAAGA
GAAGCTGGCGCGTATGGCGATGCTGCAGTACGTGACGGAGTCGCTCGCCTACATGGTGAG
CGGCAACATGGACGCCGGCCACCAGGACTACCACCTTGAGGCGGCGGTGTCGAAGGTATT
CGCGTCAGACTCCGCGTG
> BF01051A1G02.f1      812
ATGGNNNNNNTGGTGGCGCGTGTCGGGCGGAGAGCTGGTGGCTCTGTTGGCGGCGCTTAA
GGAACTAGACTCGCCACTTGCCGACGGGTCGCCGGCCGCCTTGCAAAGAGCACAGCTCGC
ACAGCTCAGCGATAGAATGGCAGACGCTGAAATAAGATGCGCCGCGCTGCAAGCTGACGC
CGACCTGTTGAGGACACTCGCTGGAGGCGCCGGCCGCGCGCTCTCCTCCGCCGCCCCCGC
GCTGGCGTCGGCCGCTGACACGCTGGCTCAGCTCTACCACCACGTGTGCGCCGTCAACGG
CACTCAGCCCGAGCGTCTGCTGTTGGAGCACGCCGGACAAAACGACGTTACAGACGGGTC
CGGCCGTGTGGATGAGGAGGCGTTGGCGCTGGCGGCGGGCGAGCTGGAGGGTCTGCGGGC
GGCCGGCCTCGTGGCCAGGCATGCTGATACACTGCTCGACCAACTCACACACCTGAGGGC
GGCACTGGACACCGCGCTGGACTCTAGACATAGACACCAACCAGTGATGGAGAGCAGCGA
CCGCGGGGCGGAGCTAGGCGAGCTGCAGGAGCAAGTTATCAAGCTGAAATCTCTCCTGTC
GACCAAGAGGGAGCAGATCGCCACTCTGAGGACCGTGCTCAAGTCCAACAAGAACACCGC
CGAGGTCGCTCTCGCTAACCTCAAGTCCAAGTACGAGACGGAGAAGACCATCGTCACGGN
NNCCATGCTCAAACTCAGGAACGAGCTGCGCCTGCTGANNNAAGACGCCGCCACCTTCTC
CAGTCTTCGCGCCATGTTCGCGGCCCGCTGTG
> BF01051A1F04.f1      729
CCAGAAGTGTCTTCAGCGTTTGGTCCGCGCCCTCGCCGCCGAGAGATCAGGAGCGCTGGC
CGCCTGGCGCCGTGCTGCTTCAGCCGGCCGTGAAGCCGCTGCCGCTGAACGAGCGAGTGC
TGTGGACAGACTGCAGGACGCCGACCGCGCTCTCCAACGGGCGTTAACGTCCCTCCGCCG
CCGCCCGCACTTGTACGCTAGCATCGGAACTGCTATCGAGGACTACGTTCAGTCCATGCA
GTCCAAGGACGACATGGCCGTCTCCCTGATGTCGATGACTCCTGAGGCTGAGGAGCTTCT
TCTGGACCGTATCGAAGCCGAGGTCCAGAGAGAGCAGGCGGCTCGGGAACAACTCAACGC
CAAGAGAGACCAGAGGACCAGGCAGAGGCAGGACATTGAAAACGAACGCGTCAGGACTTC
CAACGGTGTGAAAGAGAGCGAAGAGGCTGATGATGAAGCCAGTGAAGTCAGCGACACCGA
GGACACCACCACCGTTTCTACGACGCAGAGCTCCCCCTCCCCCTCTCCCTCTCCCTCACC
GCCGGCCACGCCCACCGTCCGTGACGTCACCACCAGATCAGCCTTCACCCAGGAAACCAC
AACCACGGAGATCATGACCAGTACGATGACGGACGCCCCCGAGATAGACACGGAGACCAG
CGAAGTGGTGGAGACGACCAGCAGGAGACCAACCAGCGAATCCGNGGGGTCGGGACTCCG
CGCGGCGCT
> BF01051A1E08.f1      758
CTTTCGCGATGATCGATCGGCATCTCACGCATTCCCTCGCCTACCATTACCTGTGGCCGT
GGAGTCAACTCATCAGAGCCGCGGCGGCTCTGGACGTAGAGGAGAGTTTGGAAGACCCAC
AGATTATCTCTGACTCGGAAAAATATCAAGTCAATCTCAGTGTCCGGAGATTTAAGCCGG
AGGAATTAAAAATTAAAGTCAAGAATCGATACATCATAGTCGAAGGAAAACACAAAGAAC
AAGATAATGATAAAAAAATCATGGCAAATCACTTTGTGCAACGATTCGTGCTACCACCAG
GAACAAAACAAGAAGAAGTTACAGCTGTCTTGAACGAAAAAAATATTTTAACGATCTCGG
CTCCCAAACATGAAATACCACCTCCACCTCCAGAGAGAGAAGTTCCCATTGAAGTTCTGT
CGAAGACGGAAGAGACAGAAGGTCAGACGGAAAAAAATAAACTCGAAAAACAAACGCCGT
CTCCCGTCATAGAGACGTCGGCGACGCCTGAAGAACAAGTCGACCCAGAGGCGACGACAC
ACATCGGAAAAATAAGAAAGAAGGAATTGAAAACAACGACAAAAGCGACCAAATATAACG
AAGCCACGAAAAGTATCGAAAGCAACGGATTGGATTATGGTGTCGTTGAAGGTGACGAGT
GAACGATTACTGTAAGACAATGAGAAAAGACTGATGCGGGCTTTAGAGTGAGCGCTGACC
CCGCCAGCTCTCTAGTAGTGATGTGATTCCGTGATTTA
> BF01050B2G01.f1      793
GGAAACTNNNTCACCGCTGCGACGAAGGTTCAATACTTATCTGCTGAAATCAATCTAACT
GCGTAAAGATGGGCAAGGAAAAGACGCACATCAACATCGTTGTGATCGGTCACGTGGACT
CCGGCAAGTCCACTACTACCGGCCATCTGATTTACAAGTGTGGTGGTATCGATAAGCGTA
CTATCGAGAAGTTTGAGAAGGAGGCGCAGGAGATGGGCAAGGGCTCGTTCAAGTACGCCT
GGGTGCTGGACAAGCTAAAGGCGGAGCGCGAACGTGGTATCACCATTGATATCGCCCTGT
GGAAGTTCGAGACTGCCAAGTACTACGTTACCATCATCGACGCCCCTGGCCATAGAGACT
TCATCAAGAACATGATCACTGGAACCTCGCAGGCGGACTGCGCCGTGCTGATAGTTGCGG
CTGGTACGGGTGAGTTCGAGGCCGGCATCAGTAAGAACGGTCAGACCCGCGAGCACGCGC
TGTTAGCTTTTACCCTGGGGGTGAAGCAACTGATCGTGGGCGTCAACAAGATGGACTCCA
CCGAGCCGCCGTACCATGAGGCGAGATACGAGGAGATCAAGAAGGAAGTGTCCTCTTACA
TCAAGAAGATCGGGTACAACCCGGCGACCGTGGCGTTCGTGCCCATCTCGGGCTGGCACG
GAGACAACATGTTGGAGCCTTCGGACAAGATGCCCTGGTTCAAGGGGTGGACCATTGACC
GCAAGGACGGGAAAGTGGAGGGCAAGTGCCTCATTGAGGCCCTGGATGCTATCCAGCCTC
CGTCTCGTCCCAC
> BF01050B2D08.f1      700
CGAACCCCTTTCGTCGGACGCGTTGGAAAGGACGTCGCTCAGCCCGGNNNTTGCATCACA
CGTCGACGGACAAGACGAAGTTAAATACCACAAATACTACCAGTGGGTGTGCTTTGTGCT
GTTCTTTCAAGCTATTCTCTTCTATGTGCCACGCTATTTGTGGAAGACATGGGAAGGAGG
ACGTGTTAAAATGCTTGTACTAGACCTCAATTGCCCAGTAGTCAGTAGCGATTGTAAAGC
GGATCGAAAGAAGTTACTAGTGGACTATTTTCATACTAACCTCCACACGCAAAACTTTTA
CGCGTTCCGTTTCTTTATTTGTGAAGTACTGAACTTTATAAACGTGGTGGGACAAATTTA
TTTCATGGACTTTTTCCTAGACGGAGAGTTTTCGACTTATGGTCGGGATGTCGTCCGCTT
TACAGAGATGGAGCCAGAAGAGAGAGAAGATCCTATGGCGCGTGTATTCCCCAAGGTTAC
TAAATGTACATTCCACAAATATGGTCCTTCGGGAACTGTTCAGAAGTTCGATGGGCTCTG
CGTACTCCCGCTTAACATCGTCAATGAGAAGATTTATGTATTTCTGTGGTTCTGGTTCAT
CATACTATCAATTTTGAGTGGCATTTCCCTGGTATATCGCGCGATTGTCGTCGCCGGACC
GCGTGTACGTTTGTACCTTCTACGTGCGCGCAGTCGTCTT
> BF01050B1B06.f1      769
CGGGACTGTGGGATTTGGGTGCCTTCGGTCTCNNGGTGCCGACGGACTTGGGCGGACTGG
GACTATCCAACACGCAGTACGCGCGGCTAGTGGAGGTGGTCGGCGCTCACGACCTGGGCG
TGGGCATCACGTTGGGTGCTCACCAGTCCATCGGTTTCAAGGGCATATTGCTTTTCGGCA
CGCCGGAACAGAAGCAGCATTACTTACCGCGCGTTACGGGCGGAGAATATGCGGCTTTCT
GCTTGACAGAGCCGTCGTCGGGCTCCGACGCCGGCTCCATTAAAACGAGAGCAGAACTGT
CTCCTGACGGAAAGCACTTCATTCTAAATGGATCCAAAATTTGGATCAGCAATGGTGGAA
TCGCTGAGATCATGACCGTGTTTGCTCAAACACCCGTCGAAAAAGACGGAAAAAAAGTTG
ATAAAGTGACGGCTTTCATTGTGGAACGATCGTTTGGCGGCGTATCGTCGGGTCCTCCCG
AGAACAAGATGGGTATCAAGTGTTCAAATACCACGGAAGTGTACTACGAGGACGTGCGGG
TCCCGGTAGAGAACGTGCTGGGCGGAGTCGGGAACGGGTTCAAGGTGGCCATGAATATCC
TCAACAACGGCCGCTTCGGCATGGCGGCGGCGCTGGGCGGCACGCAGCGCGCCGCCCTGC
GGCAGGCCGCGGAACATGCCGCCACTAGGGTTCAGTTCGGTNNNCGGCTCTGTGAGTTCG
GTTCCGTCCAAGNNNNGCTGGCGCGTATGGCGATGCTGCAGTACGTGAC
> BF01050A2A03.f1      373
GGACCTGCGAATCTTCCGCATCTTCGAGGGAACCAACGATATCTTGCGGCTCTTCGTCGC
TCTCACGGGAATTCAGTTTGCGGGCTCGCACCTCCAGGAGGTGATGCGTGCCTTCAAAAA
CCCGACAGCGCATCTCGGACTCATTTTTAGCGAAGCCGGCAAGCGCGCCGGACGGGCCGT
GGGGTTCGCGCGGGGCGCGGATCTCGACCCGCTGGTGGCGCCGGCGCTCCGCCCCGCGGC
GAGGGAGCTGGCGCGCCGGGTGTTGGAGTACGGGGCGTGTGTCGAGGCCGCGCTCCGTAA
ATACGGCCGCGGCGTGGTCGACGAGCAGCTCGTACTGAACAGTCTGGCGGCCGGCGCCAT
CGACGCCTACACG
> BF01050A1F02.f1      806
AACAACTAATACTGCGAGTATGTACAAGTACGCTCTCATAGTGACGGCGCTGTTCGGTCT
TACCGTCTGCGAGGAGAGACCTCATAAGACCCAGTATGTTGACCCTTTCGCGATGATCGA
TCGGCATCTCACGCATTCCCTCGCCTACCATTACCTGTGGCCGTGGAGTCAACTCATCAG
AGCCGCGGCGGCTCTGGACGTAGAGGAGAGTTTGGAAGACCCACAGATTATCTCTGACTC
GGAAAAATATCAAGTCAATCTCAGTGTCCGGAGATTTAAGCCGGAGGAATTAAAAATTAA
AGTCAAGAATCGATACATCATAGTCGAAGGAAAACACAAAGAACAAGATAATGATAAAAA
AATCATGGCAAATCACTTCGTGCAACGATTCGTGCTACCACCAGGAACAAAACAAGAAGA
AGTTACAGCTGTCTTGAACGAAAAAAATATTTTAACGATCTCGGCTCCCAAACATGAAAT
ACCACCTCCACCTCCAGAGAGAGAAGTTCCCATTGAAGTTCTGTTGAAGACGGAAGAGAC
AGAAGGTCAGACGGAAAAAAATAAACTCGAAAAACAAACGCCGTCTCCCGTCATAGAGAC
GTCGACGACGCCTGAAGAACAAGTCGGTCCAGAGGCGACGACACACATCGGAAAAATAAG
AAAGAAGGAATTGAAAACAACGACAAAAGCGACCAAATATAACGAAGCCACGAAAAGTAT
CGAAAGCAACGGATTGGATTATGGTGTCGTTGAAGGTGACGAGTGAACGATTACTGTAAG
ACAATGAGAAAAGACTGATGCGGGCT
> BF01050A1C03.f1      327
GTCGTACTNNNAAGACGACCGAGGTGGAGCCGAAGTCCATCAAGTCCGGCGACGCGGCCA
TCGTCACCCTGGTGCCGACCAAGGCACTGTGTGTGGAGTCTTTCCAGGAGTTCCCGCCGC
TGGGACGCTTCGCCGTCCGGGACATGCGTCAGACGGTTGCCGTTGGAGTCATCAAGAGCG
TGACCTTCAAGGAGGTGACTACGGGCAAAATCACCAAGGCCGCCGAGAAGGCCCAGAAGA
AAAAATAACTATGGGGCTCTTCAAGTACTAGCCCGCAGCGTCCGACCCACCCCCGCAGCG
CTGCGGCTCCCCCTCCCCCCTTCCCCG
> BF01049B1H12.f1      717
CAGTTAATAAAGGTGTGTTGTGATTCTTTTGGGATGAATATCGCACTTAATATGTATCCC
AAAAAATGCACCGAAAAAATATTATATAAATATTCTTTATATGGAAATAGTAAATAGAAT
CTGTTATACACGAACAGGTTGCTGCTGATTTGTAAATAACTTGTACCAGCTGATTATAGG
ATATCATATGATTATTTATACTTATTTAAACAGAGCTTATACCAAAAACAACCAGATATA
ACGCATGTAATGTTCAGTAGGGGACGCCGAAGAACTGCCAGCCGGGGCAGGAGTTCAGGA
TGGATTGCAACAAGTGTCTCTGTGATAACGAGGGGCAGAACTTCTCGTGCACTCGTATTG
ATTGCGCCGCACTGAACAGCAACGGCAACGGAGGCACCAGGGTTAGGAGGGAGGTGTCGA
CACGCGAGGAGTCGGGTTGTACTCCGGGTAGCGTGTTCACGCAGGACTGCAACACGTGTC
GCTGCACCGAGGACGGGGGACACGCCACTTGCACCCTCAAACAATGCGTCAAACACGATA
CAGGATATGAACTGAACCAACCGGAATCGGATCCTAACTTCCGTTGCAACCCGGGCGAGC
AGTTCAAGAGGGACTGCAACGACTGCACTTGCAGCGCTAACGGCCGAGGTGTGTTCTGTA
CACTTCGCATCTGTGACTTTGAGATATAAATGTTAATATCGTGCGATGTAATTTATC
> BF01049B1G05.f1      765
TTCAATACTTATCTGCTGAAATCAATCTAACTGCGTAAAGATGGGCAAGGAAAAGACGCA
CATCAACATCGTTGTGATCGGTCACGTGGACTCCGGCAAGTCCACTACTACCGGCCATCT
GATTTACAAGTGTGGTGGAATCGATAAGCGTACTATCGAGAAGTTTGAGAAGGAGGCGCA
GGAGATGGGCAAGGGCTCGTTCAAGTACGCCTGGGTGCTGGACAAGCTAAAGGCGGAGCG
CGAACGTGGTATCACCATTGATATCGCCCTGTGGAAGTTCGAGACTGCCAAGTACTACGT
TACCATCATCGACGCCCCTGGCCATAGAGACTTCATCAAGAACATGATCACTGGAACCTC
GCAGGCGGACTGCGCCGTGCTGATAGTTGCGGCTGGTACGGGTGAGTTCGAGGCCGGCAT
CAGTAAGAACGGTCAGACCCGCGAGCACGCGCTGTTAGCTTTTACCTTGGGGGTGAAGCA
ACTGATCGTGGGCGTCAACAAGATGGACTCCACCGAGCCGCCGTACCATGAGGCGAGATA
CGAGGAGATCAAGAAGGAAGTGTCCTCTTACATCAAGAAGATCGGGTACAACCCGGCGAC
CGTGGCGTTCGTGCCCATCTCGGGCTGGCACGGAGACAACATGTTGGAGCCTTCCGACAA
GATGCCCTGGTTCNNNGGGTGGACCATTGACCGCAAGGACGGGAAAGTGGAGGGCAAGTG
CCTCATTGAGGCCCTGGACGCTATCCAGCCTCCGTCTCGTCCCAC
> BF01049B1F08.f1      723
GTTCCNNNCTTTACAAGGAAACGATGTCGCGATTTTTACCGTATTTTCTGGCTGTATGCG
TCGCGGTATGCTCAGGCGCTAAACTGCCTCTGCAAGACGCTCAAGTATTAAAGGAGGCGC
CGGAGGAAGTCATATTTAGAGCTGGGAAGCCAGAATTAGTTCTGGAGTGTGCTACTGAAG
ACAAGAGTCAAGCACCCATACGGTACAGCTGGTTTAAAAACGGGCAGCTTTTTGAAGCGT
CTGGTGAGGTGAGCCAGAGAGATAACGAAGGTACGCTTGTGTTCAAAAATCCTAAGAAAG
ATGATGAAGGAAAATATCAGTGCTTCGCTCAAACTGAGGCTGGTACAGCCAGCACTAGGA
TCATTAACGTAAAGCTCGCTTTCATTGACATACCAAAAGTAACACTCCAGAACCACAAAC
CCATCGAAGGTAAATTATACCAACTGGATTGCGAAATACCGAACAGCTATCCGAAACCGG
AAATACAGTGGATCTATCAATCTGTATCCGATCCGAGCATATCAAGGAATATCCTCGATA
AACGTATCACGCTATCTCCGAATGGTGTGCTGTATTTTTCTAACGTAACAAAGGAAGATA
CGAGCGCTGATCATAAATACGTGTGTGTTGCAAAGACACCAGCCCACGATGGTGACGTGG
TCTTGGCGGAACACGTCATGGAAGACGTGCAGCCCAGCAGCGGGTCCAACAGCGAGCTGG
TGC
> BF01049B1E11.f1      811
GAACCTGTTTTTTGACTTCGGTAAGTTTCGTGAGAGTTGCAAGTTTAAAACCTAATCCGT
ATTTACTTTTACTTTGTTCTCTAGACTTCTATCACTACGTTAATATATAAGACACTATAG
CAGACTGACGGAAACGCGTCATTGGTCTTTGAATATTCTAATATATTTTTTTTTTTACAC
AATACTGAAATTCTTTGTTCCTTAAAATTTTCAGGAATCTATTAACTTCTATAATATAAT
GATGATGATCCTTAATCTAATTTATTTCTTACAAAAGATTGTTTTGTTACGTACATACCA
ATGCATTTGAATTTATGTGAAGCGAGCGCCGTATACGGTCAAACATTAATGATGCATCGT
ACTGCACCACAATATCTCTTGGATACATTAAATAATACAAATAGAATATTATTAAATTTA
TACGTTATTTTTAAATTGATTCTGATTAGTAACCTTACACGTTTCCCAGATGCTAAATTC
ATAAGAAGTCTTGAATTTTTCTCAAACATACACAAAATACGTCTCCTTTACGTAAAACTG
CAAAACGTCCACAACGATTTTCGTGATAATGAATATTATATTACTGACACGAACTACTCG
TTTCACCAGGAATTATATTTTTTTTAAATAAAAAAAATCTTAAATGAACGATTGAATCCT
ATTTTTTCCCTCAATAATTCGAAACATGGTTGTATGTTGAATATTTTATTACTATAAAAA
TTTTTAATATAAGATTTTTGAATTTAAGTATTAATATATGGAACAAAGACAAATTTTTCG
ATGCAGCATAGATTTTTTTAAGCAATATGTA
> BF01049B1D08.f1      728
TCTTAAGACATTAATATTAATTCCTGCTCTAGAGGTCCGTTAAATGGCTGACGGACTATT
AATCTATTGTATTGTCAAAACTCAATTGTCTAATCCCACCCCCCGTTTTGTGTCGCCATA
GTGAGTGTGGCAGCATCTGTTTTGTCATTAATAAGGCAAGCTGAAGGGCTGGACGAGCCC
TAAGGATGTAATCCTGAAGGTAGCCGGCATCCTGACAGTGAAGGGAGGCACGGGCGCCAT
CGTGGAGTACCACGGACCTGGCGTCGACTCCATCTCGTGTACCGGCATGGCAACCATCTG
TAACATGGGGGCCGAGATCGGCGCTACCACCAGTGTGTTCCCTTACAACGCCCGTATGGA
GGCCTACCTTAAATCCACCGGCCGCCACGACATCGCCTCCGCCGCTAACAGCTACAAGAA
CCTCCTCACGCCTGATCCCAAGGCGCCTTACGATCAGTTAATCGAAATCGACCTGTCTAC
ATTGGAGCCCCACGTGAACGGTCCCTTCACGCCCGACCTCGCCAACCCGATCTCCAAGTT
GGGAGAGATCGCGAAGAAGAACGACTGGCCTATCGACATCAAGGTCGGCCTCATTGGCTC
GTGCACCAACTCCTCGTACGAAGACATGGGACGCTGTGCCAGTATTGTCAAGGAGGCTTT
GAGTCACGGCGTCAAATCCAAGATACCGTTCAACGTGACCCCCGGCTCGGAACAAGTGCG
CGCCACCA
> BF01049B1C10.f1      695
CGGATTTAAAACATTAAAATGTTCTCATCCTTACTGGAGACGGCCCGGAACTCACCGTTC
CGTGGCCCGTTGACTGGAGCCCAATGTGAAGCGGCGCCTTCACAAGCTATGGCTGCATCT
TCAGCGGTCCCACCCTCCGGAGACTCCTGCGAGTTCGGTTCCAGCAAATACTTTGCTCTG
TGCGGACTCGGTGGAATCCTCTCTTGCGGTATCACACACACGGCCGTGGTTCCCCTCGAC
CTGGTCAAATGCCGTCTTCAAGTCGACCCTGACAAGTACAAAAATGTTGTGAACGGCTTC
AAAGTATCCGTCCGTGAAGAGGGCATGCGGGGACTCGCTAAGGGCTGGGCACCCACCTTC
ATCGGATACTCACTTCAGGGTCTTTGCAAGTTCGGTCTCTACGAGGTCTTCAAGGTCGGT
TACTCTGGTATGTTAGACGAGGAGGCAGCCTATAGTTACCGTACATTCGTTTATCTGGCT
GCATCAGCGTCCGCTGAGTTCTTCGCTGATATCGCCCTCTCACCGCTGGAAGCTGCTAAG
GTGAGAATCCAGACTATGCCTGGATTTGCGACCACCCTCCGTGAAGCCTGGCCGAAGATG
GTCCAAAATGAAGGGTTCGGCACCTTCTACAAGGGCTTGGTGCCATTGTGGGGACGACAG
ATACCATACACTATGATGAAGTTTGCCTGCTTCGA
> BF01049B1B06.f1      760
TTCAATACTTATCTGCTGAAATCAATCTAACTGCGTAAAGATGGGCAAGGAAAAGACGCA
CATCAACATCGTTGTGATCGGTCACGTGGACTCCGGCAAGTCCACTACTACCGGCCATCT
GATTTACAAGTGTGGTGGTATCGATAAGCGTACTATCGAGAAGTTTGAGAAGGAGGCGCA
GGAGATGGGCAAGGGCTCGTTCAAGTACGCCTGGGTGCTGGACAAGCTAAAGGCGGAGCG
CGAACGTGGTATCACCATTGATATCGCCCTGTGGAAGTTCGAGACTGCCAAGTACTACGT
TACCATCATCGACGCCCCTGGCCATAGAGACTTCATCAAGAACATGATCACTGGAACCTC
GCAGGCGGACTGCGCCGTGCTGATAGTTGCGGCTGGTACGGGTGAGTTCGAGGCCGGCAT
CAGTAAGAACGGTCAGACCCGCGAGCACGCGCTGTTAGCTTTTACCCTGGGGGTGAAGCA
ACTGATCGTGGGCGTCAACAAGATGGACTCCACCGAGCCGCCGTACCATGAGGCGAGATA
CGAGGAGATCAAGAAGGAAGTGTCCTCTTACATCAAGAAGATCGGGTACAACCCGGCGAC
CGTGGCGTTCGTGCCCATCTCGGGCTGGCACGGAGACAACATGTTGGAGCCTTCGGACAA
GATGCCCTGGTTCAAGGGGTGGACCATTGACCGCAAGGACGGGAAAGTGGAGGGCAAGTG
CCTCATTGAGGCCCTGGACGCTATCCAGCCTCCGTCTCGT
> BF01049A2F02.f1      734
TCCAGCACACGTGGGCGAGGGCTGGCAGGAGACAGACCTCACTGTTTGCTTCAAGGCTGA
ACCTTGGGCATCGTACTGCGTGGAACCTCCGTGCGGTCAACTGAACCCTACCAAGGAGGA
GCTGTACGATGTTCTACAAGACATCTACACGGATATGGCCGATGTATTCCCGTCGGACCT
CTTCCACATGGGTGGAGACGAGGTGTCGGAGCGCTGCTGGAACTCGTCGCGCCAGGTGCA
GCAGTTCATGGAAGAGAACCGCTGGGGACTGGACAAGGCCAGCTACTTACAACTGTGGAA
CTACTTCCAGAATAAAGCCCAAGATAGGGTGTATAAGGCATTTGGTAAAAGGATCCCACT
GATTCTATGGACCAGCACACTAACTGATTACAGTCACGTCGACAAGTTCTTAAACAAAGA
CGATTACATTATTCAAGTGTGGACTACTGGCGAAGACCCTCAAATATCAGGTCTCCTGCA
GAAGGGTTATCGTCTCATCATGTCCAACTACGACGCCCTCTACTTCGACTGCGGTTTCGG
CGCTTGGGTTGGAACTGGCAACAACTGGTGCTCTCCGTACATCGGATGGCAGAAAGTTTA
TGAAAATAGTCCTAAACAGATGGCGAGAGACCACCAAGATCAAATTCTAGGTGGTGAAGC
AGCGCTGTGGTCGGAGCAGTCTGACTCAGCGACCCTGGACAGTCGCCTGTGGCCGCGGGC
CGCCGCCCTCGCTG
> BF01049A1F09.f1      842
CCGCGCCCTNNNGGCCGTAACAGCCTTCCGACGAATACAGTGAAATCATAATGGGATATA
TTCGACTCTAGCAAACAAAAATAAGCAAAGATGTCGCCAGTCCTGTCAACGCAGCTGCGA
TGGCGGCGCGATGCGGAAGTGACCTCCGAAAAACCCGCTTCAAATGGCACTACACCCTCG
CCCGTCTTAACATCGTCGAATCCTGTGACCTCCACGAATGCGGCTGGTTCATCAGAGATG
CCGCCGCCTGCAACCACCACCCAGGAGTCGATTGTTGAAAAGACCGCTGAAATTGCCCAC
AAGATGAATATGGAGACATGGCAGTTAGTAGCTATTCTTGTCGGTGTGGCTGTTGTGGTG
CTCGGTATTTGCTTCTGTTGTATTCGACGATGTTTCCGCAAACGACGTTCCAAGGATGGC
AAGAAAGGCATGAAGGGAGTCGACTTCAAGTCCGTCCAACTATTAGGTTCAGCTTACAAA
GAAAAGGTTCAGCCGGACATGGAGGAGCTCACAGAGAACGCTGAAGAACCTGATGACGGA
GAAGAGAAGAAAGAGGAACAGAAATTAGGAAAACTACAGTACAAGCTGGAATATGACTTC
AACAGTAACAGTCTATCAGTCACTGTTATACAAGCGGAAGAGCTACCTGCTTTGGATATG
GGAGGGACATCTGATCCTTACGTAAAAGTTTACCTCTTGCCAGACAAGAAGAAGAAGTTT
GAAACCAAAGTACATAGANNNACTTTGAACCCGGTATTCAACGAAACGTTCGTTTTCAAG
AGCGTGCCGTATGCTGATGCGATGAACAAAACTCTCGTGTTCGCTATCTTCGACTTTGAT
CG
> BF01049A1C12.f1      689
GGAGAGGACGTTGAGAGAGGAACATTCTCTCATAGGCACCACGTGCTGCATCACCAGAAG
GTCGACAAGGCCACTTATTGTCCATTGGCTCATCTTTATCCAGACCAAGCTCCTTACACC
GTTTGCAACAGTTCATTGTCTGAATACGGTGTGTTGGGCTTCGAAATGGGTTACTCAGTA
ACCAACCCGAATGCTCTAGTGCTATGGGAGGCTCAGTTTGGTGACTTCAACAATGTGGCT
CAGTGTATCATTGACCAGTTCATATCAAGCGGGCAGGCCAAGTGGGTCAGGCAGTCGGGC
ATCGTACTGCTTCAACCTCATGGAATGGAGGGCATGGGCCCCGAACATTCTTCAGCTCGT
TTGGAGCGCTTCTTGCAAATGAGCTCCGACGACCCCGACTACATGCCGCCGGAGAGTCCT
GACTACGAAGTCCGTCAGCTCCACGACTGCAACTGGATAGTAGCGAACTGTTCGACCCCG
GCCTCCTTGTTCCACATCCTCCGTCGGCAGATCGCTCTGCCTTTCCGTAAACCTCTAATA
TTGATGACTCCCAAATCACTACTGAGACATCCCGAATGCAAATCTTCCTTCGACGATATG
GTCGATGGAACCACATTCAAAAGATTGATTCCCGAAGNNNGTCCGGCGTCCGNNAACCCG
TCTAACGTCCGCAAGCTTGCTTTCTGCTC
> BF01048B2C08.f1      700
TTTCTCAATCTTACGAGCAACATAAAGAAAAAGAGGAAAGTGAAATTCTGGCTAAAGGCC
AAGAAGTCTCCAACAATCTTTTTTACATGAAACAAAACATTAGCAATGCCTGTGGAACAG
TAGCCCTTGTTCATGCGGTTGCAAATAATCTAGATGAAATTGGGTTAAATGATGGTTGTT
CGAAAACTTTTTTGGAAGAAGCTAAGAACATGGATGCTGTTGCAAGGGGAAAGCTTTTGG
AAAAGTGTGAGGGCATCATCAAAGCTCATACTGAGCTGGCACAGGAAGGGCAGACTAATA
TGCCCAACGCTGAAGATCCCATCAATCATCATTTCATTACTTTTGTACACAAAGATGGTT
CTCTGTATGAGTTGGATGGCCGTAAAGCTTTCCCAATAAATCATGGCCCGTGTACACCGG
ACTATCTACTGGAAGATGCTGCAAAAGTCTGCAAAGAGTTTATGGCCCGTGACCCTCAGG
AGGTTCGTTTCACAGTCATTGCTTTCACTATTGCAGATATTTAAACCCCCACAGGAGTTT
TTAAGACGCAGCATAGCAAGCTTTCATTCCAACTTTATACTAAAGTATTAAATTTTTGGA
TTATTGTATGCGGCATATATGACAAGGTCCGCTTATTTATTATAATTGCTTTACTTACGC
TTTCTAATTGTATTGTAATTCAAAGAATACCCAAATAAAA
> BF01048B1H08.f1      732
CGAAGGTNNNNNACTTATCTGCTGAAATCAATCTAACTGCGTAAAGATGGGCAAGGAAAA
GACGCACATCAACATCGTTGTGATCGGTCACGTGGACTCCGGCAAGTCCACTACTACCGG
CCATCTGATTTACAAGTGTGGTGGTATCGATAAGCGTACTATCGAGAAGTTTGAGAAGGA
GGCGCAGGAGATGGGCAAGGGCTCGTTCAAGTACGCCTGGGTGCTGGACAAGCTAAAGGC
GGAGCGCGAACGTGGTATCACCATTGATATCGCTCTGTGGAAGTTCGAGACTGCCAAGTA
CTACGTTACCATCATCGACGCCCCTGGCCATAGAGACTTCATCAAGAACATGATCACTGG
AACCTCGCAGGCGGACTGCGCCGTGCTGATAGTTGCGGCTGGTACGGGTGAGTTCGAGGC
CGGCATCAGTAAGAACGGTCAGACCCGCGAGCACGCGCTGTTAGCTTTTACCCTGGGGGT
GAAGCAACTGATCGTGGGCGTCAACAAGATGGACTCCACCGAGCCGCCGTACCATGAGGC
GAGATACGAGGAGATTAAGAAGGAAGTGTCCTCTTACATCAAGAAGATCGGGTACAACCC
GGCGACCGTGGCGTTCGTGCCCATCTCGGGCTGGCACGGAGATAACATGTTGGAGCCTTC
GGACAAGATGCCCTGGTTCAAGGGGTGGACCATTGACCGCAAGGACGGGAAAGTGGAGGG
CAAGTGCCTCAT
> BF01048B1F06.f1      784
GTCACCGCTGCTANGAAGGTTCAATACTTATCTGCTGAAATCAATCTAACTGCGTAAAGA
TGGGCAAGGAAAAGACGCACATCAACATCGTTGTGATCGGTCACGTGGACTCCGGCAAGT
CCACTACTACCGGCCATCTGATTTACAAGTGTGGTGGTATCGATAAGCGTACTATCGAGA
AGTTTGAGAAGGAGGCGCAGGAGATGGGCAAGGGCTCGTTCAAGTACGCCTGGGTGCTGG
ACAAGCTAAAGGCGGAGCGCGAACGTGGTATCACCATTGATATCGCCCTGTGGAAGTTCG
AGACTGCCAAGTACTACGTTACCATCATCGACGCCCCTGGCCATAGAGACTTCATCAAGA
ACATGATCACTGGAACCTCGCAGGCGGACTGCGCCGTGCTGATAGTTGCGGCTGGTACGG
GTGAGTTCGAGGCCGGCATCAGTAAGAACGGTCAGACCCGCGAGCACGCGCTGTTAGCTT
TTACCCTGGGGGTGAAGCAACTGATCGTGGGCGTCAACAAGATGGACTCCACCGAGCCGC
CGTACCATGAGGCGAGATACGAGGAGATCAAGAAGGAAGTGTCCTCTTACATCAAGAAGA
TCGGGTACAACCCGGCGACCGTGGCGTTCGTGCCCATCTCGGGCTGGCACGGAGACAACA
TGTTGGAGCCTTCGGACAAGATGCCCTGGTTCAAGGGGTGGACCATTGACCGCAAGGACG
GGAAAGTGGAGGGCAAGTGCCTCATTGAGGCCCTGGACGCTATCCAGCCTCCGTCTCGTC
CCAC
> BF01048A2G09.f1      835
CAATGCCGCTAAATGCAAGGTCACTAGATGGGTCAATCCATTCCGCTGTCTCGAAGGTCC
ATTCCAATCGGATGCGCTGCTCGTCCCCGAGAGCTGCCTGTTCGACCACATCCACAACCA
GAGCCGATGCTGGCAGTTCTCTCGCTGGAACGCTACAGCCGGCCGCGCCTGCGCCCAGAG
AGGACTCCGCCTCAGGACCTTCGCGATGCTCCTACCCTGCGGAATCAGCCTGTTCTCTGG
AGTCGAATTCGTATGCTGCCCTAAACATTTTAAGGAAAACGTGAAAATGCACAAACCAAT
GGATGTGGGCGTGCCAGTTAGCCCTGGTGGTGAAGAGATGCTGGCTGCCTCCGCTGCTAT
GGACGAGCGAGATGATGATCTCCTTGACGATGAAGACACCCTCACTGACGACGATGACGA
CACCCTCAACCTCAGCGACGACGATGACGACGATGACGCTGATGACGATATGGATGAAGA
TGAAGACGCTGATCTTACCCGCGATGATGACGCCGAAGACGACGATTACACGGACGGTGA
TGACTCCGGCTGGCCGCGACCTGACTCCTCCGCCGCGCCGTCTACCACCACACCTACCAC
CACCACCACGACCACCACCACTACGCCGGCTTCCACCGCTACCTCCGACCCCTACTTCTC
TCACTTCGACCCTCGCACCGAACATCAGAGCTACAAGGACGCCCAGCAACGACTCGAGGA
GACTCACCGTGAGAAGATTACTNNNNTGATGCGTGACTGGTCTGAACTAGAGGACCGATA
TCAACAGATGATGACCTCTGACCCCGCTGCCGCCCAAAGCTTTCGCCAACGCATG
> BF01048A2D12.f1      832
CAATTGGTGTAAGCTGGGTACCAACAATGCCNNNAAATGCAAGGTCACTAGATGGGTCAA
GCCATTCCGCTGTCTCGAAGGTCCATTCCAATCGGATGCGCTGCTCGTCCCCGAGAGCTG
CCTGTTCGACCACATCCACAACCAGAGCCGATGCTGGCAGTTCTCTCGCTGGAACGCCAC
AGCCGGCCGCGCCTGCGCCCAGAGAGGACTCCGCCTCAGGACCTTCGCGATGCTCCTACC
CTGCGGAATCAGCTTGTTCTCTGGAGTCGAATTCGTATGCTGCCCTAAACATTTTAAGGA
AAACGTGAAAATGCACAAACCAATGGATGTGGGCGTGCCAGTTAGCCCTGGTGGTGAAGA
GATGCTGGCTGCCTCCGCTGCTATGGACGAGCGAGATGATGATCTCCTTGACGATGAAGA
CACCCTCACTGACGACGATGACGACACCCTCAACCTCAGCGACGACGATGACGACGATGA
CGCTGATGACGATATGGATGAAGATGAAGACGCTGATCTGACCCGCGATGATGACGCCGA
AGACGACGATTACACGGACGGTGATGACTCCGTCTGGCCGCGACCTGACTCCTCCACCGC
GCCGTCTACCACCACGCCTACCACCACCACCACGACCACCACCACTACGCCGGCTTCCAC
CGCTACCTCCGACCCCTACTTCTCTCACTTCGACCCTCGCACCGAACACCAGAGCTACAA
GGACGCCCAGCAACGACTCGAGGAGACTCACCGTGAGAAGATTACTAAGGTGATGCGTGA
CTGGTCTGAACTAGAGGACCGATATCAACAGATGATGACCTCTGACCCCGCT
> BF01048A2A04.f1      780
ACGATCCGGCCAAGAACGACGCGGACGCACAGATNNNNCAGGCTACTCTGTCGGGACTGT
GGGATTTGGGTGCCTTCGGTCTCCAGGTGCCGACGGACTTGGGCGGACTGGGACTATCCA
ATACGCAGTACGCGCGGCTAGTGGAGGTGGTCGGCGCTCACGACCTGGGCGTGGGCATCA
CGTTGGGTGCTCACCAGTCCATCGGTTTCAAGGGCATATTGCTTTTCGGCACGCCGGAAC
AGAAGCAGCATTACTTACCGCGCGTTACGGGCGGAGAATATGCGGCTTTCTGCTTGACAG
AGCCGTCGTCGGGCTCCGACGCCGGCTCCATTAAAACGAGAGCAGAACTGTCTCCCGACG
GGAAGCACTTCATTCTAAATGGATCCAAAATTTGGATCAGCAATGGTGGAATCGCTGAGA
TTATGACCGTGTTTGCTCAAACACCCGTCGAAAAAGACGGAAAAAAAGTTGATAAAGTGA
CGGCTTTCATTGTGGAACGATCGTTTGGCGGCGTATCGTCGGGTCCTCCCGAGAACAAGA
TGGGTATCAAGTGTTCAAATACCACGGAAGTGTACTACGAGGACGTGCGGGTCCCGGTAG
AGAACGTGCTGGGCGGAGTCGGGAACGGGTTCAAGGTGGCCATGAATATCCTCAACAACG
GCCGCTTCGGCATGGCGGCGGCGCTGGGCGGCACGCAGCGCGCCGCCCTGCGGCAGGCCG
CGGAACATGCCGCCACTAGGGTTCAGTTCGGTAAACGGCTCTGTGAGTTCGGTTCCGTCC
> BF01048A1H10.f1      803
CGAGATGNNGTATCTCCTTGACGATGAAGACACCCTCACTGACGACGATGACGACACCCT
CAACCTCAGCGACGACGATGACGACGATGACGCTGATGACGATATGGATGAAGATGAAGA
CGCTGATCTGACCCGCGATGATGACGCCGAAGACGACGATTACACGGACGGTGATGACTC
CGGCTGGCCGCGACCTGACTCCTCCGCCGCGCCGTCTACCACCACGCCTACCACCACCAC
CACGACCACCACCACTACGCCGGCTTCCACCGCTACCTCCGACCCCTACTTCTCTCACTT
CGACCCTCGCACCGAACACCAGAGCTACAAGGACGCCCAGCAACGACTCGAGGAAACTCA
CCGCGAGAAGATTACTAAGGTGATGCGTGACTGGTCTGAACTAGAGGACCGATATCAACA
GATGATGACCTCTGACCCCGCTGCCGCCCAAAGCTTCCGCCAACGCATGACCGCCAGGTT
CCAAGCCAACATTCAGGCCCTCGAAGAGGATGGTGTATCTGAACGTCGCCGTCTGGCCGC
CCTTCATCAGCAACGAGTGTTGGCTCACCTGGCACAAAGACGCCGCACCGCCCTCTCGTG
TTACACACGGTCCCTGAAAGACGCTCCTCCCAATGCCCACCGCGTCCAGAAGTGTCTTCA
GCGTTTGGTCCGCGCCCTCGCCGCCGAGAGATCAGGAGCGCTGGCCGCCTGGCGCCGTGC
TGCTTCAGCCGGCCGTGAAGCCGCTGCCGCTGAACGAGCGAGTGCTGTGGACAGACTGCA
GGACGCCGACCGCGCTCTCCAAC
> BF01048A1H08.f1      723
CCGCCCTCTCNNGTTACACACGGTCCCTGAAAGACGCTCCTCCCAATGCCCACCGCCACT
ACGCCGGCTTCCACCGCTACCTCCGACCCCTACTTCTCTCACTTCGACCCTCGCACCGAA
CACCAGAGCTACAAGGACGCCCAGCAACGACTCGAGGAGACTCACCGCGAGAAGATTACT
AAGGTGATGCGTGACTGGTCTGAACTAGAGGACCGATATCAACAGATGATGACCTCTGAC
CCCGCTGCCGCCCAAAGCTTCCGCCAACGAATGACCGCCAGGTTCCAAGCCAACATTCAG
GCTCTCGAAGAGGATGGTGTATCTGAACGTCGCCGTCTGGCCGCCCTTCATCAGCAACGA
GTGTTGGCTCACCTGGCACAAAGACGACGCACCGCCCTCTCGTGTTACACACGGTCCCTG
AAAGACGCTCCTCCCAATGCCCACCGCGTCCAGAAGTGTCTTCAGCGTTTGGTCCGCGCC
CTCGCCGCCGAGAGATCAGGAGCGCTGGCCGCCTGGCGCCGTGCTGCTTCAGCCGGCCGT
GAAGCCGCTGCCGCTGAACGAGCGAGTGCTGTGGACAGACTGCAGGACGCCGACCGTGCT
CTCCAACGGGCGTTAACTTCCCTCCGCCGCCGCCCGCACTTGTACGCTAGCATCGGAACT
GCTATCGAGGACTACGTTCAGTCCATGCAGTCCAAGGACGACATGGCCGTCTCCCTGATG
TCG
> BF01048A1F08.f1      726
TCAATACTTATCTGCTGAAATCAATCTAACTGCGTAAAGATGGGCAAGGAAAAGACGCAC
ATCAACATCGTTGTGATCGGTCACGTGGACTCCGGCAAGTCCACTACTACCGGCCATCTG
ATTTACAAGTGTGGTGGTATCGATAAGCGTACTATCGAGAAGTTTGAGAAGGAGGCGCAG
GAGATGGGCAAGGGCTCGTTCAAGTACGCCTGGGTGCTGGACAAGCTAAAGGCGGAGCGC
GAACGTGGTATCACCATTGATATCGCCCTGTGGAAGTTCGAGACTGCCAAGTACTACGTT
ACCATCATCGACGCCCCTGGCCATAGAGACTTCATCAAGAACATGATCACTGGAACCTCG
CAGGCGGACTGCGCCGTGCTGATAGTTGCGGCTGGTACGGGTGAGTTCGAGGCCGGCATC
AGTAAGAACGGTCAGACCCGCGAGCACGCGCTGTTAGCTTTTACCTTGGGGGTGAAGCAA
CTGATCGTGGGCGTCAACAAGATGGACTCCACCGAGCCGCCGTACCATGAGGCGAGATAC
GAGGAGATCAAGAAGGAAGTGTCCTCTTACATCAAGAAGATCGGGTACAACCCGGCGACC
GTGGCGTTCGTGCCCATCTCGGGCTGGCACGGAGACAACATGTTGGAGCCTTCCGACAAG
ATGCCCTGGTTCAAAGGGTGGACCATTGACCGCAAGGACGGGAAAGTGGAGGGCAAGTGC
CTCATT
> BF01048A1B10.f1      789
ACAACCTTCATTTATGGAAACGTGTTCTAGAAGGCCTCACGTGCCATAGTTGCGATATAT
AAAAGCGGACATTTTCTAACTCCGAATAATAAAAAAAGAGCGCCATAGTCGTCGCCCACT
TAACCCGCTTCCATTGTATTGAGGGTCTGTTTTATTATGTACGCGAGTGTCGGCGTTCGC
TCCTCAGGGTCGACGCCTCCTTCACGTTTGTTTCAACCGCTCATTTTGGTGGCCATTCTT
ATATTTCTCACGTATCTTTTCGTTTTCCAACATCTCATCATGTTATTTTGTCATCTTTAT
TTTTCGTTTCACCATAACCATGAATGGACACAGAACAATAAGCCGGCGGAGGTGCGCTCC
GTCATCACCGCCAAGATGGACGAGATCTCCAAGGACATCGAGACCAAGCTCACCGCCGCC
GAGCAGAACAGAGAGAAAGAGATACAGAAGAAACTAGACTTCGTCAAGAAGGAGGTTTGT
GTTCACCCAGCTGACCACGGACACGACACGACAACCCGCCCAGCACGACGCTGACACGTC
TTAGATTTGACGATTTCACCTTTTTTTTTTATTTAAGTCATATTCTATCATCCACCGAGG
AGTCCCCCCGAGGCCGAGGGCTACCACTCCAACCTCCGCATCGGTTACTCACGAATTTTT
TACTACGTGTTCTCAGGAGCGACGTGCGGAGCTGGTGCGGCAGAACAAGTCCGCGCGCGC
CGAGAGTGAGGCGCCCACCTCCGGCTAGACGCCCGAAGCCCGCCGGCCGCCGCCCGCCCA
CGCCGCCCA
> BF01047B2G11.f1      770
GCCAANNNCTACGCGGACGCACAGATCGAGCAGGCTACTCTGTCGGGACTGTGGGATTTG
GGTGCCTTCGGTCTCCAGGTGCCGACGGACTTGGGCGGACTGGGACTATCCAACACGCAG
TACGCGCGGCTAGTGGAGGTGGTCGGCGCTCACGACCTGGGCGTGGGCATCACGTTGGGT
GCTCACCAGTCCATCGGTTTCAAGGGCATATTGCTTTTCGGCACGCCGGAACAGAAGCAG
CATTACTTACCGCGCGTTACGGGCGGAGAATATGCGGCTTTCTGCTTGACAGAGCCGTCG
TCGGGCTCCGACGCCGGCTCCATTAAAACGAGAGCAGAACTGTCTCCTGACGGGAAGCAC
TTCATTCTAAATGGATCCAAAATTTGGATCAGCAATGGTGGAATCGCTGAGATCATGACC
GTGTTTGCTCAAACACCCGTCGAAAAAGACGGAAAAAAAGTTGATAAAGTGACGGCTTTC
ATTGTGGAACGATCGTTTGGCGGCGTATCGTCGGGTCCTCCCGAGAACAAGATGGGTATC
AAGTGTTAAAATACCACGGAAGTGTACTACGAGGACGTGCGGGTCCCGGTAGAGAACGTG
CTGGGCGGAGTCGGGAACGGGTTCAAGGTGGCCATGAATATCCTCAACAACGGCCGCTTC
GGCATGGCGGCGGCGCTGGGCGGCACGCAGCGCGCCGCCCTGCGGCAGGCCGCGGAACAT
GCCGCCACTAGGGTTCAGTTCGGTAAACGGCTCTGTGAGTTCGGTTCCGT
> BF01047B2G01.f1      821
CTCANNACCTTCGCGATGCTCCTACCCTGCGGAATCAGCCTGTTCTCTGGAGTCGAATTC
GTATGCTGCCCTAAACATTTTAAGGAAAACGTGAAAATGCACAAACCAATGGATGTGGGC
GTGCCAGTTAGCCCTGGTGGTGAAGAGATGCTGGCTGCCTCCGCTGCTATGGACGAGCGA
GATGATGATCTCCTTGACGATGAAGACACCCTCACTGACGACGATGACGACACCCTCAAC
CTCAGCGACGACGATGACGACGACGACGCTGATGACGATATGGATGAAGATGAAGACGCT
GATCTTACCCGCGATGATGACGCCGAAGATGACGATTACACGGACGGTGATGACTCCGGC
TGGCCGCGACCTGACTCCTCCGCCGCGCCGTCTACCACCACGCCTACCACCACCACCACG
ACCACCACCACTACGCCGGCTTCCACCGCTACCTCCGACCCCTACTTCTCTCACTTCGAC
CCTCGCACCGAACACCAGAGCTACAAGGACGCCCAGCAACGACTCGAGGAGACTCACCGC
GAGAAGATTACTAAGGTGATGCGTGACTGGTCTGAACTAGAGGACCGATATCAACAGATG
ATGACCTCTGACCCCGCTGCCGCCCAAAGCTTCCGCCAACGCATGACCGCCAGGTTCCAA
GCCAACATTCAGGCCCTCGAAGNNNATGGTGTATCTGAACGTCGCCGTCTGGCCGCCCTT
CATCAGCAACGAGTGTTGGCTCACCTGGCACAAAGACGACGCACCGCCCTCTCGTGTTAC
ACACGGTCCCTGAANGACGCTCCTCCCAATGCCCACCGCGT
> BF01047B2A03.f1      756
TGTAAGCGAAGGCCTTAACGAAATCATACAGAAATAGGGAATAAGGTACATGTAGGTATA
AAATGGATATAATGCTCTCGTTAAATGATGATACAATACCCGCAGATTGTGTAGTTTAAT
AATTAAAAGCTCAAATAGATTTATTTAAGGCGCATCACGTGGGGTGTATTATTTAAGTAA
GTATCCCAGTGATTGTATATGAGGGATGATAAACGGTGCTCCAGGGGTTCCTGTGACGCA
CCCACCTTGTCGCCAGTGGTCGATATTATCTACCGTAGATAATATCGATCATTTGCGACG
GAAAATTGCACCGTGCCGGGTGAGTCGATAGTGTTGTCGCGTTAGTATAACACGCGTATT
TCCTTCTAATCTATAACTATTTTACTGTAACCTTGCTGTAGCTTTGCTCTCCGGTGCGGT
GTATTTTTTTTTTAATATATCTAAATATTTGCGTTTAGATATAGATGCTTGTTCGTGTAT
AATTTTTTCTATGTAGCTTAGTACACGCTAGATAGTTAGATTTTAGTAGGCACTAAACTT
TATTATGAATAAGCGAGGAGCGGAAATAAGTCAAAGAAAATAATTTTTGAAAGACGAGTA
GCTGTAAATATTAGTTACGTGTTAGATGATAAGTTTGTGTTTAAGTGGAAAATGAAAATA
TTATTTTATTGTATGATCTATTTAATTGGATGAGTATTTAATTAAGTTTTATTGTTTTCA
AAATAATACACCGTCTCTCAGTCTAGGCTTTGGGGG
> BF01047B1E12.f1      751
ACAAGGACGCCCAGCAACGACTCGAGGAGACTCACCGCGAGAAGATTACTAAGGTGATGC
GTGACTGGTCTGAACTAGAGGACCGATATCAACAGATGATGACCTCTGACCCCGCTGCCG
CCCAAAGCTTTCGCCAACGCATGACCGCCAGGTTCCAAGCCAACATTCAGGCTCTCGAAG
AGGATGGTGTATCTGAACGTCGCCGTCTGGCCGCCCTTCATCAGCAACGAGTGTTGGCTC
ACCTGGCACAAAGACGACGCACCGCCCTCTCGTGTTACACACGGTCCCTGAAAGACGCTC
CTCCCAATGCCCACCGCGTCCAGAAGTGTCTTCAGCGTTTGGTCCGCGCCCTCGCCGCCG
AGAGATCAGGAGCGCTGGCCGCCTGGCGCCGTGCTGCTTCAGCCGGCCGTGAAGCCGCTG
CCGCTGAACGAGCGAGTGCTGTGGACAGACTGCAGGACGCCGACCGCGCTCTCCAACGGG
CGTTAACGTCCCTCCGCCGCCGCCCGCACTTGTACGCTAGCATCGGAACAGCTATCGAGG
ACTACGTTCAGTCCATGCAGTCCAAGGACGACATGGCCGTCTCCCTGATGTCGATGACTC
CTGAGGCTGAGGAGCTTCTTCTGGACCGTATCGAAGCCGAGGTCCAGAGAGAACAGGCGG
CTCGGGAACAACTCAACGCCAAGAGAGACCAGAGGACCAGGCAGNNNCAGGACATTGAAA
ACGAACGCGTCANNACTTCCAACGGTGTGAA
> BF01047A2G09.f1      834
CATCAACATCGTTGTGATCGGTCACGTGGACTCCGGCAAGTCCACTACTACCGGCCATCT
GATTTACAAGTGTGGTGGTATCGATAAGCGTACTATCGAGAAGTTTGAGAAGGAGGCGCA
GGAGATGGGCAAGGGCTCGTTCAAGTACGCCTGGGTGCTGGACAAGCTAAAGGCGGAGCG
CGAACGTGGTATCACCATTGATATCGCCCTGTGGAAGTTCGAGACTGCCAAGTACTACGT
TACCATCATCGACGCCCCTGGCCATAGAGACTTCATCAAGAACATGATCACTGGAACCTC
GCAGGCGGACTGCGCCGTGCTGATAGTTGCGGCTGGTACGGGTGAGTTCGAGGCCGGCAT
CAGTAAGAACGGTCAGACCCGCGAGCACGCGCTGTTAGCTTTTACCCTGGGGGTGAAGCA
ACTGATCGTGGGCGTCAACAAGATGGACTCCACCGAGCCGCCGTACCATGAGGCGAGATA
CGAGGAGATCAAGAAGGAAGTGTCCTCTTACATCAAGAAGATCGGGTACAACCCGGCGAC
CGTGGCGTTCGTGCCCATCTCGGGCTGGCACGGAGACAACATGTTGGAGCCTTCCGACAA
GATGCCCTGGTTCAAGGGGTGGACCATTGACCGCAAGGACGGGAAAGTGGAGGGCAAGTG
CCTCATTGAGGCCCTGGACGCTATCCAGCCTCCGTCTCGACCCACCGAGAAGCCGCTGCG
TCTTCCTCTGCANNACGTGTACAAGATCGGNNNCATCGGGACAGTGCCCGTAGGACGAGT
CGAGACCGGCATCCTGAAACCCGGCATGGTGGTTGTGTTCGCGCCCGCGGCCAT
> BF01047A2C05.f1      737
ACGTTACTGTCTGATTGTAATATTCGTTTCTGTGAAAATGTTCTGCGAAATACCAGAATT
CGGAAGATGTTGCTTTTGCATGCCCCTGAGAAGAGGGATATTGGTTTTCGGCTATTTAAA
TATACTATTCTCGATGTTCATGATCGGGGTGTACAGTCTGTCAGTTAATGAAGGGTACGG
GATGCTCATGTTGTTCCATGGTGTCGCAACCAGAATGGAGGAAGAGCTCTGTATCACCAT
ATACGTTGTGGACATCATATTCAACATTGTCCTCTTGTATGGGGCTCACAGAAAAATGAT
GATCTATTTGAAGATATTTTACTACTACACGCTGGCGACGGTTGTCGCTGTGGTTATATT
GGAGATAGTGTCCATAGTCGGTTCACAATTCTTCGAGGCTTTTGAACTGTTGGCTCTGTT
TTGTTTGGGATTGTGTATACATTTATACCTTCTCTTCCTGGTGAGAACTCTCCTGAAGAA
TATGGACATACAAGGTAGCGCATATGAGAATCAACTGCAACAGTTCATAAACGGGGAAAT
TAGAGTCGAAGGGAACGGCGTCTACCCGAACATTGTTGTTCCAAACGAAACAGTGTAGTG
AAATAATAATCTTAATAATTTATTTTTATAATAATAATACATTATTTATAAGTACAACAT
AAATACTNNNTTGGTGAAGGCTTTGTTAGCTCGTATACAAGACAAGTTTCAAAGTTTTAG
TTACTACTTGCATATTG
> BF01047A2A08.f1      760
CTATTCTATTGTTGTTGGATATTTGACGATTGCATAAAATCAAGGGTTTGAAAAGACCTA
CAATAAATCGTTCTATTATACAATGATATAAACAAATAAAGTGCCTTCGGTCTCCAGGTG
CCGACGGACTTGGGCGGACTGGGACTATCCAACACGCAGTACGCGCGGCTAGTGGAGGTG
GTCGGCGCTCACGACCTGGGCGTGGGCATCACGTTGGGTGCTCACCAGTCCATCGGTTTC
AAGGGCATATTGCTTTTCGGCACGCCGGAACAGAAGCAGCATTACTTACCGCGCGTTACG
GGCGGAGAATATGCGGCTTTCTGCTTGACAGAGCCGTCGTCGGGCTCCGACGCCGGCTCC
ATTAAAACGAGAGCAGAACTGTCTCCTGACGGGAAGCACTTCATTCTAAATGGATCCAAA
ATTTGGATCAGCAATGGTGGAATCGCTGAGATCATGACCGTGTTTGCTCAAACACCCGTC
GAAAAAGACGGAAAAAAAGTTGATAAAGTGACGGCTTTCATTGTGGAACGATCGTTTGGC
GGCGTATCGTCGGGTCCTCCCGAGAACAAGATGGGTATCAAGTGTTCAAATACCACGGAA
GTGTACTACGAGGACGTGCGGGTCCCGGTAGAGAACGTGCTGGGCGGAGTCGGGAACGGG
TTCAAGGTGGCCATGAATATCCTCAACAACGGCCGCTTCGGCATGGCGGCGGCGCTGGGC
GGCACGCAGCGCGCCGCCCTGCGGCAGGCCGCGGAACATG
> BF01047A2A05.f1      634
ACGTACCTCGGCGTTGCAAGTGCCTTTTTCCTGAACGCCTCCCGCTCTCTCAGAAGTGCT
GGATCCATATCTATGAGACTATTTTTAACTATACAAATATAAAAAAATGTCATGTCAAAA
ATTATTATTTAATATAATATGTTTGCTGGTTGCGCTACAGAGCGTGAGGTCTGAGGAACA
TCCGCCATGGAAGTGGTCCTGTGAGGATGGAGCGTGTAAGAAGATGAAACATGAACCGGG
TAGTTCGGGATCAGCGCTGTCACTCGAGGCCTGCAAGATGTTCTGCAACGAATACGGTCT
TCTGTGGCCCAGGCCGACGGGTTATACCGACTTAGGTCGATTCCTGTCCAAGATCAATAT
AAATAATATAGAATTACAAATCGAGAGGCGTGGAAGATCAGATAATCTGATGAACGCTGC
CGGTCAGCGTTTCAAGAAGTTGGTGTCACTCGCAGTGCCATCCGGGATAATACCAAAAGC
GACCGGGAAATCCGTCTATGTGTATCTTGTTAACGAAAAACCCGACGTCACGGACTTCTC
AATCGATTTCGACGNNAGCTACAGGTTGAGAGTGTCCCCGGAGTCTAACGACCGCATAAA
CGCTACAATCGTTGGGAATAACTTCTTCGGTATC
> BF01047A1H10.f1      759
CTCTGGAGTCGAATTCGTATGCTGCCCTAAACATTTTAAGGAAAACGTGAAAATGCACAA
ACCAATGGATGTGGGCGTGCCAGTTAGCCCTGGTGGTGAAGAGATGCTGGCTGCCTCCGC
TGCTATGGACGAGCGAGATGATGATCTCCTTGACGATGAAGACACCCTCACTGACGACGA
TGACGACACCCTCAACCTCAGCGACGACGATGACGACGATGACGCTGATGACGATATGGA
TGAAGATGAAGACGCTGATCTTACCCGCGATGATGACGCCGAAGACGACGATTATACGGA
CGGTGATGACTCCGGCTGGCCGCGACCTGACTCCTCCGCCGCGCCGTCTACCACCACACC
TACCACCACCACCACGACCACCACCACTACGCCGGCTTCCACCGCTACCTCCGACCCCTA
CTTCTCTCACTTCGACCCTCGCACCGAACACCAGAGCTACAAGGACGCCCAGCAACGACT
CGAGGAAACTCACCGCGAGAAGATTACTAAGGTGATGCGTGACTGGTCTGAACTAGAGGA
CGATATCAACAGATGATGACCTCTGACCCCGCTGCCGCCCAAAGCTTCCGCCAACGCATG
ACCGCCAGGTTCCAAGCCAACATTCAGGCTCTCGAAGAGGATGGTGTATCTGAACGTCGC
CGTCTGGCCGCCCTTCATCAGCAACGAGTGTTGGCTCACCTGGCACAAAGACGCCGCACC
GCCCTCTCGTGTTACACACGGTCCCTGAAAGACGCTCCT
> BF01047A1G05.f1      751
GACTCCGGTTGGCCACGACCTGACTCCTCCGCCGCGCCGTCTACCACCACGCCTACCACC
ACCACCACGACCACCACCACTACGCCGGCTTCCACCGCTACCTCCGACCCCTACTTCTCT
CACTTCGACCCTCGCACCGAACACCAGAGCTACAAGGACGCCCAGCAACGACTCGAGGAG
ACTCACCGCGAGAAGATTACTAAGGTGATGCGTGACTGGTCTGAACTAGAGGACCGATAT
CAACAGATGATGACCTCTGACCCCGCTGCCGCCCAAAGCTTCCGCCAACGCATGACCGCC
AGGTTCCAAGCCAACATTCAGGCCCTCGAAGAGGATGGTGTATCTGAACGTCGCCGTCTG
GCCGCCCTTCATCAGCAACGAGTTTTGGCTCACCTGGCACAAAGACGACGCACCGCCCTC
TCGTGTTACACACGGTCCCTGAAAGACGCTCCTCCCAATGCCCACCGCGTCCAGAAGTGT
CTTCAGCGTTTGGTCCGCGCCCTCGCCGCCGAGAGATCAGGAGCGCTGGCCGCCTGGCGC
CGTGCTGCTTCAGCCGGCCGTGAAGCCGCTGCCGCTGAACGAGCGAGTGCTGTGGACAGA
CTGCAGGACGCCGACCGCGCTCTCCAACGGGCGTTAACGTCCCTCCGCCGCCGCCCGCAC
TTGTACGCTAGCATCGGAACTGCTATCGAGGATTATGTTCAGTCCATGCAGTCCAAGGAC
GACATGGCCGTCTCCCTGATGTCGATGACTC
> BF01047A1F10.f1      703
AGATCGAGCAGGCTACTCTGTCGGGACTGTGGGATTTGGGTGCCTTCGGTCTCCAGGTGC
CGACGGACTTGGGCGGACTGGGACTATCCAATACGCAGTACGCGCGGCTAGTGGAGGTGG
TCGGCGCTCACGACCTGGGCGTGGGCATCACGTTGGGTGCTCACCAGTCCATCGGTTTCA
AGGGTATATTGCTTTTCGGCACGCCGGAACAGAAGCAGCATTACTTACCGCGCGTTACGG
GCGGAGAATATGCGGCTTTCTGCTTGACAGAGCCGTCGTCGGGCTCCGACGCCGGCTCCA
TTAAAACGAGAGCAGAACTGTCTCCTGACGGGAAGCACTTCATTCTAAATGGATCCAAAA
TTTGGATCAGCAATGGTGGAATCGCTGAGATCATGACCGTGTTTGCTCAAACACCCGTCG
AAAAAGACGGAAAAAAAGTTGATAAAGTGACGGCTTTCATTGTGGAACGATCGTTTGGCG
GCGTATCGTCGGGTCCTCCCGAGAACAAGATGGGTATCAAGTGTTCAAATACCACAGAAG
TGTACTACGAGGACGTGCGGGTCCCGGTAGAGAACGTGCTGGGCGGAGTCGGGAACGGGT
TCAAGGTGGCCATGAATATCCTCAACAACGGCCGCTTCGGCATGGCGGCGGCGCTGGGCG
GCACGCAGCGCGCCGCCCTGCGGCAGGCCGCGGAACATGCCGC
> BF01047A1B04.f1      834
ACCGATCTTTATACATACGATGTCTTGCTCCTGATATCGGCCATAACCGTGGCCGTGATG
CCTCTTGGAGCTAAACTTCCAGCGGACAATCTCTTACACGACCTCGTGAACATTATAAAG
ATGCCACATATTATAATATTTATATTCTTCTTATTCTTACTAGGAAATTTTTGGGGTTTC
ATCGAATCATATTTGTTCTTGTATTTGAAGGAACTAGGAGCTCCGAACTTTTTGCTCGGT
ATTACAGTAACAGTGGGAACCCTCAGCAGCATTCCGTTCCTGTACGGTGCTGAGGCGATC
ACATCTCGTATAGGACACGTCAACGTCATCATCATCGCATTCTTCTCGCACGCCGCTCGC
CTCGTCGGATATTCATTCATCGAGGATTCCTGGTGGTGTTTCCCCTTCGAGGCCATGGAA
TCACTATCCGTACATCTAATGTGGGTGGCCGCGGCGACATACTGTGCAATGTTGGCACCC
AAGAGTTTACTGGCTACTCTCATCGGGGTATTGGGAATGGCCCATTTCAGTCTTGGCCGT
GGCAGTGGTAGTTTCGGTGGCGGGCTCTTGATAGCCTCTCTGGGTACACGGGAGGCCTTT
CGTTATATGGGACTGATCGCCTTCCTTGGAGGAGTAACCTATGGTCTTTTACACTACTTC
TGGCTGAGGAAGATCAATATGAAGGGCATCCACATCTCGTCTGAACCGGATACAGAGAGT
GGTGAAGGTGACAAGTTGACGTCGAGTCCATTACGGAAGGACGCCGGCACCATGGTGTCT
TTGGAGAGACTTCATATCATCACACGGTTCAATCCACTGGGGTCCTTACACTCG
> BF01046B2G10.f1      796
TGAATCGGGGAGTCGTGTTTTTAATTTCAATTTAAACTGGCAAAACGTTGCAACGTTGCT
GCATATTTTTTTATAATTAACTGAAACTAACCATTTAGTTTCAAATCCACCTTTTGATTT
ATGAGTAGAAATTGAGATTCCGGCTAATCTAGAGAATATAACGAAAAGAAATATTAAAAT
GACTACAACCTCAAACCTAACGGTGTCTTCGCCAAATATAAAATATACCGACGATTATAT
ATTTTCCCAGTATGAATATCAGGAAACTCTTGTTGATACGGTGGATAACAAGTTGGTGGC
AAAGCCCTACAGTACATCACTATCAATTAGAACTGATCGAAGAGTGGGGAAAGTTGGTGT
AATGCTGGTGGGTTGGGGAGGCAACAATGGGTCCACGTTCACAGCCGCTGTTATAGCTAA
CAGAGAAAAGCTGACTTGGAACACCAAGGATGGTGAGATGGATTCTAACTGGTATGGCTC
TATAACTCAAGCATCCACAGTTCGTCTTGGTATTGACGAGAGGGGTATGGACGTGTATGT
TGCTATGTCACAGCTGCTGCCAATGGTCGATCCCAATGATTTGGTTATAGATGGATGGGA
TATAAGCCCCATGAATCTAGCTGACGCCATGGTGCGTGCCAAGGTCATAGACTACGACCT
GCAGCAGAAGCTCCGCAAGAAGATGCAGACCATGAAACCCCGTCCGGCTATATACGATCC
GGATTTCATAGCTGCCAACCAGGCCGATCGTGCTTTAAACCTCATCCGCGGCACTCGACA
CGAGCAGTACCTACAG
> BF01046B2F03.f1      766
GCCGCCGTACCATGAGGCGAGATACGAGGAGATCAAGAAGGAAGTGTCCTCTTACATCAA
GAAGATCGGGTACAACCCGGCGACCGTGGCGTTCGTGCCCATCTCGGGCTGGCACGGAGA
CAACATGTTGGAGCCTTCCGACAAGATGCCCTGGTTCAAGGGGTGGACCATTGACCGCAA
GGACGGGAAAGTGGAGGGCAAGTGCCTCATTGAGGCCCTGGACGCTATCCAGCCTCCGTC
TCGTCCCACCGAGAAGCCGCTGCGTCTTCCTCTGCAGGACGTGTACAAGATCGGAGGCAT
CGGGACAGTGCCCGTAGGACGAGTCGAGACCGGCATCCTGAAACCCGGCATGGTGGTTGT
GTTCGCGCCCGCGGCCATCACCACCGAGGTGAAGTCTGTGGAGATGCACCACGAGGCCTT
GCAGGAGGCGATGCCTGGAGACAACGTGGGCTTCAACGTGAAGAACGTGTCGGTGAAGGA
GTTGCGTCGCGGCTACGTGGCCGGTGACTCCAAGAACTGCCCGCCCAAGGGTGCTTCGGA
CTTCACCGCCCAGGTGATCGTGTTGAACCACCCGGGGCAGATCAGCAACGGCTATACCCC
GGTGCTGGACTGTCACACCGCTCACATCGCCTGCAAGTTCGCTGAGATCAAGGAGAAGTG
CGACCGTCGTACTGGCAAGACGACCGNNNTGGAGCCGAAGTCCATCAAGTCCGGCGACGC
GGCCATCGTCACCCTGGTGCCGACCAAGGCGCTGTGTGTGGAGTCG
> BF01046B2C10.f1      796
AAACANNNNNNATACGAAACAAAATAAACCTATCATAAAAGTAAACTTACATTTGTATAG
TTAAAAATAGTCTCATAGATATGGATCCGGCACTTCTGAGAGAGCGGGAGGCGTTCAGGA
AAAAGGCACTTGCAACGCCGAGTGTTGAAAAAAAGAAGAGAGATGATTCCTTTAAAGATG
ATAGCAAGAAGAAATCAAAATCATCAAGCTCAGCAAATGCTGCCCCAAAAATTGATGCCA
CCAATTACAAGACGATGGCTGGCAGTTCCTCCTATCGTTTTGGTGTGTTGGCTCGCATCG
TCAGACACATGAAGTCCAGACACCAAGAAGGGGATGACCATCCGCTGTCGATTGATGAAA
TTTTAGATGAAACAAATCAGTTAGATGTTGGAAGTAAAATTAAACAGTGGCTTCAGACTG
AAGCGTTACAGAATAATCCTAAAATAGAGCACACATTTGACGGAAAGTTTATATTTAAAC
CAGTTTATAAAATTAAGGACAAGAAATCATTACTGAGATTACTGAAGCAACATGATTTAA
AAGGTCTAGGGGGGATTTTTCTAGAGGACGTCCAAGAATCATTGCCGCACTGCGACAGAG
CATTGAAAAGTTTAGCGCAAGAAATATTATACATAACAAGACCCTCGGATAAAAAGAAAA
TTTTGTTTTATAATGACAAAACCGCCACTTTAGATGTTGACGAAGAGTTTGTNNNNNTAT
GGCGAGCCACGGCCGTAGATGCCATGGACGACGCCAAGATAGAGGAATACTTGGAGAAGC
AAGGCATCAAATCAAT
> BF01046B2C06.f1      767
CAGCTNCTTNGTAAGGAAATCGACGGCAAGAAGAGCGGTGTAATGATCCCCATCCCTCAG
TATCCTCTGTACTCGGCGTCGCTGGCGGAGTACGGCCTGGAGCAGGTCGGCTACTACTTG
GACGAGGAGTGCAATTGGGGTCTCAGCACACAGGAGCTGGAGAGGAGCTTGCAGGAGGCG
CAGCAGACCTGCAACGTGCGGGCGCTCGTGGTCATCAACCCCGGGAACCCCACGGGACAG
GTGTTGACGCGAGAGAACATCGAGCAGGTGATAAAGTTCGCGCACAAACACAAGCTGTTC
ATCTTCGCCGACGAGGTGTACCAGGACAACGTGTACGCCGAAGGTAGCGCCTTCCACTCC
TTCAAGAAGGTGCTGGTGGAGCTGGGCGCGGAGTACAGCTCGCAGGAGCTGGCGTCGTTC
ATGACCATCAGCAAGGGCTACATGGGCGAGTGCGGTCTCCGCGGCGGCTGGGTGGAGTTG
GTGAACATGCTGCCGGAGGTGCAGGCCCAGCTATACAAGTGCATGTCAGCCATGCTGTGC
CCGTCCGTGCTGGGCCAGGCCGTGGTGGACTGCGTCGCCAAGCCGCCCGCCCCCGGCGAG
CCGTCCTATGACCTCTGGATCAAAGAGAAGACGGACATACTGACCTCCCTCAAGGACCGC
GCGAAGCTCATCGCCGAGACCTTCAACACCTTCGAGGGGTTCAAGTGTAACGTGGTGCAG
GGCGCGATGTACGCCTTCCCCAGGATCACGCTTCCCCCGAAGGCGAT
> BF01046B2C05.f1      756
AGGCNNNCNNNCGCCGCTTACAGATCGAGGCGGAACAGAGGGAGAAACTCCGCAACCATG
AGCGACGTGCGGAGCTGGTGCGGCAGAACAAGTCCGCGCGCGCCGAGAGTGAGGCGCCCA
CCTCCGGCTAGACGCCCGAAGCCCGCCGGCCGCCGCCCGCCCACGCCGCCCACGACGCCC
ACCGCCGGCGGACGGCGGCCCCGCGAGGTCGCCGGACACCCGGTGTCCCGCCAGCGATCG
TTCCACACCGTTTCCCTCGCGCTTTGATATTTCGACGTCTCCGGTCCCGATGATTTTGGA
TTGTTTTCGCCCGTCACGGCCCACCGCGAACAGATCGCCGGCCGGCCGCTGGCGTTTTTA
TACGACTGAGGGAGGAGCGGAAGGTAGCAGGAGTCGACTCCTGAGGATTAGTTAGTCGTA
GTTCGATATCATAATTTTTAAAGTCGGTCATGACGCCACAGTATTTTAGTATCGTATGAA
CTATATTTAAGTTTCTCATAGACCTTAGCGTCGCCTCTCCGTGTCCACGGCGCTATACGT
GTCGGATGTGATCATGTATCGTGTAATATTTTTTCGATATGTTTTTGGTGGGAGTGTTCG
CGGGTCGATCTGTTCCTGCGGGAGCATCACACCTAGTGCTGGAATCGATAGCGCCGCCTC
CCGTCCGCTGAGGGATGTGAGCATAACCGACGTAGGATGACCTCGGATCGCGCACAGAGT
CGACGGTCCGCCAGCTCAAGTGCCTGAACGTCCGCC
> BF01046B2A08.f1      658
CCAAGAACGACGCGGACGCACAGATCGAGCAGGCTACTCTGTCGGGACTGTGGGATTTGG
GTGCCTTCGGTCTCCAGGTGCCGACGGACTTGGGCGGACTGGGACTATCCAATACGCAGT
ACGCGCGGCTAGTGGAGGTGGTCGGCGCTCACGACCTGGGCGTGGGCATCACGTTGGGTG
CTCACCAGTCCATCGGTTTCAAGGGCATATTGCTTTTCGGCACGCCGGAACAGAAGCAGC
ATTACTTACCGCGCGTTACGGGCGGAGAATATGCGGCTTTCTGCTTGACAGAGCCGTCGT
CGGGCTCCGACGCCGGCTCCATTAAAACGAGAGCAGAACTGTCTCCTGACGGGAAGCACT
TCATTCTAAATGGATCCAAAATTTGGATCAGCAATGGTGGAATCGCTGAGATCATGACCG
TGTTTGCTCAAACACCCGTCGAAAAAGACGGAAAAAAAGTTGATAAAGTGACGGCTTTCA
TTGTGGAACGATCGTTTGGCGGCGTATCGTCGGGTCCTCCCGAGAACAAGATGGGTATCA
AGTGTTCAAATACCACGGAAGTGTACTACGAGGACGTGCGGGTCCCGGTAGAGAACGTGC
TGGGCGGAGTCGGGAACGGGTTCAAGGTGGCCATGAATATCCTCAACAACGGCCGCTT
> BF01046B1F04.f1      721
GAGCTGGTGCGGCAGAACAAGTCCGCGCGCGCCGAGAGTGAGGCGCCCACCTCCGGCTAG
ACGCCCGAAGCCCGCCGGCCGCCGCCCGCCCACGCCGCCCACGACGCCCACCGCCGGCGG
ACGGCGGCCCCGCGAGGTCGCCGGACACCCGGTGTCCCGCCAGCGATCGTTCCACACCGT
TTCCCTCGCGCTTTGATATTTCGACGTCTCCGGTCCCGATGATTTTGGATTGTTTTCGCC
CGTCACGGCCCACCGCGAACAGATCGCCGGCCGGCCGCTGGCGTTTTTATACGACTGAGG
GAGGAGCGGAAGGTAGCAGGAGTCGACTCCTGAGGATTAGTTAGTCGTAGTTCGATATCA
TAATTTTTAAAGTCGGTCATGACGCCACAGTATTTTAGTATCGTATGAACTATATTTAAG
TTTCTCATAGACCTTATCGTCGCTTCTCCGTGTCCACGGCGCTATACGTGTCGGAGGTGA
TCATGTATCGTGTAATATTTTTTCGATATGTTTTTGGTGGGAGTGTTCGCGGGTCGATCT
GTTCCTGCGGGAGCATCACACCTAGTGCTGGAATCGATAGCGCCGCCTCCCGTCCGCTGA
GGGATGTGAGCATAACCGACGTAGGATGACCTCGGATCGCGCACAGAGTCGACGGTCCGC
CAGCTCAAGTGCCTGAACGTCCGCCCGGCCGGGGACGGCGTCGCTCGTGTAGTACAGACA
C
> BF01046A2G09.f1      825
ATAAGGCGATCTATTGTTAACTCTACTCATACTGATTTGTTATTGGCGATTCAAAATTGA
CGTGGCATTGTACTACTACGAGTAGTTTTATATACTTATATATTGTATGCACACACATGT
ATGTAAATAAATATTTATATGTATATATATATGTGTGTGTCTGTGTGTGCGCCGCGGCTG
TATGGATAGGTTAAGGTTGGATTGTAAGCACCCCGTGTGAACCGGCGCGTTCCCTGCCGA
GGCGCTTTTCGCGTCCGATGGCGTCACCACCGTGACGTCATCGCGGACCACGTGTTTTGT
GTCCCGAGGCAGCGAGCGCGCCGGTCGTGTGTACGCACACATTTCACCTACTTTCACTCA
TTTCGTCGGCTTTACAGCGGACATCTTTTGTACACATTAAAGTTATAATAATAATAATTA
TTATTATTATTACTATTAAAAATTAACAAAAAAATAAATATACAAAAACAGCAAAAAAAA
AACAATGTAGGCTGTTAAGTGTTTTACAATAAGTAGATACGTAGATATCTACTGGCGAGT
CATTTAGCCGGTCGCCGAGTCGCGGCTCCGACACATCGATGTAGTGTAAAGAGTATGCAG
TGTACTGTGTAAATAATGTTTGTCAATGCGTCCGCCGTTATGACGTATGCTGGATGTGAG
CATTACTTTTTATATGTCATATGATTTGATGTAATTCGTTCTGATCGTCATAACACTCGG
CGGTTGTATCGGCAGCTCCTCTGTACAGCGCGTGCTCGGCCCGGTCGCGCCGTTTTGAAC
CTTATCGTATGACGATAGAGTTCAATCGACGCGACCGTTCCGTAT
> BF01046A2G08.f1      803
ACAAGGAAACGATGTCGCGATTTTTACCGTATTTTCTGGCTGTATGCGTCGCGGTATGCT
CAGGCGCTAAACTGCCTCTGCAAGACGCTCAAGTCCTAAAGGAGGCGCCAGAGGAAGTCA
TATTTAGAGCTGGGAAGCCAGAATTAGTTCTGGAGTGTGCTACTGAAGACAAGAGTCAAG
CACCCATACGGTACAGCTGGTTTAAAAACGGGCAGCTTTTTGAAGCGTCTGGTGAGGTGA
GCCAGAGAGATAACGAAGGTACGCTTGTGTTCAAAAATCCTAAGAAAGATGATGAAGGAA
AATACCAGTGCTTCGCTCAGACAGAGGCTGGTATAGCCAGCACTAGAATCATTAACGTAA
AGCTCGCTTTCATTGACATACCAAAAGTAACACTCCAGAACCACAAACCCATCGAAGGTA
AAGTATACCAACTGGATTGCGAAATACCGAACAGCTATCCGAAACCGGAAATACAGTGGA
TCTATCAATCCGTATCCGACCCGAGCATATCAAGGAATATCCTCGACAAACGTATCACGC
TATCTCCGAATGGTGTGCTGTATTTTTCTAACGTAACAAAGGAAGATACGAGCGCTGATC
ATAAATACGTGTGTGTTGCTAAGACACCAGCCCACGATGGTGAAGTGGTCTTGGCGGAAC
ACGTCATGGAAGACGTGCAGCCCAGCAGCGGGTCCAACAGCGAGCTGGTGCTCCAATATG
TCAGTAATGATATTGTCGGCCAAGTTGGAAAAGTCACTATGATATATTGCATCTATGGCG
GAACTCCACTCGCCCATCCCGAC
> BF01046A2E09.f1      703
GCGCCTGCGCCCAGAGAGGACTCCGCCTCAGGACCTTCGCGATGCTCCTACCCTGCGGAA
TCAGCCTGTTCTCTGGAGTCGAATTCGTATGCTGCCCTAAACATTTTAAGGAAAACGTGA
AAATGCACAAACCAATGGATGTGGGCGTGCCAGTTAGCCCTGGTGGTGAAGAGATGCTGG
CTGCCTCCGCTGCTATGGACGAGCGAGATGATGATCTCCTTGACGATGAAGACACCCTCA
CTGACGACGATGACGACACCCTCAACCTCAGCGACGACGATGACGACGATGACGCTGATG
ACGATATGGATGAAGATGAAGACGCTGATCTGACCCGCGATGATGACGCCGAAGACGACG
ATTACACGGACGGTGATGACTCCGGCTGGCCGCGACCTGACTCCTCCGCCGCGCCGTCTA
CCACCACACCTACCACCACCACCACGACCACCACCACTACGCCGGCTTCCACCGCTACCT
CCGACCCCTACTTCTCTCACTTCGACCCTCGCACCGAACACCAGAGCTACAAGGACGCCC
AGCAACGACTCGAGGAGACTCACCGCGAGAAGATTACTAAGGTGATGCGTGACTGGTCTG
AACTAGAGGACCGATATCAACAGATGATGACCTCTGACCCCGCTGCCGCCCAAAGCTTCC
GCCAACGCATGACCGCCAGGTTCCAAGCCAACATTCAGGCCCT
> BF01046A2D02.f1      836
TAACTTTTAATTTCAACTATGTGCCAAATTTAATTTTTGCTAAAATATAATGTTAAACAC
CGAAATTCCCGATAAAGGTATATTGAAACGTTAACAATAAATTATGTACCAATCTAGCTC
AAAGTATAGTACACATATTCTATAGAAAATATATATAGATCTTCGGCATTTATGCTGATA
TTTTCTTGAGCCGCATTTAATAGCAGTACCTTAATGAGTTTGCTTAGTCAAACTATACAC
GGTCAGTTTAAAGTTATTGATTAGTAAATACTAAAAACTGTGTGTGTGTAGTTTGTTTAT
GCAAACTAATGGTAAGGCTACAAATAAATTAGACTTAGAGTTGTAACGAAATATAGTGAT
ATTATAGTAATGTTTTAAATTTAAAACACACTGAGATTTAAATTATTACTTTCGAGATGC
TTTCACGTTTAGGTTTAAGATTGTGGTGCCTAAATTATATTTTTTGATATATTCCTATAT
AATCTGTGCCGTGATTTTATTTTTATTTTATTTTTAATTTTTAGTTTTAAATATTTATTA
TTATATTAGTTTATTTAAGGTGATATTTCGATTTACATTATTCGTGTTACGTATTAAATA
AACAATAATGTGATTAAATTCATACGCAATAGTATATTTGATAGTTGAATTATTAAAAAA
AATAAAATTATTACTTAAAGTATATTGTTCTATGGCTGTCAGTCGTGTTTTGTTAGATTG
GGAGTTAAATTAGATTGTATGAATTGGTATAAAGAAAAGACCGCTGACAGCTGATTGTAC
CGGCCTTAGGAGNNNNGTATATAGGGTTGTTAAAGGCATTGGCTTGCATACACGTG
> BF01046A2B09.f1      793
TATGCTTCCTTTTACGCCGGAAGAAATAATAGAAAAGTTGACTCATCCCCCGCCTCTTAT
AAGACCGTCCGTGTCCATGAGCGCTGCTCCCCCGGAGGCAGTGAGTGTGGCACGTCAGTG
CTGGAGCGAACAGCCTCATCTACGACCAGACTTCATACAACTCTACGAGGTGTTCCGACA
CATGCATCGAGGACGCAAAGTCAACATTGTAGATTCTATGTTCGAAATGTTAGAGAAATA
CAGCAATAATTTAGAGGAATTGATAAAGGAACGAACCGAGCAGCTGGACATGGAGAAAAA
GAAAACGGAGCAGCTCCTGAACAGGATGTTGCCCAGAACAGTAGCCGAGCGATTAATTTT
GGGTCTCCGAGTGGAGCCGGAAGAGTTCGAGGAAGTATCCATCTACTTCAGCGACATCGT
GGGTTTCACATCAATAGCAGCGCGCTCCACTCCCGTCCAGGTCGTTGACCTGCTCAATGA
CCTGTATACCACCTTCGATGCTACTATAGAAATGTACCGAGTCTACAAGGTGGAAACGAT
CGGTGACGCGTACATGGTGGTGGGCGGGCTGCCGATCCGCTCCAGCGACCACGCAGAGAG
CGTGGCGACCATGGCGTTACATTTATTACACTTGGCGGGACAATTTCGAATTCGACATCT
GCCAGCGTCTCCTCTACATCTCCGGATAGGGCTCCACACGGGCGCTTGTTGTGCGGGAGT
GGTGGGACTCACTATGCCACGGTATTGTTTGTTTGGTGACACGGTCAACACGGCTTCCCG
CATGGAATCCACA
> BF01046A1F11.f1      813
TCCGCGCGCGCCGAGAGTGAGGCGCCCACCTCCGGCTAGACGCCCGAAGCCCGCCGGCCG
CCGCCCGCCCACGCCGCCCACGACGCCCACCGCCGGCGGACGGCGGCCCCGCGAGGTCGC
CGGACACCCGGTGTCCCGCCAGCGATCGTTCCACACCGTTTCCCTCGCGCTTTGATATTT
CGACGTCTCCGGTCCCGATGATTTTGGATTGTTTTCGCCCGTCACGGCCCACCGCGAACA
GATCGCCGGCCGGCCGCTGGCGTTTTTATACGACTGAGGGAGGAGCGGAAGGTAGCAGGA
GTCGACTCCTGAGGATTAGTTAGTCGTAGTTCGATATCATAATTTTTAAAGTGGTCATGA
CGCCACAGTATTTTAGTATCGTATGAACTATATTTAAGTTTCTCATAGACCTTAGCGTCG
CCTCTCCGTGTCCACGGCGCTATACGTGTCGGAGGTGATCATGTATCGTGTAATATTTTT
TCGATATGTTTTTGGTGGGAGTGTTCGCGGGTCGATCTGTTCCTGCGGGAGCATCACACC
TAGTGCTGGAATCGATAGCGCCGCCTCCCGTCCGCTGAGGGATGTGAGCATAACCGACGT
AGGATGACCTCGGATCGCGCACAGAGTCGACGGTCCGCCAGCTCAAGTGCCTGAACGTCC
GCCCGGCCGGGGACGGCGTCGCTCGTGTAGTACAGACACGGAACAGCCTTCGTAGCGTTT
TATACACATATATATAAAGTAGGGGGAGGCGCCGNNCGGACGGCGTGTGTCNGACACAAA
CTGCTTCTGTGATGTTTCGCTCTAGTGATATCG
> BF01046A1E07.f1      857
GAAATACTTTAATACAACATACACGGACACTTAAATGAGGAATGACGCTATTTTAATTCA
TAGTTCCCATATAATTAGTTTAATATACCCTGCCATTTCATAAAAACATAACGCTTTCAA
AAGGCATAACGCTAATCATGTTAATTCAATCACACCAACCAAATATATTAAATTGACTAC
TAACAAAACAAAACAACAGAAGGTGAATTTAGTCGTAACTGTGGTGGACTACGATCGCAT
CGGCACATCTGAACCGATTGGTAAGGTTGTGCTGGGATACAACGCGTCAGGAACCGAGCT
TCGTCATTGGTCCGACATGCTGGCCAGCCCGCGTCGCCCAATCGCGCAATGGCACACGCT
CAAAGATCCCGAAGATGGAGAAAAGAAGGATTAAAAGGCGGTAACAAAACTCTTACATCG
AGGAAGATCTATGAAGAATCAACGCCTTACTCATTCAAGAGAGATTTAATTTTGACGTCT
ATCTATCTATTGTTTTTTTTTGCAGTTGTAATAGACATATTAGATTATTTTTGAAGAAAA
ATTAATTTCAAATCTACCTAATGTTGGATATAAAAACAAATTTAAAATATTTCGATGCAT
CGTGTAAGGAGGATTTACTTTATAAATTTTTACAACAGCTTTGAGGAAACCCACAAATAT
ATTTTAATAAAATAGTTTTCATTCTTGATTAAAATACCCGTTTTGTTAAAAATTGTTTCT
TCCTATATTCATTTAAAGCTACATACCTAAATGTTATATTAAAACTATGTAAATAATTTG
AGTCCTGTTAAATTTATTACATTCTATTTTAATACCATGTAAGTGTTATGAATTCGATAC
ATTATAAGTAAATTATA
> BF01046A1D12.f1      840
CCTCNNNNNNNCGGCGTCGCTGGCGGAGTACGGCCTGGAGCAGGTCGGCTACTACCTGGA
CGAGGAGTGCAATTGGGGTCTCAGCACACAGGAGCTGGAGAGGAGCTTGCAGGAGGCGCA
GCAGACCTGCAACGTGCGGGCGCTCGTGGTCATCAACCCCGGGAACCCCACAGGACAGGT
GTTGACGCGAGAGAACATCGAGCAGGTGATAAAGTTCGCGCACAAACACAAGCTGTTCAT
CTTCGCCGACGAGGTGTACCAGGACAACGTGTACGCCGAAGGTAGCGCCTTCCACTCCTT
CAAGAAGGTGCTGGTGGAGCTGGGCGCGGAGTACAGCTCGCAGGAGCTGGCGTCGTTCAT
GACCATCAGCAAGGGCTACATGGGCGAGTGCGGTCTCCGCGGCGGCTGGGTGGAGTTGGT
GAACATGCTGCCGGAGGTGCAGGCCCAGCTATACAAGTGCATGTCAGCCATGCTGTGCCC
GTCCGTGCTGGGCCAGGCCGTGGTGGACTGCGTCGCCAAGCCGCCCGCCCCCGGCGAGCC
GTCCTATGACCTCTGGATCAAAGAGAAGACGGACATACTGACCTCCCTCAAGGACCGCGC
CAAGCTCATCGCCGAGACCTTCAACACCTTCGAGGGGTTCAAGTGTAACGTGGTGCAGGG
CGCGATGTACGCCTTCCCCAGGATCACGCTTCCCCCGAAGGCGATCCAGGCAGCCAAGGA
GAAGAACATGGCGCCGGACGTGTTCTATGCCTTCAGACTGCTGGANNNNACAGGCGTGTG
TATAGTCCCCGGGTCTGGGTTCGGGCNNNCGCCGGGCACGTTCCACTTCCGCACCACCAT
> BF01046A1D09.f1      786
CCCTGCTGGTGGTCATGGCGTCGCTCGCTGCCGGGACGCTTGGTGTGATGGTGTACAGGA
AGCGTCGTGATTACACTCCCCTCGTCACCGGCGAGGATCTGAAGCTCCTCAAGCGCCCCT
ACACCGAGCTGAGGTCTATCAACGGAGCCTCGGACACGAGACTGCGGTGAATATGAACAC
ACCTCGCCACCGACTACACCTCTGATACCTCACTGACCAGACACACACCACTCGACATAT
AGAGATGTCACACATTACATCCGCCACAAACGCTGTAGCGTGTCGGCACCGACCGCTGGA
AAGGTCACACACACAGTAAGCTGCTCAACAGTGGATGCTCATCAGAAGTATACTATCAAA
GTGATAATTTATAATTAGATTAAATATATTATAACGGCGTCGAGAAACGAAACCGTCTTT
GTGATGAGGAAGGTTCTTCAGAGAAATCTGTAATAGTTTAATTTAGTCGAATTGACGGAA
CGAATGTAATGTGAGGTGCTTCCAAGATCACTCTGAGCAGACTGAACTCAAGGAGTCAAA
GGGATTTTAGGTAAAATTCATCTGAACTCATTATGTTAATACAACTCATATTATAATAGA
GCTTAGACTTTTTGGCAAATTTCATGTCTGGAACCGATTCTCATTATATCGAGTTGGCGG
ATTAACGCAAGGTCGGAACTTAATTTCTAAGTAAACATTTTATTGTTGCGTTGTATTTCA
ATGCGGCCTTGGTTATCACTGAACTGCTACGCAACTTACATTTACATTATCATGACGAGA
CGTTTG
> BF01045B2F01.f1      819
AGGACGAGTACGATTATTTATTCAAAGTTGNNNTGATTGGGGACTCTGGTGTGGGAAAAA
GTAGTCTTCTCTCCCGTTTCACTAGAAATGAATTTAACCTAGAATCGAAATCTACGATAG
GGGTGGAGTTTGCAACAAGGAGTATAGAGGTCGACGGCAAAACCATCAAAGCCCAGATAT
GGGATACAGCCGGCCAGGAACGGTACCGGGCGATAACGTCCGCGTACTACCGCGGGGCCG
TGGGCGCGCTGCTCGTTTACGACATCGCCAAACACCTGTCCTACGAGAACGTGGAGCGGT
GGCTGCGCGAGCTGAGGGACCACGCCGACCAGAACATACTCATCATGCTGGTCGGCAACA
AGAGTGACCTCAGGCATCTCAGATCTATCCCCACGGAGGAGGCGAAGGCATTCGCGGAAA
GAAACGGTCTCAGTTTCATCGAGACCTCCGCTCTCGACTCCACCAACGTCGAGCCGGCCT
TCCAGAACATACTCACTGAGATCTACAGGATCGTGTCCCAGAAGCAGATGCGTGACCCGC
CCGAGGGGGACGTGATCCGCCCGGACGCCGAGCCCGCGGACGTGCGCGCCGCGGGCGCCG
ACGCGGTCCGGCGCAACTGCTGCCAGTAGGAGAGTCCAATTAACATTGGGAGAGAAAGTC
AGCTATGAAAGGAATATTAAAGCAAGATAATGAATCATTCCCAGACAAGGTCAAACTACC
AACGTAACTAATGTTGCCAGTCCGCGATACTAAAAATCACAATAGACAGTATTATACCTG
TGTCTCCATAACGCTTCATCGGCTGGCAACACTACTGCT
> BF01045B2C01.f1      832
ACTAGAGGACCGATATCAACAGATGATGACCTCTGACCCCGCTGCCGCCCAAAGCTTCCG
CCAACGCATGACCGCCAGGTTCCAAGCCAACATTCAGGCTCTCGAAGAGGATGGTGTATC
TGAACGTCGCCGTCTGGCCGCCCTTCATCAGCAACGAGTGTTGGCTCACCTGGCACAAAG
ACGCCGCACCGCCCTCTCGTGTTACACACGGTCCCTGAAAGACGCTCCTCCCAATGCCCA
CCGCGTCCAGAAGTGTCTTCAGCGTTTGGTCCGCGCCCTCGCCGCCGAGAGATCAGGAGC
GCTGGCCGCCTGGCGCCGTGCTGCTTCAGCCGGCCGTGAAGCCGCTGCCGCTGAACGAGC
GAGTGCTGTGGACAGACTGCAGGACGCCGACCGCGCTCTCCAACGGGCGTTAACGTCCCT
CCGCCGCCGCCCGCACTTGTACGCTAGCATCGGAACTGCTATCGAGGACTACGTTCAGTC
CATGCAGTCCAAGGACGACATGGCCGTCTCCCTGATGTCGATGACTCCTGAGGCTGAGGA
GCTTCTTCTGGACCGTATCGAAGCCGAGGTCCAGAGAGAGCAGGCGGCTCGGGAACAACT
CAACGCCAAGAGAGACCAGTGGACCAGGCAGAGGCAGGACATTGAAAACGAACGCGTCAG
GACTTCCAACGGTGTGAAAGAGAGCGAAGAGGCTGATGATGAAGCCAGTGAAGTCAGCGA
CACCGAGGCACCACCACCTTTTCTACGACGCAGNNCTCCCCCTCCCCCTCTCCCTCTCCC
TCACCGCCGGCCACGCCCACCGTCCGTGACGTCACCACCAGATCAGCCTTCA
> BF01045B1H05.f1      726
GTCGCGCATTTCGCCCGTGCCGCGACGCGACTCCGTCACTCGTTAGATAGCTAGTCAATT
TGAACTACCATCATGCTGATAGGACTTGTACGAGATTCGGTGATGCAGTGCTTCTGCCAC
TCATGCAGGGCGCCCGTTTTACCAGCAGCTCACCGGCGTTCGGTACCCGTCAAGAAAGCC
GCCGGAAAACCAAGGACTAAGCAACCCAAAAAAGTGAAATTTATCACCACTGAGATCCGC
TGTCAAGAGATGTCGAAGGGAGGACTGGCGTACGAGGTGATCCTCGCTGAGCCGGTGGGC
GTGCCCGTGCCGCGCCGCGCGGATTCGCCCGAGAAGACGCCTTCGGTCGAGGAGATACAG
GAGAAGCTGAAGGCTGCTGAAGAGAGGAGACGTAGTTTGGAAGCCAGCAAGATGGCTGCT
ATCGCTCAAAAAATGCAGAAAATCGAAGATGCGTCGCGAATCCGCAGCGAACAGACGAAC
AACTTCATCGTCGCCACAAAGGAAGCGCTGGACGCCAAGATGGACTCCCACGAGGAGAAA
CGCGAGGCTTACATCAACGAACTGCGTGCGCGTCTCAAGGATCATCTCGAAGGAGTCGAA
AAGACCAGGTTGACCTTGGAGCAACAGACGGCTGAGGTGTACAAGGCTATCGAGGACAAG
ATGAACACCGCGGCCGACAAGCGAGACGAGAATATCAAGAAGATGCTGGAACGGCTCCGG
GAACAT
> BF01045A2H12.f1      689
GTAACAGCCTTCCGACGAATACAGTGAAATCATAATGGGATATATTCGACTCTAGCAAAC
AAAAATAAGCAAAGATGTCGCCAGTCCTGTCAACGCAGCTGCGATGGCGGCGCGATGCGG
AAGTGACCTCCGAAAAACCCGCTTCAAATGGCACTACACCCTCGCCCGTCTTAACATCGT
CAAATCCTGTGACCTCCACGAATGCGGCTGGTTCATCAGAGATGCCGCCGCCTGCAACCA
CCACCCAGGAGTCGATTGTTGAAAAGACTGCTGAAATTGCCCACAAGATGAATATGGAGA
CATGGCAGTTAGTAGCTATTCTTGTCGGTGTGGCTGTTGTGGTGCTCGGTATTTGCTTCT
GTTGTATTCGACGATGTTTCCGCAAACGACGTTCCAAGGATGGCAAGAAAGGCATGAAGG
GAGTCGACTTCAAGTCCGTCCAACTATTAGGTTCAGCTTACAAAGAAAAGGTTCAGCCGG
ACATGGAGGAGCTCACAGAGAACGCTGAAGAACCTGATGACGGAGAAGAGAAGAAAGAGG
AACAGAAATTAGGAAAACTACAGTACAAGCTGGAATATGACTTCAACAGTAACAGTCTAT
CAGTCACTGTTATACAAGCGGAAGAGCTACCTGCTTTGGATATGGGAGGGACATCTGATC
CTTACGTAAAAGTTTACCTCTTGCCAGAC
> BF01045A2C09.f1      762
AGGTTCAATACTTATCTGCTGAAATCAATCTAACTGCGTAAAGATGGGCAAGGAAAAGAC
GCACATCAACATCGTTGTGATCGGTCACGTGGACTCCGGCAAGTCCACTACTACCGGCCA
TCTGATTTACAAGTGTGGTGGAATCGATAAGCGTACTATCGAGAAGTTTGAGAAGGAGGC
GCAGGAGATGGGCAAGGGCTCGTTCAAGTACGCCTGGGTGCTGGACAAGCTAAAGGCGGA
GCGCGAACGTGGTATCACCATTGATATCGCCCTGTGGAAGTTCGAGACTGCCAAGTACTA
CGTTACCATCATCGACGCCCCTGGCCATAGAGACTTCATCAAGAACATGATCACTGGAAC
CTCGCAGGCGGACTGCGCCGTGCTGATAGTTGCGGCTGGTACGGGTGAGTTCGAGGCCGG
CATCAGTAAGAACGGTCAGACCCGCGAGCACGCGCTGTTAGCTTTTACCCTGGGGGTGAA
GCAACTGATCGTGGGCGTCAACAAGATGGACTCCACCGAGCCGCCGTACCATGAGGCGAG
ATACGAGGAGATCAAGAAGGAAGTGTCCTCTTACATCAAGAAGATCGGGTACAACCCGGC
GACCGTGGCGTTCGTGCCCATCTCGGGCTGGCACGGAGACAACATGTTGGAGCCTTCGGA
CAAGATGCCCTGGTTCAAGGGGTGGACCATTGACCGCAAGGACGGGAAAGTGGAGGGCAA
GTGCCTCATTGAGGCCCTGGACGCTATCCAGCCTCCGTCTCG
> BF01045A2B06.f1      800
AAACGNNNCTCCAGGGGTTCCTGTGACGCACCCACCTTGTCGCCAGTGGTCGATATTATC
TACCGTAGATAATATCGATCATTTGCGACGGAAAATTGCACCGTGCCGGGTGAGTCGATA
GTGTTGTCGCGTTAGTATAACACGCGTATTTCCTTCTAATCTATAACTATTTTACTGTAA
CCTTGCTGTAGCTTTGCTCTCCGGTGCGGTGTATTTTTTTTTTTTAATATATCTAAATAT
TTGCGTTTAGATATAGATGCTTGTTAGTGTATAATTTTTTCTATGTAGCTTAGTACACGC
TAGATAATTAGATTTTAGTAGGCACTAAACTTTATTATGAATAAGCGAGGAGCGGAAATA
AGTCAAAGAAAATAATTTTTGAAAGACGAGTAGCTGTAAATATTAGTTACGTGTTAGATG
ATAAGTTTGTGTTTAAGTGGAAAATGAAAATATTATTTTATTGTATGATCTATTTAATTG
GATGAGTATTTAATTAAGTTTTATTGTTTTCAAAATAATACACCGTCTCTCAGTCTAGGC
TTTGGGGGAGAAGATTTGCCTGTTATATAGAATATGATTGTTGATTTTACTTTTCTTAGA
TTAATTTAAATTTCTTACTAATATCACTTTTCGATTCTAAATAACACTAGAATTTGGTAA
AAATAATTTTTGAATATATATTTTTTAATATTTCATAATTACGTATTACCATTTTAATTG
TATGTTATATTTAAAATTTTCATATTCCACTTAAATAATTTATATGTCATTCTATTTATC
AACTTCCCAATGATTTGATA
> BF01045A1H10.f1      733
GGAAGNCAATGAACTTCAAAACTTTCTAATGTAATTCCCTTGAAGAGTTTTTGTATTATT
TTTTAAACGTAACTCTATTTTGCTAAAAACTAATAATATGTACACAGCATCACAATCTCA
CTGGTGTCTATTCCAAAGCTTAAGTAACCTATTATTTCTTATTCTTTGCTTGATGCCAAA
AAATTAGCTGCAAAAGTTCTATTATTCAGTAATTAATACAATTCTCTTTTCTATTTAGGT
TAAAAATGTCTGTGAAATACGAATGTGAATTGTAAAAAAAACCTCTGACAATATTTCAGA
AAATATAACATTTTATTGACAATAATGGATATTTATAATACAACAAAATATATAAACAGT
CCGATGACAGCTATGAATCGTTTAGAAACCTCTACAGCGAGCCGTTCGTATTTCACTCAC
ATTGTTACTCATTACTAATTAATTATAGATTTAATGAGTAAATTCCATAATAAGATTATT
ACTATAAGTGAGCTCCCCCTTGCTTGTAGATGGAATGTTTTAAAGAATGTTACCTGGATT
CCACAGTTGCAACCTTCTTATAGTCAATGATAATTTTTAGAATTAGGTTTACTAATAAGA
AAAAAAATACTTTGTTTTTATTATTTATTTGTTTCAATGGAAATTATATAGGTATATTTT
ATTATTGTAACCTACATAGTTACGTTGGCTGTAATTTAATATTGATGTAAAAGTAATATA
TGTATTTTTATTT
> BF01045A1G11.f1      865
CAGGGCNNNNTGTACGCCTTCCCCAGGATCACGCTTCCCCCGAAGGCGATCCAGGCAGCC
AAGGAGAAGAACATGGCGCCGGACGTGTTCTATGCCTTCAGACTGCTGGAGGAGACAGGC
GTGTGTATAGTCCCCGGGTCTGGGTTCGGGCAGGCGCCGGGCACGTTCCACTTCCGCACC
ACCATCCTGCCGCAGCCGGACCTCCTCAACACCATGCTGGAGAACTTCAGGAACTTCCAC
AAGAAGTTCACTCAGGAGTACGCCTAGAACAAGACGACACGAGTACACGAGCACTACACG
CCCACAGACTACAGCTCATCATCCTTAAACCCTCGCTCACAGTGGGAACAGCTACGGTCT
ATGGACGAACACTCCGGATGTAGTGTGATGATGTACAGGTGTTGTGAGGGCGCAGGTCCA
GCTAATGTAACACCAGTAGAGCGAGGGTCGCGTGGGGGCGGACTAACTGAATGTTCCCTA
CTATTTCAGTCAGGTTTTGCCCACATCGGGTCAGTTCCGGCGAGTGTTCCGACTAGAGAT
TATCTATTTTAAAAAGTTCTAACATTTACTGGAAGCCGCTAAGTAGGTTACTCCCTACAG
ATGTCCCTAGTGTAAAGCTCACGGGACCTTAGTATTATCTCCGTCAGTTGTTCAGTTTCC
AATCACCCTGTATATTGTTTATGTTTGTATAAATATCTGTTACTGATATTAAATGATTGT
TTTAAGGCTGTATATATATATTGTATTTTTGTTATATTTTACGTGATATTTTGAGGTTTT
TGTTGTTTTCGATGTGAAACTGGCACCCTCCGCGCCATCCGCTTTGTGCNNNNCGTGTCG
TATGTTTGTTGGCATGCCCTGCCCG
> BF01045A1E08.f1      752
CTGCTGAAATCAATCTAACTGCGTAAAGATGGGCAAGGAAAAGACGCACATCAACATCGT
TGTGATCGGTCACGTGGACTCCGGCAAGTCCACTACTACCGGCCATCTGATTTACAAGTG
TGGTGGAATCGATAAGCGTACTATCGAGAAGTTTGAGAAGGAGGCGCAGGAGATGGGCAA
GGGCTCGTTCAAGTACGCCTGGGTGCTGGACAAGCTAAAGGCGGAGCGCGAACGTGGTAT
CACCATTGATATCGCCCTGTGGAAGTTCGAGACTGCCAAGTACTACGTTACCATCATCGA
CGCCCCTGGCCATAGAGACTTCATCAAGAACATGATCACTGGAACCTCGCAGGCGGACTG
CGCCGTGCTGATAGTTGCGGCTGGTACGGGTGAGTTCGAGGCCGGCATCAGTAAGAACGG
TCAGACCCGCGAGCACGCGCTGTTAGCTTTTACCCTGGGGGTGAAGCAACTGATCGTGGG
CGTCAACAAGATGGACTCCACCGAGCCGCCGTACCATGAGGCGAGATACGAGGAGATCAA
GAAGGAAGTGTCCTCTTACATCAAGAAGATCGGGTACAACCCGGCGACCGTGGCGTTCGT
GCCCATCTCGGGCTGGCACGGAGACAACATGTTGGAGCCTTCGGACAAGATGCCCTGGTT
CAAGGGGTGGACCATTGACCGCAAGGACGGGAAAGTGGAGGGCAAGTGCCTCATTGAGGC
CCTGGACGCTATCCAGCCTCCGTCTCGTCCCA
> BF01045A1D04.f1      758
ACTTATCTGCTGAAATCAATCTAACTGCGTAAAGATGGGCAAGGAAAAGACGCACATCAA
CATCGTTGTGATCGGTCACGTGGACTCCGGCAAGTCCACTACTACCGGCCATCTGATTTA
CAAGTGTGGTGGTATCGATAAGCGTACTATCGAGAAGTTTGAGAAGGAGGCGCAGGAGAT
GGGCAAGGGCTCGTTCAAGTACGCCTGGGTGCTGGACAAGCTAAAGGCGGAGCGCGAACG
TGGTATCACCATTGATATCGCCCTGTGGAAGTTCGAGACTGCCAAGTACTACGTTACCAT
CATCGACGCCCCTGGCCATAGAGACTTCATCAAGAACATGATCACTGGAACCTCGCAGGC
GGACTGCGCCGTGCTGATAGTTGCGGCTGGTACGGGTGAGTTCGAGGCCGGCATCAGTAA
GAACGGTCAGACCCGCGAGCACGCGCTTTTAGCTTTTACCCTGGGGGTGAAGCAACTGAT
CGTGGGCGTCAACAAGATGGACTCCACCGAGCCGCCGTACCATGAGGCGAGATACGAGGA
GATCAAGAAGGAAGTGTCCTCTTACATCAAGAAGATCGGGTACAACCCGGCGACCGTGGC
GTTCGTGCCCATCTCGGGCTGGCACGGAGACAACATGTTGGAGCCTTCGGACAAGATGCC
CTGGTTCAAGGGGTGGACCATTGACCGCAAGGACGGGAAAGTGGAGGGCAAGTGCCTCAT
TGAGGCCCTGGACGCTATTCAGCCTCCGTCTCGTCCCA
> BF01045A1B02.f1      795
GCACGCCCGAATCTTCGATAACCGCGACCGACGCGCCGCGCGCCCGCGGCAAGCTCAACC
GCCATGTTTGACGTTTTCGGCTCCGTTAAGGGCCTCCTCAAGCTCGATTCTGTGTGCATC
GACAACAATGTGTTCCGTCTACACTACAAAGCCACTGTGATCATTTTGATTACGTTTTCT
CTCCTCGTCACCTCGAGGCAGTACATCGGGGACCCTATAGACTGCATCGTCGATGAGATA
CCGTACGCCGTTATGGACACCTACTGCTGGATATACTCTACCTTCACCATACCGAACCGG
CTCGTCGGACGCGTTGGAAAGGACGTCGCTCAGCCCGGCGTTGCATCACACGTCGACGGA
CAAGACGAAGTTAAATACCACAAATACTACCAGTGGGTGTGCTTTGTGCTGTTCTTTCAA
GCTATTCTCTTCTATGTGCCACGCTATTTGTGGAAGACATGGGAAGGAGGACGTGTTAAA
ATGCTTGTACTAGACCTCAATTGCCCAGTGGTCAGTAGCGATTGTAAAGCGGATCGAAAG
AAGTTACTAGTGGACTATTTTCATACTAACCTCCACACGCAAAACTTTTACGCGTTTCGT
TTCTTTATTTGTGAAGTACTGAACTTTATAAACGTGGTGGGACAAATTTATTTCATGGAC
TTTTTCCTAGACGGAGAGTTTTCGACTTATGGTCGGGATGTCGTCCGCTTTACAGAGATG
GAGCCAGAAGNNAGAGAAGATNCTATGGCGCGTGTATTCCCCAAGGTTACTAAATGTACA
TTCCACAAATATGGT
> BF01045A1A10.f1      822
CTCGAAGGAGTCGAAAAGACCAGGTTGACCTTGGAGCNNNAGACGGCTGAGGTGTACAAG
GCTATCGAGGACAAGCGAGACGAGAATATCAAGAAGATGCTGGAACGGCTCCGGGAACAT
GAGGAGCAGGTTCGCAAGGTGCGGGCGGGCAACCAGGAGCGTTTCCAGCAGTTGGAGAGC
GCTATACAGGACAAGCTGCAGCAGGCCGCCGACCGCCGCTTACAGATCGAGGCGGAACAG
AGGGAGAAACTCCGCAACCATGAGCGACGTGCGGAGCTGGTGCGGCAGAACAAGTCCGCG
CGCGCCGAGAGTGAGGCGCCCACCTCCGGCTAGACGCCCGAAGCCCGCCGGCCGCCGCCC
GCCCACGCCGCCCACGACGCCCACCGCCGGCGGACGGCGGCCCCGCGAGGTCGCCGGACA
CCCGGTGTCCCGCCAGCGATCGTTCCACACCGTTTCCCTCGCGCTTTGATATTTCGACGT
CTCCGGTCCCGATGATTTTGGATTGTTTTCGCCCGTCACGGCCCACCGCGAACAGATCGC
CGGCCGGCCGCTGGCGTTTTTATACGACTGAGGGAGGAGCGGAAGGTAGCAGGAGTCGAC
TCCTGAGGATTAGTTAGTCGTAGTTCGATATCATAATTTTTAAAGTCGGTCATGACGCCA
CAGTATTTTAGTATCGTATGAACTATATTTAAGTTTCTCATAGACCTTAGCGTCGCCTCT
CCGTGTCCACGGCGCTATACGTGTCGGNNNTGATCATGTATCGTGTAATATTTTTTCGAT
ATGTTTTTGGTGGGAGTGTTCGCGGGTCGATCTGTTCCTGCG
> BF01044B2G08.f1      672
GAGAAGTTTGAGAAGGAGGCGCAGGAGATNNNNAAGGGCTCGTTCAAGTACGCCTGGGTG
CTGGACAAGCTAAAGGCGGAGCGCGAACGTGGTATCACCATTGATATCGCTCTGTGGAAG
TTCGAGACTGCCAAGTACTACGTTACCATCATCGACGCCCCTGGCCATAGAGACTTCATC
AAGAACATGATCACTGGAACCTCGCAGGCGGACTGCGCCGTGCTGATAGTTGCGGCTGGT
ACGGGTGAGTTCGAGGCCGGTATCAGTAAGAACGGTCAGACCCGCGAGCACGCGCTATTA
GCTTTTACCCTGGGGGTGAAGCAACTGATCGTGGGCGTCAACAAGATGGACTCCACCGAG
CCGCCGTACCATGAGGCGAGATACGAGGAGATCAAGAAGGAAGTGTCCTCTTACATCAAG
AAGATCGGGTACAACCCGGCGACCGTGGCGTTCGTGCCCATCTCGGGCTGGCACGGAGAC
AACATGTTGTAGCCTTCGGACAAGATGCCCTGGTTCAAGGGGTGGACCATTGACCGCAAG
GACGGGAAAGTGGAGGGCAAGTGCCTCATTGAGGCCCTGGACGCTATCCAGCCTCCGTCT
CGTCCCACCGAGAAGCCGCTGCGTCTTCCTCTGCAGGACGTGTACAAGATCGGAGGCATC
GGGACAGTGCCC
> BF01044B2F06.f1      669
CTCCGTCTCGTCCCACCGAGAAGCCGCTGCGTCTTCCTCTGCAGGACGTGTACAAGATCG
GAGGCATCGGGACAGTGCCCGTAGGACGAGTCGAGACTGGCATCCTGAAACCCGGCATGG
TGGTTGTGTTCGCGCCCGCGGCCATCACCACCGAGGTGAAGTCTGTGGAGATGCACCACG
AGGCATTGCAGGAGGCGATGCCTGGAGACAACGTGGGCTTCAACGTGAAGAACGTGTCGG
TGAAGGAGTTGCGTCGCGGCTACGTGGCCGGTGACTCCAAGAACTGCCCGCCCAAGGGTG
CTTCGGACTTCACCGCCCAGGTGATCGTGTTGAACCACCCGGGGCAGATCAGCAACGGCT
ATACCCCGGTGCTGGACTGCCACACCGCTCACATCGCCTGCAAGTTCGCTGAGATCAAGG
AGAAGTGCGACCGTCGTACTGGCAAGACGACCGAGGTGGAGCCGAAGTCCATCAAGTCCG
GCGACGCGGCCATCGTCACCCTGGTGCCGACCAAGGCACTGTGTGTGGAGTCGTTCCAGG
AGTTCCCGCCGCTGGGACGCTTCGCCGTCCGGGACATGCGTCAGACGGTTGCCGTTGGAG
TCATCAAGAGCGTGACCTTCAAGGAGGTGACTACGGGCAAAATCACCAAGGCCGCCGAGA
AGGCCCAGA
> BF01044B2F03.f1      818
TGTTCATCGATTTCTTAAGAATTTGGTAAAAGTGAAACAAATTCTTAACTAAAATGGGAG
CAATAGCCAGCAGGTACCGTGTATCAAACGCGGGTCTCACTAACGCGGACATACAGAATA
TAGAAAATGCTAACAAACGTGAAAACCCGGGAACTTTGGATGAACTCCATAAAAAAACTA
AAGATGTATTGCCAGTTAACTTTGAAGGTGGTAAACTCATGGTCAATAAGGGAATCTCCA
ACCATTTTCAGATGTCCCACACCTTAACAATGAGCTCAATGCAAAATGGTTACAAGCTGG
GTGCAACATATATTGGTACAAAGCAAATATCGCCAACCGAGGCATTTCCCGTTGTGCTGG
GTGATGTGGATCCCGCCGGAAATGTGAACTTCAATCTAATACATCAACTAACCCAAGACG
TCAGAGTTAAAGTTGCTGCACAGGTTCAAGAATGCAAGTTGTCAGCGACCCAGGGCACAG
TTGAATACAAGGGTTCGGATTATACTCTAGCCCTGGCCGTCGGTAAACCTGACTGTAGTG
ATAAATCATCTGTGTTTGTTGGACATTACTTGCAGTCAGTCAGTAAGCATCTAACCCTGG
GTGCGGAGCTAGTGTATCAGAGCAGCGCACGCATAGCCGGAGGAGAGGTGGCCATCGCCT
CGGCCGCAGCAAGATATACTATGGATGATTCTGAGGTATCGGCAACGCTGGGAGCTGCTA
GCTTCCATGTCTGCTACTTCAAACAAGCTAGTGAACAATTACAGGTGGTTGCTGAAATGG
AGACTTCATTCNNGGGTATGGAATCAACAGGCACTATT
> BF01044B2B04.f1      816
GCGAGCCNNACTTTTTATTAGTGTTTTTACTATATTTTTGGAAGTCCTTCACGCTAGCCA
GGCGACGAGCGGTGCTGAGCCGCAAGTTGCTGTGCTATGCGAGGCCGGGTCCACCTACCA
CCCTCAGTACATGTCAGCTGCTGGAAGATGGACCCCCGACCTCACCACGAAGCCCCACAA
CTGCTTGAAGGATAAAATGGAAATACTTGACTATTGCAAGAAGGTCTACCCGAGCCACGA
TATCACCAACATCGTTGAAGCGTCCCATTACGTGAAGGTCAGCAATTGGTGTAAGCTGGG
TACCAACAATGCCGCTAAATGCAAGGTCACTAGATGGGTCAAGCCATTCCGCTGTCTCGA
AGGTCCATTCCAATCGGATGCGCTGCTCGTCCCCGAGAGCTGCCTGTTCGACCACATCCA
CAACCAGAGCCGATGCTGGCAGTTCTCTCGCTGGAACGCTACAGCCGGCCGCGCCTGCGC
CCAGAGAGGACTCCGCCTCAGGACCTTCGCGATGCTCCTACCCTGCGGAATCAGCCTGTT
CTCTGGAGTCGAATTCGTATGCTGCCCTAAACATTTTAAGGAAAACGTGAAAATGCACAA
ACCAATGGATGTGGGCGTGCCAGTTAGCCCTGGTGGTGAAGAGATGCTGGCTGCCTCCGC
TGCTATGGACGAGCGAGATGATGATCTCCTTGACGATGAAGACACCCTCACTGACGACGA
TGACGACACCCTCAACCTCAGCGACGACGATGACGACGATGACGCTGATGACGATATGGA
TGAAGATGAAGACGCTGATCTTACCCGCGATGATGA
> BF01044B1B12.f1      759
GAGATGGAGCCAGAAGAGAGAGAAGATCCTATGGCGCGTGTATTCCCCAAGGTTACTAAA
TGTACATTCCACAAATATGGTCCTTCGGGAACTGTTCAGAAGTTCGATGGGCTCTGCGTA
CTCCCGCTAAACATCGTCAATGAGAAGATATATGTATTTTTGTGGTTCTGGTTCATCATA
CTATCAATTTTGAGTGGTATTTCCCTGGTATATCGCGCGATTGTCGTCGCCGGACCGCGT
GTACGTTTGTACCTTCTACGTGCGCGCAGTCGTCTTGCACCACAAGAACAAGTGGAAGCC
GTGGCCCGCAAACTACAGATCGGAGACTGGTTTGTGCTGTACCAGCTCGGAAAGAACATC
GATCCTCTCATTTACCAAGAATTAATGAGTGATTTAGCAAAGAAGTTCGAAGGGAAGGAC
GCTGTTTAGCAGGCGCGTGTAGACAGTGGGGAGTATTGGTAGTGGTAGTGACGTGTGAGT
GTAAGGGCGGGCTCCGGGCCGCGGCGCCGCTACCTGCCGAGCCGCAGCCGCGCCCGCGCA
CAATGAGCGCCGGGAGCGGGTCTGCGCCGACATTCCATTTACCTACAGCCGACGCGGGGA
ACGACCTCCGTCGAACCAGTCATTGTATTCCAGAACCGCTTTAAAACTCTTTACGCTACT
GATATGAAACGAAGCTAGTTATTACCTTCTCCCGGACGACTTCGACTGACGAGTGCCACC
GCGCGCCTGCATTTAGACTAACATTTTTAGGGGCATGTT
> BF01044B1B08.f1      752
AACGACGCGGACGCACAGATCGAGCAGGCTACTCTGTCGGGACTGTGGGATTTGGGTGCC
TTCGGTCTCCAGGTGCCGACGGACTTGGGCGGACTGGGACTATCCAACACGCAGTACGCG
CGGCTAGTGGAGGTGGTCGGCGCTCACGACCTGGGCGTGGGCATCACGTTGGGTGCTCAC
CAGTCCATCGGTTTCAAGGGCATATTGCTTTTCGGCACGCCGGAACAGAAGCAGCATTAC
TTACCGCGCGTTACGGGCGGAGAATATGCGGCTTTCTGCTTGACAGAGCCGTCGTCGGGC
TCCGACGCCGGCTCCATTAAAACGAGAGCAGAACTGTCTCCTGACGGGAAGCACTTCATT
CTAAATGGATCCAAAATTTGGATCAGCAATGGTGGAATCGCTGAGATCATGACCGTGTTT
GCTCAAACACCCGTCGAAAAAGACGGAAAAAAAGTTGATAAAGTGACGGCTTTCATTGTG
GAACGATCGTTTGGCGGCGTATCGTCGGGTCCTCCCGAGAACAAGATGGGTATCAAGTGT
TCAAATACCACGGAAGTGTACTACGAGGACGTGCGGGTCCCGGTAGAGAACGTGCTGGGC
GGAGTCGGGAACGGGTTCAAGGTGGCCATGAATATCCTCAACAACGGCCGCTTCGGCATG
GCGGCGGCGCTGGGCGGCACGCAGCGCGCCGCCCTGCGGCAGGCCGCGGAACATGCCGCC
ACTAGGGTTCAGTTCGGTAAACGGCTCTGTGA
> BF01044A2F03.f1      783
TACTACCGGCCATCTGATTTACAAGTGTGNNNTNATCGATAAGCGTACTATCGAGAAGTT
TGAGAAGGAGGCGCAGGAGATGGGCAAGGGCTCGTTCAAGTACGCCTGGGTGCTGGACAA
GCTAAAGGCGGAGCGCGAACGTGGTATCACCATTGATATCGCCCTGTGGAAGTTCGAGAC
TGCCAAGTACTACGTTACCATCATCGACGCCCCTGGCCATAGAGACTTCATCAAGAACAT
GATCACTGGAACCTCGCAGGCGGACTGCGCCGTGCTGATAGTTGCGGCTGGTACGGGTGA
GTTCGAGGCCGGTATCAGTAAGAACGGTCAGACCCGCGAGCACGCGCTGTTAGCTTTTAC
CCTGGGGGTGAAGCAACTGATCGTGGGCGTCAACAAGATGGACTCCACCGAGCCGCCGTA
CCATGAGGCGAGATACGAGGAGATCAAGAAGGAAGTGTCCTCTTACATCAAGAAGATCGG
GTACAACCCGGCGACCGTGGCGTTCGTGCCCATCTCGGGCTGGCACGGAGACAACATGTT
GGAGCCTTCGGACAAGATGCCCTGGTTCAAGGGGTGGACCATTGACCGCAAGGACGGGAA
AGTGGAGGGCAAGTGCCTCATTGAGGCCCTGGACGCTATCCAGCCTCCGTCTCGTCCCAC
CGAGAAGCCGCTGCGTCTTCCTCTGCAGGACGTGTACAAGATCGGAGGCATCGGGACAGT
GCCCGTANNACGAGTCGAGACCGGCATTCTGAAACCGGCATGGTGGTTGTGTTCGCGCCC
GCG
> BF01044A2E11.f1      773
CTATGACCTCTGGATCAAAGAGAAGACGGACATACTGACCTCCCTCAAGGACCGCGCTAA
GCTCATCGCCGAGACCTTCAACACCTTCGAGGGGTTCAAGTGTAACGTGGTGCAGGGCGC
GATGTACGCCTTCCCCAGGATCACGCTTCCCCCGAAGGCGATCCAGGCAGCCAAGGAGAA
GAACATGGCGCCGGACGTGTTCTATGCCTTCAGACTGCTGGAGGAGACAGGCGTGTGTAT
AGTCCCCGGGTCTGGGTTCGGGCAGGCGCCGGGCACGTTCCACTTCCGCACCACCATCCT
GCCGCAGCCGGACCTTCTCAACACCATGCTGGAGAACTTCAGGAACTTCCACAAGAAGTT
CACTCAGGAGTACGCCTAGAACAAGACGACACGAGTACACGAGCACTACGCGCCCACAGA
CTACAGCTCATCATCCTTAAACCCTCGCTCACAGTAGGAACAGCTACGGTCTATGGACGA
ACACTCCGGATGTAGTGTGATGATGTACAGGTGTTGTGAGGGTGCAGGTCCAGCTAATGT
AACACCAGTAGAGCGAGGGTCGCGTGGGGGCGGACTAACTGAATGTTCCCTACTATTTCA
GTCAGGTTTTGCCCACACCGGGTCAGTTCCGGCGAGTGTTCCGACTAGAGATTATCTATT
TTTANNNGTTCTAACATTTACTGGAAGCCGCTAAGTCGGTTACTCCCTACAGATGTCCCT
AGTGTAAAGCTCACGGGACCTTAGTATTATCTCCGTCAGTTGTTCAGTTTCCA
> BF01044A2D04.f1      675
AGCTAAAGGCGGAGCGCGAACGTGGTATCACCATTGATATCGCCCTGTGGAAGTTCGAGA
CTGCCAAGTACTACGTTACCATCATCGACGCCCCTGGCCATAGAGACTTCATCAAGAACA
TGATCACTGGAACCTCGCAGGCGGACTGCGCCGTGCTGATAGTTGCGGCTGGTACGGGTG
AGTTCGAGGCCGGCATCAGTAAGAACGGTCAGACCCGCGAGCACGCGCTGTTAGCTTTTA
CCCTGGGGGTGAAGCAACTGATCGTGGGCGTCAACAAGATGGACTCCACCGAGCCGCCGT
ACCATGAGGCGAGATACGAGGAGATCAAGAAGGAAGTGTCCTCTTACATCAAGAAGATCG
GGTACAACCCGGCGACCGTGGCGTTCGTGCCCATCTCGGGCTGGCACGGAGACAACATGT
TGGAGCCTTCCGACAAGATGCCCTGGTTCAAGGGGTGGACCATTGACCGCAAGGACGGGA
AAGTGGAGGGCAAGTGCCTCATTGAGGCCCTGGACGCTATCCAGCCTCCGTCTCGACCCA
CCGAGAAGCCGCTGCGTCTTCCTCTGCANNACGTGTACAAGATCGGAGGCATCGGGACAG
TGCCCGTAGGACGAGTCGAGACCGGCATCCTGAAACCCGGCATGGTGGTTGTGTTCGCGC
CCGCGGCCATCACCA
> BF01044A2C02.f1      704
CCCTGCTNNAGGGGTGGACCATTGACCGCAAGGACGGGAAAGTGGAGGGCAAGTGCCTCA
TTGAGGCCCTGGACGCTATTCAGCCTCCGTCTCGTCCCACCGAGAAGCCGCTGCGTCTTC
CTCTGCAGGACGTGTACAAGATCGGAGGCATCGGGACAGTGCCTGTAGGACGAGTCGAGA
CCGGCATTCTGAAACCCGGCATGGTGGTTGTGTTCGCGCCCGCGGCCATCACCACCGAGG
TGAAGTCTGTGGAGATGCACCACGAGGCCTTGCAGGAGGCGATGCCTGGAGACAACGTGG
GCTTCAACGTGAAGAACGTGTCGGTGAAGGAGTTGCGTCGCGGCTACGTGGCCGGTGACT
CCAAGAACTGCCCGCCCAAGGGTGCTTCGGACTTCACCGCCCAGGTGATCGTGTTGAACC
ACCCGGGGCAGATCAGCAACGGCTATACCCCGGTGCTGGACTGTCACACCGCTCACATCG
CCTGCAAGTTCGCTGAGATCAAGGAGAAGTGCGACCGTCGTACTGGCAAGACGACCGAGG
TGGAGCCGAAGTCCATCAAGTCCGGCGACGCGGCCATCGTCACCCTGGTGCCGACCAAGG
CGCTGTGTGTGGAGTCGTTCCAGGAGTTCCCGCCGCTGGGACGCTTCGCCGTCCGGGACA
TGCGTCAGACGGTTGCCGTTGGAGTCATCAAGAGCGTGACCTTC
> BF01044A1D10.f1      780
TGACGCCNNNNNGACGATTACACGGACGGTGATGACTCCGGCTGGCCGCGACCTGACTCC
TCCGCCGCGCCGTCTACCACCACGCCTACCACCACCACCACGACCACCACCACTACGCCG
GCTTCCACCGCTACCTCCGACCCCTACTTCTCTCACTTCGACCCTCGCACCGAACACCAG
AGCTACAAGGACGCCCAGCAACGACTCGAGGAGACTCACCGCGAGAAGATTACTAAGGTG
ATGCGTGACTGGTCTGAACTAGAGGACCGATATCAACAGATGATGACCTCTGACCCCGCT
GCCGCCCAAAGCTTCCGCCAACGCATGACCGCCAGGTTCCAAGCCAACATTCAGGCTCTC
GAAGAGGATGGTGTATCTGAACGTCGCCGTCTGGCCGCCCTTCATCAGCAACGAGTGTTG
GCTCACCTGGCACAAAGACGCCGCACCGCCCTCTCGTGTTACACACGGTCCCTGAAAGAC
GCTCCTCCCAATGCCCACCGCGTCCAGAAGTGTCTTCAGCGTTTGGTCCGCGCCCTCGCC
GCCGAGAGATCAGGAGCGCTGGCCGCCTGGCGCCGTGCTGCTTCAGCCGGCCGTGAAGCC
GCTGCCGCTGAACGAGCGAGTGCTGTGGACAGACTGCAGGACGCCGACCGCGCTCTCCAA
CGGGCGTTAACGTCCCTCCGCCGCCGCCCGCACTTGTACGCTAGCATCGGAACTGCTATC
GAGGACTACGTTCAGTCCATGCAGTCCAAGGACGACATGGCCGTCTCCCTGATGTCGATG
> BF01044A1D04.f1      805
CCGGGACCTCGTCCCCAAGACCATCATGCTGATGATAATCAACAACGCCAAGGACTTCAT
CAATGGGGAACTGCTGGCACATCTGTATGCCTCCGGGGATCAGTCCCAAATGATGGAGGA
ATCACCCGAGGAGGCTCTGAAGCGAGAGGAGATGCTGCGAATGTACCACGCCTGCCCGCG
CCGCTCATACCGACACGGCGTTAAGCGAGCAGAACCGGATACTAGACATAACTTATAAAC
TTGAGGTACTAACAGACGAGCATGTTGACTTAGTACAACTTAACAAACACTCATATGTTT
TGGTTTTATATCACGTATATATATGTCGTTCTTACTATATATAAAATGTTGATATTGAAA
TGGCCATTATAACATGGACTCTACTAAGTTGTGTGTTAGGTGATTGGTTATTTATGTATG
TAATAATGTTGCTTCCGTTTTATATAACACAGAAATAATTTTTTCGGTTATTTTTTGTGG
ATGAACACTCTTACTGCTTATGAATTCAACGGGCGATGTGAGATACTTGTACATTAGATT
ATTTTTTTTCTAATTTTCATTCTATACACTTTGTTAGCAATCGCGAGGTTGTGCAAACAT
CGAAGGGCCTTTAGGAAATTATTTATATTAGAATTTTATTATACTATACCACTTTCTATG
AATATTTTGATAGTTTTATTATCAACGATGTATACTAGCTGATGCTTGATGGATAATTTC
CGTTGTTTTTGTTATGTTCTGGCGGTCAGTTCTTGTAACTCTTAGACCGTACTTGTAATA
AAAGCACTGCATGACTCGTTCCAAC
> BF01044A1C06.f1      791
TTCAGGAGGTGAACGATCCGGCCAAGAACGACGCGGACGCACAGATCGAGCAGGCTACTC
TGTCGGGACTGTGGGATTTGGGTGCCTTCGGTCTCCAGGTGCCGACGGACTTGGGCGGAC
TGGGACTATCCAACACGCAGTACGCGCGGCTAGTGGAGGTGGTCGGCGCTCACGACCTGG
GCGTGGGCATCACGTTGGGTGCTCACCAGTCCATCGGTTTCAAGGGCATATTGCTTTTCG
GCACGCCGGAACAGAAGCAGCATTACTTACCGCGCGTTACGGGCGGAGAATATGCGGCTT
TCTGCTTGACAGAGCCGTCGTCGGGCTCCGACGCCGGCTCCATTAAAACGAGAGCAGAAC
TGTCTCCTGACGGGAAGCACTTCATTCTAAATGGATCCAAAATTTGGATCAGCAATGGTG
GAATCGCTGAGATCATGACCGTGTTTGCTCAAACACCCGTCGAAAAAGACGGAAAAAAAG
TTGATAAAGTGACGGCTTTCATTGTGGAACGATCGTTTGGCGGCGTATCGTCGGGTCCTC
CCGAGAACAAGATGGGTATCAAGTGTTCAAATACCACGGAAGTGTACTACGAGGACGTGC
GGGTCCCGGTAGAGAACGTGCTGGGCGGAGTCGGGAACGGGTTCAAGGTGGCCATGAATA
TCCTCAACAACGGCCGCTTCGTCATGGCGGCGGCGCTGGGCGGCACGCAGCGCGCCGCCC
TGCGGCAGGCCGCGGAACATGCCGCCACTAGGGTTCAGTTCGGTAAACGGCTCTGTGAGT
TCGGTTCCGTC
> BF01043B2H08.f1      674
TGCCTTTTGCTGACAGATGACATATTGAGANNNTAACACACCAACGCCGCTGGTACTATA
CAATGATCGTTCGTGTATTCATACTTTATCCCATTCATGATCCACATCAATTAAACGTCC
CAATCTCATCGTAACATCCGACCTCATTTCGTTATTTATCACATCTAATCGACGTGGAGT
TGGTGTGAGTTCAGCCATTTTGTTTTTGACCTAATATATCGGTAACATGTAAGAATAGTA
TTAGGTGGTGACACGCGCGTGTGCACTAATTCCGTTTACTCAATCGTACCTTTGAAAAGC
CTCACGTACTTCGATTCAGACGGTCCTATTGTGTAATAAGATTTTAGGTAAAACAAAATA
ACATTTAAACTTTAAACACAGCCTGTAAACTTAGTATTTATAAATGAACACGTGATTTTA
ATTTTAATACAAACATATAAATCAACATTATGTGTGAATACATTTATATTATATGAGTTG
ACTCGCAATCTGTTCAGGCATTCGTGTCTTACAGATGTATGTCTTATAGTCGTATAGCTT
GCATATAAAACGTCAAAGTAACCCAGGAATAGTAATTAGTATTAACTATTATAGCGTAAT
GCGACTGCGATCGACTGTTCTCATTGTAGTTATTGTGAATTTTTATATTATTAAATAATA
AACCATCATGTATT
> BF01043B2G05.f1      751
TGGCCGCCCTTCATCAGCAACGAGTGTTGGCTCACCTGGCACAAAGACGACGCACCGCCC
TCTCGTGTTACACACGGTCCCTGAAAGACGCTCCTCCCAATGCCCACCGCGTCCAGAAGT
GTCTTCAGCGTTTGGTCCGCGCCCTCGCCGCCGAGAGATCAGGAGCGCTGGCCGCCTGGC
GCCGTGCTGCTTCAGCCGGCCGTGAAGCCGCTGCCGCTGAACGAGCGAGTGCTGTGGACA
GACTGCAGGACGCCGACCGCGCTCTCCAACGGGCGTTAACGTCCCTCCGCCGCCGCCCGC
ACTTGTACGCTAGCATCGGAACAGCTATCGAGGACTACGTTCAGTCCATGCAGTCCAAGG
ACGACATGGCCGTCTCCCTGATGTCGATGACTCCTGAGGCTGAGGAGCTTCTTCTGGACC
GTATCGAAGCCGAGGTCCAGAGAGAGCAGGCGGCTCGGGAACAACTCAACGCCAAGAGAG
ACCAGAGGACCAGGCAGAGGCAGGACATTGAAAACGAACGTGTCAGGACTTCCAACGGTG
TGAAAGAGAGCGAAGAGGCTGATGATGAAGCCAGTGAAGTCAGCGACACCGAGGACACCA
CCACCGTTTCTACGACACAGAGCTCCCCCTCCCCCTCTCCCTCTCCCTCACCGCCGGCCA
CGCCCACCGTCCGTGACATCACCACCAGATCAGCCTTCACCCAGGAAACCACAACCACGG
AGATCATGACCAGTACGATGACGGACGCCCC
> BF01043B1H03.f1      795
GCTTGNNNNATTCCGATAGCTTGCTTATGTCAACACCATTAAATACAACAACGGAGCTGT
TCTATTGCCATGATTCCTTTGTCTCTTTCAATTTACTTCAATTAATATTCGGTTGTAGTT
TATTAAAAATTTCAAGTATTCTGTAATCTCTTCATGTTGTATTTCTAGGCTTATTTCTGT
ACATTCATTACTATTGTTTCGTAATCATTCACCGTTGGATGTGATGCCTTAAAATTGCTA
GATTAGGAAAAGACAATATATTTAAACAAAAAAACAGATTACACTTTGCTGACAAAATTG
TATTTCTCCATGAACCAAATATTGCTAAAAGAAATAACTGCGGATAGTATCTGTCAAGCT
TAAATTTTTATCTATGTCGGTGTATGTTAACATTTTTAGAGAAGTATTTAAAATGTCATA
GATGCTTACTAACAGGCTCAAACAGTGAATGCTAAGAAAAGATGTTCATATTTTCGCCAA
TATATTTACAGTCACATTTATATTTACAATTATATTTATACTTGTATTTACATTTATGTG
TCGTACAGAGTTATATATTTTTTATAAATTTTTTGGTTTGTGAATACCAACAAAGAAAAT
CGGGAAAATTGTATGTAAATTTGTGCACATGTTAGAAACAAAAAGGCAACATCAGGTATG
TGAGCGACGGGTTCGTGGTGCCTCATTTATGTACAAATATCCTCCTCCGTAATAACATTT
CGTAACAAAGTAAAAACTCATTACCTCTGAGAATCAATAACTTTTTCGTATAACAGAAGC
TACCTCAAACTATAC
> BF01043B1D06.f1      751
TGGCCGCCCTTCATCAGCAACGAGTGTTGGCTCACCTGGCACAAAGACGACGCACCGCCC
TCTCGTGTTACACACGGTCCCTGAAAGACGCTCCTCCCAATGCCCACCGCGTCCAGAAGT
GTCTTCAGCGTTTGGTCCGCGCCCTCGCCGCCGAGAGATCAGGAGCGCTGGCCGCCTGGC
GCCGTGCTGCTTCAGCCGGCCGTGAAGCCGCTGCCGCTGAACGAGCGAGTGCTGTGGACA
GACTGCAGGACGCCGACCGCGCTCTCCAACGGGCGTTAACGTCCCTCCGCCGCCGCCCGC
ACTTGTACGCTAGCATCGGAACAGCTATCGAGGACTACGTTCAGTCCATGCAGTCCAAGG
ACGACATGGCCGTCTCCCTGATGTCGATGACTCCTGAGGCTGAGGAGCTTCTTCTGGACC
GTATCGAAGCCGAGGTCCAGAGAGAGCAGGCGGCTCGGGAACAACTCAACGCCAAGAGAG
ACCAGAGGACCAGGCAGAGGCAGGACATTGAAAACGAACGCGTCAGGACTTCCAACGGTG
TGAAAGAGAGCGAAGAGGCTGATGATGAAGCCAGTGAAGTCAGCGACACCGAGGACACCA
CCACCGTTTCTACGACGCAGAGCTCCCCCTCCCCCTCTCCCTCTCCCTCACCGCCGGCCA
CGCCCACCGTCCGTGACATCACCACCAGATCAGCCTTCACCCAGGNNNNCACAACCACGG
AGATCATGACCAGTACGATGACGGACGCCCC
> BF01043A2F04.f1      805
TTTTCATACGACTGAGGGAGGAGCGGAAGGTAGCAGGAGTCGACTCCTGAGGATTAGTTA
GTCGTAGTTCGATATCATAATTTTTAAAGTCGGTCATGACGCCACAGTATTTTAGTATCG
TATGAACTATATTTAAGTTTCTCATAGACCTTAGCGTCGCCTCTCCGTGTCCACGGCGCT
ATACGTGTCGGAGGTGATCATGTATCGTGTAATATTTTTTCGATATGTTTTTGGTGGGAG
TGTTCGCGGGTCGATCTGTTCCTGCGGGAGCATCACACCTAGTGCTGGAATCGATAGCGC
CGCCTCCCGTCCGCTGAGGGATGTGAGCATAACCGACGTAGGATGACCTCGGATCGCGCA
CAGAGTCGACGGTCCGCCAGCTCAAGTGCCTGAACGTCCGCCCGGCCGGGGACGGCGTCG
CTCGTGTAGTACAGACACGGAACAGCCTTCGTAGCGTTTTATACACATATATATAAAGTA
GGGGGAGGCGCCGAGCGGACGGCGTGTGTCGGACACAAACTGCTTCTGTGATGTTTCTCT
CTAGTGATATCGATTATTCGTTTAGGCACAAATTATATCGATACCGTAAGTTACTGTAAG
GAAGACGTCTCCGCCTGATCCGGGCCGTCCGCGGGCCGTCCGCGGGCCGTGCGCGGGCCG
AGGCGGGGAGAGACGCGGGTTCGGACACGAAGGTTCCGATGGTTCGTTGGATTTCTGTTT
CTTTTCCGGTCGGATCTATGATTGTATATATTAAGAGATATCTGCTTGGCGGGGCGAGCC
GCTTGCTTCACTCCGGTCCGCTGCG
> BF01043A2F02.f1      574
CAAGGAAACGATGTCGCGATTTTTACCGTATTTTCTGGCTGTATGCGTCGCGGTATGCTC
GGGCGCTAAACTGCCTCTGCAAGACGCTCAAGTCCTAAAGGAGGCGCCAGAGGAAGTCAT
ATTTAGAGCTGGGAAGCCAGAATTAGTTCTGGAGTGTGCTACTGAAGACAAGAGTCAAGC
ACCCATACGGTACAGCTGGTTTAAAAACGGGCAGCTTTTCGAACCGTCTGGTGAGGTGAG
CCAGAGAGATAACGAAGGTACGCTTGTGTTCAAAAATCCTAAGAAAGATGATGAAGGAAA
ATACCAGTGCTTCGCTCAGACAGAGGCTGGTACAGCCAGCACTAGGATCATTAACGTAAA
GCTCGCTTTCATTGACATACCAAAAGTAACACTCCAGAACCACAAACCCATAGAAGGTAG
AGTATACCAACTGGATTGCGAAATACCGAACAGCTATCCGAAACCGGAAATACAGTGGAT
CTATCAATCCGTGTCCGACCCGAGCATATCAAGGAATATCCTAGATAAACGTATCACGCT
GTCTCCGAATGGTGTGCTGTATTTTTCTAACGTA
> BF01043A2D02.f1      622
AAGNNNNNNCGGTCAGACCCGCGAGCACGCGCTGTTAGCTTTTACCCTTGGGGTGAAGCA
ACTGATCGTGGGCGTCAACAAGATGGACTCCACCGAGCCGCCGTACCATGAGGCGAGATA
CGAGGAGATCAAGAAGGAAGTGTCCTCTTACATCAAGAAGATCGGGTACAACCCGGCGAC
CGTGGCGTTCGTGCCCATCTCGGGCTGGCACGGAGACAACATGTTGGAGCCTTCGGACAA
GATGCCCTGGTTCAAGGGGTGGACCATTGACCGCAAGGACGGGAAAGTGGAGGGCAAGTG
CCTCATTGAGGCCCTGGACGCTATCCAGCCTCCGTCTCGTCCCACCGAGAAGCCGCTGCG
TCTTCCTCTGCAGGACGTGTACAAGATCGGAGGCATTGGGACAGTGCCCGTAGGACGAGT
CGAGACCGGCATTCTGAAACCCGGCATGGTGGTTGTGTTCGCGCCCGCGGCCATCACCAC
CGAGGTGAAGTCTGTGGAGATGCACCACGAGGCCTTGCAGGAGGCAATGCCTGGAGACAA
CGTGGGCTTCAACGTGAAGAACGTGTCGGTGAAGGAGTTGCGTCGCGGCTACGTGGCCGG
TGACTCCAAGAACTGCCCGCCC
> BF01043A2C10.f1      736
GTCTGTCTAGTTATATTATTACCGAGTGTCGTTTTCACTGGCTAAGTTCAATACTTATCT
GCTGAAATCAATCTAACTGCGTAAAGATGGGCAAGGAAAAGACGCACATCAACATCGTTG
TGATCGGTCACGTGGACTCCGGCAAGTCCACTACTACCGGCCATCTGATTTACAAGTGTG
GTGGTATCGATAAGCGTACTATCGAGAAGTTTGAGAAGGAGGCGCAGGAGATGGGCAAGG
GCTCGTTCAAGTACGCCTGGGTGCTGGACAAGCTAAAGGCGGAGCGCGAACGTGGTATCA
CCATTGATATCGCCCTGTGGAAGTTCGAGACTGCCAAGTACTACGTTACCATCATCGACG
CCCCTGGCCATAGAGACTTCATCAAGAACATGATCACTGGAACCTCGCAGGCGGACTGCG
CCGTGCTGATAGTTGCGGCTGGTACGGGTGAGTTCGAGGCCGGCATCAGTAAGAACGGTC
AGACCCGCGAGCACGCGCTGTTAGCTTTTACCCTGGGGGTGAAGCAACTGATCGTGGGCG
TCAACAAGATGGACTCCACCGAGCCGCCGTACCATGAGGCGAGATACGAGGAGATCAAGA
AGGAAGTGTCCTCTTACATCAAGAAGATCGGGTACAACCCGGCGACCGTGGCGTTCGTGC
CCATCTCGGGCTGGCACGGAGACAACATGTTGGAGCCTTCGGACAAGATGCCCTGGTTCA
AGGGGTGGACCATTGA
> BF01043A2C05.f1      724
CCGNNNCTGTCGCTGCGACGAAGGTTCAATACTTATCTGCTGAAATCAATCTAACTGCGT
AAAGATGGGCAAGGAAAAGACGCACATCAACATCGTTGTGATCGGTCACGTGGACTCCGG
CAAGTCCACTACTACCGGCCATCTGATTTACAAGTGTGGTGGTATCGATAAGCGTACCAT
CGAGAAGTTTGAGAAGGAGGCGCAGGAGATGGGCAAGGGCTCGTTCAAGTACGCCTGGGT
GCTGGACAAGCTAAAGGCGGAGCGCGAACGTGGTATCACCATTGATATCGCCCTGTGGAA
GTTCGAGACTGCCAAGTACTACGTTACCATCATCGACGCCCCTGGCCATAGAGACTTCAT
CAAGAACATGATCACTGGAACCTCGCAGGCGGACTGCGCCGTGCTGATAGTTGCGGCTGG
TACGGGTGAGTTCGAGGCCGGCATCAGTAAGAACGGTCAGACCCGCGAGCACGCGCTGTT
AGCTTTTACCCTGGGGGTGAAGCAACTGATCGTGGGCGTCAACAAGATGGACTCCACCGA
GCCGCCGTACCATGAGGCGAGATACGAGGAGATCAAGAAGGAAGTGTCCTCTTACATCAA
GAAGATCGGGTACAACCCGGCGACCGTGGCGTTCGTGCCCATCTCGGGCTGGCACGGAGA
CAACATGTTGGAGCCTTCCGACAAGATGCCCTGGTTCAAAGGGTGGACCATTGACCGCAA
GGAC
> BF01043A1G07.f1      738
TCAATCTAACTGCGTAACGATGGGCAAGGAAAAGACGCACATCAACATCGTTGTGATCGG
TCACGTGGACTCCGGCAAGTCCACTACTACCGGCCATCTGATTTACAAGTGTGGTGGTAT
CGATAAGCGTACTATCGAGAAGTTTGAGAAGGAGGCGCAGGAGATGGGCAAGGGCTCGTT
CAAGTACGCCTGGGTGCTGGACAAGCTAAAGGCGGAGCGCGAACGTGGTATCACCATTGA
TATCGCCCTGTGGAAGTTCGAGACTGCCAAGTACTACGTTACCATCATCGACGCCCCTGG
CCATAGAGACTTCATCAAGAACATGATCACTGGAACCTCGCAGGCGGACTGCGCCGTGCT
GATAGTTGCGGCTGGTACGGGTGAGTTCGAGGCCGGCATCAGTAAGAACGGTCAGACCCG
CGAGCACGCGCTGTTAGCTTTTACCCTGGGGGTGAAGCAACTGATCGTGGGCGTCAACAA
GATGGACTCCACCGAGCCGCCGTACCATGAGGCGAGATACGAGGAGATCAAGAAGGAAGT
GTCCTCTTACATCAAGAAGATCGGGTACAACCCGGCGACCGTGGCGTTCGTGCCCATCTC
GGGCTGGCACGGAGACAACATGTTGGAGCCTTCCGACAAGATGCCCTGGTTCAAGGGGTG
GACCATTGACCGCAAGGACGGGAAAGTGGAGGGCAAGTGCCTCATTGAGGCCCTGGACGC
TATCCAGCCTCCGTCTCG
> BF01043A1D05.f1      782
AGCAGTCCACCTGCGAGGCCGTCATGATCCTGCGTTCTCGTTTCCTGGACGCTCGCAGAA
AGCGGCGCAACTTCAGCAAGCAGGCGTCCGAGATCCTGAACGAGTACTTCTACTCGCACC
TGTCCAACCCCTACCCCAGCGAGGAGGCCAAGGAGGAGCTGGCGCGCAAGTGCGGCATCA
CCGTCTCCCAGGTGTCCAACTGGTTCGGCAATAAACGTATTCGCTACAAGAAGAACATCG
GCAAGGCGCAGGAGGAGGCGAATCTGTACGCCGCCAAGAAAGCCGCTGACCTCTCTTGGG
CGGGCGCGGGCCGGCGCGATGCGCGCTCACCTTCGGCCGGACACGCCTCATACAACACAG
CGGGGGCGTCACCGTACTCGATGGGCGCCGCGTCGGGGACGGCCACCCCCATGATGTCTC
CGGCGCCCACGCAGGACTCCATGGGGTACGCCCTGCCGGCGGGCGGCTACGACCAGCCTC
AACCACCATACGACACCTCCATGTCCTACGACCCCATGCATCAGGACCTGTCGCCTTAGG
CGCCGCGGCCGAGCCGTTTCCTCGGACTCTCCGTCTCCGTACTACCGGCGCCGGCGGTCG
TCTTAGATATAGAACCTTGTATACTACTTACTCTATGCGTCTACACGATTCCTACACATT
TTCTATTTTGTGTTGTGACATGTGTGGTCCTCTGTATTNNNGTGAAGAGTATTTATTTCT
ATCGAAGCACTATTNNNTTACGATCTGTTATAGGGAGGGCAGCTAACGAAAGTATCTTTG
GT
> BF01043A1B11.f1      736
AAAACGTGAAAATGCACAAACCAATGGATGTGGGCGTGCCAGTTAGCCCTGGTGGTGAAG
AGATGCTGGCTGCCTCCGCTGCTATGGACGAGCGAGATGATGATCTCCTTGACGATGAAG
ACACCCTCACTGACGACGATGACGACACCCTCAACCTCAGCGACGACGATGACGACGATG
ACGCTGATGACGATATGGATGAAGATGAAGACGCTGATCTGACCCGCGATGATGACGCCG
AAGACGACGATTACACGGACGGTGATGACTCCGGCTGGCCGCGACCTGACTCCTCCGCCG
CGCCGTCTACCACCACGCCTACCACCACCACCACCACCACCACCACTACGCCGGCTTCCA
CCGCTACCTCCGACCCCTACTTCTCTCACTTCGACCCTCGCACCGAACACCAGAGCTACA
AGGACGCCCAGCAACGACTCGAGGAGACTCACCGCGAGAAGATTACTAAGGTGATGCGTG
ACTGGTCTGAACTAGAGGACCGATATCAACAGATGATGACCTCTGACCCCGCTGCCGCCC
AAAGCTTCCGCCAACGCATGACCGCCAGGTTCCAAGCCAACATTCAGGCCCTCGAAGAGG
ATGGTGTATCTGAACGTCGCCGTCTGGCCGCCCTTCATCAGCAACGAGTGTTGGCTCACC
TGGCACAAAGACGCCGCACCGCCCTCTCGTGTTACACACGGTCCCTGAAAGACGCTCCTC
CCAATGCCCACCGCGT
> BF01042B2A10.f1      773
CCGCCGGCCGCCGCCCGCCCACGCCGCCCANNNNNCCCACCGCCGGCGGACGGCGGCCCC
GCGAGGTCGCCGGACACCCGGTGTCCCGCCAGCGATCGTTCCACACCGTTTCCCTCGCGC
TTTGATATTTCGACGTCTCCGGTCCCGATGATTTTGGATTGTTTTCGCCCGTCACGGCCC
ACCGCGAACAGATCGCCGGCCGGCCGCTGGCGTTTTTATACGACTGAGGGAGGAGCGGAA
GGTAGCAGGAGTCGACTCCTGAGGATTAGTTAGTCGTAGTTCGATATCATAATTTTTAAA
GTCGGTCATGACGCCACAGTATTTTAGTATCGTATGAACTATATTTAAGTTTCTCATAGA
CCTTAGCGTCGCCTCTCCGTGTCCACGGCGCTATACGTGTCGGAGGTGATCATGTATCGT
GTAATATTTTTTCGATATGTTTTTGGTGGGAGTGTTCGCGGGTCGATCTGTTCCTGCGGG
AGCATCACACCTAGTGCTGGAATCGATAGCGCCGCCTCCCGTCCGCTGAGGGATGTGAGC
ATAACCGACGTAGGATGACCTCGGATCGCGCACAGAGTCGACGGTCCGCCAGCTCAAGTG
CCTGAACGTCCGCCCGGCCGGGGACGGCGTCGCTCGTGTAGTACAGACACGGAACAGCCT
TCGTAGCGTTTTATACACATATATATAAAGTAGGGGGAGGCGCCGAGCGGACGGCGTGTG
TCGGACACAAACTGCTTCTGTGATGTTTCGCTCTAGTGATATCGATTATTCGT
> BF01042B2A05.f1      809
CTTGCATCTATACTGGGAATAGCGNNNNGGATTGGAACCAACACGATGTTTCCGGGTTCG
CCTCCAGAATTGGATCCTAATGAATGGTGGGGAGCGAAAGATTTACGAGGAAAGCTAGAC
ACTAGCATTAGACCATTTAAAATTAAATTTACAGATGAGATGATAAAGGATCTCAAATCC
CGTCTGTCGAACCACCGTAAGCCGGCCCCCGGTCTGGAGGGCGCGGCGTTCACGTACGGG
TTCAACAGTGGCCGGTTGTCGTGGTGGACCCGCTACTGGTCGGAGCAGTACCCGTTCCTT
GAACGCGAACAGTTCCTCAACAGTCTGCCGCAGTACGTCACCAACATACAGGGACTCGAT
ATACACTTCATCCGGGTCAAGCCTAAGGTTTCTAAAGGAGTCACCGTTGTTCCTCTCCTG
CTGATGCACGGCTGGCCTGGGTCTGTGAGAGAGTTCTACGAAGCCATTCCTCTTCTTACA
ACCCAAACTGAGGGTTACGACTTTGTCTTCGAAGTCATAGTTCCTAGCCTACCTGGCTAT
GGATTCTCTGAAGGAGCAGTTCGCCCTGGACTTGGGACAGCCCAAATTGGGGTAATCATG
AGGAATCTCATGAACAGATTGGGTCATAAAAAGTTCTACATCCAAGGGGGTGATTGGGGA
GCGATCATCGCTGACGCTATGGCAACTTTGTTCCAGGGTGAAATATTGGGCATGCATTCC
AACATGTTGATGGTTGAGAATACTTGTTCCACTTTGAAAAGACTGGTCGNNNAGTTTATC
CCATCCTTGATCGTCGACTCTCATCTCGC
> BF01042B1G05.f1      770
TAAATATTACAGCGCTAGATAAGGAGGATTTAAGATGCGGTGGTCTAGTTATGTTGCACA
ATATGACAAAACTGTCACAGCAGCGACTGGAGACCTTGTCGGCAGACTGCATGGTTCAGA
AATGTGATTTTAGAAAAGGAGGTCCAGAAATATGTCCCCCCGATTACAAGGAAAGCGATG
ATAAAACATTTTACATTTATTTCTTTTTACGCTTCATGGGCACTATAATGTTATCCGCAG
GCGTAACTATTATGGATCCCATAGCTCTTACCATGATACAAAAATACGGTGGTGACTTCG
GAAGAGAAAGGCTCTTCTCTAGTATCGGAATGGCAATATTTTCACCTATCACAGGCATGC
TCATAGATATGAGGAGCAAACAAGTCGGATACACAGATTACTCGGCCGCTTTCTATACAT
ACGATGTCTTGCTCCTGATATCGGCCATAACCGTGGCCGTGATGCCTCTAGGAGCTAAAC
TTCCAGCGGACAATCTCTTACACGACCTCGTGAACATTATAAAGATGCCACATATTATAA
TATTTATATTCTTCTTATTCTTACTAGGAAATTTTTGGGGTTTCATCGAATCATATTTGT
TCTTGTATTTGAAGGAACTAGGAGCTCCGAACTTTTTGCTCGGTATTACAGTAACAGTGG
GAACCCTCAGCAGCATTCCGTTCCTGTACGGTGCTGAGGCGATCACATCTCGTATAGGAC
ACGTCAACGTCATCATCATCGCATTCTTCTCGCACGCCGCTCGCCTCGTC
> BF01042B1E08.f1      742
TGCCCTGGTTCAAGGGGTGGACCATTGACCGCAAGGACGGGAAAGTGGAGGGCAAGTGCC
TCATTGAGGCCCTGGACGCTATTCAGCCTCCGTCTCGTCCCACCGAGAAGCCGCTGCGTC
TTCCTCTGCAGGACGTGTACAAGATCGGAGGCATCGGGACAGTGCCCGTAGGACGAGTCG
AGACCGGCATTCTGAAACCCGGCATGGTGGTTGTGTTCGCGCCCGCGGCCATCACCACCG
AGGTGAAGTCTGTGGAGATGCACCACGAGGCCTTGCAGGAGGCGATGCCTGGAGACAACG
TGGGCTTCAACGTGAAGAACGTGTCGGTGAAGGAGTTGCGTCGCGGCTACGTGGCCGGTG
ACTCCAAGAACTGCCCGCCCAAGGGTGCTTCGGACTTCACCGCCCAGGTGATCGTGTTGA
ACCACCCGGGGCAGATCAGCAACGGCTATACCCCGGTGCTGGACTGTCACACCGCTCACA
TCGCCTGCAAGTTCGCTGAGATCAAGGAGAAGTGCGACCGTCGTACTGGCAAGACGACCG
AGGTGGAGCCGAAGTCCATCAAGTCCGGCGACGCGGCCATCGTCACCCTGGTGCCGACCA
AGGCGCTGTGTGTGGAGTCGTTCCAGGAGTTTCCGCCTCTGGGACGCTTCGCCGTCCGGG
ACATGCGTCAGACGGTTGCCGTTGGAGTCATCAAGAGCGTGACCTTCAAGGAGGTGACTA
CGGGCAAAATCACCAAGGCCGC
> BF01042B1C04.f1      806
AAGTCCGTCAGCTCCACGACTGCAACTGGATATTAGCGAACTGTTCGACCCCGGCCTCCT
TGTTCCACATCCTCCGTCGGCAGATCGCTCTGCCTTTCCGTAAACCTCTAATATTGATGA
CTCCCAAATCACTACTGAGACATCCCGAATGCAAATCTTCCTTCGACGATATGGTCGATG
GAACCACATTCAAAAGATTGATTCCCGAAGAGGGTCCGGCGTCCGAGAACCCGTCTAACG
TCCGCAAGCTTGCTTTCTGCTCCGGACGTGTTTACTACGACCTGCTGAAACAGAGGAGAG
ACCGCGGACTGGAGAAGGATATAGCCATAGCCAGACTGGAGCAGATCTCGCCGTTCCCAT
ACGATCTGATCAAGGCTGAGATCGCAAAGTATCCGAACGCTCAGCTGGTCTGGAGTCAGG
AGGAACACAAGAACATGGGCTCCTGGAGTTACATCGAGCCGAGGTTCCGTACACTGCTGC
ACAACCAGAAACAGATCTGCTACAACGGTCGCGCCACGGCCGCGTCGCCGGCCACCGGCT
CTAAGGCCGCCCACAACAAGGAACTCAGGAACCTCCTGGAAGAGTTCTGCGTCCTATAAA
CGAATGATCGACCCTAGGATTTATCACTGTTCTTAAACACCATACAAATTCATATAACAT
TATATGTTAGTATTGAAATTTATCGTATCTTTTTTTTTCTCATATTACATAGTTAATTTA
TTTTATTTCCATCGTTACTTTCAGTATTTTAACAATTCTCGACTATGATTAGTTAGAATA
TTAGATAAATTTCTTATTTATTTATT
> BF01042B1B12.f1      816
GTGANNNGNCCTGTTTATTTCTTAAAATGTTTATTTCGAGTGCTTTAATTGTTTCCAAAA
CAATGCATTTCTCCACCCTGAGCCTCTCATCAAGTGCCTCTCAAAGGGTTTCTTGAATAT
TTTTTTTAGTTATATTCTCCTAATTAGATAAATCTTCATATTTAATATTATTTTCGATAT
ATTTTTTATTTATCTATCTTTTATGTTGGCAATAACTGTCTTATCTCTGCTCAAGATAAT
ACACCACTCGCCAAATCAGTTTCTTTATAACACTTGTAAAGTTACTCTGTAGATTTATAA
ATTTTAAGTGCTCGTAATTTGTAAATTTCCCAATAAACTCAAATATGGCTTCAAGTGACC
CAGAAATAAAAGATGGATTTAGTCTGCCGGTTTGGATGAAGACAAAACCATCCAGAGAGT
TTGAACCGTTTGCCTCATCACCACCAGCTCCAGAGGACACATTCTTTTACATCCGCTATC
CGAAATCTGACGTGCTTTTGGGGAAGCCCAAGTTCAACACAGATATATCTAAGGCTCTGA
ACGAGCCCAAGGACTTCGCGCAGTACGTGATCAAGGACCAGGATTGGTCCAAACACACCA
AACCATGCCAAGAAGTGCTTAACGGCATTGCACCCATTAACACCGCTGTGAAGTCTGTGA
ACGTCAAGCCGAAGCCGGCGGGAACGGACGATGGTTTCAAAGGGGAGGGGGCGGCCTGCG
GCAGTTCAGTCGTCAAGGTAGCGCACCAGATGATCTCGTCCCGAGGCTTCACAGTCGCTA
CTCCGGCCGACTCAGCCCCTGAACCGGTACCGCGCC
> BF01042B1B01.f1      816
TGTCCGCGACAGCATTGTTTGGCAACACTTCGGGACTGGGAGGCAGTTCTGGAGGGAATA
AACACTTAGTTGAGTTTCGGGCTGGTAGAATGACTCTTAAAGGACGAATGGTACATCCCG
ACAAGAGGAAGGGTTTATTATATGTGTATCAAGGTGAAGACTCATTGATGCATTTCTGTT
GGAAAGATCGTACAACTGGAGAAGTTGAAGATGACCTATTGATCTTTCCGGATGACTGTG
AATTTGTAAGAGTTAATGAATGTACAACCGGAAGAGTATATGTATTGAAATTTAAATCAT
TTTCAATGAAATATTTCTTTTGGATGCAGGAGCCTAAAACAGACAAGGATGATGAATATT
GTCGCCGTCTCAATGAAGCGTTGAATATCCCACCAACTTCCGGTGGTCGTGGTGGTAGCG
GCGGTGGTGCCCAAGATGGAGACTTACATAACCTTCTTAACAACATGTCACAACAGCAAT
TGATGCAGTTATTTGGTGGTGTTGGTCAGATTGGTGGATTATCATCACTGCTGGGAACTA
TGGGCAACAACAGTAGCAGTGGCAACGCAACTCGTCCATCTGGGAATAGCAGCAATTCCC
GTGGTGGTTCGGCACCTCGGTCTGAGCCCACAACACGTACACCAGCACGAGCTCGTGATG
AACGCACACCTGTTCCCATTGTTGCCCCCACACCCGCTACTGTTCCCGCCCCTACTGCCA
CCCCACCCAACACTGCCACTGGAACTCAACCTCGCAGTGGTCAGATATTTCTATCCGACC
TGCAGCGGTACTTCTCCGGTCTAGGCAACGCACCTC
> BF01042A2H01.f1      759
CACCACGACCACCACCACTACGCCGGCTTCNNNCGCTACCTCCGACCCCTACTTCTCTCA
CTTCGACCCTCGCACCGAACACCAGAGCTACAAGGACGCCCAGCAACGACTCGAGGAGAC
TCACCGTGAGAAGATTACTAAGGTGATGCGTGACTGGTCTGAACTAGAGGACCGATATCA
ACAGATGATGACCTCTGACCCCGCTGCCGCCCAAAGCTTCCGCCAACGCATGACCGCCAG
GTTCCAAGCCAACATTCAGGCCCTCGAAGAGGATGGTGTATCTGAACGTCGCCGTCTGGC
CGCCCTTCATCAGCAACGAGTGTTGGCTCACCTGGCACAAAGACGACGCACCGCCCTCTC
GTGTTACACACGGTCCCTGAAAGACGCTCCTCCCAATGCCCACCGCGTCCAGAAGTGTCT
TCAGCGTTTGGTCCGCGCCCTCGCCGCCGAGAGATCAGGAGCGCTGGCCGCCTGGCGCCG
TGCTGCTTCAGCCGGCCGTGAAGCCGCTGCCGCTGAACGAGCGAGTGCTGTGGACAGACT
GCAGGACGCCGACCGCGCTCTCCAACGGGCGTTAACTTCCCTCCGCCGCCGCCCGCACTT
GTACGCTAGCATCGGAACTGCTATCGAGGACTACGTTCAGTCCATGCAGTCCAAGGACGA
CATGGCCGTCTCCCTGATGTCGATGACTCCTGAGGCTGAGGAGCTTCTTTTAGACCGTAT
CGAAGCCGNNNTCCAGAGAGAGCAGGCGGCTCGGGAACA
> BF01042A2F10.f1      740
ATTNNNTTTTTTTAAATGAATATAATATCCTTTTACTTAAACTATNNNNATCACAACGGT
TCTGAAAGTAAATACTGTGATCGTGGTACAGAGGAGGTCGCTAGCTTTACTCATGTGATG
ATTCGTTTTGGGAAGTTAATTTAAATTGTTTTCTGTCACGTAAAATATTAATCTTCACAT
TTGAACCCTTGAATAACTGAGGCACATTACTAAATCGCTAAACCACACATTTAACAAACA
AGCAAAACTATGTTCTAGCCATTTTTAATTAGAAACACAAACAACCTATATGATATGTCT
GTTTAGTCTTCAACAGCGAAAATTAACTTTGACATTTGATACAAACAAAATATAACACAC
CATTTTTATCATAGAAATAAGACACCTACATACTCCACAGAATATTTAACATTGAAGCTT
CTCAATAGTTTAATAAGTGAAGATCAATGATAGGAAGTCGAGCGTGAGATCTCACAGAGG
TCTAGAACTAAGTAGACCGTAAACGTCCACTGACAACTACCAGTTAAAAATACCAGTGAA
TTTGTTCACAACGTTTGCAATACATAATAGCTTGTGAATCTTATGACACAAAATAAAAAG
ACATATTAAAATATTAAATTGCTATAAGTCTATATATCGGTTAAGTAGAAAATTATGAAG
GTCATATATTGTATTTATTGTAAGAACTACGTTGATATTTACTCCGTATGAAGTAGACAG
CGGATTTAATATCGGTTTGC
> BF01042A2F08.f1      765
TTAAGGAAAACGTGAAAATGCACAAACCANNNNNNGTGGGCGTGCCAGTTAGCCCTGGTG
GTGAAGAGATGCTGGCTGCCTCCGCTGCTATGGACGAGCGAGATGATGATCTCCTTGACG
ATGAAGACACCCTCACTGACGACGATGACGACACTCTCAACCTCAGCGACGACGATGACG
ACGATGACGCTGATGACGATATGGATGAAGATGAAGACGCTGATCTTACCCGCGATGATG
ACGCCGAAGACGACGATTACACGGACGGTGATGACTCCGGCTGGCCGCGACCTGACTCCT
CCGCCGCGCCGTCTACCACCACGCCTACCACCACCACCACGACCACCACCACTACGCCGG
CTTCCACCGCTACCTCCGACCCCTACTTCTCTCACTTCGACCCTCGCACCGAACACCAGA
GCTACAAGGACGCCCAGCAACGACTCGAGGAGACTCACCGTGAGAAGATTACTAAGGTGA
TGCGTGACTGGTCTGAACTAGAGGACCGATATCAACAGATGATGACCTCTGACCCCGCTG
CCGCCCAAAGCTTCCGCCAACGCATGACCGCCAGGTTCCAAGCCAACATTCAGGCCCTCG
AAGAGGATGGTGTATCTGAACGTCGCCGTCTGGCCGCCCTTCATCAGCAACGAGTGTTGG
CTCACCTGGCACAAAGACGCCGCACCGCCCTCTCGTGTTACACACGGTCCCTGAAAGACG
CTCCTCCCAATGCCCACCGCGTCCAGAAGTGTCTTCAGCGTTTGG
> BF01042A2F01.f1      803
AATAGGTTAATAGCTAATGTATTTTGNNNNNTAAAATGAATATTCACAATTTATTCCGTT
TTTTAAACCGACCCTTAGTTATAAGTAGCATCTGTAAAAGACATAAAGGCTATAAAGTTG
TGCAACGTCCGGATCCAAAAACATTAAAAATGCCTAACTTAGCCGAAGCACCTAGTATAA
TGGATATATTAAAAGAAAAAATACGCTTAAATGGTCCTATTACAGTAGCAGAATATATGC
ACATTGTAATCACAAACCCAACAGAAGGATATTATATGAAAAAAGATGTTATTGGACAAA
CGGGAGATTTCGTTACTTCACCAGAAATAAGTCAATTGTTTGGAGAGATATTAGCTGTCT
GGTTTTTCGCTGAAACACAGAAGATGGGTTCCGGAAAACCACTTCAAATTGTTGAACTTG
GCCCTGGAAATGGGACATTATTAATAGATTTTTTGAGGGTCCTAAACCGTTATGGATATA
GATCCTCAGATTTGAGTTTACACTTAGTAGAAATATCTTCAACTATGCTACAGATGCAGG
CGAATAGGTTGTGTGTTTCTCATAGAGACAGTGGCATTGATATGCCTTATAACCATGAGG
GTGAAACTGCTGGTGGCATTAAAATTTATTGGTATAATGATTTAAAGAAGGTTCCAAACA
ATTTCTCATGGTATATAGCTCATGAATTTTTTGATGTTCTGCCAATTCATAAATTTGAAC
ATACAGAAAAGGGCTGGAGAGAAATTCTTATTGATATAGATGAAGCAGGAAAATTGCAAT
ATAGAATATCTGCTAATGAAACA
> BF01042A2D06.f1      706
CTACTTCTCTCACTTCGACCCTCGCACCGAACACCAGAGCTACAAGGACGCCCAGCAACG
ACTCGAGGAGACTCACCGCGAGAAGATTACTAAGGTGATGCGTGACTGGTCTGAACTAGA
GGACCGATATCAACAGATGATGACCTCTGACCCCGCTGCCGCCCAAAGCTTCCGCCAACG
CATGACCGCCAGGTTCCAAGCCAACATTCAGGCCCTCGAAGAGGATGGTGTATCTGAACG
TCGCCGTCTGGCCGCCCTTCATCAGCAACGAGTGTTGGCTCACCTGGCACAAAGACGACG
CACCGCCCTCTCGTGTTACACACGGTCCCTGAAAGACGCTCCTCCCAATGCCCACCGCGT
CCAGAAGTGTCTTCAGCGTTTGGTCCGCGCCCTCGCCGCCGAGAGATCAGGAGCGCTGGC
CGCCTGGCGCCGTGCTGCTTCAGCCGGCCGTGAAGCCGCTGCCGCTGAACGAGCGAGTGC
TGTGGACAGACTGCAGGACGCCGACCGCGCTCTCCAACGGGCGTTAACTTCCCTCCGCCG
CCGCCCGCACTTGTACGCTAGCATCGGAACAGCTATCGAGGACTACGTTCAGTCCATGCA
GTCCAAGGACGACATGGCCGTCTCCCTGATGTCGATGACTCCTGAGGCTGAGGAGCTTCT
TCTAGACCGTATCGAAGCCGAGGTCCAGNNAGAGCAGGCGGCTCGG
> BF01042A2C07.f1      781
CTATAGAAATGTACCGAGTCTACAAGGTGGAATCGATCGGTGACGCGTACATGGTGGTGG
GCGGGCTGCCGATCCGCTCCAGCGACCACGCAGAGAGCGTGGCGACCATGGCGTTACATT
TATTACACTTGGCGGGACAATTTCGAATTCGACATCTGCCAGCGTCTCCTCTACATCTCC
GGATAGGGCTCCACACGGGCGCTTGTTGTGCGGGAGTGGTGGGACTCACTATGCCACGGT
ATTGTTTGTTTGGTGACACGGTCAACACGGCTTCCCGCATGGAATCCACAGGAGCGGCTT
GGCGAATCCAGATCTCGTCGGCGACGGCAGAGAAACTCGCAGCGGCCGGCGGCTACAGGC
TTCGCTCCCGAGGACTCACGCAGATTAAAGGCAAAGGCGTCATGCACACCTTCTGGTTAC
TCGGAAAAGAAGGCTTTGAAAAAACTCTGCCGACGCCACCGCCGTTGAAATCGGAAGAAG
TTCTCTTTGAAGCAGAGAGCGAGAACGACTGTGACACTAACGAGGCGCCACCAAGCGAGG
GACATAACACTAGCCTCACACAATCCGTGGAACGACAACGTTCCGATCCATCTCCGACAG
TCGACAGATTTTCATGGCGAAGGTCTGGTGCAGTCTCCGCGGAGAGCAGCCCGCCAGGAC
CGACCTCATTGCGAAATCGATACTTACGTTCATCCGTGTCCACTGTGGCAGGCTTGGTCG
ATACACCGCGCCTATCGGATCGGTGGACTACATCNNNATCGCGCGTGCTGCGGCGTCAGT
G
> BF01042A1H12.f1      718
GACAGTTGGTTTACGAAAAGTTTCTTGTGATATATCCACTATTTTAAAACAAAACAAAAA
TAATTATGGCTGGATACTCAGAAGATCAACTTGCAGAGTTCCAAGAAGCTTTCCAGCTTT
TTGACTCCCGTGGTGATGGTAAGATTCATGTGGCACAGATTGGTGACGCTCTGCGTGCCC
TGGGACAGAACCCCACCGAGTCAGATGTGAAGAAGTGCACCCTCCACCTTAAACAGGATG
AAAGAATATCATTTGAAGTCTTCCTTCCCATTTATCAAGCCATCTCTAAGGCCCGCAGTG
GTGACACAGCCAATGATTTCATCGAAGGTCTACGCCACTTTGACAAGGATGGGAATGGAT
TCATCTCCTCGGCTGAGCTGAGACACCTTCTATCAACACTCGGGGAAAAGCTGAGTGATG
ATGAAGTGGAACAGCTTTTGCAGGGCCAGGAGGATTCTCAGGGAAACATTAATTATGAAA
ACTTTGTACACCTCATCATGCAGGGATAAACAGCTGGCCGCTGAACACGCTCAGTCAGAA
ATATATTATTTTATCATAGCATTTAATAAAGATTGTGTGCGTCTGTTTAACTCTATATAA
TCCTTAACTGAAGCATTTAACCATTTCCGTTATTGATATGGAAACGTTCACAAAGAGGCG
CCGCGTCCACTCCATTGTATTAGCAGACGGACCTGAGCGAGACTCTTCTAGATATGAC
> BF01042A1E03.f1      753
AATGGCTGTGGGCGTGCCAGTTAGCCCTGGTGGTGAAGAGATGCTGGCTGCCTCCGCTGC
TATGGACGAGCGAGATGATGATCTCCTTGACGATGAAGACACCCTCACTGACGACGATGA
CGACACCCTCAACCTCAGCGACGACGATGACGACGATGACGCTGATGACGATATGGATGA
AGATGAAGACGCTGATCTTACCCGCGATGATGACGCCGAAGACGACGATTACACGGACGG
TGATGACTCCGGCTGGCCACGACCTGACTCCTCCGCCGCGCCGTCTACCACCACACCTAC
CACCACCACCACGACCACCACCACTACGCCGGCTTCCACCGCTACCTCCGACCCCTACTT
CTCTCACTTCGACCCTCGCACCGAACACCAGAGCTACAAGGACGCCCAGCAACGACTCGA
GGAGACTCACCGCGAGAAGATTACTAAGGTGATGCGTGACTGGTCTGAACTAGAGGACCG
ATATCAACAGATGATGACCTCTGACCCCGCTGCCGCCCAAAGCTTCCGCCAACGCATGAC
CGCCAGGTTCCAAGCCAACATTCAGGCTCTCGAAGAGGATGGTGTATCTGAACGTCGCCG
TCTGGCCGCCCTTCATCAGCAACGAGTGTTGGCTCACCTGGCACAAAGACGACGCACCGC
CCTCTCGTGTTACACACGGTCCCTGAAAGACGCTCCTCCTAATGCCCACCGCGTCCAGAA
GTGTCTTCAGCGTTTGGTCCGCGCCCTCGCCGC
> BF01042A1B10.f1      727
ATTTNNNNNTAACATTATAATAATGCAAGCAAAAAAACGTTATTGTTTTTTGTTACTTTC
GTGTTTATTTTTAATATATTGTTATTTTAATGGTTTCAATTTACTTGGTGAGAAAAAACA
ACGCGCTCGTCACGATCTGTTGCCGTCTTTTGCGACTTTAGATGAATTAACAGAATCTCC
ATCAGGCCAGAAAAGATTACCACGAGCAACGACAAAATCATGTCGAATGCAAACATGTTT
TGATTTTTCAAATTGTGGAAGCGATCCTAAGGTATACGTTTATCCTACTGACGGTCCTGT
AAGTGCTACATATCGTAAAGTATTGTCTGTCGTTCGGGAGTCTAGATATGCCACACATGA
TCCTGCTGAGGCATGTTTGTTTATACCTGCTGTTGATACGTTGGACGCTGATCCATTATC
TCCTGAACATATACCAGACGTAGCATCAAGATTGTCACGACTACCATATTGGAAAAATGG
AAGAAACCATCTCCTATTTAATTTATATGCTGGCACATGGCCTGACTATGCAGAAGGAGC
ATTGGGTTTTGATCCAGGAGATGCTATATTAGCTAGAGCCAGTGCTTCAGAAACAATATT
CCGTGATGGATTTGATATCTCATTACCTCTATTTCATAAAGAACACCCAGAAAGAGGTGG
TGTTCCACCTTCAGCTACAGGAAACCCATTTCCAGCACCTCGTAAACATTTGTTAGCATT
TAAAGGC
> BF01042A1A10.f1      811
CCTCNNNNNGCCGTGGTCGAGGTGGCCGCCAACTACACCAAGAAGAAACACGTCTTCCGT
CTCAGACTGAGCAGCGGCGCGGAGTTCCTGCTGCAGGCTCACGACGAGGCGGACATGTCG
TCGTGGTTGGAGGCGCTCCGGGCCCGCGCCGCCGCCCCCGCGCCCCGCTCACACACGCTG
CCCGCACACACCGCGCACGAACCCAAGAGGAGGTCGTTCTTCACCCTCAAGAAGAACTAA
GAGATGAAGGAGAGCCGCAGCCGCCCGTATCGCCCGCATCACGTTTCTCATTACGCCCCG
AGCACACGCCTCGCTCCGTGCTCCGTGCCCGTGCCCGCGCCCGCGCCGGTTCCCGGACGC
CGCATATTTCTCACGACGCTTGCTATAGCAAGCTTTGCTAATGAAGAAATTGTGTAGAGC
GGCCTTCTGACGACTGTAGCACTTTTGTTATTATTTTGTTGCGTACAAAAATTATTTAAG
ACTGTTCGATATTTGAGTGTTTGATCGTTTGCCTTGGTCTGATATTTATTGATCGGTCCC
CGCGCCGACCCAACTCATCCCATCGTGTTCGTTGTATCTTTAAAACGATTATTGAAGACA
TATTATTATTGAGATGAAAATAAAATTAATAAATTGCGACGCTATTTATGAATAGACGAC
TTCTAGTGTTTAACTCAGATGACATATATTATATATATATATATAACTTATAAATCATAG
TGTACATTCAGTTGATCTAGACATGTATGACGTTTTATTATCAGACATTAAAAAAAAACC
TATTCTTTAAACGTTCTATAGAGTATCGACG
> BF01042A1A05.f1      680
GACCCCTACTTCTCTCACTTCGACCCTCGCACCGAANNNCAGAGCTACAAGGACGCCCAG
CAACGACTCGAGGAGACTCACCGCGAGAAGATTACTAAGGTGATGCGTGACTGGTCTGAA
CTAGAGGACCGATATCAACAGATGATGACCTCTGACCCCGCTGCCGCCCAAAGCTTCCGC
CAACGAATGACCGCCAGGTTCCAAGCCAACATTCAGGCCCTCGAAGAGGATGGTGTATCT
GAACGTCGCCGTCTGGCCGCCCTTCATCAGCAACGAGTGTTGGCTCACCTGGCACAAAGA
CGCCGCACCGCCCTCTCGTGTTACACACGGTCCCTGAAAGACGCTCCTCCCAATGCCCAC
CGAGTCCAGAAGTGTCTTCAGCGTTTGGTCCGCGCCCTCGCCGCCGAGAGATCAGGAGCG
CTGGCCGCCTGGCGCCGTGCTGCTTCAGCCGGCCGTGAAGCCGCTGCCGCTGAACGAGCG
AGTGCTGTGGACAGACTGCAGGACGCCGACCGCGCTCTCCAACGGGCGTTAACTTCCCTC
CGCCGCCGCCCGCACTTGTACGCTAGCATCGGAACAGCTATCGAGGACTACGTTCAGTCT
ATGCAGTCCAAGGACGACATGGCCGTCTCCCTGATGTCGATGACTCCTGAGGCTGAGGAG
CTTCTTCTAGACCGTATCGA
> BF01041B2H02.f1      778
GGCTCNNNNNGAGGATGGTGTATCTGAACGTCGCCGTCTGGCCGCCCTTCATCAGCAACG
AGTGTTGGCTCACCTGGCACAAAGACGCCGCACCGCCCTCTCGTGTTACACACGGTCCCT
GAAAGACGCTCCTCCCAATGCCCACCGTGTCCAGAAGTGTCTTCAGCGTTTGGTCCGCGC
CCTCGCCGCCGAGAGATCAGGAGCGCTGGCCGCCTGGCGCCGTGCTGCTTCAGCCGGCCG
TGAAGCCGCTGCCGCTGAACGAGCGAGTGCTGTGGACAGACTGCAGGACGCCGACCGCGC
TCTCCAACGGGCGTTAACGTCCCTCCGCCGCCGCCCGCACTTGTACGCTAGCATCGGAAC
AGCTATCGAGGACTACGTTCAGTCCATGCAGTCCAAGGACGACATGGCCGTCTCCCTGAT
GTCGATGACTCCTGAGGCTGAGGAGCTTCTTCTAGACCGTATCGAAGCCGAAGTCCAGAG
AGAGCAGGCGGCTCGGGAACAACTCAACGCCAAGAGAGACCAGAGGACCAGGCAGAGGCA
GGACATTGAAAACGAACGCGTCAGGACTTCCAACGGTGTGAAAGAGAGCGAAGAGGCTGA
TGATGAAGCCAGTGAAGTCAGCGACACCGAGGACACCACCACCGTTTCTACGACGCAGAG
CTCCCCCTCCCCCTCTCCCTCTCCCTCACCGCCGGCTACGCCCACCGTCCGTGACGTCAC
CACCAGATCAGCCTTCACCCANNNNNNCACAACCACGGAGATCATGACCAGTACGATG
> BF01041B2F07.f1      800
TACACTAGAGCGGTCGCGCACTCCGTCCGACNNNCCGTACAGAGTCAATCCACACCACAC
TCGTAGGTCGTATCGGTGGCTCGGTCTGTAGGCGAGGGTGTAGGGGGTAGCGGGCGTCAC
GGGTTGTGTTGCTTGCAGCTGCGCGTGGTGCGCGCGTTCAAGTCGACGCTGGAAGACTTG
GAGGAACGTCTATCGGCTCACTCGGCAGCCGGCCTCCGCTCCCGGCTGCGAGCCCCCCTC
CAGGACATCGCGTACATCGACGACGACGCCGCGCCGGCGCCACGCACCGAGACCACCATA
TTCTAACGCACACCCACACCGACGAACGAACACACCACTCCCCTTACGCTTTTGTTTGTT
TTGCGACGCGCCCGTACTTAACGTTACAACGTCGCCCGAAGCCTCCGTCGCGGCCTCGCG
TAACATATAGCATGCGTGCTCCGAACGCATCCTTCATAGCGGCTAAGGTTTTATTAAGTG
TTAAAATGTTTTATTAGATCTAGGTAGTCGATAGCAATAAAACTATATATAGATAGGCCC
GACGTTAGGCTCCTAGACCGATTTGTGCCTGTTACCGCGCCAGAGCGCATCTCTACGATT
TCGATTGAATTTGAAAACCTGTTGAATTTCTTAATGTTAAAGTTGCAATAGTTCGGCGTA
TGTTGTAGTATGTAATGATATCGTTATTTGAACCGGGGTCCGTGTCGACTCTCGATCGGC
TCTCCAGCACTGCAACCCGACCTACCAACGTACGATATGTAAATAGGTTTGTAATTTTTC
GAACGTATTTGTATGTATAT
> BF01041B2C01.f1      738
TTTAAAATACAGAAACTAGTGCTTTAGTTATAAAGCTAGGAATTCAAAGTATCCTATATT
TAATGAACAGTTGATATGTTACTATCCCTGAATTTAAAATTTATATTATATTATAACACG
ACTACCATACCTACACTCAACATTGTGATTTTTATTAAAATGGATAGATTTGAATACATA
GAAGCTAGACTATTTGAAGGAGAAACGTATCTCAAACGAGATAAAAATGTGAAAATCTAT
GATGGTGAAGATAAGACCCAATTTGTAGATGGAGAAATTATTCTAACAACTCACAGAATA
CTGTGGGGTAAACCTGGTGATATACCCAAGGGGCTTGTTTGTTTATCACTCCACCTATAT
TATATATTCTGTGTAGAAGAGGAGAGCGGAGGTGTTTTTGGTCTTGGAGGTCCAAAAACG
AATCATATTGCACCTTGGTCCAGCACTTCCAGGTAAAAGACCAGGACCGGCTGTAGTGAG
CCCATTTCACTTCATAAAATTTTCATTTAAAGATGGAATTGATTCTGTGTTTTATAAGGC
ATTAAACGATGCCGTCGCTGCGAAAGCTTGGCAGATAGAGACACCTAATAATTCTAATTT
AAGTTCACCTACAAGTGTTACGCCTAAGACTTCAACATCACCTATAAATTCTAAAATTCG
TTCTGGTATTGTTGGTATCGAGAGGAGTATTGAAGAGCAACACAAAGCTACAGATCAAAG
TATCAGTATAGCTTTTCA
> BF01041B2B09.f1      823
CGATGCTTCGGTTTCTTTGCAAGCAACCAAAACGTCTCGATTATGTAGTTTTTAAACAAT
AAAAACCGCGTAGTGTTTCCGACTAAAACTAGTTTCATTTGAATGAATAAAACTCGCGAA
AAACTAACTTTGTGTCTAGAAATATTAATGTTGAAATTAGCGTTTAGATAAATGACGTTT
TCATAGTGTAGTCTAAGAAAAACTGTTACGGTTCTATTTTAGCTCTTTCACTTGACTTTG
ATACACTTTTGCTACTTATTCAGGGGCTCAATAAAAAAAAATCTATATACTTCTTCGAAC
CGATCTAATTTCTTTACTGTGACAGTCCGAAACGTCGACTTCACTATGAGCTAAAATACC
GCTATCTAAATCTCACTTGACATAATTCCACTACGTACTTTTTGTAAGCTGTGTACTTAA
ATATCTTGCCTTAGTATTCAACTATATTTGAAGTGTTTTTTAGGATTGTTTTGAATTATA
AATATATGTCCAATAACACACCTTGGTCTCAGAGTGGCTGTTTATATTTAGACTATGTTT
ATATCTCGATAGTTATGATTATTTTTAACATTTAGTTGTTATCTTTGTGGCATGTAATGC
TAGGTTCATTGTATTTGAAATTATGGTCTAACTAATTTTAAGTTAGCGTTAGTTTTAGTT
ATTTAGCAATCGTATTCTTTCCGTATTTATTGATGTAATGAATTGTGTAACCTTATAGTA
TTTATCGATCTCAATGTTAGACTTATAAAAGGACACTTCTCACAATAATTATTTGTATTA
CAATACTAGCTGTTATACTGATACTGATACGTTCCAATATATC
> BF01041B2B08.f1      749
ACAATTTTAGATTTTATCTAGTTTTAACCCGTCTTTATTCAAATAATCCGTATTTAAAAG
TGATATATTGTGAGCTGTGTAGTGTTTAAAAAGCCTGTGATATTTTTGTGTACAATTATT
TTTTGTTTACGTTTCTTATATCTTGACGTTATTAGTTGACCGATTTTGACGTCGAACGGA
CAACTAGATATCAAAATGGGTACAAGAGAGGACGAGTACGATTATTTATTCAAAGTTGTT
TTGATTGGGGACTCTGGTGTGGGAAAAAGTAGTCTTCTCTCCCGTTTCACTAGAAATGAA
TTTAACCTAGAATCGAAATCTACGATAGGGGTGGAGTTTGCAACAAGGAGTATAGAGGTC
GACGGCAAAACCATCAAAGCCCAGATATGGGATACAGCCGGCCAGGAACGGTACAGGGCG
ATAACGTCCGCGTACTACCGCGGGGCCGTGGGCGCGCTGCTCGTTTACGACATCGCCAAA
CACCTGTCCTACGAGAACGTGGAGCGGTGGCTGCGCGAGCTGAGGGACCACGCCGACCAG
AACATACTCATCATGCTGGTCGGCAACAAGAGCGACCTCAGGCATCTCAGATCTATCCCC
ACGGAGGAGGCGAAGGCATTCGCGGAAAGAAACGGTCTCAGTTTCATCGAGACCTCCGCT
CTCGACTCCACCAACGTCGAGCCGGCCTTCCAGAACATACTCACTGAGATCTACAGGATC
GTGTCCCAGAAGCAGATGCGTGACCCGCC
> BF01041B1H11.f1      414
CCCAAAGCTTCCGCCAACGCATGACCGCCAGGTTCCAAGCCAACATTCAGGCTCTCGAAG
AGGATGGTGTATCTGAACGTCGCCGTCTGGCCGCCCTTCATCAGCAACGAGTGTTGGCTC
ACCTGGCACAAAGACGACGCACCGCCCTCTCGTGTTACACACGGTCCCTGAAAGACGCTC
CTCCCAATACCCACCGCGTCCAGAAGTGTCTTCAGCGTTTGGTCCGCGCCCTCGCCGCCG
AGAGATCAGGAGCGCTGGCCGCCTGGCGCCGTGCTGCTTCAGCCGGCCGTGAAGCCGCTG
CCGCTGAACGAGCGAGTGCTGTGGACAGACTGCAGGACGCCGACCGCGCTCTCCACGGGC
GTTAACGTCCCTCCGCCGCCGCCCGCACTTGTACGCTAGCATCGGAACTGCTAT
> BF01041B1A01.f1      827
CGAGTATGTACAAGTACGCTCTCATAGTGACGGCGCTGTTCGGTCTTACCGTCTGCGAGG
AGAGACCTCATAAGACCCAGTATGTTGACCCTTTCGCGATGATCGATCGGCATCTCACGC
ATTCCCTCGCCTACCATTACCTGTGGCCGTGGAGTCAACTCATCAGAGCCGCGGCGGCTC
TGGACGTAGAGGAGAGTTTGGAAGACCCACAGATTATCTCTGACTCGGAAAAATATCAAG
TCAATCTCAGTGTCCGGAGATTTAAGCCGGAGGAATTAAAAATTAAAGTCAAGAATCGAT
ACATCATAGTCGAAGGAAAACACAAAGAACAAGATAATGATAAAAAAATCATGGCAAATC
ACTTTGTGCAACGATTCGTGCTACCACCAGGAACAAAACAAGAAGAAGTTACAGCTGTCT
TGAACGAAAAAAATATTTTAACGATCTCGGCTCCCAAACATGAAATACCACCTCCACCTC
CAGAGAGAGAAGTTCCCATTGAAGTTCTGTCGAAGACGGAAGAGACAGAAGGTCAGACGG
AAAAAAATAAACTCGAAAAACAAACGCCGTCTCCCGTCATAGAGACGTCGGCGACGCCTG
AAGAACAAGTCGACCCAGAGGCGACGACACATATCGGAAAAATAAGAAAGAAGGAATTGA
AAACAACGACAAAAGCGACCAAATATAACGAAGCCACGAAAAGTATCGAAAGCAACGGAT
TGGATTATGGTGTCGTTGAAGGTGACGAGTGAACGATTACTGTAAGACAACGAGAAAAGA
CTGATGCGGGCTTTAGAGTGAGCGCTGACCCCGCCAGCTCTCTAGTA
> BF01041A2C09.f1      778
TTTTTTTTTTTATGTTTCCACATCAAATTTATAACAAACAATCTACTTACATAAATAAAA
AAAAAATATTAAAAAAGTGTAACATCCCACTCCCCGTACAGTGGGAGTCGTCGCTGCCAA
GTTTAGTGGGCCCGAGAGCTACGGCCATACACCGATTGTAATCAAACAACTGGATAATAT
TTTTAATAACAAATACACTTTATTAGGCGACGTCGTGACAAGTGCCACAGTGTATATAGT
ATAGGCCATTAGTAATAAATACGATTTTCATATACATAGTTTACAAGTTATTATTTCATA
AACATAGCGATTTCAGTAAATTCGTGTTTAAAACTAGTATCGAGATATTATATTTTATTA
ATTTTATTTAGACAGAGCCACGAAGAGGATGCAAACACTAAACGCTTCTGTTAAAAAATC
GAAACGAGATCGATACGAAGACAACGATCACATCACAAAAGATTTTTATTAAAAACGACA
TCAAACAAAACGATCACTGATCAGTCGCGTCGCGTCTCCCGCAACTACCTACCTTCATTC
TACCAAGTTTCATATTGACTATTTGATAAAATGTATTAGTAATATTTGTTCTGTAAATCA
AAGAACGTTGGACCTGCGAGTATGATATGTCAGTAACAGAAGAATAGGTTTCAAGTCTTT
GCAGTCTTCTTCTTGATCCATGACCTGCTCGTGCGAGCGAGTAGCGTTCTGTCACACTAC
AAGGGAACGATAACATTCAGTCTTCTCGTTGCGCTCAGCTCGGTTCACACACCGCACC
> BF01041A2C01.f1      720
GATCAAGTTACATGGAAAACCAGAGTGATCGCGACTGAAATAAGTACATAAACGATACTA
AAAAGTGCGACGCGTTTTGCTTAACAGGTGTATCGTGTTAATTTACCAGAATGAATACCG
AAAAGCTGAAAAAACTGCAGTCGCAAGTCCGTATAGGCGGCAAGGGGACCCCAAGGCGCA
AGAAGAAGGTCGTCCACGCTACTGCAGCTACAGATGACAAGAAATTACAGTCATCCCTCA
AGAAACTATCAGTTAACACTATCCCTGGCATCGAAGAGGTGAATATGATCAAGGAAGACA
ACACAGTAATACATTTTAACAACCCAAAAGCGCAAGCATCGCTTGCAGCTAACACTTTCG
CTATCACCGGTCACGGGGAGAACAAACAGGTCGCTGAGATGCTTCCCGGTATCCTGAGCC
AGCTCGGATCCGATGATATCAATCGGCTAAAGAAGATGGTATCCAATGTGTCTCCTCCAA
AACCGATAGACGAGGATGATGAGGTACCTAACCTAGTTGGTGACTTCGACGAGGCGTCAA
AACAAGAGGCGAAGGAAGTTGTAGCTGAGGAGAAGGAAAAGGAAAAGGAAAAAGAAAAAG
AGGAGAAACAACCCGAACCAGAAACCAAAGCCGCGGATAAGAAAAGCGATTAAATAATCC
TCTATAGATTTATATTAACGCTCACTAAGTGCTAGGAGTTTCCAAGGGCATGTGTGTCTC
> BF01041A2B04.f1      806
CGAAGNCNNNNACTTATCTGCTGAAATCAATCTAACTGCGTAAAGATGGGCAAGGAAAAG
ACGCACATCAACATCGTTGTGATCGGTCACGTGGACTCCGGCAAGTCCACTACTACCGGC
CATCTGATTTACAAGTGTGGTGGTATCGATAAGCGTACTATCGAGAAGTTTGAGAAGGAG
GCGCAGGAGATGGGCAAGGGCTCGTTCAAGTACGCCTGGGTGCTGGACAAGCTAAAGGCG
GAGCGCGAACGTGGTATCACCATTGATATCGCCCTGTGGAAGTTCGAGACTGCCAAGTAC
TACGTTACCATCATCGACGCCCCTGGCCATAGAGACTTCATCAAGAACATGATCACTGGA
ACCTCGCAGGCGGACTGCGCCGTGCTGATAGTTGCGGCTGGTACGGGTGAGTTCGAGGCC
GGCATCAGTAAGAACGGTCAGACCCGCGAGCACGCGCTGTTAGCTTTTACCCTGGGGGTG
AAGCAACTGATCGTGGGCGTCAACAAGATGGACTCCACCGAGCCGCCGTACCATGAGGCG
AGATACGAGGAGATCAAGAAGGAAGTGTCCTCTTACATCAAGAAGATCGGGTACAACCCG
GCGACCGTGGCGTTCGTGCCCATCTCGGGCTGGCACGGAGACAACATGTTGGAGCCTTCG
GACAAGATGCCCTGGTTCAAGGGGTGGACCATTGACCGCAAGGACGGGAAAGTGGAGGGC
AAGTGCCTCATTGAGGCCCTGGACGCTATCCAGCCTCCGTCTCGTCCCACCGAGAAGCCG
CTGCGTCTTCCTCTGCAGGACGTGTA
> BF01041A1H10.f1      845
GTTNNNNTTTGAGTGTTTGATCGTTTGCCTTGGTCTGATATTTATTGATCGGTCCCCGCG
CCGACCCAACTCATCCCATCGTGTTCGTTGTATCTTTAAAACGATTATTGAAGACATATT
ATTATTGAGATGAAAATAAAATTAATAAATTGCGACGCTATTTATGAATAGACGACTTCT
AGTGTTTAACTCAGATGACATATATTATATATATATATATAACTTATAAATCATAGTGTA
CATTCAGTTGGTCTAGACATGTATGACGTTTTATTATCAGACATTTAAAAAAAACCTATT
CTTTAAACGTTCTATAGAGTATCGACGACCAAGTTAATGAACGGAAATTGAAAATTATAT
CGATGTAACCGCATTTACATAACGTAGATAACTCGACCAGTGATTGATGCATCGTGAAAC
GTCGACTCCAGCTGTGGCAGTGTCTGTGTGGAACTCGGCACCGAGTTCGTTAGGTGTAAC
TTATTGAAATGCTCTTAACAGACTCCGACGTCGCTGTCGGCCATGACCGCTTATCATTAA
TGGTTCACACTGAATGTCATTCTACGTTCGTTACGCTGAGCGCCGACAGCGACCTCCGAG
TACATAATATCCTTATGATAAAATTAATTCAAGATGTAAGTATGCTTTACGCCTCATATC
GTGCTTTTAAGGGATGTAACGTCTATTGGTATATGTAATGTTTTTATTTTTTATTTTAAT
GATTATTTTACTGCCAACGTTTCACAAATTGTTATTTTAATACGTACGACTATATCCGAC
GACACCATTAGATTTTATTGATCACATTTTATTTGTGTTATTACATAGTATTTCATTGTA
TAGCT
> BF01041A1G12.f1      789
TTTTAAAATACAGAAACTACTGCTTTAGTTATAAAGCTAGGAATTCAAAGTATCCTATAT
TTAATGAACAGTTGATATGTTACTATCCCTGAATTTAAAATTTATATTAGATTTATAACA
CGACTACCATACCTACACTCAACATTGTGATTTTTATTAAAATGGATAGATTTGAATACA
TAGAAGCTAGACTATTTGAAGGAGAAACTTATCTCAAACGAGATAAAAATGTGAAAATCT
ATGATGGTGAAGATAAGACCCAATTTGTAGATGGAGAAATTATTCTAACAACTCACAGAA
TACTGTGGGGTAAACCTGGTGATATACCCAAGGGGCTTGTTTGTTTATCACTCCACCTAT
ATTATATATTCTGTGTAGAAGAGGAGAGCGGAGGTGTTTTTGGTCTTGGAGGTCCAAAAC
GAATCATATTGCACCTTGGTCCAGCACTTCCAGGTAAAAGACCAGGACCGGCTGTAGTGA
GCCCATTTCACTTCATAAAATTTTCATTTAAAGATGGAATTGATTCTGTGTTTTATAAGG
CATTAAACGATGCCGTCGCTGCGAAAGCTTGGCAGATAGAGACACCTAATAATTCTAATT
TAACCTCACCTACAAGTGTTACGCCTAAGACTTCAACATCACCTATAAATTCTAAAATTC
GTTCTGGTATTGTTGGTATCGAGAGGAGTATTGAAGAGCAACACAAAGCTACAGATCAAA
GTATCAGTATAGCTTTTCAGGATTTAACTAAACTCATGGAGAAAGCTAAAGAAATGGTCA
CAATATCTA
> BF01041A1G10.f1      785
GCGANNTNNCGACGACGTGAAGGACAGGGCCAGGGAGATCCTCTGTGGCTGCGGCGGCGG
CTCCGTGGGGTCGTACTCGGCGTCTCAGGGTATTGAGCACATCAGGCGACACGTTGCGGA
GTACATCGCCAAGAGAGACGGCCACCCCGCCCGCTGGCAGGACATCTGCCTCTCTGCCGG
CGCCTCCACCGCCATCAAGAACTGTCTGCAGCTGTTCTGTAAGGAAATCGACGGCAAGAA
GAGCGGTGTAATGATCCCCATCCCTCAGTATCCTCTGTACTCGGCGTCGCTGGCGGAGTA
CGGCCTGGAGCAGGTCGGCTACTACCTGGACGAGGAGTGCGATTGGGGTCTCAGCACACA
GGAGCTGGAGAGGAGCTTGCAGGAGGCGCAGCAGACCTGCAACGTGCGGGCGCTCGTGGT
CATCAACCCCGGGAACCCCACGGGACAGGTGTTGACGCGAGAGAACATCGAGCAGGTGAT
AAAGTTCGCGCACAAACACAAGCTGTTCATCTTCGCCGACGAGGTGTACCAGGACAACGT
GTACGCCGAAGGTAGCGCCTTCCACTCCTTCAAGAAGGTGCTGGTGGAGCTGGGCGCGGA
GTACAGCTCGCAGGAGCTGGCGTCGTTCATGACCATCAGCAAGGGCTACATGGGCGAGTG
CGGTCTCCGCGGCGGCTGGGTGGAGTTGGTGAACATGCTGCCGGAGGTGCAGGCCCAGCT
ATACAAGTGCATGTCAGCCATGCTGTGCCCGTCCGTGCTGGGCCAGGCCGTGGTGGACTG
CGTCG
> BF01041A1G09.f1      762
CAGGAGTTCAGGATGGATTGCAACAAGTGTCTCTGTGATAACGAGGGGCAGAACTTCTCG
TGCACTCGTATTGATTGCGCCGCACTGAACAGCAACGGCAACGGAGGCACCAGGGTTAGG
AGGGAGGTGTCGACACGCGAGGAGTCGGGTTGTACTCCGGGTAGCGTGTTCACGCAGGAC
TGCAACACGTGCCGCTGCACCGAGGACGGCGGACACGCCACTTGCACCCTCAAACAATGC
GTCAAACACGATACAGGATATGAACTGAACCAGCCGGAATCGGATCCTAACTTCCGTTGC
AACCCGGGCGAGCAGTTCAAGAGGGACTGCAACGACTGCACTTGCAGCGCTAACGGCCGA
GGCGTGTTCTGTACACTTCGCATCTGTGACTTTGAGATATAAATGTTAATATCGTGCGAT
GTAATCTATCAAACCCGTTTTATTCTGACACATCTGGATTGTCCTTCGACCTTTGTTACT
GGCGATACTGGATTAATTGGAATTAATGTTTTTTTTTGTACAAAAATATTCGCGTTTGAA
TTCTGTCCATTGCGTTTCATTGAAATATGTTTTATGTACAATATTATCGTATTGGATTAC
ATCGTGTGATGCTGAAGTCGGTTACAGACGGTTTTTTGTAATCCATGGGCCATGGACATA
AAAGTATTTATAATTCCTTCACTTAATTTTGGAAATCATTAGTTTTTTTTTAATGAGATT
AAGATNATGCTTTGTTTCTTATAATGTCTAATTTTTAAGTTA
> BF01041A1G03.f1      788
ATTCGTCACCGCTGCGACGAAGGTTCAATACTTATCTGCTGAAATCAATCTAACTGCGTA
AAGATGGGCAAGGAAAAGACGCACATCAACATCGTTGTGATCGGTCACGTGGACTCCGGC
AAGTCCACTACTACCGGCCATCTGATTTACAAGTGTGGTGGTATCGATAAGCGTACTATC
GAGAAGTTTGAGAAGGAGGCGCAGGAGATGGGCAAGGGCTCGTTCAAGTACGCCTGGGTG
CTGGACAAGCTAAAGGCGGAGCGCGAACGTGGTATCACCATTGATATCGCCCTGTGGAAG
TTCGAGACTGCCAAGTACTACGTTACCATCATCGACGCCCCTGGCCATAGAGACTTCATC
AAGAACATGATCACTGGAACCTCGCAGGCGGACTGCGCCGTGCTGATAGTTGCGGCTGGT
ACGGGTGAGTTCGAGGCCGGCATCAGTAAGAACGGTCAGACCCGCGAGCACGCGCTGTTA
GCTTTTACCCTGGGGGTGAAGCAACTGATCGTGGGCGTCAACAAGATGGACTCCACCGAG
CCGCCGTACCATGAGGCGAGATACGAGGAGATCAAGAAGGAAGTGTCCTCTTACATCAAG
AAGATCGGGTACAACCCGGCGACCGTGGCGTTCGTGCCCATCTCGGGCTGGCACGGAGAC
AACATGTTGGAGCCTTCGGACAAGATGCCCTGGTTCAAGGGGTGGACCATTGACCGCAAG
GACGGGAAAGTGGAGGGCAAGTGCCTCATTGAGGCCCTGGACGCTATCCAGCCTCCGTCT
CGTCCCAC
> BF01041A1D11.f1      761
ATACTTCTTTGCTGAAATCAATCTAACTGCGTAAAGATGGGCAAGGAAAAGACGCACATC
AACATCGTTGTGATCGGTCACGTGGACTCCGGCAAGTCCACTACTACCGGCCATCTGATT
TACAAGTGTGGTGGTATCGATAAGCGTACTATCGAGAAGTTTGAGAAGGAGGCGCAGGAG
ATGGGCAAGGGCTCGTTCAAGTACGCCTGGGTGCTGGACAAGCTAAAGGCGGAGCGTGAA
CGTGGTATCACCATTGATATCGCCCTGTGGAAGTTCGAGACTGCCAAGTACTACGTTACC
ATCATCGACGCCCCTGGCCATAGAGACTTCATCAAGAACATGATCACTGGAACCTCGCAG
GCGGACTGCGCCGTGCTGATAGTTGCGGCTGGTACGGGTGAGTTCGAGGCCGGCATCAGT
AAGAACGGTCAGACCCGCGAGCACGCGCTGTTAGCTTTTACCCTGGGGGTGAAGCAACTG
ATCGTGGGCGTCAACAAGATGGACTCCACCGAGCCGCCGTACCATGAGGCGAGATACGAG
GAGATCAAGAAGGAAGTGTCCTCTTACATCAAGAAGATCGGGTACAACCCGGCGACCGTG
GCGTTCGTGCCCATCTCGGGCTGGCACGGAGACAACATGTTGGAGCCTTCCGACAAGATG
CCCTGGTTCAAGGGGTGGACCATTGACCGCAAGGACGGGAAAGTGGAGGGCAAGTGCCTC
ATTGAGGCCCTGGACGCTATCCAGCCTCCGTCTCGTCCCAC
> BF01041A1B09.f1      779
CTGCTCNNTCAATCTAACTGCGTAAAGATGGGCAAGGAAAAGACGCACATCAACATCGTT
GTGATCGGTCACGTGGACTCCGGCAAGTCCACTACTACCGGCCATCTGATTTACAAGTGT
GGTGGTATCGATAAGCGTACTATCGAGAAGTTTGAGAAGGAGGCGCAGGAGATGGGCAAG
GGCTCGTTCAAGTACGCCTGGGTGCTGGACAAGCTAAAGGCGGAGCGCGAACGTGGTATC
ACCATTGATATCGCCCTGTGGAAGTTCGAGACTGCCAAGTACTACGTTACCATCATCGAC
GCCCCTGGCCATAGAGACTTCATCAAGAACATGATCACTGGAACCTCGCAGGCGGACTGC
GCCGTGCTGATAGTTGCGGCTGGTACGGGTGAGTTCGAGGCCGGCATCAGTAAGAACGGT
CAGACCCGCGAGCACGCGCTGTTAGCTTTTACCCTGGGGGTGAAGCAACTGATCGTGGGC
GTCAACAAGATGGACTCCACCGAGCCGCCGTACCATGAGGCGAGATACGAGGAGATCAAG
AAGGAAGTGTCCTCTTACATCAAGAAGATCGGGTACAACCCGGCGACCGTGGCGTTCGTG
CCCATCTCGGGCTGGCACGGAGACAACATGTTGGAGCCTTCGGACAAGATGCCCTGGTTC
AAGGGGTGGACCATTGACCGCAAGGACGGGAAAGTGGAGGGCAAGTGCCTCATTGAGGCC
CTGGACGCTATTCAGCCTCCGTCTCGTCCCACCGAGAAGCCGCTGCGTCTTCCTCTGCA
> BF01040B2E08.f1      748
TGCAGGACGCCGACCGCGCTCTCCAACGGNNNNTAACGTCCCTCCGCCGCCGCCCGCACT
TGTACGCTAGCATCGGAACTGCTATCGAGGACTACGTTCAGTCCATGCAGTCCAAGGACG
ACATGGCCGTCTCCCTGATGTCGATGACTCCTGAGGCTGAGGAGCTTCTTCTGGACCGTA
TCGAAGCCGAGGTCCAGAGAGAGCAGGCGGCTCGGGAACAACTCAACGCCAAGAGAGACC
AGAGGACCAGGCAGAGGCAGGACATTGAAAACGAACGCGTCAGGACTTCCAACGGTGTGA
AAGAGAGCGAAGAGGCTGATGATGAAGCCAGTGAAGTCAGCGACACCGAGGACACCACCA
CCGTTTCTACGACGCAGAGCTCCCCCTCCCCCTCTCCCTCTCCCTCACCGCCGGCCACGC
CCACCGTCCGTGACGTCACCACCAGATCAGCCTTCACCCAGGAAACAACAACCACGGAGA
TCATGACCAGTACGATGACGGACGCCCCCGAGATAGACACGGAGACCAGCGAAGTGGTGG
AGACGACCAGCAGGAGACCAACCAGCGAATCCGAGGGGTCGGGACTCCGCGCGGCGCTGG
AGCAGGCCGAGGAGCGTGCGCCCCCGCCGCCCGCACACGCCCTCAAACATGAACTACAAC
ACTCACAGCCCGGCTATACAATCCGCGGTCCGTCACCGTCCCCGGGCTCGGGTGCTCTGT
ACCCGGCCCTGTGTGTGGGTGGAGCGGC
> BF01040B2E04.f1      735
ATTCTGCTGTTAGGGTTTCTCATTGAGCATNNNGTTGTTCAAACAGAAGAAAGTTCCCTA
TACCTGATAAATCACATGTAACAAGAAAAAACTCAAAATGACGCTTACCAAAATGGAAGT
AGACTCCGTAAAAGGAGAAGGCTTCCGACCGTACTACATTACAAAGATCGAAGAACTGCA
ACTCGTAGTTGCCGAGAAGTCACAGAATCTTCGACGTCTTCAGGCACAACGGAATGAACT
GAACGCTAAAGTTCGTATGCTGCGAGAAGAGCTGCAGCTTCTGCAGGAGCAAGGATCTTA
CGTCGGTGAAGTCGTCAAACCAATGGACAAGAAGAAGGTTCTGGTTAAGGTACACCCAGA
AGGCAAGTTCGTTGTAGACCTGGACAAAAATGTCGACATCAATGATGTGACCGCTAATTG
TCGTGTCGCTTTACGAAACGAAAGCTATACGCTACACAAGATTCTGCCTAATAAAGTTGA
TCCATTGGTGTCGCTTATGATGGTGGAAAAAGTCCCTGATTCCACATACGAGATGGTTGG
AGGTTTGGACAAACAAATCAAGGAGATTAAAGAGGTAATTGAATTGCCCGTTAAGCATCC
TGAGCTGTTTGATGCGCTCGGTATTGCTCAGCCAAAAGGCGTTCTTTTGTATGGTCCACC
TGGAACTGGTAAGACACTCTTAGCTCGCGCCGTCGCCCACCACACCGAGTGCACCTTCAT
TCGTGTCTCTGGTTC
> BF01040B2C08.f1      791
CTGCGTACTCCCGCTTAACATCGTCAATGAGAATATTTATGTATTTCTGTGGTTCTGGTT
CATCATACTATCAATTTTGAGTGGTATTTCCCTGGTATATCGCGCGATTGTCGTCGCCGG
ACCGCGTGTACGTTTGTACCTTCTACGTGCGCGCAGTCGTCTTGCACCACAAGAACAAGT
GGAAGCCGTGGCCCGCAAACTACAGATCGGAGACTGGTTTGTGCTGTACCAGCTCGGAAA
GAACATCGATCCTCTCATTTACCAAGAATTAATGAGTGATTTAGCAAAGAAGTTCGAAGG
GAAGGACGCTGTTTAGCAGGCGCGTGTAGACAGTGGGGAGTATTGGTAGTGGTAGTGACG
TGTGAGTGTAAGGGCGGGCTCCGGGCCGCGGCGCCGCTACCTGCCGAGCCGCAGCCGCGC
CCGCGCACAATGAGCGCCGGGAGCGGGTCTGCGCCGACATTCCATTTACCTACAGCCGAC
GCGGGGAACGACCTCCGTCGAACCAGTCATTGTATTCCAGAACCGCTTTAAAACTCTTAA
CGCTACTGATATGAAACGAAGCTAGTTATTACCTTCTCCCGGACGACTTCGACTGACGAG
TGCCACCGCGCGCCTGCATTTAGACTAACATTTTTAGGGGCATGTTTACAATAGTCGTAG
ATGATATAAAGTAGATCTCGTGCCTTCGTTTTTGTATTTTATATTGATCGTGTGCGAATG
ACTAGTTGAAGGGACGTCTCATTGTGATATGTAATTATTATTATATCTAAATTAAGTGTT
TATCGTGTATG
> BF01040B2B11.f1      827
TTCTGTGTGCATCGACAACAATGTGTTCCGTCTACACTACAAAGCCACTGTGATCATTTT
GATTACGTTTTCTCTCCTCGTCACCTCGAGGCAGTACATCGGGGACCCTATAGACTGCAT
CGTCGATGAGATACCGTACGCCGTTATGGACACCTACTGCTGGATATACTCTACCTTCAC
CATACCGAACCGGCTCGTCGGACGCGTTGGAAAGGACGTCGCTCAGCCCGGCGTTGCATC
ACACGTCGACGGACAAGACGAAGTTAAATACCACAAATACTACCAGTGGGTGTGCTTTGT
GCTGTTCTTTCAAGCTATTCTCTTCTATGTGCCACGCTATTTGTGGAAGACATGGGAAGG
AGGACGTGTTAAAATGCTTGTGCTAGACCTCAATTGCCCAGTGGTCAGTAGCGATTGTAA
AGCGGATCGAAAGAAGTTACTAGTGGACTATTTTCATACTAACCTCCACACGCAAAACTT
TTACGCGTTCCGTTTCTTTATTTGTGAAGTACTGAACTTTATAAACGTGGTGGGACAAAT
TTATTTCATGGACTTTTTCCTAGACGGAGAGTTTTCGACTTATGGTCGGGATGTCGTCCG
CTTTACAGAGATGGAGCCAGAAGAGAGAGAAGATCCTATGGCGCGTGTATTCCCCAAGGT
TACTAAATGTACATTCCACAAATATGGTCCTTCGGGAACTGTTCAGAAGTTCGATGGGCT
CTGCGTACTCCCGCTTAACATCGTCAATGAGAAGATTTATGTATTTCTGTGGTTCTGNNN
CATCATACTATCAATTTTGAGTGGTATTTCCCTGGTATATCGCGCGA
> BF01040B2B04.f1      718
AGGAAAAGACGCACATCAACATCGTTGTGATCGGTCACGTGGACTCCGGCAAGTCCACTA
CTACCGGCCATCTGATTTACAAGTGTGGTGGTATCGATAAGCGTACTATCGAGAAGTTTG
AGAAGGAGGCGCAGGAGATGGGCAAGGGCTCGTTCAAGTACGCCTGGGTGCTGGACAAGC
TAAAGGCGGTGCGCGAACGTGGTATCACCATTGATATCGCCCTGTGGAAGTTCGAGACTG
CCAAGTACTACGTTACCATCATCGACGCCCCTGGCCATAGAGACTTCATCAAGAACATGA
TCACTGGAACCTCGCAGGCGGACTGCGCCGTGCTGATAGTTGCGGCTGGTACGGGTGAGT
TCGAGGCCGGCATCAGTAAGAACGGTCAGACCCGCGAGCACGCGCTGTTAGCTTTTACCC
TGGGGGTGAAGCAACTGATCGTGGGCGTCAACAAGATGGACTCCACCGAGCCGCCGTACC
ATGAGGCGAGATACGAGGAGATCAAGAAGGAAGTGTCCTCTTACATCAAGAAGATCGGGT
ACAACCCGGCGACCGTGGCGTTCGTGCCCATCTCGGGCTGGCACGGAGACAACATGTTGG
AGCCTTCGGACAAGATGCCCTGGTTCAAGGGGTGGACCATTGACCGCAAGGACGGGAAAG
TGGAGGGCAAGTGCCTCATTGAGGCCCTGGACGCTATCCAGCCTCCGTCTCGTCCCAC
> BF01040B2A01.f1      833
GGANNNGTNAAATGCTTGTACTAGACCTCAATTGCCCAGTGGTCAGTAGCGATTGTAAAG
CGGATCGAAAGAAGTTACTAGTGGACTATTTTCATACTAACCTCCACACGCAAAACTTTT
ACGCGTTCCGTTTCTTTATTTGTGAAGTACTGAACTTTATAAACGTGGTGGGACAAATTT
ATTTCATGGACTTTTTCCTAGACGGAGAGTTTTCGACTTATGGTCGGGATGTCGTCGCTT
TACAGAGATGGAGCCAGAAGAGAGAGAAGATCCTATGGCGCGTGTATTCCCCAAGGTTAC
TAAATGTACATTCCACAAATATGGTCCTTCGGGAACTGTTCAGAAGTTCGATGGGCTCTG
CGTACTCCCGCTTAACATCGTCAATGAGAAGATTTATGTATTTCTGTGGTTCTGGTTCAT
CATACTATCAATTTTGAGTGGTATTTCCCTGGTATATCGCGCGATTGTCGTCGCCGGACC
GCGTGTACGTTTGTACCTTCTACGTGCGCGCAGTCGTCTTGCACCACAAGAACAAGTGGA
AGCCGTGGCCCGCAAACTACAGATCGGAGACTGGTTTGTGCTGTACCAGCTCGGAAAGAA
CATCGATCCTCTCATTTACCAAGAATTAATGAGTGATTTAGCAAAGAAGTTCGAAGGGAA
GGACGCTGTTTAGCAGGCGCGTGTAGACAGTGGGGAGTATTGGTAGTGGTAGTGACGTGT
GAGTGTAAGGGCGGGCTCCGGGCCGCGGCGCCGCTACCTGCCGAGCCGCAGCCGCGCCCG
CGCACAATGAGCGCCGGGAGCGGGTCTGCGCCGACATTCCATTTACCTACAGC
> BF01040B1H12.f1      767
ACGAAGGTTCAATACTTATCTGCTGAAATCAATCNNNCTGCGTAAAGATGGGCAAGGAAA
AGACGCACATCAACATCGTTGTGATCGGTCACGTGGACTCCGGCAAGTCCACTACTACCG
GCCATCTGATTTACAAGTGTGGTGGTATCGATAAGCGTACTATCGAGAAGTTTGAGAAGG
AGGCGCAGGAGATGGGCAAGGGCTCGTTCAAGTACGCCTGGGTGCTGGACAAGCTAAAGG
CGGAGCGCGAACGTGGTATCACCATTGATATCGCCCTGTGGAAGTTCGAGACTGCCAAGT
ACTACGTTACCATCATCGACGCCCCTGGCCATAGAGACTTCATCAAGAACATGATCACTG
GAACCTCGCAGGCGGACTGCGCCGTGCTGATAGTTGCGGCTGGTACGGGTGAGTTCGAGG
CCGGCATCAGTAAGAACGGTCAGACCCGCGAGCACGCGCTGTTAGCTTTTACCCTGGGGG
TGAAGCAACTGATCGTGGGCGTCAACAAGATGGACTCCACCGAGCCGCCGTACCATGTGG
CGAGATACGAGGAGATCAAGAAGGAAGTGTCCTCTTACATCAAGAAGATCGGGTACAACC
CGGCGACCGTGGCGTTCGTGCCCATCTCGGGCTGGCACGGAGACAACATGTTGGAGCCTT
CGGACAAGATGCCCTGGTTCAAGGGGTGGACCATTGACCGCAAGGACGGGAAAGTGGAGG
GCAAGTGCCTCATTGAGGCCCTGGACGCTATCCAGCCTCCGTCTCGT
> BF01040B1G04.f1      756
TCAGTCATCACTACCAAATTATCATTAACATTACGTTTGTTTTAAAATACAGAAACTACT
GCTTTAGTTATAAAGCTAGGAATTCAAAGTATCCTATATTTAATGAACAGTTGATATGTT
ACTATCCCTGAATTTAAAATTTATATTAGATTTATAACACGACTACCATACCTACACTCA
ACATTGTGATTTTTATTAAAATGGATAGATTTGAATACATAGAAGCTAGACTATTTGAAG
GAGAAACTTATCTCAAACGAGATAAAAATGTGAAAATCTATGATGGTGAAGATAAGACCC
AATTTGTAGATGGAGAAATTATTCTAACAACTCACAGAATACTGTGGGGTAAACCTGGTG
ATATACCCAAGGGGCTTGTTTGTTTATCACTCCACCTATATTATATATTCTGTGTAGAAG
AGGAGAGCGGAGGTGTTTTTGGTCTTGGAGGTCCAAAACGAATCATATTGCACCTTGGTC
CAGCACTTCCAGGTAAAAGACCAGGACCGGCTGTAGTGAGCCCATTTCACTTCATAAAAT
TTTCATTTAAAGATGGAATTGATTCTGTGTTTTATAAGGCATTAAACGATGCCGTCGCTG
CGAAAGCTTGGCAGATAGAGACACCTAATAATTCTAATTTAACCTCACCTACAAGTGTTA
CGCCTAAGACTTCAACATCACCTATAAATTCTAAAATTCGTTCTGGTATTGTTGGTATCG
AGAGGAGTATTGAAGAGCAACACAAAGCTACAGATC
> BF01040B1E09.f1      829
GAAGNCTTTTATTGAAGAATTTGTGTGGTCGGAGCTTCCCTGACCCGTCGGTGTCGTAAG
GCTGTGAGGGCCTGGGACTACGGCGACGTAGACATATTTGACGTTTCTCTTTATCAACGA
TAAACAATTTCAATGTTCTCGATCATTCTGTGCTTTTTCTCGGTGTCGTTGTGTATAAGA
CTCCTTTAATGTGTCAGCCTCAATAACGTGCATACAATATGTGTATATTATTACCGTGTG
AAGCAATCGAAGGGTCGATATAGACTTTGGTCTTGATTTTGATGAGGAAACGTTAATATT
TGTCTTGACTTGAAATATCACCACTTTCGAGGGTGGAGAAAATGTTGAAATTTTGTATTG
AATTCGGGAAATGATGTCGGGGAAGAAGGGGGGTCTATTGATAGACAGTATTTAAAACAA
AACATACTTAAAACTTTCCAAACAAGTAGTTAAAGCTTGTAAGATTCCGATAGCTTGCTT
ATGTCAACACCATTTAATACAACAACGGAGCTGTTCTATTGCCATGATTCCTTTGTCTCT
TTCAATTTACTTCAATTAATATTCGGTTGTAGTTTATTAAAAATTTCAAGTATTCTGTAA
TCTCTTCATGTTGTATTTCTAGGCTTATTTCTGTACATTCATTACTATTGTTTCGTAATC
ATTCAACTTATATTAAGAAATTGTTTTTTTCTGGTATCTTAACTATTTTATGGTCGTAAT
GAAGTTATTGTTCATTTGTTCTCGTATCTCATAGAAGTGAAATACAGCTTAGTGACATCT
TAATCATGAAAATACATCGTTCTTACATGGTATGGTAAGTAAAATTTAT
> BF01040B1E03.f1      828
CGTNNNNNNAATTTTGCTTCTTGCATCTATACTGGGAATAGCGGTATGGATTGGAACCAA
CACGATGTTTCCGGGTTCGCCTCCAGAATTGGATCTTAATGAATGGTGGGGAGCGAAAGA
TTTACGAGGAAAGCTAGACACTAGCATTAGACCATTTAAAATTAAATTTACAGATGAGAT
GATAAAGGATCTCAAATCCCGTCTGTCGAACCACCGTAAGCCGGCCCCCGGTCTGGAGGG
CGCGGCGTTCACGTACGGGTTCAACAGTGGCCGGTTGTCGTGGTGGACCCGCTACTGGTC
GGAGCAGTACCCGTTCCTTGAACGCGAACAGTTCCTCAACAGTCTGCCGCAGTACGTCAC
CAACATACAGGGACTCGATATACACTTCATCAGAGTCAAGCCTAAGGTTTCTAAAGGAGT
CACCGTTGTTCCTCTCCTGCTGATGCACGGCTGGCCTGGGTCTGTGAGAGAGTTCTACGA
AGCCATCCCCCTTCTTACAACCCAAACTGAGGGTTACGACTTTGTCTTCGAAGTCATAGT
TCCTAGCCTACCTGGCTATGGATTCTCTGAAGGAGCAGTTCGCCCTGGACTTGGGACAGC
CCAAATTGGGGTAATCATGAGGAATCTCATGAACAGATTGGGTCATAAAAAGTTCTACAT
CCAAGGGGGTGATTGGGGAGCGATCATCGCTGACGCTATGGCAACTTTGTTCCAGGGTGA
AATATTGGGCATGCATTCCAACATGTTGATGGTTGAGAATACTTGTTCCACTTTGAAAAG
ACTGGTCGGTGAGTTTATCCCGTCCTTGATCGTCGACTCTCATCTCGC
> BF01040B1C11.f1      746
GCTGAAATCAATCTAACTGCGTAAAGATGGGCAAGGAAAAGACGCACATCAACATCGTTG
TGATCGGTCACGTGGACTCCGGCAAGTCCACTACTACCGGCCATCTGATTTACAAGTGTG
GTGGTATCGATAAGCGTACTATCGAGAAGTTTGAGAAGGAGGCGCAGGAGATGGGCAAGG
GCTCGTTCAAGTACGCCTGGGTGCTGGACAAGCTAAAGGCGGAGCGTGAACGTGGTATCA
CCATTGATATCGCCCTGTGGAAGTTCGAGACTGCCAAGTACTACGTTACCATCATCGACG
CCCCTGGCCATAGAGACTTCATCAAGAACATGATCACTGGAACCTCGCAGGCGGACTGCG
CCGTGCTGATAGTTGCGGCTGGTACGGGTGAGTTCGAGGCCGGCATCAGTAAGAACGGTC
AGACCCGCGAGCACGCGCTGTTAGCTTTTACCCTGGGGGTGAAGCAACTGATCGTGGGCG
TCAACAAGATGGACTCCACCGAGCCGCCGTACCATGAGGCGAGATACGAGGAGATCAAGA
AGGAAGTGTCCTCTTACATCAAGAAGATCGGGTACAACCCGGCGACCGTGGCGTTCGTGC
CCATCTCGGGCTGGCACGGAGACAACATGTTGGAGCCTTCGGACAAGATGCCCTGGTTCA
AGGGGTGGACCATTGACCGCAAGGACGGGAAAGTGGAGGGCAAGTGCCTCATTGAGGCCC
TGGACGCTATCCAGCCTCCGTCTCGT
> BF01040B1B05.f1      751
AGATGTCTTCCCTCATCTGGCACTATCGCCCGCCACCCTGTCACTCGCTGTCGACACTTC
GATCCTCCGAGCACTCCCTGTCGACCCCTCCTCGCTTATTTTTAAATCTCATTTAGAGTT
CTTCCCATCATCGAGGCCCACCCGGATCTCCCAGCGTTCGCTATCACTTAGTACATTTTG
TTTTAGCTGTGTGCATGGCCACCAGGCACCGGTGATCCGCCCGTACTCCGCGGCTCACAT
ACACTAGAGCGGTCGCGCACTCCGTCCGACGGTCCGTACAGAGTCAATCCACACCACACT
CGTAGGTCGTATCGGTGGCTCGGTCTGTAGGCGAGGGTGTAGGGGGTAGCGGGCGTCACG
GGTTGTGTTGCTTGCAGCTGCGCGTGGTGCGCGCGTTCAAGTCGACGCTGGAAGACTTGG
AGGAACGTCTATCGGCTCACTCGGCAGCCGGCCTCCGCTCCCGGCTGCGAGCCCCCCTCC
AGGACATCGCGTACATCGACGACGACGCCGCGCCGGCGCCACGCACCGAGACCACCATAT
TCTAACGCACACCCACACCGACGAACGAACACACCACTCCCCTTACGCTTTTGTTTGTTT
TGCGACGCGCCCGTACTTAACGTTACAACGTCGCCCGAAGCCTCCGTCGCGGCCTCGCGT
AACATATAGCATGCGTGCTCCGAACGCATCCTTCATAGCGGCTAAGGTTTTATTAAGTGT
TAAAATGTTTTATTAGATCTAGGTAGTCGAT
> BF01040B1A07.f1      745
CAATCNNNNTGCGCTGCTCGTCCCCGAGAGCTGCCTGTTCGACCACATCCACAACCAGAG
CCGATGCTGGCAGTTCTCTCGCTGGAACGCTACAGCCGGCCGCGCCTGCGCCCAGAGAGG
ACTCCGCCTCAGGACCTTCGCGATGCTCCTACCCTGCGGAATCAGCCTGTTCTCTGGAGT
CGAATTCGTATGCTGCCCTAAACATTTTAAGGAAAACGTGAAAATGCACAAACCAATGGA
TGTGGGCGTGCCAGTTAGCCCTGGTGGTGAAGAGATGCTGGCTGCCTCCGCTGCTATGGA
CGAGCGAGATGATGATCTCCTTGACGATGAAGACACCCTCACTGACGACGATGACGACAC
CCTCAACCTCAGCGACGACGATGACGACGATGACGCTGATGACGATATGGATGAAGATGA
AGACGCTGATCTTACCCGCGATGATGACGCCGAAGACGACGATTACACGGACGGTGATGA
CTCCGGCTGGCCGCGACCTGACTCCTCCGCCGCGCCGTCTACCACCACGCCTACCACCAC
CACCACGACCACCACCACTACGCCGGCTTCCACCGCTACCTCCGACCCCTACTTCTCTCA
CTTCGACCCTCGCACCGAACACCAGAGCTACAAGGACGCCCAGCAACGACTCGAGGAAAC
TCACCGCGAGAAGATTACTAAGGTAATGCGTGACTGGTCTGAACTAGAGGACCGATATCA
ACAGATGATGACCTCTGACCCCGCT
> BF01040A2H01.f1      855
GTGANNNCNTCCATTTTGTTTTTGACCTAATATATCGGTAACATGTAAGAATAGTATTAG
GTGGTGACACGCGCGTGTGCACTAATTCCGTTTACTCAATCGTACCTTTGAAAAGCCTCA
CGTACTTCGATTCAGACGGTCCTATTGTGTAATAAGATTTTAGGTAAAACAAAATAACAT
TTAAACTTTAAACACAGCCTGTAAACTTAGTATTTATAAATGAACACGTGATTTTAATTT
TAATACAAACATATAAATCAACATTATGTGTGAATACATTTATATTATATGAGTTGACTC
GCAATCTGTTCAGGCATTCGTGTCTTACAGATGTATGTCTTATAGTCGTATAGCTTGCAT
ATAAAACGTCAAAGTAACCCAGGAATAGTAATTAGTATTAACTATTATAGCGTAATGCGA
CTGCGATCGACTGTTCTCATTGTAGTTATTGTGAATTTTTATATTATTAAATAATAAACC
ATCATGTATTGGATAAGGTTTCTGTGTCGGCTTCGTTCGGTAGAGTATTTTATGCACATA
TTGTTCTTATTAATCTAACTGTCTTAAATTTTTTTTAGATTTGATGTTATTAAAATTTTA
TCTTAAATATTATACCGCATATACGTTTCAATGTTTCTTCTATGTCTAGATGAATTGTAT
TCGTATTTTACGCCGCTTCTAAATGAGTGGGATTTAAATTTGAAATTAATAATAATAATA
ATAATCTTGAAGTAAACGACAGCAGTTGTAGTTTTTCGTATTTAAACTCTTTGTAGTTAT
GGCAGTATTCCGTATATTGAGTAGTTTGTATTATATAAATATTAATTATATAAAATTATA
ATTTAACATTTCTAT
> BF01040A2E05.f1      746
GTGCCGCGACGCGACTCCGTCACTCGTTAGATAGCTAGTCAATTTGAAACTACCATCATG
CTGATAGGACTTGTACGAGATTCGGTGATGCAGTGCTTCTGCCACTCATGCAGGGCGCCC
GTTTTACCAGCAGCTCACCGGCGTTCGGTACCCGTCAAGAAAGCCGCCGGAAAACCAAGG
ACTAAGCAACCCAAAAAAGTGAAATTTATCACCACTGAGATCCGCTGTCAAGAGATGTCG
AAGGGAGGACTGGCGTACGAGGTGATCCTCGCTGAGCCGGTGGGCGTGCCCGTGCCGCGC
CGCGCGGATTCGCCCGAGAAGACGCCTTCGGTCGAGGAGATACAGGAGAAGCTGAAGGCT
GCTGAAGAGAGGAGACGTAGTTTGGAAGCCAGCAAGATGGCTGCTATCGCTCAAAAAATG
CAGAAAATCGAAGATGCGTCGCGAATCCGCAGCGAACAGACGAACAACTTCATCGTCGCC
ACAAAGGAAGCGCTGGACGCCAAGATGGACTCCCACGAGGAGAAACGCGAGGCTTACATC
AACGAACTGCGTGCGCGTCTCAAGGATCATCTCGAAGGAGTCGAAAAGACCAGGTTGACC
TTGGAGCAACAGACGGCTGAGGTGTACAAGGCTATCGAGGACAAGATGAACACCGCGGCC
GACAAGCGAGACGAGAATATCAAGAAGATGCTGGAACGGCTCCGGGAACATGAGGAGCAG
GTTCGCAAGGTGCGGGCGGGCAACCA
> BF01040A2A02.f1      774
GCTGCGCACTAAGGTTCAATACTTATCTGCTGAAATCAATCTAACTGCGTAAAGATGGGC
AAGGAAAAGACGCACATCAACATCGTTGTGATCGGTCACGTGGACTCCGGCAAGTCCACT
ACTACCGGCCATTTGATTTACAAGTGTGGTGGTATCGATAAGCGTACTATCGAGAAGTTT
GAGAAGGAGGCGCAGGAGATGGGCAAGGGCTCGTTCAAGTACGCCTGGGTGCTGGACAAG
CTAAAGGCGGAGCGCGAACGTGGTATCACCATTGATATCGCCCTGTGGAAGTTCGAGACT
GCCAAGTACTACGTTACCATCATCGACGCCCCTGGCCATAGAGACTTCATCAAGAACATG
ATCACTGGAACCTCGCAGGCGGACTGCGCCGTGCTGATAGTTGCGGCTGGTACGGGTGAG
TTCGAGGCCGGCATCAGTAAGAACGGTCAGACCCGCGAGCACGCGCTGTTAGCTTTTACC
CTGGGGGTGAAGCAACTGATCGTGGGCGTCAACAAGATGGACTCCACCGAGCCGCCGTAC
CATGAGGCGAGATACGAGGAGATCAAGAAGGAAGTGTCCTCTTACATCAAGAAGATCGGG
TACAACCCGGCGACCGTGGCGTTCGTGCCCATCTCGGGCTGGCACGGAGACAACATGTTG
GAGCCTTCGGACAAGATGCCCTGGTTCAAGGGGTGGACCATTGACCGCAAGGACGGGAAA
GTGGAGGGCAAGTGCCTCATTGAGGCCCTGGATGCTATCCAGCCTCCGTCTCGT
> BF01040A1H01.f1      803
CAGAGATGCCAAACTATCAGAACTTGATGATAGAGCAGACGCGCTTCAGCAGGGAGCATC
GCAGTTTGAACAGCAAGCTAAGAGTTTGAAGAACAAATTTTGGCTTCAAAATCTTAAGAT
GATGATTATTATGGGGGTGATTGGTATCGTTATCATTGGACTCCTGTTTGGTGATAACAT
TAAACAAATGTTTGGTTAGTTCGAAATCGCTCCACACCCACTATGACCGGACTCAGCCCA
GCCGTAGCGGAGAATACAACAACACCTGTCCCAAGCCATTGAAAATACATGTAATCGTGC
ATCTCAACTTAAGGAATATTCGTATAACCGTTCGGAAATCAGCATTAAATATGAGGTCGC
GTAGATTTAGTATAGATTAAAAAAGTTACGTTTCTATTTTCAAAATTATATATATATATT
AAATTGTGCTTTATAGTTTTACTTACGAACTAATTATTTACTCTCGCAGAACCTACATGT
GTAACGATATGTTAATTTAACTAAATCCTCTTGAATTCCCATTGGAGTACAATCAAACAC
TGTCATAAGAGTTTAAAGAAGTAATAAATTAATAAATACATTAAGATTAAACTCGGTTAT
AGACATAGATTAATGTGATTCGATTTATTAAATAGATAATAATATAGGTGTCAAATTTAT
CGTATAATCTGTTCTAAATAGTTTGTTCGCTATAAAAAATAATTATTTGCGTGCCTTGCC
TCATTGTAATTATATTTATATAAAAGTATGTTTCAATATCGGCCTACAACAATTAGCTAT
GTTATTTGATAGTACATAAATCG
> BF01040A1E09.f1      794
AAGTCTGTGTCGAGGAACTACCCGAAGAAGTCTCGGAGCCGGTGAAGATCCATGAAATTA
ACAGCACGTGCCGGCCTGATGAAGTGTTTGAGCTGGACTGTAACACTTGCCGCTGTAACC
CTGATGGTTTGTCGTACTCTTGCACGAGACGAGCTTGTCCCATTGGAGGGGAGGAACTGC
CGTTGAGAAGGAAGACGAGATCAACATCGCAGCAAACATCAAGAACCGCTGAAGTACCAA
GAATAGCTCAGTTAATAAAGGGGACGCCGAAGAACTGCCAGCCGGGGCAGGAGTTCAGGA
TGGATTGCAACAAGTGTCTCTGTGATAACGAGGGGCAGAACTTCTCGTGCACTCGTATTG
ATTGCGCCGCTTTGAACAGCAACGGCAACGGAGGCACCAGGGTTAGGAGGGAGGTGTCGA
CACGCGAGGAGTCGGGTTGTACTCCGGGTAGCGTGTTCACGCAGGACTGCAACACGTGTC
GCTGCACCGAGGACGGGGGACACGCCACCTGCACCCTCAAACAATGCGTCAAACACGATA
CAGGATATGAACTGAACCAGCCGGAATCGGATCCCAACTTCCGTTGCAACCCGGGCGAGC
AGTTCAAGAGAGACTGCAACGACTGCACTTGCAGCGCTAACGGCCGAGGCGTGTTCTGTA
CACTTCGCATCTGTGACTTTGAGATATAAATGTTAATATCGTGCGATGTAATCTATCNNA
NCCGTTTATTCCGACGCATCTGGATTGTCCTTCGACCTTTGTTACTGGCGATACTGGATT
AATTGGAATTAATG
> BF01040A1D04.f1      752
CGGATCGAAAGAAGTTACTAGTGGACTATTTTCATACTAACCTCCACACGCAAAACTTTT
ACGCGTTCCGTTTCTTTATTTGTGAAGTACTGAACTTTATAAACGTGGTGGGACAAATTT
ATTTCATGGACTTTTTCCTAGACGGAGAGTTTTCGACTTATGGTCGGGATGTCGTCCGCT
TTACAGAAATGGAGCCAGAAGAGAGAGAAGATCCTATGGCGAGTGTATTCCCCAAGGTTA
CTAAATGTACATTCCACAAATATGGTCCTTCGGGAACTGTTCAGAAGTTCGATGGGCTCT
GCGTACTCCCGCTTAACATCGTCAATGAGAAGATTTATGTATTTCTGTGGTTCTGGTTCA
TCATACTATCAATTTTGAGTGGTATTTCCCTGGTATATCGCGCGATTGTCGTCGCCGGAC
CGCGTGTACGTTTGTACCTTCTACGTGCGCGCAGTCGTCTTGCACCACAAGAACAAGTGG
AAGCCGTGGCCCGCAAACTACAGATCGGAGACTGGTTTGTGCTGTACCAGCTCGGAAAGA
ACATCGATCCTCTCATTTACCAAGAATTAATGAGTGATTTAGCAAAGAAGTTCGAAGGGA
AGGACGCTGTTTAGCAGGCGCGTGTAGACAGTGGGGAGTATTGGTAGTGGTAGTGACGTG
TGAGTGTAAGGGCGGGCTCCGGGCCGCGGCGCCGCTACCTGCCGAGCCGCAGCCGCGCCC
GCGCACAATGAGCGCCGGGAGCGGGTCTGCGC
> BF01040A1C04.f1      780
ATCTGCTGTAATCAATCTAACTGCGTAAAGATGGGCAAGGAAAAGACGCACATCAACATC
GTTGTGATCGGTCACGTGGACTCCGGCAAGTCCACTACTACCGGCCATCTGATTTACAAG
TGTGGTGGAATCGATAAGCGTACTATCGAGAAGTTTGAGAAGGAGGCGCAGGAGATGGGC
AAGGGCTCGTTCAAGTACGCCTGGGTGCTGGACAAGCTAAAGGCGGAGCGCGAACGTGGT
ATCACCATTGATATCGCCCTGTGGAAGTTCGAGACTGCCAAGTACTACGTTACCATCATC
GACGCCCCTGGCCATAGAGACTTCATCAAGAACATGATCACTGGAACCTCGCAGGCGGAC
TGCGCCGTGCTGATAGTTGCGGCTGGTACGGGTGAGTTCGAGGCCGGCATCAGTAAGAAC
GGTCAGACCCGCGAGCACGCGCTGTTAGCTTTTACCCTGGGGGTGAAGCAACTGATCGTG
GGCGTCAACAAGATGGACTCCACCGAGCCGCCGTACCATGAGGCGAGATACGAGGAGATC
AAGAAGGAAGTGTCCTCTTACATCAAGAAGATCGGGTACAACCCGGCGACCGTGGCGTTC
GTGCCCATCTCGGGCTGGCACGGAGACAACATGTTGGAGCCTTCGGACAAGATGCCCTGG
TTCAAGGGGTGGACCATTGACCGCAAGGACGGGAAAGTGGAGGGCAAGTGCCTCATTGAG
GCCCTGGACGCTATCCAGCCTCCGTCTCGTCCCACCGAGAAGCCGCTGCGTCTTCCTCTG
> BF01040A1C01.f1      749
CCGAGCTNNNAGGTTGTCGTGTTGTTGTGTGAGGATTTTGTGAAATGAAGTGCTCTGTGG
TAGCATTTATTTTGTGTTTAGCTACGTTTTGTAGAGGCGGTGTTATAAAATGCACCCCCG
GTTCAAAAGACGAAACCTGTGTCACGGATAATTTCGGGAAAGAATCGCTTGTCCGACAAA
AACGTCAGGACAGTATCGTTGAAGAGTGCAGCCCTAGGACTGAATGGAAGAGCAAATGTC
ACAGATGTATTTGTTCGGATTCAGGACAAGCCCTGTGTTTCAAGATCGAGGGATGTCGCT
CCGACAGTGGTGAACCTATAAGATGCAAGCCAGAATCAAAGTTTTCTCGGGACTGCAATA
GTTGCTTGTGTACGAACAATGGAAATGTTATTTGTACGCTGAAGGCTTGTCTGCCATCAC
TTGTAAAAGAACAGGCAAGGAATGACGTCAGCGACGATACGAGGTTCAGAAGATCGGTGG
CACCGTCCAAACCGGTCGTGTGCGCGGCGAACCGAATGTTCATAAAAGACTGCAACACCT
GCTGGTGCAATGAGGACGGCACGAGCTTTTTCTGCACGCGAAAAGTCTGTGTGGAAGAAC
TACCCGAAGAAGTCTCGGAGCCGGTGAAGATCCATGAAATTAACAGCACGTGCCGGCCTG
ATGAAGTGTTTGAGCTGGACTGTAACACTTGCCGCTGTAACCCTGATGGTTTGTCGTACT
CTTGCACGAGACGAGCTTGTCCCATTGGA
> BF01039B2H07.f1      789
AAACGTACCTCGGCGTTGCAAGTGCCTTTTTCCTGAACGCCTCCCGCTCTCTCAGAAGTG
CTGGATCCATATCTATGAGACTATTTTTAACTATACAAATATAAAAAAATGTCATGTCAA
AAATTATTATTTAATATAATATGTTTGCTGGTTGCGCTACAGAGCGTGAGGTCTGAGGAA
CATCCGCCATGGAAGTGGTCCTGTGAGGATGGAGCGTGTAAGAAGATGAAACATGAACCG
GGTAGTTCGGGATCAGCGCTGTCACTCGAGGCCTGCAAGATGTTCTGCAACGAATACGGT
CTTCTGTGGCCCAGGCCGACGGGTTATACCGACTTAGGTCGATTCCTGTCCAAGATCAAT
ATAAATAATATAGAATTACAAATCGAGAGGCGTGGAAGATCAGATAATCTGATGAACGCT
GCCGGTCAGCGTTTCAAGAAGTTGGTGTCACTCGCAGTGCCATCCGGGATAATACCAAAA
GCGACCGGGAAATCCGTCTATGTGTATCTTGTTAACGAAAAACCCGACGTCACGGACTTC
TCAATCGATTTCGACGAGAGCTACAGGTTGAGAGTGTCCCCGGAGTCTAACGACCGTATA
AACGCTACAATCGTTGGGAATAACTTCTTCGGTATCAGACACGGTCTGGAGACGCTGTCG
CAGCTCATCGTCCACGATGAGATTAAAAATCATTTGTTGATGGTCCGTGACGTCACAATC
GATGATAAACCCGTGTACCCTTACAGANNNNTGTTGTTGGACACCGCGAGGAACTATTTC
TCTATCGAC
> BF01039B2F10.f1      775
ATACAGCGTACGGCGGGGGGGGGTCCGTCAGCCGGNNNGGCGGCGAGTACGGCGACCTGG
CCGACACCGACATGGTCGACGTGGAGAATGTGAGCGATATGGACTATGTGGACCGTGCTT
ACCGGCCGGGTGGTGGGGTGCTGGGGCCGGGAGAGGTGAGGTGGGCTCACGGATACGCCC
TGCCCGGGGAGCCCGGCCCGAGCGGGCTGGCGGCGGGCGCTGTAGTCCCCGCGGCGGGGC
GACTCGGCGGCCCCGACGAGAACGGACACGGAGCCCTGCGGACGGTCAGGGCCTTCATAG
TACTGGAGCAGCGAAGGCGAGCCAGGAGCGACTTCTCCATCGACGCCATACTGGCGGCTG
ACTACTGAACACCATCATCGTTACGTTGTTATTAATTCATAGTTATCATAGGACACTGGT
TCTCATTATTGTTTTGTACTATATAGTTACGAGCACACATTGATTAGTACGTAAGATGTA
ACACGCATATATACGTGCACCACCCGGACGTGACCCACGCGTGTCCAGTACACGAACACC
GGACCTTACACTCTATCTATACAGGACGTGACGCAACACGCTCACCGGATGTAACTGACA
ATGACATGTGTGACGCACACATACATATATTGAAATGTATCTACATGTGTGTGATCCTTG
GGCTAAATGTTTGTAGGAATTAAGTCGANNNCAGAATCTGACGTTAAAACTGTCTGTATG
TAAGTAATATGTCTGTACACCGAATGTTCTAAACAGTTGTAACGGCCGGCGGTCT
> BF01039B2F09.f1      808
CTCGNNNNNNNCGAAAAGACCAGGTTGACCTTGGAGCAACAGACGGCTGAGGTGTACAAG
GCTATCGAGGACAAGATGAACACCGCGGCCGACAAGCGAGACGAGAATATCAAGAAGATG
CTGGAACGGCTCCGGGAACATGAGGAGCAGGTCCGCAAGGTGCGGGCGGGCAACCAGGAG
CGTTTCCAGCAGTTGGAGAGCGCTATACAGGACAAGCTGCAGCAGGCCGCCGACCGCCGC
TTACAGATCGAGGCGGAACAGAGGGAGAAACTCCGCAACCATGAGCGACGTGCGGAGCTG
GTGCGGCAGAACAAGTCCGCGCGCGCCGAGAGTGAGGCGCCCACCTCCGGCTAGACGCCC
GAAGCCCGCCGGCCGCCGCCCGCCCACGCCGCCCACGACGCCCACCGCCGGCGGACGGCG
GCCCCGCGAGGTCGCCGGACACCCGGTGTCCCGCCAGCGATCGTTCCACACCGTTTCCCT
CGCGCTTTGATATTTCGACGTCTCCGGTCCCGATGATTTTGGATTGTTTTCGCCCGTCAC
GGCCCACCGCGAACAGATCGCCGGCCGGCCGCTGGCGTTTTTATACGACTGAGGGAGGAG
CGGAAGGTAGCAGGAGTCGACTCCTGAGGATTAGTTAGTCGTAGTTCGATATCATAATTT
TTAAAGTCGGTCATGACGCCACAGTATTTTAGTATCGTATGAACTATATTTAAGTTTCTC
ATAGACCTTAGCGTCGCCTCTCCGTGTCCACGGCGCTATACGTGGTGGATGTGATCATGT
ATCGTGTAATATTTTTTCGATATGTTTT
> BF01039B2A09.f1      751
CCAGAGCCGATGCTGGCAGTTCTCTCGCTGGAACGCTACAGCCGGCCGCGCCTGCGCCCA
GAGAGGACTCCGCCTCAGGACCTTCGCGATGCTCCTACCCTGCGGAATCAGCCTGTTCTC
TGGAGTCGAATTCGTATGCTGCCCTAAACATTTTAAGGAAAACGTGAAAATGCACAAACC
AATGGATGTGGGCGTGCCAGTTAGCCCTGGTGGTGAAGAGATGCTGGCTGCCTCCGCTGC
TATGGACGAGCGAGATGATGATCTCCTTGACGATGAAGACACCCTCACTGACGACGATGA
CGACACCCTCAACCTCAGCGACGACGATGACGACGACGACGCTGATGACGATATGGATGA
AGATGAAGACGCTGATCTTACCCGCGATGATGACGCCGAAGATGACGATTACACGGACGG
TGATGACTCCGGCTGGCCGCGACCTGACTCCTCCGCCGCGCCGTCTACCACCACGCCTAC
CACCACCACCACGACCACCACCACTACGCCGGCTTCCACCGCTACCTCCGACCCCTACTT
CTCTCACTTCGACCCTCGCACCGAACACCAGAGCTACAAGGACGCCCAGCAACGACTCGA
GGAGACTCACCGCGAGAAGATTACTAAGGTGATGCGTGACTGGTCTGAACTAGAGGACCG
ATATCAACAGATGATGACCTCTGACCCCGCTGCCGCCCAAAGCTTCCGCCAACGCATGAC
CGCCAGGTTCCAAGCCAACATTCAGGCCCTC
> BF01039B2A05.f1      771
GGGGCGGGAGGGGTCGCCACCGCCCTGCTGGTGGTCATGGCGTCGCTCGCTGCCGGGACG
CTTGGTGTGATGGTGTACAGGAAGCGTCGTGATTACACTCCCCTCGTCACCGGCGAGGAT
CTGAAGCTCCTCAAGCGCCCCTACACCGAGCTGAGGTCTATCAACGGAGCCTCGGACACG
AGACTGCGGTGAATATGAACACACCTCGCCACCGACTACACCTCTGATACCTCACTGACC
AGACACACACCACTCGACATATAGAGATGTCACACATTACATCCGCCACAAACGCTGTCG
CGTGTCGGCACCGACCGCTGGAAAGGTCACACACACAGTAAGCTGCTCGACAGTGGATGC
TCATCAGAAGTATACTATCAAAGTGATAATTTATAATTAGATTAAATATATTATAACGGC
GTCGAGAAATGAAACCGTCTTTGTGATGAGGAAGGTTCTTCAGAGAAATCTGTAATAGTT
TAATTTAGTCGAATTGACGGAACGAATGTACTGTGAGGTGCTTCCAAGATCACTCTGAGC
AGACTGAACTCAAGGAGTCAAAGGGATTTTAGGTAAAATTCATCTGAACTCATTATGTTA
ATACAACTCATATTATAATAGAGCTTAGACTTTTTGGCAAATTTCATGTCTGGAACCGAT
TCTCATTATATCGAGTTGGCGGATTAACGCAAGGTCGGAACTTAATTCCTAAGTAAACAT
TTTATTGTTGCGTTGTATTTCAATGCGGCCTTGGTTATCACTGAACTGCTA
> BF01039B1E05.f1      715
TACGCGTTCCGTTTCTTTATTTGTGAAGTACTGAACTTTATAAACGTGGTGGGACAAATT
TATTTCATGGACTTTTTCCTAGACGGAGAGTTTTCGACTTATGGTCGGGATGTCGTCCGC
TTTACAGAGATGGAGCCAGAAGAGAGAGAAGATCCTATGGCGCGTGTATTCCCCAAGGTT
ACTAAATGTACATTCCACAAATATGGTCCTTCGGGAACTGTTCAGAAGTTCGATGGGCTC
TGCGTACTCCCGCTTAACATCGTCAATGAGAAGATATATGTATTTTTGTGGTTCTGGTTC
ATCATACTATCAATTTTGAGTGGTATTTCCCTGGTATATCGCGCGATTGTCGTCGCCGGA
CCGCGTGTACGTTTGTACCTTCTACGTGCGCGCAGTCGTCTTGCACCACAAGAACAAGTG
GAAGCCGTGGCCCGCAAACTACAGATCGGAGACTGGTTTGTGCTTTACCAGCTCGGAAAG
AACATCGATCCTCTCATTTACCAAGAATTAATGAGTGATTTAGCAAAGAAGTTCGAAGGG
AAGGACGCTGTTTAGCAGGCGCGTGTAGACAGTGGGGAGTATTGGTAGTGGTAGTGACGT
GTGAGTGTAAGGGCGGGCTCCGGGCCGCGGCGCCGCTACCTGCCGAGCCGCAGCCGCGCC
CGCGCACAATGAGCGCCGGGAGCGGGTCTGCGCCGACATTCCATTTACCTACAGC
> BF01039A2H07.f1      693
CGAAGGTTCTTACTTATCTGCTGAAATCAATCTAACTGCGTAAAGATGGGCAAGGAAAAG
ACGCACATCAACATCGTTGTGATCGGTCACGTGGACTCCGGCAAGTCCACTACTACCGGC
CATCTGATTTACAAGTGTGGTGGTATCGATAAGCGTACTATCGAGAAGTTTGAGAAGGAG
GCGCAGGAGATGGGCAAGGGCTCGTTCAAGTACGCCTGGGTGCTGGACAAGCTAAAGGCG
GAGCGCGAACGTGGTATCACCATTGATATCGCCCTGTGGAAGTTCGAGACTGCCAAGTAC
TACGTTACCATCATCGACGCCCCTGGCCATAGAGACTTCATCAAGAACATGATCACTGGA
ACCTCGCAGGCGGACTGCGCCGTGCTGATAGTTGCGGCTGGTACGGGTGAGTTCGAGGCC
GGCATCAGTAAGAACGGTCAGACCCGCGAGCACGCGCTGTTAGCTTTTACCCTGGGGGTG
AAGCAACTGATCGTGGGCGTCAACAAGATGGACTCCACCGAGCCGCCGTACCATGAGGCG
AGATACGAGGAGATCAAGAAGGAAGTGTCCTCTTACATCAAGAAGATCGGGTACAACCCG
GCGACCGTGGCGTTCGTGCCCATCTCGGGCTGGCACGGAGACAACATGTTGGAGCCTTCG
GACAAGATGCCCTGGTTCAAGGGGTGGACCATT
> BF01039A2H03.f1      762
AATACTTATCTGCTGAAATCAATCTAACTGCGTAAAGATGGGCAAGGAAAAGACGCACAT
CAACATCGTTGTGATCGGTCACGTGGACTCCGGCAAGTCCACTACTACCGGCCATCTGAT
TTACAAGTGTGGTGGTATCGATAAGCGTACTATCGAGAAGTTTGAGAAGGAGGCGCAGGA
GATGGGCAAGGGCTCGTTCAAGTACGCCTGGGTGCTGGACAAGCTAAAGGCAGAGCGCGA
ACGTGGTATCACCATTGATATCGCCCTGTGGAAGTTCGAGACTGCCAAGTACTACGTTAC
CATCATCGACGCCCCTGGCCATAGAGACTTCATCAAGAACATGATCACTGGAACCTCGCA
GGCGGACTGCGCCGTGCTGATAGTTGCGGCTGGTACGGGTGAGTTCGAGGCCGGTATCAG
TAAGAACGGTCAGACCCGCGAGCACGCGCTGTTAGCTTTTACCCTGGGGGTGAAGCAACT
GATCGTGGGCGTCAACAAGATGGACTCCACCGAGCCGCCGTACCATGAGGCGAGATACGA
GGAGATCAAGAAGGAAGTGTCCTCTTACATCAAGAAGATCGGGTACAACCCGGCGACCGT
GGCGTTCGTGCCCATCTCGGGCTGGCACGGAGACAACATGTTGGAGCCTTCGGACAAGAT
GCCCTGGTTCAAGGGGTGGACCATTGACCGCAAGGACGGGAAAGTGGAGGGCAAGTGCCT
CATTGAGGCCCTGGACGCTATCCAGCCTCCGTCTCGTCCCAC
> BF01039A2G12.f1      763
GCCGCGCGCCCGCGGCAAGCTCAACCGCCATGTTTGACGTTTTCGGCTCCGTTAAGGGCC
TCCTCAAGCTCGATTCTGTGTGCATCGACAACAATGTGTTCCGTCTACACTACAAAGCCA
CTGTGATCATTTTGATTACGTTTTCTCTCCTCGTCACCTCGAGGCAGTACATCGGGGACC
CTATAGACTGCATCGTCGATGAGATACCGTACGCCGTTATGGACACCTACTGCTGGATAT
ACTCTACCTTCACCATACCGAACCGGCTCGTCGGACGCGTTGGAAAGGACGTCGCTCAGC
CCGGCGTTGCATCACACGTCGACGGACAAGACGAAGTTAAATACCACAAATACTACCAGT
GGGTGTGCTTTGTGCTGTTCTTTCAAGCTATTCTCTTCTATGTGCCACGCTATTTGTGGA
AGACATGGGAAGGAGGACGTGTTAAAATGCTTGTACTAGACCTCAATTGTCCAGTGGTCA
GTAGCGATTGTAAAGCGGATCGAAAGAAGTTACTAGTGGACTATTTTCATACTAACCTCC
ACACGCAAAACTTTTACGCGTTTCGTTTCTTTATTTGTGAAGTACTGAACTTTATAAACG
TGGTGGGACAAATTTATTTCATGGACTTTTTCCTAGACGGAGAGTTTTCGACTTATGGTC
GGGATGTCGTCCGCTTTACAGAGATGGAGCCAGAAGNNAGAGANGNTNCTATGGCGCGTG
TATTCCCCAAGGTTACTAAATGTACATTCCACAAATATGGTCC
> BF01039A2F11.f1      785
AAACCAGCCAACAGTTACCGCCCCAAGCCATCAGAGCTCCGAGAAATGAATTTCTGGTCT
CCGACGTCCATGTGAATCAATAATATGACACTCTGGTTCATATTATCTCCGCATAACATT
TAAATGCGGATATCTGACAATGTCCTTGTGATTTATTTATATTAATTATGTATTAATATG
GGGACGAGACTAACGCAATGTTCTGTGTTATTGTATATGATGACATTCAACTGTAGATAA
AATATATCTTTGGAATTTTAACATTGAAAAAAAATAATAATCTTTTTATATCTGTGATGT
GAACATAAGTGCAACAACAGATACATTAACAACTGACATTAATGTATGAAAAAATATATA
TATATAATTACGTTTTTATTAATTCTTATTTAAGATTATTCTACAATAAATATTCCATTA
TTTGTAAGATCATCACTCATGCGATTTAATATTTGTTTTTGCACTTCTGGTTTTCTTTAG
ACTTGTAATGCCATGTCATGTTAGTGGTAAGTTGGATTAGGTTTCACTCAGGATTCATTA
TTTTTTTATGAATTTTAAGAAATTTACTAGCAAAGAATGGTATTTCGGAAGGAAATGATG
ATTTAAATTTAATGTTGGACGAGATTGAAGATTGTGGATGTGTTTGACGCTACTGGTTTC
TGTGTCATGTCACCGGTGAGATTATATTGGATTTGAAATTATATAATTGAGAAACAGGGA
TGGGACGAATGATTTGTTTACGAACGGATTTAATACTAGATTTACTATAATATAAAATTA
CTTGT
> BF01039A2F08.f1      810
CCTCTTTTATTGTAAATATTCTTCTTTAAGTTGTATTATTTCTAAACTTATTTATCTCTC
CAGTGAGATCATTTATTTATTGAAAATCATGAATTTAATTTATTTTACCAAATGAAGTTT
TTTGCTTGCAAATCTTTTTGGTTTTAAAAATATAAGTTATGTATGTACACAGAACTGTCA
AGGGAATTATTATTGTTTTTCATAATTTTCTATATGATTGCTGAATAAAATGTATAAAAG
TTATATATGAGGAGGAAGTTAAGGAACTTCAAAACTTTCTAATGTAATTCCCTTGAAGAG
TTTTTGTATTATTTTTCAAACGTAACTCTATTTGCTAAAAACTAATAATATGTACACAGC
ATCACAATCTCACTGGTGTCTATTCCAAAGCTTAAGTAACCTATTATTTCTTATTCTTTG
CTTGATGCCAAAAAATTAGCTGCAAAAGTTCTATTATTCAGTAATTAATACAATTCTCTT
TTCTATTTAGGTTAAAAATGTCTGTGAAATACGAATGTGAATTGTAAAAAAAACCTCTGA
CAATATTTCAGAAAATATAACATTTTATTGACAATAATGGATATTTATAATACAACAAAA
TATATTAACAGTCCGATGACAGCTATGAATCGTTTAGAAACCTCCACAGCGAGCCGTTCG
TATTTCACTCACATTGTTACTCATTACTAATTAATTATAGATTTAATGAGTAAATTCCAT
AATAAGATTATTACTATAAGTGAGCTCCCCCTTGCTTGTAGATGGAATGTTTTAAAGAAT
GTTACCTGGATTCCACAGTTGCAACCTTCT
> BF01039A2D04.f1      708
GACGACGATGACGACGATGACGCTGATGACGATATGGATGAAGATGAAGACGCTGATCTT
ACCCGCGATGATGACGCCGAAGACGACGATTACACGGACGGTGATGACTCCGGCTGGCCG
CGACCTGACTCCTCCGCCGCGCCGTCTACCACCACACCTACCACCACCACCACGACCACC
ACCACTACGCCGGCTTCCACCGCTACCTCCGACCCCTACTTCTCTCACTTCGACCCTCGC
ACCGAACATCAGAGCTACAAGGACGCCCAGCAACGACTCGAGGAGACTCACCGTGAGAAG
ATTACTAAGGTGATGCGTGACTGGTCTGAACTAGAGGACCGATATCAACAGATGATGACC
TCTGACCCCGCTGCCGCCCAAAGCTTTCGCCAACGCATGACCGCCAGGTTCCAAGCCAAC
ATTCAGGCCCTCGAAGAGGATGGTGTATCTGAACGTCGCCGTCTGGCCGCCCTTCATCAG
CAACGAGTGTTGGCTCACCTGGCACAAAGACGACGCACCGCCCTCTCGTGTTACACACGG
TCCCTGAAAGACGCTCCTCCCAATGCCCACCGTGTCCAGAAGTGTCTTCAGCGTTTGGTC
CGCGCCCTCGCCGCCGAGAGATCAGGAGCGCTGGCCGCCTGGCGCCGTGCTGCTTCAGCC
GGCCGTGAAGCCGCTGCCGCTGAACGAGCGAGTGCTGTGGACAGACTG
> BF01039A2C11.f1      798
ACGCCCGAATCTTCGATAACCGCGACCGACGCGCCGCGCGCCCGCGGCAAGCTCAACCGC
CATGTTTGACGTTTTCGGCTCCGTTAAGGGCCTCCTCAAGCTCGATTCTGTGTGCATCGA
CAACAATGTGTTCCGTCTACACTACAAAGCCACTGTGATCATTTTGATTACGTTTTCTCT
CCTCGTCACCTCGAGGCAGTACATCGGGGACCCTATAGACTGCATCGTCGATGAGATACC
GTACGCCGTTATGGACACCTACTGCTGGATATACTCTACCTTCACCATACCGAACCGGCT
CGTCGGACGCGTTGGAAAGGACGTCGCCCAGCCCGGCGTTGCATCACACGTCGACGGACA
AGACGAAGTTAAATACCACAAATACTACCAGTGGGTGTGCTTTGTGCTGTTCTTTCAAGC
TATTCTCTTCTATGTGCCACGCTATTTGTGGAAGACATGGGAAGGAGGACGTGTTAAAAT
GCTTGTACTAGACCTCAATTGCCCAGTGGTCAGTAGCGATTGTAAAGCGGATCGAAAGAA
GTTACTAGTGGACTATTTTCATACTAACCTCCACACGCAAAACTTTTACGCGTTCCGTTT
CTTTATTTGTGAAGTACTGAACTTTATAAACGTGGTGGGACAAATTTATTTCATGGACTT
TTTCCTAGACGGAGAGTTTTCGACTTATGGTCGGGATGTCGTCCGCTTTACAGAGATGGA
GCCAGAAGAGAGAGAAGATCCTATGGCGCGTGTATTCCCCAAGGTTACTAAATGTACATT
CCACAAATATGGTCCTTC
> BF01039A2B07.f1      550
TTTTTTTTTTTTTTTTTTTGCTAAGAGAATTATATATTTATTTGAACATCGGAAGCTACG
ATTATCTAAAAGGATTACACATCGGTCACTGTCTACGGGAACTAATGTTCTATAAAATGT
AATTTCTATTTGTAAGTATACAGAGAGAGCCTCGGGTAAAAAACAATCCTACAAACCAGC
TTTAAGTACATTTGAACTTATAAAAATGTTAAAAAAAAAAATAATAATATATAAAATATA
CCATCGCTTAACTCCAAGTATATAATAATTAAACACAATGATCTACAATACATCATACAA
TAGCCGACATCGAAATGACAAGGAAAAAGCTGCTTCGGAAACATCGATAACGAATGGCCA
TAGTGAAGCCATTAAGAATTACATTTTATATATTTAAATTTGGAACATGTAACATTACTC
GACCGGCTACATACGGCCAGCATCTGTTTATTCTGCCATAATAGTTAACAGTTAAATTTG
GAACACTCAATAACGGCTGTATAGTGTAGACTGTAACCCGCCACGCTCGGTTACTCCTCG
GCCTGACCCG
> BF01039A1F05.f1      744
ACGCCGAAGACGACGATTACACGGACGGTGATGACTCCGGCTGGCCGCGACCTGACTCCT
CCGCCGCGCCGTCTACCACCACGCCTACCACCACCACCACGACCACCACCACTACGCCGG
CTTCCACCGCTACCTCCGACCCCTACTTCTCTCACTTCGACCCTCGCACCGAACACCAGA
GCTACAAGGACGCCCAGCAACGACTCGAGGAGACTCACCGTGAGAAGATTACTAAGGTGA
TGCGTGACTGGTCTGAACTAGAGGACCGATATCAACAGATGATGACCTCTGACCCCGCTG
CCGCCCAAAGCTTCCGCCAACGCATGACCGCCAGGTTCCAAGCCAACATTCAGGCCCTCG
AAGAGGATGGTGTATCTGAACGTCGCCGTCTGGCCGCCCTTCATCAGCAACGAGTGTTGG
CTCACCTGGCACAAAGACGACGCACCGCCCTCTCGTGTTACACACGGTCCCTGAAAGACG
CTCCTCCCAATGCCCACCGCGTCCAGAAGTGTCTTCAGCGTTTGGTCCGCGCCCTCGCCG
CCGAGAGATCAGGAGCGCTGGCCGCCTGGCGCCGTGCTGCTTCAGCCGGCCGTGAAGCCG
CTGCCGCTGAACGAGCGAGTGCTGTGGACAGACTGCAGGACGCCGACCGCGCTCTCCAAC
GGGCGTTAACGTCCCTCCGCCGCCGCCCGCATTTGTACGCTAGCATCGGAACAGCTATCG
AGGACTACGTTCAGTCCATGCAGT
> BF01039A1F01.f1      804
GGACTGTGGGATTTGGGTGCCTTCGGTCTCCNNGTGCCGACGGACTTGGGCGGACTGGGA
CTATCCAACACGCAGTACGCGCGGCTAGTGGAGGTGGTCGGCGCTCACGACCTGGGCGTG
GGCATCACTTTGGGTGCTCACCAGTCCATCGGTTTCAAGGGCATATTGCTTTTCGGCACG
CCGGAACAGAAGCAGCATTACTTACCGCGCGTTACGGGCGGAGAATATGCGGCTTTCTGC
TTGACAGAGCCGTCGTCGGGCTCCGACGCCGGCTCCATTAAAACGAGAGCAGAACTGTCT
CCTGACGGGAAGCACTTCATTCTAAATGGATCCAAAATTTGGATCAGCAATGGTGGAATC
GCTGAGATCATGACCGTGTTTGCTCAAACACCCGTCGAAAAAGACGGAAAAAAAGTTGAT
AAAGTGACGGCTTTCATTGTGGAACGATCGTTTGGCGGCGTATCGTCGGGTCCTCCCGAG
AACAAGATGGGTATCAAGTGTTCAAATACCACGGAAGTGTACTACGAGGACGTGCGGGTC
CCGGTAGAGAACGTGCTGGGCGGAGTCGGGAACGGGTTCAAGGTGGCCATGAATATCCTC
AACAATGGCCGCTTCGGCATGGCGGCGGCGCTGGGCGGCACGCAGCGCGCCGCCCTGCGG
CAGGCCGCGGAACATGCCGCCACTAGGGTTCAGTTCGGTAAACGGCTCTGTGAGTTCGGT
TCCGTCCAAGAGAAGCTGGCGCGTATGGCGATGCTGCAGTACGTGACGGNNTCGCTCGCC
TACATGGTGAGCGGCAACATGGAC
> BF01039A1B07.f1      831
TTCATAGTACTGGAGCAGCGAAGGCGAGCCAGGATCGACTTCTCCATCGACGCCATACTG
GCGGCTGACTACTGAACACCATCATCGTTACGTTGTTATTAATTCATAGTTATCATAGGA
CACTGGTTCTCATTATTGTTTTGTACTATATAGTTACGAGCACACATTGATTAGTACGTA
AGATGTAACACGCATATATACGTGCACCACCCGGACGTGACCCACGCGTGTCCAGTACAC
GAACACCGGACCTTACACTCTATCTATACAGGACGTGACGCAACACGCTCACCGGATGTT
ACTGACAATGACATGTGTGACGCACACATACATATATTGAAATGTATCTACATGTGTGCG
ATCCTTGGGCTAAATGTTTGTAGGAATTAAGTCGAAAACAGAATCTGACGTTAAAACTGT
CTGTATGTAAGTAATATGTCTGTACACCGAATGTTCTAAACAGTTGTAACGGCCGGCGGT
CTAGATGTTGTAGTTGTTGAGTTATACCAGTATATAGATGGACATGTACGTAGATGTAGT
ATCCGTGTCTCATAATATTTTAATAGTCATAATCAGCCATTGCTTGCTCTCGTGTGCCTG
CAATGAACATAAGAGTGTAGAGTCGTCTCTGTGTATGTTTAAATGTTAACAACAGTTGTT
GATTAAGTCTTCATTATTTATTCGACGGACTCTTCCTCAGCCTGTGTGTTAATCAGTATT
TAATGTTGTAAAGACAACGCCGGCTCGGCGACGGTCACATTGTCTCTCCAGTACACATCA
GATATATGGATAGTCATGTATTTATCAGGTATCTCCGTGCCCGCACGTCTG
> BF01038B2G02.f1      763
CAATACTTATCTGCTGAAATCAATCTAACTGCGTAAAGATGGGCAAGGAAAAGACGCACA
TCAACATCGTTGTGATCGGTCACGTGGACTCCGGCAAGTCCACTACTACCGGCCATCTGA
TTTACAAGTGTGGTGGTATCGATAAGCGTACTATCGAGAAGTTTGAGAAGGAGGCGCAGG
AGATGGGCAAGGGCTCGTTCAAGTACGCCTGGGTGCTGGACAAGCTAAAGGCGGAGCGCG
AACGTGGTATCACCATTGATATCGCCCTGTGGAAGTTCGAGACTGCCAAGTACTACGTTA
CCATCATCGACGCCCCTGGCCATAGAGACTTCATCAAGAACATGATCACTGGAACCTCGC
AGGCGGACTGCGCCGTGCTGATAGTTGCGGCTGGTACGGGTGAGTTCGAGGCCGGCATCA
GTAAGAACGGTCAGACCCGCGAGCACGCGCTGTTAGCTTTTACCCTGGGGGTGAAGCAAC
TGATTGTGGGCGTCAACAAGATGGACTCCACCGAGCCGCCGTACCATGAGGCGAGATACG
AGGAGATCAAGAAGGAAGTGTCCTCTTACATCAAGAAGATCGGGTACAACCCGGCGACCG
TGGCGTTCGTGCCCATCTCGGGCTGGCACGGAGACAACATGTTGGAGCCTTCCGACAAGA
TGCCCTGGTTCAAAGGGTGGACCATTGACCGCAAGGACGGGAAAGTGGAGGGCAAGTGCC
TCATTGAGGCCCTGGACGCTATCCAGCCTCCGTCTCGTCCCAC
> BF01038B2F09.f1      852
GACGNNNNTTGTGATGGTGTACAGGAAGCGTCGTGATTACACTCCCCTCGTCACCGGCGA
GGATCTGAAGCTCCTCAAGCGCCCCTACACCGAGCTGAGGTCTATCAACGGAGCCTCGGA
CACGAGACTGCGGTGAATATGAACACACCTCGCCACCGACTACACCTCTGATACCTCACT
GACCAGACACACACCACTCGACATATAGAGATGTCACACATTACATCCGCCACAAACGCT
GTCGCGTGTCGGCACCGACCGCTGGAAAGGTCACACACACAGTAAGCTGCTCAACAGTGG
ATGCTCATCAGAAGTATACTATCAAAGTGATAATTTATAATTAGATTAAATATATTATAA
CGGCGTCGAGAAACGAAACCGTCTTTGTGATGAGGAAGGTTCTTCAGAGAAACCTTTAAT
AGTTTAATTTAGTCAAATTGACGGAACGAATGTACTGTGAGGTGCTTCCAAGATCACTCT
GAGCAGACTGAACTCAAGGAGTCAAAGGGATTTTAGGTAAAATTCATCTGAACTCATTAT
GTTAATACAACTCATATTATAATAGAGCTTAGACTTTTTGGCAAATTTCATGTCTGGAAC
CGATTCTCATTATACCGAGTTGGCGGATTAACGCAAGGTCGGAACTTAATTCCTAAGTAA
ACATTTTATTGTTGCGTTGTATTTCAATGCGGCCTTGGTTATCACTGAACTGCTACGCAA
CTTACATTTACATTATCATGACGAGACGTTTGCCAAAAAAAACCATCGCTGATTTTACGG
NNNNNAATCACATGTGTATTGTCCTTATAATNNATATAAAGTGTTAGTTAGAGGACACTT
CGTCGGTCGCTG
> BF01038B2F03.f1      772
GCCGCNNCNNACACCAGAGCTACAAGGACGCCCAGCAACGACTCGAGGAGACTCACCGCG
AGAAGATTACTAAGGTGATGCGTGACTGGTCTGAACTAGAGGACCGATATCAACAGATGA
TGACCTCTGACCCCGCTGCCGCCCAAAGCTTCCGCCAACGAATGACCGCCAGGTTCCAAG
CCAACATTCAGGCTCTCGAAGAGGATGGTGTATCTGAACGTCGCCGTCTGGCCGCCCTTC
ATCAGCAACGAGTGTTGGCTCACCTGGCACAAAGACGCCGCACCGCCCTCTCGTGTTACA
CACGGTCCCTGAAAGACGCTCCTCCCAATGCCCACCGCGTCCAGAAGTGTCTTCAGCGTT
TGGTCCGCGCCCTCGCCGCCGAGAGATCAGGAGCGCTGGCCGCCTGGCGCCGTGCTGCTT
CAGCCGGCCGTGAAGCCGCTGCCGCTGAACGAGCGAGTGCTGTGGACAGACTGCAGGACG
CCGACCGCGCTCTCCAACGGGCGTTAACTTCCCTCCGCCGCCGCCCGCACTTGTACGCTA
GCATCGGAACTGCTATCGAGGACTACGTTCAGTCCATGCAGTCCAAGGACGACATGGCCG
TCTCCCTGATGTCGATGACTCCTGAGGCTGAGGAGCTTCTTTTAGACCGTATCGAAGCCG
AGGTCCAGAGAGAGCAGGCGGCTCGGGAACAACTCAACGCCAAGAGAGACCAGAGGACCA
GGCAGAGGCAGGACATCGAAAACGAACGCGTCANNACTTCCAACGGTGTGAA
> BF01038B2F01.f1      831
GGAGNNNNNGTGTTGGCGAACGCCTGCGGTCCGTGCATCGGTCAATGGGACCGCAAGGAC
GTGAAGAAGGGGGATAAGAACACCATAGTGACGTCATACAACAGAAACTTCACCGGCAGA
AACGACGCCAACCCCGCCACCCACTGCTTCGTCACCAGCCCCGAGCTGGTCACCGCTCTC
TCACTGGCCGGCCGTCTTGATTTCAATCCCCTGACCGACTCCCTGAAGGGCAAGGATGGC
AAGGAGTTCAAACTATCAGATCCCTTCGCTGATGAGTTACCAGCTAAAGGCTTCGACCCC
GGCCAGGACACGTACGAACACCCGCCAGCCGATGGATCCAAGGTCAAAGTGGACGTGTCT
CCTACATCAGACCGCCTGCAGTTGTTGGAACCTTTCGACAAGTGGGATGGCAAGGACCTC
AGCGACCTGACCATTCTCATCAAGGTGAAGGGGAAATGCACCACGGACCACATCTCCGCC
GCCGGGCCCTGGCTCAAGTACAGAGGTCATCTGGACAACATCTCCAATAACATGTTCATA
ACCGCAACGAACGCTGAGAACGGCGAGCTGAACAAGGTCCGCAACCTGCAGACGGGTGAG
TGGGGGCCTGTCCCGGCGACCGCCCGGGCTTACAAGGCGGCCGGCGTGAGGTGGTGTGTG
GTGGGAGACGAGAACTACGGAGAGGGCTCCAGCAGGGAGCACGCCGCCCTGGAGCCGAGG
CACCTCGGGGGACGAGCCATCATAGTCAAATCCTTCGCCAGAATCCACGAGACCAACTTG
AAGAAGCNNNNTCTACTGCCGTTGACCTTCGCCAACCCCTCGGACTACGAC
> BF01038B2E08.f1      829
CTCACTGACGACGATGACGACACCCTCAACCTCAGCGACGACGATGACGACGATGACGCT
GATGACGATATGGATGAAGATGAAGACGCTGATCTTACCCGCGATGACGACGCCGAAGAC
GACGATTACACGGACGGTGATGACTCCGGCTGGCCGCGACCTGACTCCTCCGCCGCGCCG
TCTACCACCACACCTACCACCACCACCACGACCACCACCACTACGCCGGCTTCCACCGCT
ACCTCCGACCCCTACTTCTCTCACTTCGACCCTCGCACCGAACACCAGAGCTACAAGGAC
GCCCAGCAACGACTCGAGGAGACTCACCGCGAGAAGATTACTAAGGTGATGCGTGACTGG
TCTGAACTAGAGGACCGATATCAACAGATGATGACCTCTGACCCCGCTGCCGCCCAAAGC
TTCCGCCAACGCATGACCGCCAGGTTCCAAGCCAACATTCAGGCTCTCGAAGAGGATGGT
GTATCTGAACGTCGCCGTCTGGCCGCCCTTCATCAGCAACGAGTGTTGGCTCACCTGGCA
CAAAGACGCCGCACCGCCCTCTCGTGTTACACACGGTCCCTGAAAGACGCTCCTCCCAAT
GCCCACCGTGTCCAGAAGTGTCTTCAGCGTTTGGTCCGCGCCCTCGCCGCCGAGAGATCA
GGAGCGCTGGCCGCCTGGCGTCGTGCTGCTTCAGCCGGCCGTGAAGCCGCTGCCGCTGAA
CGAGCGAGTGCTGTGGACAGACTGCAGGACGCCGACCGCGCTCTCCAACGGGCGTTAACG
TCCCTCCGCCGCCGCCCGCACTTGTACGCTAGCATCGGAACTGCTATCG
> BF01038B2E07.f1      787
TTCGTCACCGCTGCGACGAAGGTTCAATACTTATCTGCTGAAATCAATCTAACTGCGTAA
AGATGGGCAAGGAAAAGACGCACATCAACATCGTTGTGATCGGTCACGTGGACTCCGGCA
AGTCCACTACTACCGGCCATCTGATTTATAAGTGTGGTGGAATCGATAAGCGTACTATCG
AGAAGTTTGAGAAGGAGGCGCAGGAGATGGGCAAGGGCTCGTTCAAGTACGCCTGGGTGC
TGGACAAGCTAAAGGCGGAGCGCGAACGTGGTATCACCATTGATATCGCCCTGTGGAAGT
TCGAGACTGCCAAGTACTACGTTACCATCATCGACGCCCCTGGCCATAGAGACTTCATCA
AGAACATGATCACTGGAACCTCGCAGGCGGACTGCGCCGTGCTGATAGTTGCGGCTGGTA
CGGGTGAGTTCGAGGCCGGCATCAGTAAGAACGGTCAGACCCGCGAGCACGCGCTGTTAG
CTTTTACCCTGGGGGTGAAGCAACTGATCGTGGGCGTCAACAAGATGGACTCCACCGAGC
CGCCGTACCATGAGGCGAGATACGAGGAGATCAAGAAGGAAGTGTCCTCTTACATCAAGA
AGATCGGGTACAACCCGGCGACCGTGGCGTTCGTGCCCATCTCGGGCTGGCACGGAGACA
ACATGTTGGAGCCTTCCGACAAGATGCCCTGGTTCAAAGGGTGGACCATTGACCGCAAGG
ACGGGAAAGTGGAGGGCAAGTGCCTCATTGAGGCCCTGGACGCTATCCAGCCTCCGTCTC
GTCCCAC
> BF01038B2B05.f1      823
GTTCCNNNNNNTACAAGGAAACGATGTCGCGATTTTTACCGTATTTTCTGGCTGTATGCG
TCGCGGTATGCTCAGGCGCTAAACTGCCTCTGCAAGACGCTCAAGTATTAAAGGAGGCGC
CAGAGGAAGTCATATTTAGAGCTGGGAAGCCAGAATTAGTTCTGGAGTGTGCTACTGAAG
ACAAGAGTCAAGCACCCATACGGTACAGCTGGTTTAAAAACGGGCAGCTTTTCGAAGCGC
CTGGTGAGGTGAGCCAGAGAGATAACGAAGGTACGCTTGTGTTCAAAAATCCTAAGAAAG
ATGATGAAGGAAAATACCAGTGCTTCGCTCAAACAGAGGCTGGTACAGCCAGCACTAGAA
TCATTAACGTAAAGCTCGCTTTCATTGACATACCAAAAGTAACACTCCAGAACCACAAAC
CCATCGAAGGTAAATTATACCAACTGGATTGCGAAATACCGAACAGCTATCCGAAACCGG
AAATACAGTGGATCTATCAATCCGTATCCGATCCGAGCATATCAAGGAATATCCTAGATA
AACGTATCACGCTATCTCCGAATGGTGTGCTGTATTTTTCTAACGTAACAAAGGAAGATA
CGAGCGCTGATCATAAATACGTGTGTGTTGCAAAGACACCAGCCCACGATGGTGACGTGA
TCTTGGCGGAACACGTCATGGAAGACGTGCAGCCCAGCAGCGGGTCCAACAGCGAGTTGG
TGCTCCAATATGTCAGTAACGATATTGTCGGCCAAGTTGGAAAAGTCACTATGATATATT
GCATCTATGGCGGAACTCCACTCGCCCATCCCGACTGGTACAA
> BF01038B2B03.f1      784
GACGCCNANNNCGACGATTACACGGACGGTGATGACTCCGGCTGGCCGCGACCTGACTCC
TCCGCCGCGCCGTCTACCACCACACCTACCACCACCACCACGACCACCACCACTACGCCG
GCTTCCACCGCTACCTCCGACCCCTACTTCTCTCACTTCGACCCTCGCACCGAACACCAG
AGCTACAAGGACGCCCAGCAACGACTCGAGGAGACTCACCGCGAGAAGATTACTAAGGTG
ATGCGTGACTGGTCTGAACTAGAGGACCGATATCAACAGATGATGACCTCTGACCCCGCT
GCCGCCCAAAGCTTCCGCCAACGAATGACCGCCAGGTTCCAAGCCAACATTCAGGCCCTC
GAAGAGGATGGTGTATCTGAACGTCGCCGTCTGGCCGCCCTTCATCAGCAACGAGTGTTG
GCTCACCTGGCACAAAGACGCCGCACCGCCCTCTCGTGTTACACACGGTCCCTGAAAGAC
GCTCCTCCCAATGCCCACCGCGTCCAGAAGTGTCTTCAGCGTTTGGTCCGCGCCCTCGCC
GCCGAGAGATCAGGAGCGCTGGCCGCCTGGCGCCGTGCTGCTTCAGCCGGCCGTGAAGCC
GCTGCCGCTGAACGAGCGAGTGCTGTGGACAGACTGCAGGACGCCGACCGCGCTCTCCAA
CGGGCGTTAACTTCCCTCCGCCGCCGCCCGCACTTGTACGCTAGCATCGGAACAGCTATC
GAGGACTACGTTCAGTCCATGCAGTCCAAGGACGACATGGCCGTCTCCCTGATGTCGATG
ACTC
> BF01038B2A09.f1      779
GGAGNCGNNNGATCCGGCCAAGAACGACGCGGACGCACAGATCGAGCAGGCTACTCTGTC
GGGACTGTGGGATTTGGGTGCCTTCGGTCTCCAGGTGCCGACGGACTTGGGCGGACTGGG
ACTATCCAACACGCAGTACGCGCGGCTAGTGGAGGTGGTCGGCGCTCACGACCTGGGCGT
GGGCATCACTTTGGGTGCTCACCAGTCCATCGGTTTCAAGGGCATATTGCTTTTCGGCAC
GCCGGAACAGAAGCAGCATTACTTACCGCGCGTTACGGGCGGAGAATATGCGGCTTTCTG
CTTGACAGAGCCGTCGTCGGGCTCCGACGCCGGCTCCATTAAAACGAGAGCAGAACTGTC
TCCTGACGGGAAGCACTTCATTCTAAATGGATCCAAAATTTGGATCAGCAATGGTGGAAT
CGCTGAGATCATGACCGTGTTTGCTCAAACACCCGTCGAAAAAGACGGAAAAAAAGTTGA
TAAAGTGACGGCTTTCATTGTGGAACGATCGTTTGGCGGTGTATCGTCGGGTCCTCCCGA
GAACAAGATGGGTATCAAGTGTTCAAATACCACGGAAGTGTACTACGAGGACGTGCGGGT
CCCGGTAGAGAACGTGCTGGGCGGAGTCGGGAACGGGTTCAAGGTGGCCATGAATATCCT
CAACAACGGCCGCTTCGGCATGGCGGCGGCGCTGGGCGGCACGCAGCGCGCCGCCCTGCG
GCAGGCCGCGGAACATGCCGCCACTAGGGTTCAGTTCGGTAAACGGCTCTGTGAGTTCG
> BF01038B1B03.f1      857
CTCTGGCGTGGGAAAAAGTAGTCTTCTCTCCCGTTTCACTAGAAATGAATTTAACCTAGA
ATCGAAATCTACGATAGGGGTGGAGTTTGCAACAAGGAGTATAGAGGTCGACGGCAAAAC
CATCAAAGCCCAGATATGGGATACAGCCGGCCAGGAACGGTACAGGGCGATAACGTCCGC
GTACTACCGCGGGGCCGTGGGCGCGCTGCTCGTTTACGACATCGCCAAACACCTGTCCTA
CGAGAACGTGGAGCGGTGGCTGCGCGAGCTGAGGGACCACGCCGACCAGAACATACTCAT
CATGCTGGTCGGCAACAAGAGCGACCTCAGGCATCTCAGATCTATCCCCACGGAGGAGGC
GAAGGCATTCGCGGAAAGAAACGGTCTCAGTTTCATCGAGACCTCCGCTCTCGACTCCAC
CAACGTCGAGCCGGCCTTCCAGAACATACTCACTGAGATCTACAGGATCGTGTCCCAGAA
GCAGATGCGTGACCCGCCCGAGGGGGACGTGATCCGCCCGGACGCCGAGCCCGCGGACGT
GCGCGCCGCGGGCGCCGACGCGGTCCGGCGCAACTGCTGCCAGTAGGAGAGTCCAATTAA
CATTGGGAGAGAAAGTCAGCTATGAAAGGAATATTAAAGCAAGATAATGAATCATTCCCA
GACAAGGTCAAACTACCAACGTAACTAATGTTGCCAGTCCGCGATACTAAAATCAACAAT
AGACAGTATTATACCTGTGTCTCCATAACGCTTCATCGGCTGGCAACACTACTGCTGTTA
AGAGTGGCTCATGTAGATAGCTTTGTGTAATTATTGATATTTAGTGTTGGAACGATTGAA
ACTAATAAATCTATTAT
> BF01038B1A03.f1      770
CTTCANNNNCAGGCGTCCGAGATCCTGAACGAGTACTTCTACTCGCACCTGTCCAACCCC
TACCCCAGCGAGGAGGCCAAGGAGGAGCTGGCGCGCAAGTGCGGCATCACCGTCTCCCAG
GTGTCCAACTGGTTCGGCAATAAACGTATTCGCTACAAGAAGAACATCGGCAAGGCGCAG
GAGGAGGCGAATCTGTACGCCGCCAAGAAAGCCGCTGCAGCGGGGGCGTCACCGTACTCG
ATGGGCGCCGCGTCGGGGACGGCCACCCCCATGATGTCTCCGGCGCCCACGCAGGACTCC
ATGGGGTACGCCCTGCCGGCGGCCGGCTACGACCAGCCTCAACCACCATACGACACCTCC
ATGTCCTACGACCCCATGCATCAGGACCTGTCGCCTTAGGCGCCGCGGCCGAGCCGTTTC
CTCGGACTCTCCGTCTCCGTACTACCGGCGCCGGCGGTCGTCTTAGATATAGAACCTTGT
ATACTACTTACTCTATGCGTCTACACGATTCCTACACATTTTCTATTTTGTGTTGTGACA
TGTGTGGTCCTCTGTATTAAAGTGAAGAGTATTTATTTCTATCGAAGCACTATTTTGTTA
CGATCTGTTATAGGGAGGGCAGCTAACGAAAGTATCTTTGGTCCGATGTTCTTATCGAAA
GTTATTATTTTGGCAGTATTAATAACACACCACGTGACGGGATCTCGTCTCTCAGCGTTC
ACGGAATAACCTCCAAGCTATGGAGACTAAATATACGGTAGTTGTAAGTG
> BF01038A2F04.f1      820
CACGANNNNNNGCCAATACAAGGAAACGATGTCGCGATTTTTACCGTATTTTCTGGCTGT
ATGCGTCGCGGTATGCTCAGGCGCTAAACTGCCTCTGCAAGACGCTCAAGTATTAAAGGA
GGCGCCAGAGGAAGTCATATTTAGAGCTGGGAAGCCAGAATTAGTTCTGGAGTGTGCTAC
TGAAGACAAGAGTCAAGCACCCATACGGTACAGCTGGTTTAAAAACGGACAGCTTTTCGA
ACCGTCTGGTGAGGTGAGCCAGAGAGATAACGAAGGTACGCTTGTGTTCAAAAATCCTAA
GAAAGATGATGAAGGAAAATATCAGTGCTTCGCTCAGACAGAGGCTGGTACAGCCAGCAC
TAGAATCATTAACGTAAAGCTCGCTTTCATTGACATACCAAAAGTAACACTCCAGAACCA
CAAACCCATAGAAGGTAAAGTATACCAACTGGATTGCGAAATACCGAACAGCTATCCGAA
ACCGGAAATACAGTGGATCTATCAATCCGTATCCGACCCGAGCATATCAAGGAATATCCT
AGACAAACGTATCACGCTATCTCCGAATGGTGTGCTGTATTTTTCTAACGTAACAAAGGA
AGATACGAGCGCTGATCATAAATACGTGTGTGTTGCAAAGACACCAGCCCACGATGGTGA
CGTGGTCTTGGCGGAACACGTCATGGAAGACGTGCAGCCCAGCAGCGGGTCCAACAGCGA
GCTGGTGCTCCAATATGTCAGTAATGATATTGTCGGCCAAGTTGGAAAAGTCACTATGAT
ATATTGCATCTATGGCGGAACTCCACTCGCCCATCCCGAC
> BF01038A2E03.f1      757
TCCCATTACGTGAAGGTCAGCAATTGGTGTAAGCTGGGTACCAACAATGCCGCTAAATGC
AAGGTCACTAGATGGGTCAAGCCATTCCGCTGTCTCGGTCCATTCCAATCGGATGCGCTG
CTCGTCCCCGAGAGCTGCCTGTTCGACCACATCCACAACCAGAGCCGATGCTGGCAGTTC
TCTCGCTGGAACGCTACAGCCGGCCGCGCCTGCGCCCAGAGAGGACTCCGCCTCAGGACC
TTCGCGATGCTCCTACCCTGCGGAATCAGCCTGTTCTCTGGAGTCGAATTCGTATGCTGC
CCTAAACATTTTAAGGAAAACGTGAAAATGCACAAACCAATGGATGTGGGCGTGCCAGTT
AGCCCTGGTGGTGAAGAGATGCTGGCTGCCTCCGCTGCTATGGACGAGCGAGATGATGAT
CTCCTTGACGATGAAGACACCCTCACTGACGACGATGACGACACCCTCAACCTCAGCGAC
GACGATGACGACGATGACGCTGATGACGATATGGATGAAGATGAAGACGCTGATCTTACC
CGCGATGATGACGCCGAAGACGACGATTACACGGACGGTGATGACTCCGGCTGGCCGCGA
CCTGACTCCTCCGCCGCGCCGTCTACCACCACGCCTACCACCACCACCACGACCACCACC
ACTACGCCGGCTTCCACCGCTACCTCCGACCCCTACTTCTCTCACTTCGACCCTCGCACC
GAACACCAGAGCTACAAGGACGCCCAGCAACGACTCG
> BF01038A1F05.f1      825
ATATTTTTTTATTATATCAATACTATCCGATACATTAAATCTCTCAAAATATGCAAATTT
TAATAGAATTGAATATAATTTTATTATTTTGAAATAAGAATGATTTTAATTAATTGTCTA
GTTTACGGAACAAACTTAAATCTGAAGTGTTTGAAAGCGATTCAGTAACATGTAATAGAT
GGAATTTAGGTTTAGTTATAGGGCTGGTTCCCCCGACATAGATGTCTGTCGCAATGACAC
TGTCCGCTTAAAATTTTTGGATATTAAAATTATTTTGCCTAATATGTGATTGTATGTGAC
ATTGCGGCGAAAAAAAAAAAATAAATGTACCTCGGGTTAAAGGCTGATACAAAAATTAGT
GAAATCTCGAATTCCTTGGAGTTTGAAGCGCTCGCGAGGTCCAGGGTTATGTCATTTTAA
ATTGACTGTTCAGTTTTGGAAGATTCATCGGAAACTTATTAGTTCCCTCAGATATTATAT
CTCCATGTGCTCGTGTTGTCATCGCGCGGATGAAGAGTCAAACGTTATTTATTGATTGAA
TATTGGTGAGATACATTTTTAGGAAAATTAGACTGTTTTTTTTTAATATGTCGTGTCTGC
ACCGAATGGAATGTTAATTCAATAGTTTTAAAGTTTCCTGTAGTTTGTGTTTGTTGATCG
AGACCAAATTTTTTTACATATATTTGTGATCCAATTTTATTGTTAAAAACCCTGTAAAGT
TCCAGCGACGTTGTAATTCTATTGAATTTTATTTTGTTAAGTATTTCGAACAATTCTTCT
CCAATATTATTTTTTGTATTTTCAACTCATTATTGACTAAACCGG
> BF01038A1F02.f1      846
GTACCAAAATAATAACACGTACTTGACTGACATTCCAAATAACATCAGTGAAGGCTTTTT
AGGATTGGCACGATTGTACAAGAGCATTGCNNNCTTTTTACACAAATAATAAATGTTGAA
CGGCGATAAATATGAACATAATATAATATCTAGTCCTGTTGTTGCATCTGTGACAGAATA
CCTTCACTATTAAATCTACAAGACATTGGTTGACCAAGTTGATTTGATTGATACATATAA
TTTAACATTAATAAACTCAAATTAAAAGGTTCCGATTCACGAATTGGTTTCGTTAAATAC
GGTGACAGATGTGTATTAGAAAGAATAGTGCTGGTGTATGTACATATGTGAAAATTTCCA
ACGGCATCCATTCAACTTATATTAAGAAATTGTTTTTTTCTGGTATCTTAACTATTTTAT
GGTCGTAATGAAGTTATTGTTCATTTGTTCTCGTATCTCATAGAAGTGAAATACAGCTTA
GTGACATCTTAATCATGAAAATACATCGTTCTTACATGGTATGGTAAGTAAAATTTATAA
AAAAGGACATTGTAACAACACGCGAGTGTAGAGTATCTTTGCTATCTCGGTACGAAGATA
TTGAGTACGAAACTTAAAAACGACCTAATAAAAGTTTTTATAAAGAATGAGGCTTCAGAC
GAGTAATATTTAAAAAGTAATTCTTTATACATAATTATGCATATTAGTTAACTATGTAGA
ACTACTAACTATCTAACTTCCTATATATCTAAGCCCACCAATGTCTGTTATTAGATACAA
ATTTTGCAATTCTTCTATTTCACTATAAATCTATTTAGCACTAGGTACACTTGAATGTCT
TACATT
> BF01038A1A02.f1      695
CGAANNNNNATACTTATCTGCTGAAATCAATCTAACTGCGTAAAGATGGGCAAGGAAAAG
ACGCACATCAACATCGTTGTGATCGGTCACGTGGACTCCGGCAAGTCCACTACTACCGGC
CATCTGATTTACAAGTGTGGTGGTATCGATAAGCGTACTATCGAGAAGTTTGAGAAGGAG
GCGCAGGAGATGGGCAAGGGCTCGTTCAAGTACGCCTGGGTGCTGGACAAGCTAAAGGCG
GAGCGCGAACGTGGTATCACCATTGATATCGCCCTGTGGAAGTTCGAGACTGCCAAGTAC
TACGTTACCATCATCGACGCCCCTGGCCATAGAGACTTCATCAAGAACATGATCACTGGA
ACCTCGCAGGCGGACTGCGCCGTGCTGATAGTTGCGGCTGGTACGGGTGAGTTCGAGGCC
GGTATCAGTAAGAACGGTCAGACCCGCGAGCACGCGCTGTTAGCTTTTACCCTTGGGGTG
AAGCAACTGATCGTGGGCGTCAACAAGATGGACTCCACCGAGCCGCCGTACCATGAGGCG
AGATACGAGGAGATCAAGAAGGAAGTGTCCTCTTACATCAAGAAGATCGGGTACAACCCG
GCGACCGTGGCGTTCGTGCCCATCTCGGGCTGGCACGGAGACAACATGTTGGAGCCTTCG
GACAAGATGCCCTGGTTCAAGGGGTGGACCATTGA
> BF01037B2H02.f1      782
ATCTGCTGAAATCAATCTAACTGCGTAAAGATGGGCAAGGAAAAGACGCACATCAACATC
GTTGTGATCGGTCACGTGGACTCCGGCAAGTCCACTACTACCGGCCATCTGATTTACAAG
TGTGGTGGTATCGATAAGCGTACTATCGAGAAGTTTGAGAAGGAGGCGCAGGAGATGGGC
AAGGGCTCGTTCAAGTACGCCTGGGTGCTGGACAAGCTAAAGGCGGAGCGCGAACGTGGT
ATCACCATTGATATCGCCCTGTGGAAGTTCGAGACTGCCAAGTACTACGTTACCATCATC
GACGCCCCTGGCCATAGAGACTTCATCAAGAACATGATCACTGGAACCTCGCAGGCGGAC
TGCGCCGTGCTGATAGTTGCGGCTGGTACGGGTGAGTTCGAGGCCGGCATCAGTAAGAAC
GGTCAGACCCGCGAGCACGCGCTGTTAGCTTTTACCCTGGGGGTGAAGCAACTGATCGTG
GGCGTCAACAAGATGGACTCCACCGAGCCGCCGTACCATGAGGCGAGATACGAGGAGATC
AAGAAGGAAGTGTCCTCTTACATCAAGAAGATCGGGTACAACCCGGCGACCGTGGCGTTC
GTGCCCATCTCGGGCTGGCACGGAGACAACATGTTGGAGCCTTCCGACAAGATGCCCTGG
TTCAAGGGGTGGACCATTGACCGCAAGGACGGGAAAGTGGAGGGCAAGTGCCTCATTGAG
GCCCTGGACGCTATCCAGCCTCCGTCTCGACCCACCGAGAAGCCGCTGCGTCTTCCTCTG
CA
> BF01037B2G02.f1      711
CGGTCACGTGGACTCCGGCAAGTCCACTACTACCGGCCATCTGATTTACAAGTGTGGTGG
TATCGATAAGCGTACTATCGAGAAGTTTGAGAAGGAGGCGCAGGAGATGGGCAAGGGCTC
GTTCAAGTACGCCTGGGTGCTGGACAAGCTAAAGGCGGAGCGCGAACGTGGTATCACCAT
TGATATCGCCCTGTGGAAGTTCGAGACTGCCAAGTACTACGTTACCATCATCGACGCCCC
TGGCCATAGAGACTTCATCAAGAACATGATCACTGGAACCTCGCAGGCGGACTGCGCCGT
GCTGATAGTTGCGGCTGGTACGGGTGAGTTCGAGGCCGGCATCAGTAAGAACGGTCAGAC
CCGCGAGCACGCGCTGTTAGCTTTTACCTTGGGGGTGAAGCAACTGATCGTGGGCGTCAA
CAAGATGGACTCCACCGAGCCGCCGTACCATGAGGCGAGATACGAGGAGATCAAGAAGGA
AGTGTCCTCTTACATCAAGAAGATCGGGTACAACCCGGCGACCGTGGCGTTCGTGCCCAT
CTCGGGCTGGCACGGAGACAACATGTTGGAGCCTTCGGACAAGATGCCCTGGTTCAAGGG
GTGGACCATTGACCGCAAGGACGGGAAAGTGGAGGGCAAGTGCCTCATTGAGGCCCTGGA
CGCTATCCAGCCTCCGTCTCGTCCCACCGAGAAGCCGCTGCGTCTTCCTCT
> BF01037B2C04.f1      768
CTCCGCTGCTATGGACGAGCGAGATGATGATCTCCTTGACGATGAAGACACCCTCACTGA
CGACGATGACGACACCCTCAACCTCAGCGACGACGATGACGACGACGACGCTGATGACGA
TATGGATGAAGATGAAGACGCTGATCTTACCCGCGATGATGACGCCGAAGATGACGATTA
CACGGACGGTGATGACTCCGGCTGGCCGCGACCTGACTCCTCCGCCGCGCCGTCTACCAC
CACGCCTACCACCACCACCACGACCACCACCACTACGCCGGCTTCCACCGCTACCTCCGA
CCCCTACTTCTCTCACTTCGACCCTCGCACCGAACACCAGAGCTACAAGGACGCCCAGCA
ACGACTCGAGGAGACTCACCGCGAGAAGATTACTAAGGTGATGCGTGACTGGTCTGAACT
AGAGGACCGATATCAACAGATGATGACCTCTGACCCCGCTGCCGCCCAAAGCTTCCGCCA
ACGCATGACCGCCAGGTTCCAAGCCAACATTCAGGCCCTCGAAGAGGATGGTGTATCTGA
ACGTCGCCGTCTGGCCGCCCTTCATCAGCAACGAGTGTTGGCTCACCTGGCACAAAGACG
ACGCACCGCCCTCTCGTGTTACACACGGTCCCTGAAAGACGCTCCTCCCAATGCCCACCG
CGTCCAGAAGTGTCTTCAGCGTTTGGTCCGCGCCCTCGCCGCCGAGAGATCAGGAGCGCT
GGCCGCCTGGCGCCGTGCTGCTTCAGCCGGCCGTGAAGCCGCTGCCGC
> BF01037B2B10.f1      816
AAATAACAAGTGGGAACATTGTAACATATTTTTAAATATAAAAATTAGTGCATAGATGTA
AAACAAAAAGTGTGTTGGACGGAAAGAGATATATTGTATGAGTATTGTAGTGAAATCTCT
TTATCATTAGAGTTTGTCCTGTTACAACGCGTCTCGACTTGCAAAAGCTATCTTGTATTC
GTGTGATAAGGTTCATTTTACAATGGCCCGTTATGAATTTTTTAATTTGTGTTGTAGATT
CGCATTGGGTCCATAATTTTCATGTAGTGCGGAATATAGAATATATTTAATGTTATAATT
CCTTTATGGAATAATGTAAAGGGCATTTACAAGTAATCAGTTTCTGTAGCATTCTTAGTT
TCTTACAATGTATCTCTTGAGATGTTTTCCGTTGTTGGCTGTCTTTTATTTACCTCTTTT
ATTGTAAATATTCTTCTTTAAGTTGTATTATTTCTAAACTTATTTATCTCTCCAGTGAGA
TCATTTATTTATTGAAAATCATGAATTTAATTTATTTTACCAAATGAAGTTTTTTGCTTG
CAAATCTTTTTGGTTTTAAAAATATAAGTTATGTATGTACACAGAACTGTCAAGGGAATT
ATTATTGTTTTTCATAATTTTCTATATGATTGCTGAATAAAATGTATAAAAGTTATATAT
GAGGAGGAAATTAAGGAACTTCAAAACTTTCTAATGTAATTCCCTTGAAGAGTTTTTGTA
TTATTTTTTAAACGTAACTCTATTTTGCTAAAAACTAATAATATGTACACAACATCACAA
TCTCACTGGTGTCTATTCCAAAGCTTAAGTAACCTA
> BF01037B2B01.f1      786
AATACTTATCTGCTGAAATCAATCTAACTGCGTAAAGATGGGCAAGGAAAAGACGCACAT
CAACATCGTTGTGATCGGTCACGTGGACTCCGGCAAGTCCACTACTACCGGCCATCTGAT
TTACAAGTGTGGTGGTATCGATAAGCGTACTATCGAGAAGTTTGAGAAGGAGGCGCAGGA
GATGGGCAAGGGCTCGTTCAAGTACGCCTGGGTGCTGGACAAGCTAAAGGCGGAGCGTGA
ACGTGGTATCACCATTGATATCGCCCTGTGGAAGTTCGAGACTGCCAAGTACTACGTTAC
CATCATCGACGCCCCTGGCCATAGAGACTTCATCAAGAACATGATCACTGGAACCTCGCA
GGCGGACTGCGCCGTGCTGATAGTTGCGGCTGGTACGGGTGAGTTCGAGGCCGGTATCAG
TAAGAACGGTCAGACCCGCGAGCACGCGCTGTTAGCTTTTACCCTGGGAGTGAAGCAACT
GATCGTGGGCGTCAACAAGATGGACTCCACCGAGCCGCCGTACCATGAGGCGAGATACGA
GGAGATCAAGAAGGAAGTGTCCTCTTACATCAAGAAGATCGGGTACAACCCGGCGACCGT
GGCGTTCGTGCCCATCTCGGGCTGGCACGGAGACAACATGTTGGAGCCTTCGGACAAGAT
GCCTTGGTTCAAGGGGTGGACCATTGACCGCAAGGACGGGAAAGTGGAGGGCAAGTGCCT
CATTGAGGCCCTGGACGCTATCCAGCCTCCGTCTCGTCCCACCGAGAAGCCGCTGCGTCT
TCCTCT
> BF01037B2A12.f1      656
TGTCACGGATAATTTCGGGAAAGAATCGCTTGTCCGACAAAAACGTCAGGACAGTATCGT
TGAAGAGTGCAGCCCTAGGACTGAATGGAAGAGCAAATGTCACAGATGTATTTGTTCGGA
TTCAGGACAAGCCCTGTGTTTCAAGATCGAGGGATGTCGCTCCGACAGTGGTGAACCTAT
AAGATGCAAGCCAGAATCGAAGTTTTCTCGGGACTGCAATAGTTGCTTGTGTACGAACAA
TGGAAATGTTATATGTACGCTGAAGGCTTGTCTGCCATCACTTGTAAAAGAACAGGCAAG
GAATGACGTCAGCGAAGATACGAGGTTCAGAAGATCGGTGGCACCGTCCAAACCGGTCGT
GTGCGCGGCGAACCGAATGTTCATAAAAGACTGCAACACCTGCTGGTGCAATGAGGACGG
CACGAGCTTTTTCTGCACGCGAAAAGTCTGTGTCGAAGAACTACCCGAAGAAGTCTCGGA
GCCGGTGAAGATCCATGAAATTAACAGCACGTGCCGGCCTGATGAAGTGTTTGAGCTGGA
CTGTAACACTTGCCGCTGTAACCCTGATGGTTTGTCGTACTCTTGCACGAGACGAGCTTG
TCCCATTGGAGGGGAGGAACTGCCGTTGAGAAGGAAGACGAGATCAACATCGCAGC
> BF01037B2A01.f1      753
CTGCTGAAATCAATCTAACTGCGTAAAGATGGGCAAGGAAAAGACGCACATCAACATCGT
TGTGATCGGTCACGTGGACTCCGGCAAGTCCACTACTACCGGCCATCTGATTTACAAGTG
TGGTGGTATCGATAAGCGTACTATCGAGAAGTTTGAGAAGGAGGCGCAGGAGATGGGCAA
GGGCTCGTTCAAGTACGCCTGGGTGCTGGACAAGCTAAAGGCGGAGCGCGAACGTGGTAT
CACCATTGATATCGCCCTGTGGAAGTTCGAGACTGCCAAGTACTACGTTACCATCATCGA
CGCCCCTGGCCATAGAGACTTCATCAAGAACATGATCACTGGAACCTCGCAGGCGGACTG
CGCCGTGCTGATAGTTGCGGCTGGTACGGGTGAGTTCGAGGCCGGTATCAGTAAGAACGG
TCAGACCCGCGAGCACGCGCTGTTAGCTTTTACCCTGGGGGTGAAGCAACTGATCGTGGG
CGTCAACAAGATGGACTCCACCGAGCCGCCGTACCATGAGGCGAGATACGAGGAGATCAA
GAAGGAAGTGTCCTCTTACATCAAGAAGATCGGGTACAACCCGGCGACCGTGGCGTTCGT
GCCCATCTCGGGCTGGCACGGAGACAACATGTTGGAGCCTTCGGACAAGATGCCCTGGTT
CAAGGGGTGGACCATTGACCGCAAGGACGGGAAAGTGGAGGGCAAGTGCCTCATTGAGGC
CCTGGACGCTATCCAGCCTCCGTCTCGTCCCAC
> BF01037B1F12.f1      777
ACTAACACAAGAACGATGGCGTCAAAGGCTGTGACTCTCGAGAACTTGAACCCAAATATT
ATCAAATTAGAATATGCCGTGAGAGGACCTTTGGTAATACGAGCTGGAGAAATCGAAAAG
GAATTAGAAAAGTCGGGAGCGTCCAAACCCTTCCAGAAAGTCATCAGGGCCAACATCGGC
GACGCCCACGCCATGGGCCAGCGACCCATCACCTTCATCAGACAGGTGTTGTCATGTATA
ACGAATACTGACTTATTAGAAAAAGGCGACTTCCCCGACGACGTGAAGGACAGGGCCAGG
GAGATCCTCTGTGGCTGCGGCGGCGGCTCCGTGGGGTCGTACTCGGCGTCTCAGGGTATT
GAGCACATCAGGCGACACGTTGCGGAGTACATCGCCAAGAGAGACGGCCACCCCGCCCGC
TGGCAGGACATCTGCCTCTCTGCCGGCGCCTCCACCGCCATCAAGAATTGTCTGCAGCTG
TTCTGTAAGGAAATCGACGGCAAGAAGAGCGGTGTAATGATCCCCATCCCTCAGTATCCT
CTGTACTCGGCGTCGCTGGCGGAGTACGGCCTGGAGCAGGTCGGCTACTACCTGGACGAG
GAGTGCAATTGGGGTCTCAGCACACAGGAGCTGGAGAGGAGCTTGCAGGNNNCGCAGCAG
ACCTGCAACGTGCGGGCGCTCGTGGTCATCAACCCCGGGAACCCCACGGGACAGGTGTTG
ACGCGAGAGAACATCGAGCAGGTGATAAAGTTCGCGCACAAACACAAGCTGTTCATC
> BF01037B1E10.f1      690
CGTTTTATTATCAGACATTAAAAAAAAACCTATTCTTTAAACGTTCTATAGAGTATCGAC
GACCAAGTTAATGAACGGAAATTGAAAATTATATCGATGTAACCGCATTTACATAACGTA
GATAACTCGACCAGTGATTGATGCATCGTGAAACGTCGACTCCAGCTGTGGCAGTGTCTG
TGTGGAGCTCGGCACCGAGTTCGTTAGGTGTAACTTATTGAAATGCTCTTAACAGACTCC
GACGTCGCTGTCGGCCATGACCGCTTATCATTAATGGTTCACACTGAATGTCATTCTACG
TTCGTTACGCTGAGCGCCGACAGCGACCTCCGAGTACATAATATCCTTATGATAAAATTA
ATTCAAGATGTAAGTATGCTTTACGCCTCATATCGTGCTTTTAAGGGATGTAACGTCTAT
TGGTATATGTAATGTTTTTATTTTTTATTTTAATGATTATTTTACTGCCAACGTTTCACA
AATTGTTATTTTAATACGTACGACTATATCCGACGACACCATTAGATTTTATTGATCACA
TTTTATTTGTGTTATTACATAGTATTTCATTGTATAGCTGGCTGGGTGCGCTTGCGAGTT
GTCTCGTCACACGAAGCCTCTATAATGTTTAAATATTTTATTTCAAAATTTTACTTTTAT
TTTGATGAAAATATAATAAATGATGTTTTC
> BF01037B1D06.f1      752
TAAATGACGTTTTCATAGTGTAGTCTAAGAAAAACTGTTATGGTTCTATTTTAGCTCTTT
CACTTGACTTTGATACACTTTTGCTACTTATTCAGGGGCTCAATAAAAAAAAATCTATAT
ACTTCTTCGAACCGATCTAATTTCTTTACTGTGACAGTCCGAAACGTCGACTTCACTATG
AGCTAAAATACCGCTATCTAAATCTCACTTGACATAATTCCACTACGTACTTTTTGTAAG
CTGTGTACTTAAATATCTTGCCTTAGTATTCAACTATATTTGAAGTGTTTTTTTAGGATT
GTTTTGAATTATAAATATATGTCCAATAACACACCTTGGTCTCAGAGTGGCTGTTTATAT
TTAGACTATGTTTATATCTCGATAGTTATGATTATTTTTAACATTTAGTTGTTATATTTG
TGGCATGTAATGCTAGGTTCATTGTATTTGAAATTATGGTCTAACTAATTTTAAGTTAGC
GTTAGTTTTAGTTATTTAGCAATCGTATTCTTTCCGTATTTATTGATGTAATGAATTGTG
TAACCTTATAGTATTTATCGATCTCAATGTTAGACTTATAAAAGGACACTTCTCACAATA
ATTATTTGTATTACAATACTAGCTGTTATACTGATACTGATACGTTCCAATATATCTCCA
ACACCGCACAATGTGCTTCTACGTACAATAGGCATTGCCTGTGCAGTATGCTATGTAATT
TAATTTTTTTAACATTCGTCTTCTACCCGCAC
> BF01037A2H07.f1      757
GGCCGCCGACCGCCGCTTACAGATCGAGGCGGAACAGAGGGAGAAACTCCGCAACCATGA
GCGACGTGCGGAGCTGGTGCGGCAGAACAAGTCCGCGCGCGCCGAGAGTGAGGCGCCCAC
CTCCGGCTAGACGCCCGAAGCCCGCCGGCCGCCGCCCGCCCACGCCGCCCACGACGCCCA
CCGCCGGCGGACGGCGGCCCCGCGAGGTCGCCGGACACCCGGTGTCCCGCCAGCGATCGT
TCCACACCGTTTCCCTCGCGCTTTGATATTTCGACGTCTCCGGTCCCGATGATTTTGGAT
TGTTTTCGCCCGTCACGGCCCACCGCGAACAGATCGCCGGCCGGCCGCTGGCGTTTTTAT
ACGACTGAGGGAGGAGCGGAAGGTAGCAGGAGTCGACTCCTGAGGATTAGTTAGTCGTAG
TTCGATATCATAATTTTTAAAGTCGGTCATGACGCCACAGTATTTTAGTATCGTATGAAC
TATATTTAAGTTTCTCATAGACCTTAGCGTCGCCTCTCCGTGTCCACGGCGCTATACGTG
TCGGAGGTGATCATGTATCGTGTAATATTTTTTCGATATGTTTTTGGTGGGAGTGTTCGC
GGGTCGATCTGTTCCTGCGGGAGCATCACACCTAGTGCTGGAATCGATAGCGCCGCCTCC
CGTCCGCTGAGGGATGTGAGCATAACCGACGTAGGATGACCTCGGATCGCGCACAGAGTC
GACGGTCCGCCAGCTCAAGTGCCTGAACGTCCGCCCG
> BF01037A2G11.f1      639
AAAGTTGTTTTACCACTCATCTAACTAAAATGGCGTCGCTGTTTATCATTTAGTTATCAT
TCTTCAAGTGAACGTCCCTCAGTGATCGCATCCGAGTGAGTCATAAACCAACATAGCAAT
GACATTTTTATAGCACAAAGTGAGAATACGTTTAATCGTTGTAGAAGACTGGCAAGTGTG
ATTTACATAGCACAATAATGCGCGAATTCAAAGTGGTCGTGCTGGGCTCGGGTGGGGTCG
GAAAAAGTGCTTTAACTGTACAGTTTGTGTCCGGATGTTTTATGGAAAAATATGACCCCA
CCATAGAAGATTTTTATAGGAAAGAAATAGAAGTGGATAACTCTCCATGTGTTTTGGAAA
TATTGGATACAGCGGGAACAGAACAATTTGCTTCCATGAGAGATCTGTACATAAAGAATG
GCCAAGGCTTTGTTGTTGTATATTCCTTAACAAATCATCAAACTTTTCAAGATATTAAAC
CAATGAAGGAGTTGATAACTCGCGTTAAGGGGTCAGAGCGTGTACCTATTTTGTTAGTGG
GTAATAAAGCTGATTTGGACCATCAACGCGAAGTTTCGCAGACTGAGGGTTCGGCGCTGG
CGCAGATGTGGGGCTGCCCATTCGTGGAAGCTTCAGCGT
> BF01037A2B03.f1      624
ATCCCCCNNAGGAGGCGAAGGCATTCGCGGAAAGAAACGGTCTCAGTTTCATCGAGACCT
CCGCTCTCGACTCCACCAACGTCGAGCCGGCCTTCCAGAACATACTCACTGAGATCTACA
GGATCGTGTCCCAGAAGCAGATGCGTGACCCGCCCGAGGGGGACGTGATCCGCCCGGACG
CCGAGCCCGCGGACGTGCGCGCCGCCGGCGCCGACGCTGTCCGGCGCAACTGCTGCCAGT
AGGAGAGTCCAATTAACATTGGGAGAGAAAGTCAGCTATGAAAGGAATATTAAAGCAAGA
TAATGAATCATTCCCAGACAAGGTCAAACTACCAACGTAACTAATGTTGCCAGTCCGCGA
TACTAAAATCAACAATAGACAGTATTATACCTGTGTCTCCATAACGCTTCATCGGCTGGC
AACACTACTGCTGTTAAGAGTGGCTCATGTAGATAGCTTTGTGTAATTATTGATATTTAG
TGTTGGAACGATTGAAACTAATAAATCTATTATAATAATAAATCGGAGGCAACCACAGCA
ACGCGTGGCCGGCTGAGAGTGCACGCGTCGCATCGTTTGGCGCTTGTAGTACACCACAAT
GGAAAATACATTTTGCGTTAAGAC
> BF01037A2A10.f1      684
ACTTATCTGCTGAAATCAATCCAACTGCGTAAAGATGGGCAAGGAAAAGACGCACATCAA
CATCGTTGTGATCGGTCACGTGGACTCCGGCAAGTCCACTACTACCGGCCATCTGATTTA
CAAGTGTGGTGGTATCGATAAGCGTACTATCGAGAAGTTTGAGAAGGAGGCGCAGGAGAT
GGGCAAGGGCTCGTTCAAGTACGCCTGGGTGCTGGACAAGCTAAAGGCGGAGCGCGAACG
TGGTATCACCATTGATATCGCCCTGTGGAAGTTCGAGACTGCCAAGTACTACGTTACCAT
CATCGACGCCCCTGGCCATAGAGACTTCATCAAGAACATGATCACTGGAACCTCGCAGGC
GGACTGCGCCGTGCTGATAGTTGCGGCTGGTACGGGTGAGTTCGAGGCCGGCATCAGTAA
GAACGGTCAGACCCGCGAGCACGCGCTGTTAGCTTTTACCCTTGGGGTGAAGCAACTGAT
CGTGGGCGTCAACAAGATGGACTCCACCGAGCCGCCGTACCATGAGGCGAGATACGAGGA
GATCAAGAAGGAAGTGTCCTCTTACATCAAGAAGATCGGGTACAACCCGGCGACCGTGGC
GTTCGTGCCCATCTCGGGCTGGCACGGAGACAACATGTTGGAGCCTTCCGACAAGATGCC
CTGGTTCAAGGGGTGGACCATTGA
> BF01037A2A01.f1      672
ATTGACTCTGTCTAGTTATATTATTACCGAGTGTCGTTTTCACTGACTAAGTTCAATACT
TATCTGCTGAAATCAATCCAACTGCGTAAAGATGGGCAAGGAAAAGACGCACATCAACAT
CGTTGTGATCGGTCACGTGGACTCCGGCAAGTCCACTACTACCGGCCATCTGATTTACAA
GTGTGGTGGTATCGATAAGCGTACTATCGAGAAGTTTGAGAAGGAGGCGCAGGAGATGGG
CAAGGGCTCGTTCAAGTACGCCTGGGTGCTGGACAAGCTAAAGGCGGAGCGCGAACGTGG
TATCACCATTGATATCGCCCTGTGGAAGTTCGAGACTGCCAAGTACTACGTTACCATCAT
CGACGCCCCTGGCCATAGAGACTTCATCAAGAACATGATCACTGGAACCTCGCAGGCGGA
CTGCGCCGTGCTGATAGTTGCGGCTGGTACGGGTGAGTTCGAGGCCGGCATCAGTAAGAA
CGGTCAGACCCGCGAGCACGCGCTGTTAGCTTTTACCCTTGGGGTGAAGCAACTGATCGT
GGGCGTCAACAAGATGGACTCCACCGAGCCGCCGTACCATGAGGCGAGATACGAGGAGAT
CAAGAAGGAAGTGTCCTCTTACATCAAGAAGATCGGGTACAACCCGGCGACCGTGGCGTT
CGTGCCCATCTC
> BF01037A1E03.f1      782
CTTCGACGTCTTCAGGCACAACGGAATGAACTGAACGCTAAAGTTCGTATGCTGCGAGAA
GAGCTGCAGCTTCTGCAGGAGCAAGGATCTTACGTCGGTGAAGTCGTCAAACCAATGGAC
AAGAAGAAGGTTCTGGTTAAGGTACACCCAGAAGGCAAGTTCGTTGTAGACCTGGACAAA
AATGTCGACATCAATGATGTGACCGCTAATTGTCGTGTCGCTTTACGAAACGAAAGCTAT
ACGCTACACAAGATTCTGCCTAATAAAGTTGATCCATTGGTGTCGCTTATGATGGTGGAA
AAAGTCCCTGATTCCACATACGAGATGGTTGGAGGTTTGGACAAACAAATCAAGGAGATT
AAAGAGGTAATTGAATTACCCGTTAAGCATCCCGAGCTGTTTGATGCGCTCGGTATTGCT
CAGCCAAAAGGTGTTCTTTTGTATGGTCCACCTGGAACTGGCAAAACACTCTTAGCTCGC
GCCGTCGCCCACCACACCGAGTGCACCTTCATTCGTGTCTCTGGTTCAGAGCTTGTGCAG
AAATTCATTGGAGAAGGTAGTCGTATGGTGCGAGAACTTTTCGTAATGGCTCGAGAGCAT
GCACCTTCGATAATTTTCATGGACNNNNTTGATTCTATTGGATCATCTCGAATTGAGTCT
GGCAGCGGAGGAGATTCTGAAGTCCAGAGAACCATGTTAGAATTGCTCAATCAATTGGAC
GGGTTCGAGGCCACCAAGAATATTAAGGTCATTATGGCAACCAACCGTATTGACATTTTG
GA
> BF01037A1E02.f1      743
CGTGCGCGTCTCAAGGATCATCTCGAAGGAGTCGAAAAGACCAGGTTGACCTTGGAGCAA
CAGACGGCTGAGGTGTACAAGGCTATCGAGGACAAGATGAACACCGCGGCCGACAAGCGA
GACGAGAATATCAAGAAGATGCTGGAACGGCTCCGGGAACATGAGGAGCAGGTTCGCAAG
GTGCGGGCGGGCAACCAGGAGCGTTTCCAGCAGTTGGAGAGCGCTATACAGGACAAGCTG
CAGCAGGCCGCCGACCGCCGCTTACAGATCGAGGCGGAACAGAGGGAGAAACTCCGCAAC
CATGAGCGACGTGCGGAGCTGGTGCGGCAGAACAAGTCCGCGCGCGCCGAGAGTGAGGCG
CCCACCTCCGGCTAGACGCCCGAAGCCCGCCGGCCGCCGCCCGCCCACGCCGCCCACGAC
GCCCACCGCCGGCGGACGGCGGCCCCGCGAGGTCGCCGGACACCCGGTGTCCCGCCAGCG
ATCGTTCCACACCGTTTCCCTCGCGCTTTGATATTTCGACGTCTCCGGTCCCGATGATTT
TGGATTGTTTTCGCCCGTCACGGCCCACCGCGAACAGATCGCCGGCCGGCCGCTGGCGTT
TTTATACGACTGAGGGAGGAGCGGAAGGTAGCAGGAGTCGACTCCTGAGGATTAGTTAGT
CGTAGTTCGATATCATAATTTTTAAAGTCGGTCATGACGCCACAGTATTTTAGTATCGTA
TGAACTATATTTAAGTTTCTCAT
> BF01037A1B03.f1      789
GACTATTTTCATACTAACCTCCACACGCAAAACTTTTACGCGTTCCGTTTCTTTATTTGT
GAAGTACTGAACTTTATAAACGTGGTGGGACAAATTTATTTCATGGACTTTTTCCTAGAC
GGAGAGTTTTCGACTTATGGTCGGGATGTCGTCCGCTTTACAGAGATGGAGCCAGAAGAG
AGAGAAGATCCTATGGCGCGTGTATTCCCCAAGGTTACTAAATGTACATTCCACAAATAT
GGTCCTTCGGGAACTGTTCAGAAGTTCGATGGGCTCTGCGTACTCCCGCTTAACATCGTC
AATGAGAAGATTTATGTATTTCTGTGGTTCTGGTTCATCATACTATCAATTTTGAGTGGT
ATTTCCCTGGTATATCGCGCGATTGTCGTCGCCGGACCGCGTGTACGTTTGTACCTTCTA
CGTGCGCGCAGTCGTCTTGCACCACAAGAACAAGTGGAAGCCGTGGCCCGCAAACTACAG
ATCGGAGACTGGTTTGTGCTGTACCAGCTCGGAAAGAACATCGATCCTCTCATTTACCAA
GAATTAATGAGTGATTTAGCAAAGAAGTTCGAAGGGAAGGACGCTGTTTAGCAGGCGCGT
GTAGACAGTGGGGAGTATTGGTAGTGGTAGTGACGTGTGAGTGTAAGGGCGGGCTCCGGG
CCGCGGCGCCGCTACCTGCCGAGCCGCAGCCGCGCCCGCGCACAATGAGCGCCGGGAGCG
GGTCTGCGCCGACATTCCATTTACCTACAGCCGACGCGGGGAACGACCTCCGTCGAACCA
GTCATTGTA
> BF01035X1D07.f1      675
AAACAAATTCTTAACTAAAATGGGAGCAATAGCCAGCAGGTACCGTGTATCAAACGCGGG
TCTCACTNNCGCGGACATACAGAATATAGAAAATGCTAACAAACGTGAAAACCCGGGAAC
TTTGGATGAACTCCATAAAAAAACTAAAGATGTATTGCCAGTTAACTTTGAAGGCGGTAA
ACTCATGGTCAATAAGGGAATCTCCAACCATTTTCAGATGTCCCACACCTTAACAATGAG
CTCAATGCAAAATGGTTACAAGCTGGGTGCAACATATATCGGTACAAAGCAAATATCGCC
AACCGAGGCATTTCCTGTTGTGCTGGGTGATGTGGATCCCGCCGGAAATGTTAACTTCAA
TCTAATACATCAACTAACCCAAGACGTCAGAGTTAAAGTTGCTGCACAGGTTCAAGAATG
CAAGTTGTCAGCGACCCAGGGCACAGTTGAATACAAGGGTTCGGATTATACTCTAGCCCT
GGCCGTCGGTAAACCTGACTGTAGTGATAAATCATCTCTGTTTGTTGGACATTACTTGCA
GTCAGTCAGTAAGCATCTAACCCTGGGTGCGGAGCTAGTGTATCAGAGCAGCGCACGCAT
AGCCGGAGGAGAGGTGGCCATCGNNTCGGCCGCAGCAAGATATACTATGGATGATTCTGA
GGTATCGGCAACGCT
> BF01035X1B09.f1      768
GTTANNNNTAGATTGTATGATATTTTTGAACAAGTTATCCGAGATTGATGGGTTACTCTG
TGCACGGATCGTTTAAGGTAGTAGGTGAATATGTAAAAAAAAAAAAATTTTAGGACTTTT
TTTTTATTCAAATAGACATGTTTATTTCAATACAAAAATAATTGGGATTTAATACATAAG
GACAATTAATATATATTTTTTTATTATATCAATACTATCCGATACATTAAATCTCTCAAA
ATATGCAAATTTTAATAGAATTGAATATAATTTTATTATTTTGAAATAAGAATGATTTTA
ATTAATTGTCTAGTTTACGGAACAAACTTAAATCTGAAGTGTTTGAAAGCGATTCAGTAA
CATGTAATAGATTGAAATTAGGTTTAGTTATAGGGCTGGTTCCCCCGACATAGATGTCTG
TCGCAATGACACTGTCCGCTTAAAATTTTTGGATATTAAAATTATTTTGCCTAATATGTG
ATTGTATGTGACGTTGCGCCGAAAAAAAATTAAATAAATGTACCTCGGGTTAAAGGCTGA
TACAAAAATTAGTGAAATCTCGAATTCCTTGGAGTTTGAAGCGCTCGCGAGGTCCAGGGT
TATGTCATTTTAAATTGACTGTTCAGTTTTGGAAGATTCATCGGAAACTTATTAGTTCCC
TCAGATATTATATCTCCATGTGCTCGTGTTGTCATCGCGCGGATGAAGAGTCAAACGTTA
TTTATTGATTGAATATTGGTGAGATACATTTTTAGGAAAATTAGACTG
> BF01035X1B01.f1      801
CGCAGGCGGACTGCGCCGTGCTGATAGTTGCGGCTGGTACGGGTGAGTTCGAGGCCGGCA
TCAGTAAGAACGGTCAGACCCGCGAGCACGCGCTGTTAGCTTTTACCCTGGGGGTGAAGC
AACTGATCGTGGGCGTCAACAAGATGGACTCCACCGAGCCGCCGTACCATGAGGCGAGAT
ACGAGGAGATCAAGAAGGAAGTGTCCTCTTACATCAAGAAGATCGGGTACAACCCGGCGA
CCGTGGCGTTCGTGCCCATCTCGGGCTGGCACGGAGACAACATGTTGGAGCCTTCCGACA
AGATGCCCTGGTTCAAGGGGTGGACCATTGACCGCAAGGACGGGAAAGTGGAGGGCAAGT
GCCTCATTGAGGCCCTGGACGCTATCCAGCCTCCGTCTCGACCCACCGAGAAGCCGCTGC
GTCTTCCTCTGCAGGACGTGTACAAGATCGGAGGCATCGGGACAGTGCCCGTAGGACGAG
TCGAGACCGGCATCCTGAAACCCGGCATGGTGGTTGTGTTCGCGCCCGCGGCCATCACCA
CCGAGGTGAAGTCTGTGGAGATGCACCACGAGGCATTGCAGGAGGCGATGCCTGGAGACA
ACGTGGGCTTCAACGTGAAGAACGTGTCGGTGAAGGAGTTGCGTCGCGGCTACGTGGCCG
GTGACTCCAAGAACTGCCCGCCCAAGGGTGCTTCGGACTTCACCGCCCAGGTGATCGTGT
TGAACCACCCGGGGCAGATCAGCAACGGCTATACCCCGGTGCTGGACTGCCACACCGCTC
ACATCGCCTGCAAGTTCGCTG
> BF01034B2E10.f1      786
CCGGCNNNNNGAAAAGACTGCCGGGGGAAACGTTATTGAAGGACACGGCAACTAACACAA
GAACGATGGCGTCAAAGGCTGTGACTCTCGAGAACTTGAACCCAAATATTATCAAATTAG
AATATGCCGTGAGAGGACCTTTGGTAATACGAGCTGGAGAAATCGAAAAGGAATTAGAAA
AGGGAGCGTCCAAACCCTTCCAGAAAGTCATCAGGGCCAACATCGGCGACGCCCACGCTA
TGGGCCAGCGACCCATCACCTTCATCAGACAGGTGTTGTCATGTATAACGAATACTGACT
TATTAGAAAAAGGCGACTTCCCCGACGACGTGAAGGACAGGGCCAGGGAGATCCTCTGTG
GCTGCGGCGGCGGCTCCGTGGGGTCGTACTCGGCGTCTCAGGGTATAGAGCACATCAGGC
GACACGTTGCGGAGTACATCGCCAAGAGAGACGGCCACCCCGCCCGCTGGCAGGACATCT
GCCTCTCTGCCGGCGCCTCCACCGCCATCAAGAACTGTCTGCAGCTGTTCTGTAAGGAAA
TCGACGGCAAGAAGAGCGGTGTAATGATCCCCATCCCTCAGTATCCTCTGTACTCGGCGT
CGCTGGCGGAGTACGGCCTGGAGCAGGTCGGCTACTACCTGGACGAGGAGTGCAATTGGG
GTCTCAGCACACAGGAGCTGGAGAGGAGCTTGCAGGAGGCGCAGCAGACCTGCAACGTGC
GGGCGCTCGTGGTCATCAACCCCGGGAACCCCACNNGACAGGTGTTGACGCGAGAGAACA
TCGAGC
> BF01034B2E02.f1      756
CGATAAATATGAACATAATATAATATCTAGTCCTGTTGTTGCATCTGTGACAGAATACCT
TCACTATTAAATCTACAAGACATTGGTTGACCAAGTTGATTTGATTGATACATATAATTT
AACATTAATAAACTCAAATTAAAAGGTTCCGATTCACGAATTGGTTTCGTTAAATACGGT
GACAGATGTGTATTAGAAAGAATAGTGCTGGTGTATGTACATATGTGAAAATTTCCAACG
GCATCCATTCAACTTATATTAAGAAATTGTTTTTTTCTGGTATCTTAACTATTTTATGGT
CGTAATGAAGTTATTGTTCATTTGTTCTCGTATCTCATAGAAGTGAAATACAGCTTAGTG
ACATCTTAATCATGAAAATACATCGTTCTTACATGGTATGGTAAGTAAAATTTATAAAAA
AGGACATTGTAACAACACGCGAGTGTAGAGTATCTTTGCTATCTCGGTACGAAGATATTG
AGTACGAAACTTAAAAACGACTTAATAAAAGTTTTTATAAAGAATGAGGCTTCAGACGAG
TAATATTTAAAAAGTAATTCTTTATACATAATTATGCATATTAGTTAACTATGTAGAACT
ACTAACTATCTAACTTCCTATATATCTAAGCCCACCAATGTCTGTTATTAGATACAAATT
TTGCAATTCTTCTATTTCACTATAAATCTATTTAGCACTAGGTACACTTGAATGTCTTAC
ATTTACAATATCTCACTGTTCTATTAGAAATGTTAG
> BF01034B2A04.f1      808
ATTANNNNATGACTTATCAGAATAATACAGAATATGTGACTATTTNNNNNATTCTTTTCT
GCTGACGCTGTAAAAGCCACAGGGATAACAGCATTTGTGAATTTAACAAAATATACATCC
AGTGTAAACATTATACTACGTGCTGCCAGTGTACTGCTGCCATGGCTAATGTAGTGGAGG
TGCTTATTCACGCCTCAGAAAAAGCTGCTTCCATAGCAAGATCTTGCACTACATCTGGAT
CAGAGACGCTTCTTGTGACTGAAAAATCTGAAACAGAGGCAAATAAACGCTTCGATAAAG
ATTACAAAACCATTGCTGATGTTCTGGCTCAGGAAACAGCAAAAGCTCTTATCACTGCTC
ACTTCCCTCAATTAGTTGATCATGTGAGGGGTGAAGAGTGTACGGAAATAAATGGCGTTA
AGATCAGTCTGCAAAATAATGTAAAGAAGACGGCTGAACTGCTTAGTGCCATTTTACCGC
AGGCTATAGCTCATAATATGGCTGAAGCTGCCCATAAAGATGTCAGTCAGAACTTGCCTC
AATTGCCATCAAATCTTCCAGTTATAAATCCTGCGGAGGTAGGGATTTGGATTGATCCTA
TAGATGGTACTGCTGAGTTTATTGCTGGTATTCAGGGTGAAGCCAAACCTGGACATGGGT
TACCGTGTGTCACAGTTCTGATTGGAGCTTACTTACGGTCTTCCGGCATACCAATCCTGG
GAGTTATTAACCAGCCGTTCTACGACAAGGGTAAAGGCCGTATAATATGGGGACTCAATT
ATGCGGACAAATGTAAATGGTCTCATGA
> BF01034B1E04.f1      679
CAACAANNNNNACTGCGAGTATGTACAAGTACGCTCTCATAGTGACGGCGCTGTTCGGTC
TTACCGTCTGCGAGGAGAGACCTCATAAGACCCAGTATGTTGACCCTTTCGCGATGATCG
ATCGGCATCTCACGCATTCCCTCGCCTACCATTACCTGTGGCCGTGGAGTCAACTCATCA
GAGCCGCGGCGGCTCTGGACGTAGAGGAGAGTTTGGAAGACCCACAGATTATCTCTGACT
CGGAAAAATATCAAGTCAATCTCAGTGTCCGGAGATTTAAGCCGGAGGAATTAAAAATTA
AAGTCAAGAATCGATACATCATAGTCGAAGGAAAACACAAAGAACAAGATAATGATAAAA
AAATCATGGCAAATCACTTTGTGCAACGATTCGTGCTACCACCAGGAACAAAACAAGAAG
AAGTTACAGCTGTCTTGAACGAAAANNNTATTTTAACGATCTCGGCTCCCAAACATGAAA
TACCACCTCCACCTCCAGAGAGAGAAGTTCCCATTGAAGTTCTGTCGAAGACGGAAGAGA
CAGAAGGTCAGACGGAAAAAAATAAACTCGAAAAACAAACGCCGTCTCCCGTCATAGAGA
CGTCGGCGACGCCTGAAGAACAAGTCGACCCAGAGGCGACGACACATATCGGAAAAATAA
GAAAGAAGGAATTGAAAAC
> BF01034B1C05.f1      845
GTCTCCCATTGGCATTATACGTTTAGTCGTAACTCAAATAAACGCAACGATGTCGGGAGG
ATTAGACATACTAGCCCTCAACGAGGAAGATGTAACCAAAATGTTGGCGGCGACAACCCA
TTTGGGGTCCGAGAATGTCCACTTCCAGATGGAAACCTACGTGTACAAGCGTCGTGCTGA
TGGCACCCACGTCATCAACCTTCGCCGTACATGGGAGAAGCTAGTGTTGGCCGCACGTGC
GGTAGTCGCTATCGAGAATCCCGCGGATATCTTCGTGATATCTTCTCGTCCTTTCGGTCA
ACGTGCCGTGCTTAAGTTCGCAGCTCACACTGGAGCCACACCTATCGCTGGACGTTTCAC
ACCTGGTGCCTTCACCAACCAGATCCAAGCCGCTTTCCGTGAGCCTCGTCTCTTGATTGT
CTTGGACCCAGCTCAAGATCATCAGCCGATCACCGAGGCTTCATATGTGAACATTCCAGT
CATTGCGTTCTGCAACACTGACTCCCCACTCAGATTTGTTGACATTGCCATCCCCTGCAA
CACTAAGTCGTCCCATTCCATTGGTTTGATGTGGTGGCTGTTGGCACGCGAGGTTCTACG
CCTGCGGGGTGTGCTAGCTAGAGATCAGAAGTGGGATGTTGTTGTGGACCTGTTCTTCTA
CAGAGACCCTGAGGAGAGCGAGAAGGAGGAACAACAGGCTAAGGAACAGGCTGTTGTAGC
TGCTAAGGCTGAGGAGGCTGTGCTTCCTGTGGAGTATGTTGAGCCGGTTGAGGCTCCAAC
TGTATGGGCTGATGATACACCTGGAGCACCTGNNGCTGCTGTAGCCTTCACCGCCACACC
ACCCA
> BF01034B1B12.f1      802
GAAGGATTAAAAGGCGGTAACAAAACTCTTACATCGAGGAAGATCTATGAAGAATCAACG
CCTTACTCATTCAAGAGAGATTTAATTTTGACGTCTATCTATCTATTGTTTTTTTTTTTG
CAGTTGTAATAGTATGTCTATTAGATTATTTTTGAAGAAAAATTAATTTCAAATCTACCT
AATGTTGGATATAAAACAAATTTAAAATATTTCGATGCATCGTGTAAGGAGGATTTACTT
TATAAATTTTTACAACAGCTTTGAGGAAACCCACAAATATATTTTAATAAAATAGTTTTT
ATTCTTGATTAAAATACCCGTTTTGTTAAAAATTGTTTCTTCCTATATTCATTAAAGCTA
CATACCTAAATGTTATATTAAAACTATGTAAATAATTTGAGTCCTGTTAAATTTATTACA
TTCTATTTTAATACCATGTAAGTGTTATGAATTCGATACATTATAAGTAAATTATAGGTT
CCTCTAAAGAAGAGTTGTTTTAAAACTGTAGATAATTGTTCTTTTTTGTCGTTTTTTTAT
GTTTTCCTATCGTCTTTAGAGGGACTATTGGCCTACCTTGGTATCTATCTATTATAATAT
TCTGTTTTTCATGACAATTACTGCAATTTAACCTAGAACTATGGAATTTTCATGAAATTT
TTTTTTCAATGAATGTAAATCTCCTTTAAAGGCGCATATTTATTGCCAAGCGCTAGTTAC
TCCAAGCTGTTGATCAACGACTTGTTTTCTGCGTTAAATACTATAATGTAGAAGAATAAT
TTATTATATCTAAATTATTATT
> BF01034B1B04.f1      837
GGAAATTGTGCTGTTAGGGTTTCTCATTGAGCATTGTGTTGTTCAAACAGAAGAAAGTTC
CCTATACCTGATAAATCACATGTAACAAGAAAGAACTCAAAATGACGCTTACCAAAATGG
AAGTAGACTCCGTAAAAGGAGAAGGCTTCCGACCGTACTACATTACAAAGATCGAAGAAC
TGCAACTCGTAGTTGCCGAGAAGTCACAGAATCTTCGACGTCTTCAGGCACAACGGAATG
AACTGAACGCTAAAGTTCGTATGCTGCGAGAAGAGCTGCAGCTTCTGCAGGAGCAAGGAT
CATACGTCGGTGAAGTCGTCAAACCAATGGACAAGAAGAAGGTTCTGGTTAAGGTACACC
CAGAAGGAAAGTTCGTTGTAGACCTGGACAAAAATGTCGACATCAATGATGTGACCGCTA
ATTGTCGCGTCGCTTTACGAAACGAAAGCTATACGCTACACAAGATTCTGCCTAATAAAG
TTGATCCATTGGTGTCGCTTATGATGGTGGAAAAAGTCCCTGATTCCACATACGAGATGG
TTGGAGGTTTGGACAAACAAATCAAGGAGATTAAAGAGGTAATTGAATTGCCCGTTAAGC
ATCCTGAGCTGTTTGATGCGCTCGGTATTGCTCAGCCAAAAGGCGTTCTTTTGTATGGTC
CACCTGGAACTGGTAAGACACTCTTAGCTCGCGCCGTCGCCCACCACACCGAGTGCACCT
TCATTCGTGTCTCTGGTTCAGAGCTTGTGCAGAAATTCATTGGAGAAGGTAGTCGTATGG
TGCGAGAACTTTTCGTAATGGCTCGAGAGCATGCACCTTCGATAATTTTCATGGACG
> BF01034B1A12.f1      623
TAAAATATAATGTTAAACACCGAAATTCCCGATAAAGGTATATTGAAACGTTTACAATAA
ATTATGTACCAATCTAGCTCAAAGTATAGTACACATATTCTATAGAAAATATATATAGAT
CTTCGGCATTTATGCTGATATTTTCTTGAGCCGCATTTAATAGCAGTAACTTTACAATGA
GTTCGCTTAGTCAAACTATACACGGTCAGTTTAAAGTTATTGATTAGTAAATACTAAAAA
CTGTGTGTGTGTAGTTTGTTTATGCAAACTAATGGTAAGGCTACAAATAAATTAGACTTA
GAGTTGTAACGAAATATAGTGATATTATAGTAATGTTTTAAATTTAAAACACACTGAGAT
TTAAATTATTACTTTCGAGATGCTTTCACGTTTAGGTTTAAGATTGTGGTGCCTAAATTA
TATTTTTTGATATATTCCTATATAATCTGTGCCGTGACTTTATTTTTATTTTATTTTTAA
TTTTTTGTTTTAAATATTTATTATTATATTAGTTTATTNNNGGTGATATTTCGATTTACA
TTATTCGTGTTACGTATTAAATAAACAATAATGTGATTAAATTCATACGCAATAGTACAT
TTGATAGTTGAATTATTAAAAAA
> BF01034A2E12.f1      770
ATATTAAAAAAATAAAATAAAAAAAGTATATCGTTCACGAACATTCTTATTGATCAAGAC
GGCTTCCAGTCTTGATACTAATTGGAATTATTACAGCTATTAAAGGATGTTCATGAGTTT
GTTATACAACGATCTTAATTCGATATAAGTTATTTTTGTTACGTTACAGCTATAAATTTT
TTAAATTTTGTAATATCAGTTTAGATTATCTCTTTTCGTAATTTGTTTGTAAACCTTTTG
TTATTAGTTTTTTTTGGGTTATTTATTGCCTAGTTTCTTCTCAAGTTTTCTCTCTTGTAA
TTTTATCTATTTGAATTTTTATTATTTTATTTGTCATCTATCATCTATGTTAGGGTTAGT
GTAGAATGTAATATAGGTATAATGTTATGTAAGAACGATATTGAAGAAACTAATGGAGGC
AGATTCGAGTAGATTTAGCTAGACAGAACAGCGGTCCAGAATGACCTGTTCTGTACTTAG
ATATTGCTTAATTATAATTGTCTTGCTTTCTTTCAATCTTATATAATCTTTGTATAATCA
CGTAATCTATATACTGTGTAGCGTTTGCTTTGGTAATTCATTAGGTCACGCTTCATTTAA
AATGTATTTTAATGTCACACTTATTGTATTTTCATGTATCCTATGTCATTTTTAAAAATT
TCAAATAGATTTTCTTATAGTGATTATAGCGTCTGTAGTGTTTAGAACGTCTGTCTATAT
TTTTTGTCCGTATATGTCTCGGTGGATTTTAATCTATTTAATATGGTATT
> BF01034A2A06.f1      841
AGAATTTATCTGAATATATATACATAGAAAAATTTTGGGAAGTGTATAACCCATTAATGC
AAAGGAAGAACAAAATCGATAATTTTCGTGGAATCTTGGATCTTGTAAATGCTGTTGAGG
AAAGCAAGCTCTTTAAACCATATAAAAAGGTGCCATACAGGCCAAATATATATGTGTCCG
GTTTTCACAAGACTTGTTTGACATATAGCAATGTTTTGATGTTGTCCGAGTGGATGATTG
AAAAGCCAAATGATTTCGCCACTAATTGGTATGTGCTGCCATGTCCCAAAGGCATAAGGT
TACTTGTTGTAGCTAATCATGGTACAACAAAGTTCTACACAAAGCGTGGTCAATTTAAAT
TTGAGTGCAACACTGGTTTACCTGGAGGCAATCCCTACAACTGCTACCGCAGGAACTGCT
GTGTGTTGGACTGTTTCTATAATGAAAAAAATAACACAGTGTATCTCATTGACATGCTGG
CTTGGAATAATCAACCAATGACCGATGGGGAGACAGAATTTAGACAATATTGGATGAAAA
CTCAACTTGAAGATTTCCCAGATACAAAAACAATCAATAAGAAAAACAAGGTTATTATAA
AATTACTCCCAATGATGCCATGCACAAGCCAATTCCTTAGTTTCCTTTTAAGCACATATC
CACAGTTTGAGGATAACAATCCTCCCTTAGACGGTCTCCTTTTCTATCATAAACGTGCTC
ACTATGTGGCCGGTGAAACACCTCTAGTTGGATGGCTCTACCCATATATGATACCTGAAG
TACTCGGTGAAGATATAACGATGCATCCTGGATACATGTCTGAAAAACGGACGACTATGT
G
> BF01034A1D12.f1      804
TACATGTGTAACGATATGTTAATTTAACTAAATCCTCTTGAATTCCCATTGGAATACAAT
CAAACACTGTCATAAGAGTTTAAAGAAGTAATAAATTAATAAATACATTAAGATTAAACT
CGGTTATAGACATAGATTAATGTGATTCGATTTATTAAATAGATAATAATATAGGTGTCA
AATTTATCGTATAATCTGTTCTAAATAGTTTGTTCGCTATAAAAAATAATTATTTGCGTG
CCTTGCCTCATTGTAATTATATTTATATAAAAGTATGTTTCAATATCGGCCTACAACAAT
TAGCTATGTTATTTGATAGTACATAAATCGAATGGTGGTGTCTAAAATATATATATATAT
ATTTAAAATATAATAAAATAAATGAGTCCAAAGAATCTGTTTTCAATTCGAAATAATTGT
ATTATATTATTCTACACTTACCTGGAGTTTCTTCTTGAAAATATATACAGACAGCTCAGA
GTATTTCATTAATATGATGAAGTCTGAAAACTATGTTCAGTTTCACGATGCAAAGACGCA
GTAAAAGCATCTTGTTTTCAATTAAATATATGTAAACAGCAAGAAACTTGTTGTTTTAGA
TGTATCCATTGATAATATAAAATATAAATATTGGCTGTTTGTTGCTAAGCATTATATTTT
GCGTCTTGAATATGTAACGAAAGTCAATTTAGTAAATAAAAAAAATATTCTTTGGACTAT
ATATTATAAAAAAAAGATATTTATTTAAAATTTAATTAAATATCGATTACAACTTCGACA
GCACAGACGTTTAGTTTTAAAATA
> BF01034A1B02.f1      623
ATCGACGCCCCTGGCCATAGAGACTTCATCAAGAACATGATCACTGGAACCTCGCAGGCG
GACTGCGCCGTGCTGATAGTTGCGGCTGGTACGGGTGAGTTCGAGGCCGGCATCAGTAAG
AACGGTCAGACCCGCGAGCACGCGCTGTTAGCTTTTACCCTGGGGGTGAAGCAACTGATC
GTGGGCGTCAACAAGATGGACTCCACCGAGCCGCCGTACCATGAGGCGAGATACGAGGAG
ATTAAGAAGGAAGTGTCCTCTTACATCAAGAAGATCGGGTACAACCCGGCGACCGTGGCG
TTCGTGCCCATCTCGGGCTGGCACGGAGATAACATGTTGGAGCCTTCGGACAAGATGCCC
TGGTTCAAGGGGTGGACCATTGACCGCAAGGACGGGAAAGTGGAGGGCAAGTGCCTCATT
GAGGCCCTGGACGCTATCCAGCCTCCGTCTCGTCCCACCGAGAAGCCGCTGCGTCTTCCT
CTGCAGGACGTGTACAAGATCGGAGGCATTGGGACAGTGCCCGTAGGACGAGTCGAGACC
GGCATTCTGAAACCCGGCATGGTGGTTGTGTTCGCGCCCGCGGCCATCACCACCGAGGTG
AAGTCTGTGGAGATGCACCACGA
> BF01033B2G09.f1      839
GCATTTCTTTAAAAGATTCCATATGTTTTGCGATTCAACGTTAATTTGGGTGTGGTGCAT
CATTTTAATGTAGATCTCGTATAGACGAGTTGGGGTTCAGTCCTGATTCGATCTGTATCG
TAAGATCTTATGTTAAGGTTATCGTAACGCGGTTCTCGCGGTTTTTTTATTATGTTCACG
TCCTCACGGATCGTGTTTATGTTTCGTTTTAAGTACTCAGCACAATGTTGACAGTTAGAA
TTAAAGTAATTTACCAGCCGTACTGGCCGATACGACGGTGCAGGTGACGGGCATTAGCAA
TAAGTCATATTCGAAATTGTATTTTTATTCCGAAAAGAGTATATATATTTGTAAAAAAAA
AAATATTAAAAAAAAATAATAAAAAAAGTATATCGTTCACGAACATTCTTATTGATCAAG
ACGGCTTCCAGTCTTGATACTAATTGGAATTATTACAGCTATTAAAGGATGTTCATGAGT
TTGTTATACAACGATCTTAATTCGATTATAAGTTATTTTTGTTACGTTACAGCTATAAAT
TTTTTAAATTTTGTAATATCAGTTTAGATTATCTCTTTTCGTAATTTGTTTGTAAACCTT
TTGTTATTAGTTTTTTTTGGGTTATTTATTGCCTAGTTTCTTCTCAAGTTTTCTCTCTTG
TAATTTTATCTATTTGAATTTTTATTATTTTATTTGTCATCTATCATCTATGTTAGGGTT
AGTGTAGAATGTAATATAGGTATAATGTTATGTAAGAACGATATTGAAGAAACTAATGGA
NNCAGATTCGAGTAGATTTAGCTAGACAGAACAGCGGTCCAGAATGACCTGTTCTGTAC
> BF01033B2C03.f1      849
CTATCATCTATGTTAGGGTTAGTGTAGAATGTAATATAGGTATAATGTTATGTAAGAATG
ATATTGAAGAAACTAATGGAGGCAGATTCGAGTAGATTTAGCTAGACAGAACAGCGGTCC
AGAATGACCTGTTCTGTACTTAGATATTGCTTAATTATAATTGTCTTGCTTTCTTTCAAT
CTTATATAATCTTTGTATAATCACGTAATCTATATACTGTGTAGCGTTTGCTTTGGTAAT
TCATTAGGTCACGCTTCATTTAAAATGTATTTTAATGTCACACTTATTGTATTTTCATGT
ATCCTATGTCATTTTTAAAAATTTCAAATAGATTTTCTTATAGTGATTATAGCGTCTGTA
GTGTTTAGAACGTCTGTCTATATTTTTTGTCCGTATATGTCTCGGTGGATTTTAATCTAT
TTAATATGGTATTGTGTTAATGGATTTATTATAATTATTCTAAGCTGTAATTCCACGGGC
CAATGATGTCGCGTAATCGTATCTTGGACCCAGTGATGGTCGATGTTAGTTAAGGATTTA
GTTTCGTTTTTTAACACGATTTTAACGGAATGTATATTAGCATGTTCGTTTAACCGTATA
TATGATGAGTATTTTGTTGCCATCTCCGCTCAACACATCGTGCCTTTCGCTGACAGATGA
CATATTGAGATGAAAACACACCAACGCCGCTGGTACTATACAATGATCGTTCGTGTATTC
ATACCTTATCCCATTCATGATCCACATCAATCNNACGTCCCAATCTCATCGTAACATCCG
ACCTCATTTCGTTANNNNTCACATCTAATCGACGTGGAGTTGGTGTGAGTTCAGCCATTT
TGTTTTTGA
> BF01033B2B11.f1      826
GGTCCTTCGGGAACTGTTCAGAAGTTCGATGGGCTCTGCGTACTACCGCTTAACATCGTC
AATGAGAAGATTTATGTATTTCTGTGGTTCTGGTTCATCATACTATCAATTTTGAGTGGT
ATTTCCCTGGTATATCGCGCGATTGTCGTCGCCGGACCGCGTGTACGTTTGTACCTTCTA
CGTGCGCGCAGTCGTCTTGCACCACAAGAACAAGTGGAAGCCGTGGCCCGCAAACTACAG
ATCGGAGACTGGTTTGTGCTGTACCAGCTCGGAAAGAACATCGATCCTCTCATTTACCAA
GAATTAATGAGTGATTTAGCAAAGAAGTTCGAAGGGAAGGACGCTGTTTAGCAGGCGCGT
GTAGACAGTGGGGAGTATTGGTAGTGGTAGTGACGTGTGAGTGTAAGGGCGGGCTCCGGG
CCGCGGCGCCGCTACCTGCCGAGCCGCAGCCGCGCCCGCGCACAATGAGCGCCGGGAGCG
GGTCTGCGCCGACATTCCATTTACCTACAGCCGACGCGGGGAACGACCTCCGTCGAACCA
GTCATTGTATTCCAGAACCGCTTTAAAACTCTTTACGCTACTGATATGAAACGAAGCTAG
TTATTACCTTCTCCCGGACGACTTCGACTGACGAGTGCCACCGCGCGCCTGCATTTAGAC
TAACATTTTTAGGGGCATGTTTACAATAGTCGTAGATGATATAAAGTAGATCTCGTGCCT
TCGTTTTTGTATTTTATATTGATCGTGTGCAAATGACTAGTTGAAGGGACGTCTCATTGT
GATATGTAATTATTATTATATCTAAATTAAGTGTTTATCGTGTATG
> BF01033B2A08.f1      851
AAGATCACGAGTCGCACGTGACGTTACATCATCTCATAGTTTATATTATTATCAGTTAGT
TTCCATTAGTATTAATATAATCAGTATTCTATTTATATCGCACGGATAACATTTCATACA
ATGGCTTACCTACAGTCAATGCCAAAATCAGAAACTATCAAACTGCGGGAAAAACACATC
GGAGCCGCCTGCCAGTTGTTTTTCCGTTCATCCCCTCTAAAAATAGTGAGGGGTGTCGCC
CAATTTATGTATGACGAGACAGGCGAGAGATACCTCGACTGCATTAACAATGTCGCACAC
GTTGGTCACTGTCACCCACACGTCGTTGAAGCTGGTCGTAATCAGATGTCATTGATATCA
ACCAATAATCGATATCTTCACGACGAAATCGTGATGCTCGCTGAAAGACTAGTTAAGACG
ATGCCCGAACCACTGTCAGTTTGTTTCTTTGTAAACTCCGGCTCTGAAGCTAATGATCTC
GCTTTGAGATTAGCCAGAGTTCACACTAAGAGGAAGGATGTTATCACCCTTGACCACGCA
TATCATGGTCACCTTACGTCTATGATTGATGTGTCCCCCTACAAACTAAACCTACCAGGA
GGCCCAGAGAAACCAGATTGGGTTCATGTGGCTCCAGTTCCTGATGTGTACAGAGGAAAA
TACACATATCCAAACGACTCGACATCAGAGGAAAACTTAGGAAAATTATACGCTGATGAG
GTGGGAAAACTATGCGACGAAATTAAGAAGAAGGGCGGTGTATGCGCTTTTATAGCANNN
NGTCTCCAAAGTTGTGGGGGACAAATAATTCCTCCCGAAGGCTACCTAAAGAAAGTTTTT
AAGCACGTGAG
> BF01033B1H03.f1      758
ACGAGACACACAAACACACATACAAAACAGCCCTCCGACGTCACGAGGTGAGAGTAATGA
AACACGCATTGCGGTCGCGAACCAGCGAGCGAATAAGCTGCTTAAATCTTAAACGTCGGA
CACATGCCAGAGGAATGTAAACACAAAATTTTATTGCCATATTTAAAAAATGTATATTAT
ATATATAAATTTTATTTTTAAACATGGCAACATTTAATGGTGTCATTGAATTGATTTTGA
CCGCGTTTTTGTGATGTCGATTGATTATTACTATGATATATATATATATATAATTATTTG
ACAATGTCGTAACGATATAATATTTTTTATAGTGGCAAGATAATTTTGTGTTACCTTTGT
ATGGATAGTAATAAATTTAGGTATGGTGGTTTAGAGAAGATATTTTATGATGCAATAATG
TAACGTCAATGAATATTTATATCATGAAATGTCAACGCTTTTCATTTAATAAATTCTGTC
TCAGCTTCGACGTCATAGAAACCTCTAACAATCTATCAGAGAGATCACAGTATGAGTTCA
CAGCACTACCTTTTAATTTCAACTATGTGCCAAATTTAATTTTTGCTAAAATATAATGTT
AAACACCGAAATTCCCGATAAAGGTATATTGAAACGTTAACAATAAATTATGTACCAATC
TAGCTCNNNGTATAGTACACATATTCTATAGAAAATATATATAGATCTTCGGCATTTATG
CTGATATTTTCTTGAGCCGCATTTAATAGCAGTACCTT
> BF01033B1F10.f1      839
GAGCGGCCTTCTGACGACTGTAGCACTTTTGTTATTATTTTGTTGCGTACAAAAATTATT
TAAGACTGTTCGATATTTGAGTGTTTGATCGTTTGCCTTGGTCTGATATTTATTGATCGG
TCCCCGCGCCGACCCAACTCATCCCATCGTGTTCGTTGTATCTTTAAAACGATTATTGAA
GACATATTATTATTGAGATGAAAATAAAATTAATAAATTGCGACGCTATTTATGAATAGA
CGACTTCTAGTGTTTAACTCAGATGACATATATTATATATATATATAACTTATAAATCAT
AGTGTACATTCAGTTGATCTAGACATGTATGACGTTTTATTATCAGACATTAAAAAAAAA
ACCTATTCTTTAAACGTTCTATAGAGTATCGACGACCAAGTTAATGAACGGAAATTGAAA
ATTATATCGATGTAACCGCATTTACATAACGTAGATAACTCGACCAGTGATTGATGCATC
GTGAACCGTCGACTCCAGCTGTGGCAGTGTCTGTGTGGAACTCGGCACCGAGTTCGTTAG
GTGTAACTTATTGAAATGCTCTTAACCGACTCCGACGTCGCTGTCGGCCATGACCGGTTA
TCATTAATGGTTCACACTGAATGTCATTCTACGTTCGTTACGCTGAGAGCCGACAGCGAT
CTCCGAGTACATAATATCCTTATGATAAAAATAATTCAAGATGTAAGTATGCTTTACGCC
TCATATCGTGCTTTTAAGGGATGTAACGTCTATTGGTATATGTAATGTTTTTATTTTTTA
TTTTAATGATTATTTTACTGCCAACGTTTCACAAATTGTTATTTTAATACGTACGACTA
> BF01033B1C08.f1      792
CCCATANNNTTAGTTTAGTATACCCTGCCATTTCATAAAAACATAACGCTTTCAATAGGC
ATAACGCTAATCATGTTAATTCACTCACACCAACCAAATATATTAAATTGACTACTAACA
AAACAAAACAACAGAAGGTGAATTTAGTCGTAACTGTGGTGGACTACGATCGCATCGGCA
CATCTGAACCGATTGGTAAGGTTGTGCTGGGATACAACGCGTCAGGAACCGAGCTTCGTC
ATTGGTCCGACATGCTGGCCAGCCCGCGTCGCCCAATCGCGCAATGGCACACGCTCAAAG
ATCCCGAAGATGGAGAAAAGAAGGATTAAAAGGCGGTAACAAAACTCTTACATCGAGGAA
GATCTATGAAGAATCAACGCCTTACTCATTCAAGAGAGATTTAATTTTGACGTCTATCTA
TCTATTGTTTTTTTTTTGCAGTTGTAATAGACATATTAGATTATTTTTGAAGAAAAATTA
ATTTCAAATCTACCTAATGTTGGATATAAAACAAATTTAAAATATTTCGATGCATCGTGT
AAGGAGGATTTACTTTATAAATTTTTACAACAGCTTTGAGGAAACCCACAAATATATTTT
AATAAAATAGTTTTTATTCTTGATTAAAATACCCGTTTTGTTAAAAATTGTTTCTTCCTA
TATTCATTTAAAGCTACATACCTAAATGTTATATTAAAACTATGTAAATAATTTGAGTCC
TGTTAAATTTATTACATTCTATTTTAATACCATGTAAGTGTTATGAATTCGATACATTAT
AAGTAAATTATA
> BF01033B1A07.f1      827
TTTGGTTCCTAATCATCGCTACAAATGCAAACGACAGGCGAAGGAGAAGGCGATGGCGGA
ACAGAATCAACACAATCAGTCGGCGTCTTCTCCGCGTCGTGTGGCGGTGCCAGTGCTGGT
GAAGGACGGCAAGCCGTGCGGGTCGGGCGAGTCCTCGTCCCCGGCACACTGCGCCACCCC
CACCAGCTACCCGGCGCCCCAGCAGGCCGCCTGCAGCAACCTGTCGTACCGCCAGCCCGC
CGCCTACCAGCAGCAGTGCTCCGGCTACCTGCCGCTGCAAGGACGAGCCTGGTAGAAATT
CCCACAGCTTTACCACGAGACAATGTTCAAAGAGGAGATGTACTTCGATTGATTCCACGC
TGACGGATGAAGTCGAGTCTCTGCTTCATGTCAAAGATTCGTTTGGCGTCTTCGATGGGA
ACATTGTCACTGGTAAAGCGGTGGAAGAGTCTACCGTGAGTGACGTTTAGTGAGTGATAG
TGACCTTGGTGACGGTGACGGGAGTGTCGGACCCTACAGCGGCAGTCGGTGTAAATATTC
AGTTAGAGTAAAGCACCACTAAGGATTTGACTTTAATCTTATATTTCTTGTAAATTGTTT
TAGTCGAATGCATTCCGTTTTGATTTCGTGAAACTGATTTCCCGTACCTTAAAATACTCC
ACACGTAAAGTATACAGTGTAGTGCCGGTAGCAGACACCAGAGATTCCGTTCTGATGACC
CTCAGCTTGTAACCCTAGAGCTACTGTAAATAACTGATGAAGTAGGTAATTGTTGTGTGA
ATAGTATAATTTATATTTCAAGCGATCGATGTTTGTTGTGAGTGTGT
> BF01033A2F09.f1      786
TACTTATCTGCTGAAATCAATCTAACTGCGTAAAGATGGGCAAGGAAAAGACGCACATCA
ACATCGTTGTGATCGGTCACGTGGACTCCGGCAAGTCCACTACTACCGGCCATCTGATTT
ACAAGTGTGGTGGTATCGATAAGCGTACTATCGAGAAGTTTGAGAAGGAGGCGCAGGAGA
TGGGCAAGGGCTCGTTCAAGTACGCCTGGGTGCTGGACAAGCTAAAGGCGGAGCGCGAAC
GTGGTATCACCATTGATATCGCCCTGTGGAAGTTCGAGACTGCCAAGTACTACGTTACCA
TCATCGACGCCCCTGGCCATAGAGACTTCATCAAGAACATGATCACTGGAACCTCGCAGG
CGGACTGCGCCGTGCTGATAGTTGCGGCTGGTACGGGTGAGTTCGAGGCCGGCATCAGTA
AGAACGGTCAAACTCGCGAGCACGCGCTGTTAGCTTTTACCCTGGGGGTGAAGCAACTGA
TCGTGGGCGTCAACAAGATGGACTCCACCGAGCCGCCGTACCATGAGGCGAGATACGAGG
AGATCAAGAAGGAAGTGTCCTCTTACATCAAGAAGATCGGGTACAACCCGGCGACCGTGG
CGTTCGTGCCCATCTCGGGCTGGCACGGAGATAACATGTTGGAGCCTTCGGACAAGATGC
CCTGGTTCAAGGGGTGGACCATTGACCGCAAGGACGGGAAAGTGGAGGGCAAGTGCCTCA
TTGAGGCCCTGGACGCTATCCAGCCTCCGTCTCGTCCCACCGAGAAGCCGCTGCGTCTTC
CTCTGC
> BF01033A2F05.f1      825
GTCTCCCAGTGGCATTATACGCGTTTAGTCGTAACTCAAATAAACGCAACGATGTCGGGA
GGATTAGACATACTAGCCCTCAACGAGGAAGATGTAACCAAAATGTTGGCGGCGACAACC
CATTTGGGGTCCGAGAATGTCCACTTCCAGATGGAAACCTACGTGTACAAGCGTCGTGCT
GATGGCACCCACGTCATCAACCTTCGCCGTACATGGGAGAAGCTAGTGTTGGCCGCACGT
GCGGTAGTCGCTATCGAGAATCCCGCGGATATCTTCGTGATATCTTCTCGTCCTTTCGGT
CAACGTGCCGTGCTTAAGTTCGCAGCTCACACTGGAGCCACACCTATCGCTGGACGTTTC
ACACCTGGTGCCTTCACCAACCAGATCCAAGCCGCTTTCCGTGAGCCTCGTCTCTTGATT
GTCTTGGACCCAGCTCAAGATCATCAGCCGATCACCGAGGCTTCATATGTGAACATTCCA
GTCATTGCGTTCTGCAACACTGACTCCCCACTCAGATTTGTTGACATTGCCATCCCCTGC
AACACTAAGTCGTCCCATTCCATTGGTTTGATGTGGTGGCTGTTGGCACGCGAGGTTCTA
CGCCTGCGGGGTGTGCTAGCTAGAGATCAGAAGTGGGATGTTGTTGTGGACCTGTTCTTC
TACAGAGACCCTGAGGAGAGCGAGAAAGAGGAACAACAGGCTAAGGAACAGGCTGTTGTA
GCTGCTAAGGCTGNNNNNGCTGTGCTTCCTGTGGAGTATGTGGAGCCGGTTGAGGCTCCA
ACTGTATGGGCTGATGATACACCTGGAGCACCTGCTGCTGCTGTA
> BF01033A2E08.f1      357
AAACAAACGCCGTCTCCCGTCATAGAGACGTCGGCGACGCCTGAAGAACAAGTCGACCCA
GAGGCGACGACACACATCGGAAAAATAAGAAAGAAGGAATTGAAAACAACGACAAAAGCG
ACCAAATATAACGAAGCCACGAAAAGTATCGAAAGCAACGGATTGGATTATGGTGTCGTT
GAAGGTGACGAGTGAACGATTACTGTAAGACAATGAGAAAAGACTGATGCGGGCTTTAGA
GTGAGCGCTGACCCCGCCAGCTCTCTAGTAGTGATGTGATTCCGTGATTTATTAAAGATA
ATAGTTTTAGTAATAAATATGTTATTTATTAAAAAAAAAAAAAAAAAAAAAATCGGT
> BF01033A2E05.f1      752
AAAATAANNNNATATTACTATAGAAAATAGGTTAATAGCTAATGTATTTTGTATTATAAA
ATGAATATTTACAATTTATTCCGTTTTTTAAACCGACCCTTAGTTATAAGTAGCATCTGT
AAAAGACATAAAGGCTATAAAGTTGTGCAACGTCCGGATCCAAAAACATTAAAAATGCCT
AACTTAGCCGAAGCACCTAGTATAATGGATATATTAAAAGAAAAAATACGCTTAAATGGT
CCTATTACAGTAGCAGAATATATGCACATTGTAATCACAAACCCAACAGAAGGATATTAT
ATGAAAAAAGATGTTATTGGACAAACGGGAGATTTCGTTACTTCACCAGAAATAAGTCAA
TTATTTGGAGAGATATTAGCTGTCTGGTTTTTCGCTGAAACACAGAAGATGGGTTCCGGA
AAACCACTTCAAATTGTTGAACTTGGCCCTGGAAATGGGACATTATTAATAGATTTTTTG
AGGGTCCTAAACCGTTATGGATATAGATCCTCAGATTTGAGTTTACACTTAGTAGAAATA
TCTTCAACTATGCTACAGATGCAGGCGAATAGGTTGTGTGTTTCTCATAGAGACAGTGGC
ATTGATATGCCTTATAACCATGAGGGTGAAACTGCTGGTGGCATTAAAATTTATTGGTAT
AATGATTTAAAGAAGGTTCCAAACAATTTCTCATGGTATATAGCTCATGAATTTTTTGAT
GTTCTGCCAATTCATAAATTTGAACATACAGA
> BF01033A2D01.f1      474
AAATAACACCAAATTCTATGGTGTTATTTAGAATCGAAAAGTGATATTAGTAAGAAATTT
AAATTAATCTAAAAAAAGTAAAATCAACAATCATATTCTATATAACAGGCAAATCTTCTC
CCCCAAAGCCTAGACTGAGAGACGGTGTATTATTTTGAAAACAATAAAACTTAATTAAAT
ACTCATCCAATTAAATAGATCATACAATAAAATAATATTTTCATTTTCCACTTAAACACA
AACTTATCATCTAACACGTAACTAATATTTACAGCTACTCGTCTTTCAAAAATTATTTTC
TTTGACTTATTTCCGCTCCTCGCTTATTCATAATAAAGTTTAGTGCCTACTAAAATCTAA
CTATCTAGCGTGTACTAAGCTACATAGAAAAAATTATACACTAACAAGCATCTATATCTA
AACGCAAATATTTAGATATATTAAAAAAAAAAAAAAAAAAAAAAAAAAATCGGT
> BF01033A2C05.f1      892
GCCACACATGATCCTGCTGAGGCATGTTTGTTTATACCTGCTGTCGATACGTTGGACGCT
GATCCATTATCTCCTGAACATATACCAGACGTAGCATCAAGATTGTCACGACTACCATAT
TGGAAAAATGGAAGAAACCATCTCCTATTTAATTTATATGCTGGCACATGGCCCGACTAT
GCAGAAGGAGCATTGGGTTTTGATCCAGGAGATGCTATATTAGCGAGAGCCAGTGCTTCA
GAAACAATATTCCGTGATGGATTTGATATCTCATTACCTCTATTTCATAAAGAACACCCA
GAAAGAGGTGGTGTTCCACCTTCAGCTACAGGAAACCCATTTCCAGCACCTCGTAAACAT
TTGTTAGCATTTAAAGGGAAGAGATATGTTCATGGCATTGGTAGTGAAACAAGAAATTCA
TTATGGCATCTACATGATGGAAATAATCTGATTTTAGTCACAACTTGTCGACATGGGAAG
TCTTGGAAGGATTTAAGAGATGAAAGATGTGACGAAGATAATAGGGAGTATGACAAATTT
GATTATGAACAGCTACTGGCAAACTCCACTTTTTGTCTCGTTGCCCGAGGGAGGCGTTTG
GGTTCTTACCGTTTCTTGGAAGCTTTGGCTGCTGGCTGTGTCCCCGTGTTGTTAAGCAAT
GGGTGGAGATTACCTTTCGATGAACGGATAGATTGGCGTCGTGCTGTTATATGGGCAGAT
GAACGGCTGCTTTTGCAGGTACCAGAGTTGGTGAGGTCAGTTCCTCCTGAGCGTATTCTT
GCTTTACGTCAACAAACACAGCTCTTATGGGAACAATATTTCTCTNNCATAGAGANNATA
GTTTTCACAACTATTGAGATACTATTAGAACGAATTATGACTCATAGATCGT
> BF01033A2B11.f1      743
CCGGTGTTCAAACACGTGCGTACGATCAAGTTACATGGAAAACCAGAGTGATCGCGACTG
AAATAAGTACATAAACGATACTAAAAAGTGCGACGCGTTTTGCTTAACAGGTGTATCGTG
TTAATTTACCAGAATGAATACCGAAAAGCTGAAAAAACTGCAGTCGCAAGTCCGTATAGG
CGGCAAGGGGACCCCAAGGCGCAAGAAGAAGGTCGTCCACGCTACTGCAGCTACAGATGA
CAAGAAATTACAGTCATCCCTCAAGAAACTATCAGTTAACACTATCCCTGGCATCGAAGA
GGTGAATATGATCAAGGAAGACAACACAGTAATACATTTTAACAACCCAAAAGCGCAAGC
ATCGCTTGCAGCTAACACTTTCGCTATCACCGGTCACGGGGAGAACAAACAGGTCGCTGA
GATGCTTCCCGGTATCCTGAGCCAGCTCGGATCCGATGATATCAATCGGCTAAAGAAGAT
GGTATCCAATGTGTTTCCTCCAAAACCGATAGACGAGGATGATGAGGTACCTAACCTAGT
TGGTGACTTCGACGAGGCGTCAAAACAAGAGGCGAAGGAAGTTGTAGCTGAGGAGAAGGA
AAAGGAAAAGGAAAAAGAAAAAGAGGAGAAACAACCCGAACCAGAAACCAAAGCCGCGGA
TAAGAAAAGCGATTAAATAATCCTCTATAGATTTATATTAACGCTCACTAAGTGCTAGGA
GTTTCCAAGGGCATGTGTGTCTC
> BF01033A2B10.f1      661
GCAAAATACTAACGTCTCGGTTGTCTTTACGGAACNNTTACAAANNNACACCGGCTTCGA
TGTGGTGTGCGAGCACTGCGGCAAGAAATTCATAACGCGGAGACTTCTCCTGATGCACTG
CCGAGCCAAGCACGGCTACGAGAAAACGGATAAGTGTTCCTTCTGCGACTATAGAGCATC
TAACGCTGAACAGGTTAAAATTCATGAGCGACTCCACACCGGTGAAAAGCCGTTTGTATG
TAAGGAGTGCAACACGGGATTCCATAGGAAAAGCAGTTACTTGCAGCACATAGCCATACA
CTTGCCGGAGAAAACTGTACAGTGCGACCAGTGTTCAGCTCGATTCAAATCCGTGACCCT
GATGAGGATACACAAGAGCCGACACCGACCGGCTCCCTACAGCTTCAAGTGCGCCGTCTG
CGAGAACAGCTTCGTGAGGAGAAGGAACGTCATCAGACACCTGTTGAGGGTGCACGGGCT
GGAGGGTGACGAACACGTCACCAGGGTGAAGGTCGGCTGAGGGTGACACCCGCTGGATCG
TCGAGATCATTCGGAATGTTTTACAATATATATCGTAATATTTATATTAAAATAATGTTG
GTAGATTAATGAGCTTGGAAGGACAAGTGATATTTAATGTAATGAATAAAGCATTTATCT
T
> BF01033A1H01.f1      779
CCGCTGCGACGAAGGTTCAATACTTATCTGCTGAAATCAATCTAACTGCGTAAAGATGGG
CAAGGAAAAGACGCACATCAACATCGTTGTGATCGGTCACGTGGACTCCGGCAAGTCCAC
TACTACCGGCCATCTGATTTACAAGTGTGGTGGTATCGATAAGCGTACTATCGAGAAGTT
TGAGAAGGAGGCGCAGGAGATGGGCAAGGGCTCGTTCAAGTACGCCTGGGTGCTGGACAA
GCTAAAGGCGGAGCGCGAACGTGGTATCACCATTGATATCGCCCTGTGGAAGTTCGAGAC
TGCCAAGTACTACGTTACCATCATCGACGCCCCTGGCCATAGAGACTTCATCAAGAACAT
GATCACTGGAACCTCGCAGGCGGACTGCGCCGTGCTGATAGTTGCGGCTGGTACGGGTGA
GTTCGAGGCCGGCATCAGTAAGAACGGTCAGACCCGCGAGCACGCGCTGTTAGCTTTTAC
CCTGGGGGTGAAGCAACTGATCGTGGGCGTCAACAAGATGGACTCCACCGAGCCGCCGTA
CCATGAGGCGAGATACGAGGAGATCAAGAAGGAAGTGTCCTCTTACATCAAGAAGATCGG
GTACAACCCGGCGACCGTGGCGTTCGTGCCCATCTCGGGCTGGCACGGAGACAACATGTT
GGAGCCTTCGGACAAGATGCCCTGGTTCAAGGGGTGGACCATTGACCGCAAGGACGGGAA
AGTGGAGGGCAAGTGCCTCATTGAGGCCCTGGACGCTATCCAGCCTCCGTCTCGTCCCA
> BF01033A1E11.f1      762
CCGTTGCTGTCGGAGATCGATAGTCGTGAGAAAGCAATATCTGTGCGGGTAATTTAAAGA
TGGTAAGGGAAAAGGTCATATCATGTGGAAACAAATTTATATGCTACCAAACGTACAGCT
CGAATTCTCACGCTAATCCCCAAAATTATCCATCAGGGAACACGGCCCAAGCCCATCAGC
CCAATCAGAATAGGAAATATGAGCACAGTTATGCTTCACACAACGGAGCCAGCACCAGAA
AGCCGGTATCTTACGGCTGGAACGTTAGGTAAATTACAACTAACGACTAACTAGCGGTGC
CTTCGACAGTTCGCTTCGCATGGACATCACAAATATGACTGCACTTGCTACTTTTCTATT
TTTTTATAAAATTATTTGCATTTTTCTTTTGTATAACGCTATTCGGTGTGGTCCTCATTT
TGAAAGCTAACAAATTGTAAATATTTAAAACAGTTGTAAATGTAGCCGTTTATCGGGTCA
CAATTTATTTTATATTAAGGCTTATTGGCTAGTAAGGAAAAAGCTTCTTTTAACATATAA
TGATTCGAATGATAAATGACTATATGCTGTGCCAGGAGTTCCCAAACTCTAACGAAACTC
CAGAATATTTCGTTGAGATCCTGTGTTCGTTGCTTACTATATTTTTGAACAATTTGTATG
ATAATTATTTCTAAAAGTTTTGCTATATTTTGGGAATGTCAGTACTAATATTATATTGTC
TTTCAAAATGTCTTCCTTATGCATGCATATTTTTAACCTGGT
> BF01033A1C08.f1      799
GACGAAGGTTCAATACTTATCTGCTGAAATCAATCTAACTGCGTAAAGATGGGCAAGGAA
AAGACGCACATCAACATCGTTGTGATCGGTCACGTGGACTCCGGCAAGTCCACTACTACC
GGCCATCTGATTTACAAGTGTGGTGGTATCGATAAGCGTACTATCGAGAAGTTTGAGAAG
GAGGCGCAGGAGATGGGCAAGGGCTCGTTCAAGTACGCCTGGGTGCTGGACAAGCTAAAG
GCGGAGCGCGAACGTGGTATCACCATTGATATCGCCCTGTGGAAGTTCGAGACTGCCAAG
TACTACGTTACCATCATCGACGCCCCTGGCCATAGAGACTTCATCAAGAACATGATCACT
GGAACCTCGCAGGCGGACTGCGCCGTGCTGATAGTTGCGGCTGGTACGGGTGAGTTCGAG
GCCGGTATCAGTAAGAACGGTCAGACCCGCGAGCACGCGCTGTTAGCTTTTACCCTTGGG
GTGAAGCAACTGATCGTGGGCGTCAACAAGATGGACTCCACCGAGCCGCCGTACCATGAG
GCGAGATACGAGGAGATCAAGAAGGAAGTGTCCTCTTACATCAAGAAGATCGGGTACAAC
CCGGCGACCGTGGCGTTCGTGCCCATCTCGGGCTGGCACGGAGACAACATGTTGGAGCCT
TCGGACAAGATGCCCTGGTTCAAGGGGTGGACCATTGACCGCAAGGACGGGAAAGTGGAG
GGCAAGTGCCTCATTGAGGCCCTGGACGCTATCCAGCCTCCGTCTCGTCCCACCGAGAAG
CCGCTGCGTCTTCCTCTGC
> BF01033A1A06.f1      835
GTTAAAAAAGGAAAAAAAAATCATCATTCAAATCTAATTGCAACTTGTATGAGATATAAA
AAAAAAATCTGATTCTACTAAAATCTTTCAATGGATGGAAAAATCCGGTATTGTTTAAGT
TATCTCTTAAATAATACTGAGTTTTTTCAATAGTACTGAGTTTTGCTAAATAAATAAACA
GAAGACCTGAAAAAAAAAATTATAGTAAGGTCATATCAAAATGGAAACTGGTTGACACTG
TCTAATCTGATTGTACTGAACTTGAAAACTAAATCTAGAAAACTAACTTTGTCTAAATGA
AACTAGTATTAGTCGATTATATTACGCGGCTTTTAATATTTAATCTCGATGCTTCGGTTA
CTTTGCAAGCAACCAAAACGTCGCGATTATGTAGTTTTTAAACAATAAAAACCGCGTAGT
GTTTCCGACTAAAACTAGTTTCATTTGAATGAATAAAACTCGCGAAAAACTAACTTTGTG
TCTAGAAATATTAACGTTGAAATTAGCGTTTAGATAAATGACGTTTTCATAGTGTAGTCT
AAGAAAAACTGTTACGGTTCTATTTTAGCTCTTTCACTTGACTTTGATACACTTTTGCTA
CTTATTCAGGGGCTCAATAAAAAAAAATCTATATACTTCTTCGAACCGATCTAATTTCTT
TACTGTGACAGTCCGAAACGTCGACTTCACTATGAGCTAAAATACAGCTATCTAAATCTC
ACTTGACATAATTCCACTACGTACTTTTTGTAAGCTGTGTACTTAAATATCTTGCCTTAG
TATTCAACTATATTTGAAGTGTTTTTTAGGATTGTTTTGAATTATAAATATATGT
> BF01032B2E02.f1      795
AGCACACATTGATTAGTACGTAAGATGTAACACGCATATATACGTGCACCACCCGGACGT
GACCCACGCGTGTCCAGTACACGAACACCGGACCTTACACTCTATCTATACAGGACGTGA
CGCAACATGCTCACCGGATGTAACTGACAATGACATGTGTGACGCACACATACATATATT
GAAATGTATCTACATGTGTGTGATCCTTGGGCTAAATGTTTGTAGGAATTAAGTCGAAAA
CAGAATCTGACGTTAAAACTGTCTGTATGTAAGTAATATGTCTGTACACCGAATGTTCTA
AACAGTTGTAACGGCCGGCGGTCTAGATGTTGTAGTTGTTGAGTTATACGAGTATATAGA
TGGACATGTACGTAGATGTAGTATCCGTGTCTCATAATATTTTAATAGTCATAATCAGCC
ATTGCTTGCTCTCGTGTGCCTGCAATGAACATAAGAGTGTAGAGTCGTCTCTGTGTATGT
TTAAATGTTAACAACAGTTGTTGATTAAGTCTTCATTATTTATTCGACGGACTCTTCCTC
AGCCTGTGTGTTAATCAGTATTTAATGTTGTAAAGACAACGCCGGCTCGGCGACGGTCAC
ATTGTCTCTCCAGTACACATCAGATATATGGATAGTCATGTATTTATCAGGTATCTCCGT
GCCCGCACGTCTGCCCCTCTGCCCGTCTGTCCGTCTGTGTCGAAGCCCTAACTGTTATGA
CACGCTAGTTAAGTGATATCAGACAGTTGTAGTTGCAACATTTTTAATATAGTCTGTACT
TTATGAATATTAAAG
> BF01032B2D01.f1      777
GCTGCCACTAAGGTTCAATACTTATCTGCTGAAATCAATCTAACTGCGTAAAGATGGGCA
AGGAAAAGACGCACATCAACATCGTTGTGATCGGTCACGTGGACTCCGGCAAGTCCACTA
CTACCGGCCATCTGATTTACAAGTGTGGTGGTATCGATAAGCGTACTATCGAGAAGTTTG
AGAAGGAGGCGCAGGAGATGGGCAAGGGCTCGTTCAAGTACGCCTGGGTGCTGGACAAGC
TAAAGGCGGAGCGCGAACGTGGTATCACCATTGATATCGCTCTGTGGAAGTTCGAGACTG
CCAAGTACTACGTTACCATCATCGACGCCCCTGGCCATAGAGACTTCATCAAGAACATGA
TCACTGGAACCTCGCAGGCGGACTGCGCCGTGCTGATAGTTGCGGCTGGTACGGGTGAGT
TCGAGGCCGGCATCAGTAAGAACGGTCAGACCCGCGAGCACGCGCTGTTAGCTTTTACCC
TGGGGGTGAAGCAACTGATCGTGGGCGTCAACAAGATGGACTCCACCGAGCCGCCGTACC
ATGAGGCGAGATATGAGGAGATCAAGAAGGAAGTGTCCTCTTACATCAAGAAGATCGGGT
ACAACCCGGCGACCGTGGCGTTCGTGCCCATCTCGGGCTGGCACGGAGACAACATGTTGG
AGCCTTCGGACAAGATGCCCTGGTTCAAGGGGTGGACCATTGACCGCAAGGACGGGAAAG
TGGAGGGCAAGTGCCTCATTGAGGCCCTGGACGCTATTCAGCCTCCGTCTCGTCCCA
> BF01032B2B06.f1      592
CCGACTCAATGCCGACTCGGAACAAGTCTACTGAACTTAAACGTTCATTTCAATTTATAA
CTCGATGTATACTAATATATATATATATATAGATGTGTGTCGTGAAGCACGCTTACCATT
GTAGGAACACCTTAGCACGACACTTACAGACACACTTACAGTTGAACGTATCGGGTGCGG
TGTGTGAACCGAGCTGAGCGCAACGAGAAGACTGAATGTTATCGTTCCCTTGTAGTGTGA
CAGAACGCTACTCGCTCGCACGAGCAGGTCATGGATCAAGAAGAAGACTGCAAAGACTTG
AAACCTATTCTTCTGTTACTGACATATCATACTCGCAGGTCCAACGTTCTTTGATTTACA
GAACAAATATTACTAATACATTTTATCAAATAGTCAATATGAAACTTGGTAGAATGAAGG
TAGGTAGTTGCGGGAGACGCGACGCGACTGATCAGTGATCGTTTTGTTTGATGTCGTTTT
TAATAAAAATCTTTTGTGATGTGATCGTTGTCTTCGTATCGATCTCGTTTCGATTNNNNN
NCAGNAGCGTTTAGTGTTTGCATCCTCTTCGTNNCTCTGTCTAAATAAAATT
> BF01032B1C03.f1      628
AGTAACAACTATACAACATTACTGTTTTAAGTTAACGATTGGCTTACAAGTTTACAGTGC
TTAAAATTTTAATATAAACATTTTTTTTTTATTTGTTGCTACAAATTATGATTACCAATG
TGTTACATGATGCATACATACATTGAAATTTGATGTTAACATTATAATAATGCAAGCAAA
AAAACGTTATTGTTTTTTGTTACTTTCGTGTTTATTTTTAATATATTGTTATTTTAATGG
TTTCAATTTACTTGGTGAGAAAAAACAACGCGCTCGTCACGATCTGTTGCCGTCTTTTGC
GACTTTAGATGAATTAACAGAATCTCCATCAGGCCAGAAAAGATTACCACGAGCAACGAC
AAAATCATGTCGAATGCAAACATGTTTTGATTTTTCAAATTGTGGAAGCGATCCTAAGGT
ATACGTTTATCCTACTGACGGTCCTGTAAGTGCTACATATCGTAAAGTATTGTCTGTCGT
TCGGGAGTCTAGATATGCCACACATGATCCTGCTGAGGCATGTTTGTTTATACCTGCTGT
TGATACGTTGGACGCTGATCCATTATCTCCTGAACATATACCAGACGTAGCATCAAGATT
GTCACGACTACCATATTGGAAAAATGGA
> BF01032A2E04.f1      666
CTTAAAATGTTTATTTCGAGTGCTTTAATTGTTTCNNNNNAATGCATTTCTCTACCCTGA
GCCTCTCATCAAGTGCCTCTCAAAGGGTTTCTTGAATATTTTTTTTTANNTATATTCTCC
TAATTAGATAAATCTTCATATTTAATATTATTTTCGATATATTTTTTATTTATCTATCTT
TTATGTTGGCAATAACTGTCTTATCTCTGCTCAAGATAATACACCACTCGCCAAATCAGT
TTCTTTATAACACTTGTAAAGTTACTCTGTAGATTTATAAATTTTAAGTGCTCGTAATTT
GTAAATTCCCCAATAAACTCAAATATGGCTTCAAGTGACCCAGAAATAAAAGATGGATTT
AGTTTGCCGGTTTGGATGAAGACAAAACCATCCAGAGAGTTTGAACCGTTTGCCTCATCA
CCACCAGCTCCAGAGGACACATTCTTTTACATCCGCTATCCGAAATCTGACGTGCTTTTG
GGGAAGCCCAAGTTCAACACAGATATACCTAAGGCTCTGAACGAGCCCAAGGACTTCGCG
CAGTACGTGATCAAGGACCAGGATTGGTCCAAACACACCAAACCATGCCAAGAAGTGCTT
AACGGCATTGCACCCATTAACACCGCGGTGAAGTCTGTGAACGTCAAGCCGAAGCCGGCG
GGAACG
> BF01032A2B10.f1      756
GGTGTCCTGNTTATTTCTTAAAATGTTTATTTCGAGTGCTTTAATTGTTTCCAAAACAAT
GCATTTCTCTACCCTGAGCCTCTCATCAAGTGCCTCTCAAAGGGTTTCTTGAATATTTTT
TTTTAGTTATATTCTCCTAATTAGATAAATCTTCATATTTAATATTATTTTCGATATATT
TTTTATTTATCTATCTTTTATGTTGGCAATAACTGTCTTATCTCTGCTCAAGATAATACA
CCACTCGCCAAATCAGTTTCTTTATAACACTTGTAAAGTTACTCTGTAGATTTATAAATT
TTAAGTGCTCGTAATTTGTAAATTCCCCAATAAACTCAAATATGGCTTCAAGTGACCCAG
AAATAAAAGATGGATTTAGTCTGCCGGTTTGGATGAAGACAAAACCATCCAGAGAGTTTG
AACCGTTTGCCTCATCACCACCAGCTCCAGAGGACACATTCTTTTACATCCGCTATCCGA
AATCTGACGTGCTTTTGGGGAAGCCCAAGTTCAACACAGATATACCTAAGGCTCTGAACG
AGCCCAAGGACTTCGCGCAGTACGTGATCAAGGACCAGGATTGGTCCAAACACACCAAAC
CATGCCAAGAAGTGCTTAACGGCATTGCACCCATTAACACCGCGGTGAAGTCTGTGAACG
TCAAGCCGAAGCCGGCGGGAACGGACGATGGTTTCAAAGGGGNNNGGGCGGCCTGCGGCA
GTTCAGTCGTCAAGGTAGCGCACCAGATGATCTCAT
> BF01032A1H11.f1      561
ATTTATTTCATGGACTTTTTCCTAGACGGAGAGTTTTCGACTTATGGTCGGGATGTCGTC
CGCTTTACAGAGATGGAGCCAGAAGAGAGAGAAGATCCTATGGCGCGTGTATTCCCCAAG
GTTACTAAATGTACATTCCACAAATATGGTCCTTCGGGAACTGTTCAGAAGTTCGATGGG
CTCTGCGTACTCCCGCTTAACATCGTCAATGAGAAGATATATGTATTTTTGTGGTTCTGG
TTCATCATACTATCAATTTTGAGTGGTATTTCCCTGGTATATCGCGCGATTGTCGTCGCC
GGACCGCGTGTACGTTTGTACCTTCTACGTGCGCGCAGTCGTCTTGCACCACAAGAACAA
GTGGAAGCCGTGGCCCGCAAACTACAGATCGGAGACTGGTTTGTGCTGTACCAGCTCGGA
AAGAACATCGATCCTCTCATTTACCAAGAATTAATGAGTGATTTAGCAAAGAAGTTCGAA
GGGAAGGACGCTGTTTAGCAGGCGCGTGTAGACAGTGGGGAGTATTGGTAGTGGTAGTGA
CGTGTGAGTGTAAGGGCGGGC
> BF01032A1H01.f1      506
AACAGTCTGCCGCAGTACGTCACCAACATACAGGGACTCGATATACACTTCATCAGAGTC
AAGCCTAAGGTTTCTAAAGGAGTCACCGTTGTTCCTCTCCTGCTGATGCACGGCTGGCCT
GGGTCTGTGAGAGAGTTCTACGAAGCCATCCCTCTTCTTACAACCCAAACTGAGGGTTAC
GACTTTGTCTTCGAAGTCATAGTTCCTAGTCTACCTGGCTATGGATTCTCTGAAGGAGCA
GTTCGCCCTGGACTTGGGACAGCCCAAATTGGGGTAATCATGAGAAATCTCATGAACAGA
TTGGGTCATAAAAAGTTCTACATCCAAGGGGGTGATTGGGGAGCGATCATCGCTGACGCT
ATGGCAACTTTGTTCCAGGGTGAAATATTGGGCATGCATTCCAACATGTTGATGGTTGAG
AATACTTGTTCCACTTTGAAAAGACTGGTCGGTGAGTTTATTCCGTCCTTGATCGTCGAC
TCTCATCTCGCGGACAGGATGTATCC
> BF01032A1G09.f1      671
GGGTGAGCCTAAAGAACAACTGGGCATTGAAATGGACNTGGACGACAACGATACAGTTAC
AGATTTCAGAACAAGGTTCGGTGAGAAACTTCTGATTGCCCACGGTGTAAATATTACAGC
GTTAGATAAGGAGGATTTAAGATGCGGTGGTCTAGTTATGTTGCACAATATGACAAAACT
GTCACAGCAGCGACTGGAGACTTTGTCGGCAGACTGCATGGTTCAGAAATGTGATTTTAG
AAAAGGAGGTCCAGAAATATGTCCCCCCGATTACAAGGAAAGCGATGATAAAACATTTTA
CATTTATTTCTTTTTACGCTTCATGGGCACTATAATGTTATCCGCAGGCGTAACTATTAT
GGATCCCATAGCTCTTACCATGATACAAAAATACGGTGGTGACTTCGGAAGAGAAAGGCT
CTTCTCTAGTATCGGAATGGCAATATTTTCACCTATCACAGGCATGCTCATAGATATGAG
GAGCAAACAAGTCGGATACACAGATTACTCGGCCGCTTTCTATACATACGATGTCTTGCT
CCTGATATCGGCCATAACCGTGGCCGTGATGCCTCTAGGAGCTAAACTTCCAGCGGACAA
TCTCTTACACGACCTCGTGAACATTATAAAGATGCCACATATTATAATATTTATATTCTT
CTTATTCTTAC
> BF01032A1A09.f1      647
CTCATAGTTTATATTATTATCAGTTAGTTTCNNNTAGTATTAATATAATCAGTATTCTAT
TTATATCGCACGGATAACATTTCATATAATGGCTTACCTACAGTCAATGCCAAAATCAGA
AACTATTAAACTGCGGGAAAAACACATCGGAGCCGCCTGCCAGTTGTTTTTCCGTTCATC
CCCTCTAAAAATAGTGAGGGGTGTCGCCCAATTTATGTATGACGAGACAGGCGAGAGATA
CCTCGACTGCATTAACAATGTCGCACACGTTGGTCACTGTCACCCACACGTCGTTGAAGC
TGGTCGTAATCAGATGTCATTGATATCAACCAATAATCGATATCTTCACGACGAAATCGT
GATGCTCGCTGAAAGACTAGTTAAGACGATGCCCGAACCACTGTCAGTTTGTTTCTTTGT
AAACTCCGGCTCTGAAGCTAATGATCTCGCTTTGAGATTAGCCAGAGTTCACACTAAGAG
GAAGGATGTTATCACCCTTGACCACGCATATCATGGTCACCTTACGTCTATGATTGATGT
GTCCCCCTACAAACTAAACCTACCAGGAGGCCCAGAGAAACCAGATTGGGTTCATGTGGC
TCCAGTTCCTGATGTGTACAGAGGAAAATACACATATCCAAACGACT
> BF01032A1A08.f1      680
GGAAAACTNNNGTATTGTTTAAGTTATCTCTTAAATAATACTGAGTTTTTTCAATAGTAC
TGAGTTTTGCTAAATAAATAAACAGAAGACCTGAAAAAAAAAATTATAGTAAGGTCATAT
CAAAATGGAAACTGGTTGACACTGTCTAATCTGATTGTACTGAACTTGAAAACTAAATCT
AGAAAACTAACTTTGTCTAAATGAAACTAGTATTAGTCGATTATATTACGCGGCTTTTAA
TATTTAATCTCGATGCTTCGGTTACTTTGCAAGCAACCAAAACGTCGCGATTATGTAGTT
TTTAAACAATAAAAACCGCGTAGTGTTTCCGACTAAAACTAGTTTCATTTGAATGAATAA
AACTCGCGAAAAACTAACTTTGTGTCTAGAAATATTAATGTTGAAATTAGCGTTTAGATA
AATGACGTTTTCATAGTGTAGTCTAAGAAAAACTGTTATGGTTCTATTTTAGCTCTTTCA
CTTGACTTTGATACACTTTTGCTACTTATTCAGGGGCTCAATAAAAAAAAATCTATATAC
TTCTTCGAACCGATCTAATTTCTTTACTGTGACAGTCCGAAACGTCGACTTCACTATGAG
CTAAAATACCGCTATCTAAATCTCACTTGACATAATTCCACTACGTACTTTTTGTAAGCT
GTGTACTTAAATATCTTGCC
> BF01031B2F10.f1      644
GCTGCGACGAAGGTTCAATACTTATCTGCTGAAATCAATCTAACTGCGTAAAGATGGGCA
AGGAAAAGACGCACATCAACATCGTTGTGATCGGTCACGTGGACTCCGGCAAGTCCACTA
CTACCGGCCATCTGATTTACAAGTGTGGTGGTATCGATAAGCGTACTATCGAGAAGTTTG
AGAAGGAGGCGCAGGAGATGGGCAAGGGCTCGTTCAAGTACGCCTGGGTGCTGGACAAGC
TAAAGGCGGAGCGCGAACGTGGTATCACCATTGATATCGCCCTGTGGAAGTTCGAGACTG
CCAAGTACTACGTTACCATCATCGACGCCCCTGGCCATAGAGACTTCATCAAGAACATGA
TCACTGGAACCTCGCAGGCGGACTGCGCCGTGCTGATAGTTGCGGCTGGTACGGGTGAGT
TCGAGGCCGGTATCAGTAAGAACGGTCAGACCCGCGAGCACGCGCTGTTAGCTTTTACCC
TTGGGGTGAAGCAACTGATCGTGGGCGTCAACAAGATGGACTCCACCGAGCCGCCGTACC
ATGAGGCGAGATACGAGGAGATCAAGAAGGAAGTGTCCTCTTACATCAAGAAGATCGGGT
ACAACCCGGCGACCGTGGCGTTCGTGCCCATCTCGGGCTGGCAC
> BF01031B2F03.f1      697
GGGTCACTTCAAGCGTCTGTGTGTGTCTCTGTGTATGGCCAACCGTGACGAGAATGCTGG
TGTCGATGAGGGCGCTGCTAAGGCTGACGCCGAAGCCCTGGCCTCCGCTGGCGAAGGTCA
ATGGGGTACTGACGAGTCCGTGTTCAACTCTATCCTTATCACTCGCTCCTACCAACAACT
TAGACAGATTTTCGCTGAATATGAAGCATTAGCAGGCAAAGACATCGAGGAGACCATCAA
GAAGGAATTTTCTGGAAGCGTGGAGAAGGGTATGCTTGCTATTGTGAAATGCGTGAAGAG
CAAAGTGGGCTTCTTCGCCGAGCGCTTGTATTACTCGATGAAGGGAATTGGAACCAATGA
CAAGACTCTCATCAGAATCATTGTCAGTCGCTCCGAGATCGATCTCGGAGACATCAAACA
GGCCTTCCTTGAGAAATTCGGAAAGCCCTTAGAGGACTGGATCTCGGGGGAGATTGAAGG
ATCCCTCGGTTATCTCCTATCTGCAATGTGTTACTAAGGCTACCGGTTTTAAGACATCTT
AACTACGTTAGCCTGTGCCGTGTGAACATTTCGTACCTTTGGGTACATTTTAATGCATTT
TGATATCATAAGTTATATATATATTTGTATGTTTTGTAATCTCATGCTGATATCGATTGC
ACGCCGTGTGATTTATTAATAGAAATTATGGGCCAGT
> BF01031B2F02.f1      674
TCGGACCCTACAGCGGCAGTCGGTGTAAATATTCAGTTAGAGTAAAGCACCACTAAGGAT
TTGACTTTAATCTTATATTTCTTGTAAATTGTTTTAGTCGAATGCATTCCGTTTTGATTT
CGTGAAACTGATTTCCCGTACCTTAAAATACTCCACACGTAAAGTATACAGTGTAGTGCC
GGTAGCAGACACCAGAGATTCCGTTCTGATGACCCTCAGCTTGTAACCCTAGAGCTACTG
TAAATAACTGATGAAGTAGGTAATTGTTGTGTGAATAGTATAATTTATATTTCAAGCGAT
CGATGTTTGTTGTGAGTGTGTAGATAGACGGTTTCTTGTACATATCTTATAGCTGACAGA
ACGTTTCATACATATATTATGTTACAATAGTCTTCTAGATGCAAATGTTACGATAACGTA
ATGATTACGACATTATTATTAGTGGTTCGTTTGTCCGGAGAAACTGTGAAGAGAATGTAG
TACCCATTGAACGGGAATAAAACCGATTGCATGTTTGATTTATAGCGACTTATGAAGTTG
AATTAAAAAACTTTCTCATACGACACATATGTTTTCTTTTGCCCGTACAACGAAGTTATT
TTGTCAGCCCAATTTTCCTCCGACCGAAGGGTGTGGGTCGGCTAAGATATCGAATACACG
AGCGTAATTGACTA
> BF01031B2A03.f1      458
GGCCAGGGACGTGACCTGCACCGTGCTGGCGAGGACGCTGAGGCTGGACGGCGATCCCGC
CTTCACCGCCTTCAGGGAGGAGAGGCACCGCGCGCCGCCCGACATCAGCGGGGCGCCCGT
CAGCGAGGAGCTGGCCAGGTGGAGGGCGGCGGCCGAAGACGCCCTGCCCCCGCCCGCCGC
GCCCTCGGCCCTCGCCCCGCCCGCCCAACCGAAACGCCTCACCGCACGAACGAACGATCT
CACAGCTGACTTGTGGGTCGAGGAGGCGCTCACAGACAAAGCGTCCTGGCGTCAAGTGGT
GGTGGTGTCTCTGTCCCCGGCGGGGTCGTGACGCGCCCCCGCTCACAGTCACCTTGTACC
TTATATTTATTGTACGTGTAACATACTATATCTATATCATTACTCGTAAATTAAATATTC
ATATGTGATATCTGAAAAAAAAAAAAAAAAAAATCGGT
> BF01031B1H12.f1      671
TATCNNNNNNAATCAATCTAACTGCGTAAAGATGGGCAAGGAAAAGACCCACATCAACAT
CGTTGTGATCGGTCACGTGGACTCCGGCAAGTCCACTACTACCGGCCATCTGATTTACAA
GTGTGGTGGTATCGATAAGCGTACTATCGAGAAGTTTGAGAAGGAGGCGCAGGAGATGGG
CAAGGGCTCGTTCAAGTACGCCTGGGTGCTGGACAAGCTAAAGGCGGAGCGCGAACGTGG
TATCACCATTGATATCGCCCTGTGGAAGTTCGAGACTGCCAAGTACTACGTTACCATCAT
CGACGCCCCTGGCCATAGAGACTTCATCAAGAACATGATCACTGGAACCTCGCAGGCGGA
CTGCGCCGTGCTGATAGTTGCGGCTGGTACGGGTGAGTTCGAGGCCGGCATTAGTAAGAA
CGGTCAGACCCGCGAGCACGCGCTGTTAGCTTTTACCCTGGGGGTGAAGCAACTGATCGT
GGGCGTCAACAAGATGGACTCCACCGAGCCGCCGTACCATGAGGCGAGATACGAGGAGAT
CAAGAAGGAAGTGTCCTCTTACATCAAGAAGATCGGGTACAACCCGGCGACCGTGGCGTT
CGTGCCCATCTCGGGCTGGCACGGAGACAACATGTTGGAGCCTTCCGACAAGATGCCCTG
GTTCAAGGGGT
> BF01031B1G07.f1      507
TACATTTTTATTAAATGCACAAATTAGACAATAATATGTATAACTTATTGGTGATTATTA
CATATCTTTTTTTAAACATTTTTATTTTGTTAAAATGTTGAAAAATTCCCAACGAGACGT
GCACTTGTGAAGTCGCTTTAGTTGGTTAATGTCTAACATTGTATCCTCCTAGACCTAACA
GCTTTGTGTTGTAACAAAAAAAATTTAATATCCTCTAATGTGTACATAACCTACATAATA
TTATTTGTTCTATATACATATAAAAAAATTAACAATTAATTCTGTCGCGCCGACCAACAC
ATGTATGATATAGCAAAGACATTGTATGAAATTATGTTAAGCGTTTAAATTTAAGTTCTA
TTAGATAGTTATATTAATGTGAAAAAAAAAATAAATAAAAAAATGTTACCATATGTATTA
ATCGTAGTAGAAGATCACACACGATGTTGCCGCTCCGGTCAGCTGTCACTGGTTTGTTGT
TTGGTGTCTAGGGATCCTCACCTTAAA
> BF01031B1B07.f1      669
GTAGTCGCTATCGAGAATCCCGCGGATATCTTCGTGATATCTTCTCGTCCTTTCGGTCAA
CGTGCCGTGCTTAAGTTCGCAGCTCACACTGGAGCCACACCTATCGCTGGACGTTTCACA
CCTGGTGCCTTCACCAACCAGATCCAAGCCGCTTTCCGTGAGCCTCGTCTCTTGATTGTC
TTGGACCCAGCTCAAGATCATCAGCCGATCACTGAGGCTTCATATGTGAACATTCCAGTC
ATTGCGTTCTGCAACACTGACTCCCCACTCAGATTTGTTGACATTGCCATCCCCTGCAAC
ACTAAGTCGTCCCATTCCATTGGTTTGATGTGGTGGCTGTTGGCACGCGAGGTTCTACGC
CTGCGTGGTGTGCTAGCTAGAGATCAGAAGTGGGATGTTGTTGTGGACCTGTTCTTCTAC
AGAGACCCTGAGGAGAGCGAGAAGGAGGAACAACAGGCTAAGGAACAGGCTGTTGTAGCT
GCTAAGGCTGAGGAGGCTGTGCTTCCTGTGGAGTATGTGGAGCCGGTTGAGGCTCCAACT
GTATGGGCTGATGATACACCTGGAGCACCTGCTGCTGCTGTAGCCTTCACCGCCACACCA
CCCAAGGAAGACTGGGCTGCTCAGGTCCAAGAGGAATGGCCGAACGCGCCAACAGCCCCC
GCCCCGGCC
> BF01031B1A03.f1      765
TATGCAACAAAAGAAAGCTTACTAGAGGCGGACATAATGTCTGCGACAGTGCTTATAACT
TTTGGCGCTGTTCTGGGACTAGCTAGCGGCTTACAGTTGCTTCTCATTGCCATTATCGAA
GTTGCTGTAGGATGTTTTAACTTTTGGGTGGTGGCTGATAAATTACAGGCTGCTGACGTC
GGTGGTTCAATAGCAATTCACGCCTTTGGAGCTTACTTTGGATTAGGAGTCAGTTTTGCT
TTACATTTAGGTAAGAAAAATACCGAGGCGACTCCTCAAGCGACAAGAGCACCCATTGAA
GATTTAAGTGGGCCAAGTTACAGCTCTGATGTTACGGCAATGATTGGATCACTGTTCCTG
TGGATTTATTGGCCTTCTTTCAACTCTGCTCTAACAAGTTCAAACACTGAGTATCAAAGG
GCCGTTATCAATTCATATCTGTCGTTGGCTTCAGCTACTGTGACAACATTTGTAATGTCT
TCGCTTGTAAGCCATCACCACAGTAAATTGGATATGGTCCACATTCAGAACTCCACATTA
GCGGGTGGTGTTGCCGTGGGATCAGTATGCAACATGCATATTTCAGCTGGCGGAGCTGTT
GCTGTTGGCATAGGAGCTGGTTTTCTCAGCGTTTTGGGATACAGATATCTCACGCCAATT
TTAACTAAAATTGGAATACCTGACACATGTGGAGTCAACAACCTACACGGGATGCCCGGA
ATATATTCAGGTATCCTCACAGCCGTATTCGCTACGATGGCTACG
> BF01031A2A12.f1      807
GTGCTCCAGGGGTTCCTGTGACGCACCCACCTTGTCGCCAGTGGTCGATATTATCTACCG
TAGATAATATCGATCATTTGCGACGGAAAATTGCACCGTGCCGGGTGAGTCGATAGTGTT
GTCGCGTTAGTATAACACGCGTATTTCCTTCTAATCTATAACTATTTTACTGTAACCTTG
CTGTAGCTTTGCTCTCCGGTGCGGTGTATTTTTTTTTTAATATATCTAAATATTTGCGTT
TAGATATAGATGCTTGTTAGTGTATAATTTTTTCTATGTAGCTTAGTACACGCTAGATAG
TTAGATTTTAGTAGGCACTAAACTTTATTATGAATAAGCGAGGAGCGGAAATAAGTCAAA
GAAAATAATTTTTGAAAGACGAGTAGCTGTAAATATTAGTTACGTGTTAGATGATAAGTT
TGTGTTTAAGTGGAAAATGAAAATATTATTTTATTGTATGATCTATTTAATTGGATGAGT
ATTTAATTAAGTTTTATTGTTTTCAAAATAATACACCGTCTCTCAGTCTAGGCTTTGGGG
GAGAAGATTTGCCTGTTATATAGAATATGATTGTTGATTTTACTTTTTTTAGATTAATTT
AAATTTCTTACTAATATCACTTTTCGATTCTAAATAACACCATAGAATTTGGTAAAAATA
ATTTTTGAATATATATTTTTTAATATTTCATAATTACGTATTACCATTTTAATTGTATGT
TATATTTAAAATTTTCATATTCCACTTAAATAATTTATATGTCATTCTATTTATCAACTT
CCCAATGATTTGATATGAGGGAAATGA
> BF01031A1E12.f1      645
CCTAGATCATCAAGATATGGTAGAATAATAAAACCAGTAAATAGACTTGATCTTTAATAA
CACTTAAATCAGTACTTATTAAAGCTGTGCTCAGTAAATTTACAATCATTTTATATTTTC
TTGTGCAACATTAATTATTAGATGAATAATGTTAGTTTACTATTCACATAATAGTAAGTC
ATTGTTTTGTCATATAAAATTTATTATGTTCATTCATGTTAATTAAAGAATAATAAGTTA
GTTTTAAAATGTAAGAAAACGTTTTTAAGTTTGTTTAGTTTATAAAGAAAGGGAGATGTA
AAGTATCTATAGGCATCTGTCCTAAGCCATAAACCAAATAAAAATGTTAGTCTATAGTCT
ATGTAATCAGCTTGACAGAATAGACAATTTTGATATGTCATCTAAACCGCTCATTGTTTT
ATTTGCTTTCCTATTTTAATTAAATACTACGTTACATAGATATTAAAAAATTGTATATAT
TTAGTGAGGTTTAACTAGATTATTGGAAAGTTAATAAAAATGGTGCTCGTTTATGTACAT
AAGGCGTTGAGTTGATTTTTATAATATAATAATTTGTTTATTTCAGACAATTTACAGTCC
ATTTGTTAGTTACAAAAAAAGAACCCTTACAAATATGTTAGTATA
> BF01031A1D06.f1      739
ACTGTAAACAATAACGCCATGTGCCTACAATTAATAAATTAATTCATAACCACACGTTCG
TAATCAGTATGTCTTCCCGTCGATGCAGTCTGGTTTGTGTAAAGGAATGATGGTTAAAAA
ACAGTTAAACCCCGTATGTAGGGTAGTTCTATGTAATGTTAAAGTATAACGGAAGTGACT
GTCCCGGGCAGCTTTAATGTGATCAGATGAGTCGATTTTATCTTAGGGCTTCGGACAATT
TTGATTAGTGTCGCAACCATACATGATGGAATTATTATTATTATTAATTTGGACTCGAGT
TGTTTTTCACATGTCTAAACTCGCCTTTATATCATTTTAATTATTATGGATTTTATTTAG
ATTAATTTACGACGTTTCAATTATTCGAATATCGTTTAACCGAATTATCATTGTCAGCCA
GTCGATCGTGTAGTCAACCGTTTATGAATTAATTCTAAAATTCATTAGATTTAGTAATAG
AAAAGATTTATTAGTATGTAAGCGAAGGCCTTAACGAAATCATACAGAAATAGGGAATAA
GGTACATGTAGGTATAAAATGGATATAATGCTCTCGTTAAATGATGATACAATACCCGCA
GATTGTGTAGTTTAATAATTAAAAGCTCAAATAGATTTATTTAAGGCGCATCACGTGGGG
TGTATTTTTTTTTTTAATATATCTAAATATTTGCGTTTNNATATAGATGCTTGTTAGTGT
ATAATTTTTTCTATGTAGC
> BF01031A1B05.f1      581
CTACCTAATGTTGGATATAAAACAAATTTAAAATATTTCGATGCATCGTGTAAGGAGGAT
TTACTTTATAAATTTTTACAACAGCTTTGAGGAAACCCACAAATATATTTTAATAAAATA
GTTTTTATTCTTGATTAAAATACCCGTTTTGTTAAAAATTGTTTCTTCCTATATTCATTT
AAAGCTACATACCTAAATGTTATATTAAAACTATGTAAATAATTTGAGTCCTGTTAAATT
TATTACATTCTATTTTAATACCATGTAAGTGTTATGAATTCGATACATTATAAGTAAATT
ATAGGTTCCTCTAAAGAAGAGTTGTTTTAAAACTGTAGATAATTGTTCTTTTTTGTCGTT
TTTTTATGTTTTCCTATCGTCTTTAGAGGGACTATTGGCCTACCTTGGTATCTATCTATT
ATAATATTCTGTTTTTCATGACAATTACTGCAATTTAACCTAGAACTATGGAATTTTCAT
GAAATTTTTTTTTCAATGAATGTAAATCTCCTTTAAAGGCGCATATTTATTGCCAAGCGC
TAGTTACTCCAAGCTGTTGATCAACGACTTGTTTTCTGCGT
> BF01031A1A02.f1      586
AAATGCTTGTACTAGACCTCAATTGCCCAGTGGTCAGTAGCGATTGTAAAGCGGATCGAA
AGAAGTTACTAGTGGACTATTTTCATACTAACCTCCACACGCAAAACTTTTACGCGTTCC
GTTTCTTTATTTGTGAAGTACTGAACTTTATAAACGTGGTGGGACAAATTTATTTCATGG
ACTTTTTCCTAGACGGAGAGTTTTCGACTTATGGTCGGGATGTCGTCCGCTTTACAGAAA
TGGAGCCAGAAGAGAGAGAAGATCCTATGGCGCGTGTATTCCCCAAGGTTACTAAATGTA
CATTCCACAAATATGGTCCTTCGGGAACTGTTCAGAAGTTCGATGGGCTCTGCGTACTCC
CGCTTAACATCGTCAATGAGAAGATTTATGTATTTCTGTGGTTCTGGTTCATCATACTAT
CAATTTTGAGTGGTATTTCCCTGGTATATCGCGCGATTGTCGTCGCCGGACCGCGTGTAC
GTTTGTACCTTCTACGTGCGCGCAGTCGTCTTGCACCACAAGAACAAGTGGAAGCCGTGG
CCCGCAAACTACAGATCGGNNACTGGTTTGTGCTGTACCAGCTCGG
> BF01030B2B05.f1      540
TTTTTTACATAACAAATAGTTATTTGAATCTCATAAACTATATCCGCGAAGAGTATTGTA
GGAGCAGGAACGTCAAAAACACTGTCAAACTGAAATAAAATATTTCAATTGTTATATATT
CTTAAAAAATAATGACTCCTGTATTGCTAGTAGAAAAATAAACGGAGAATTCATCCCATT
TATATTTTTTTTCCAAAATAGTATACATGATTGAGTATCAATTTGCGACTTACAGTTAGT
TAAATTCGGGATAGCCATATATCCCGTTGTGACAACAGTATGGGGGGTAATGCGAGTAAC
TTTATTATATTATACTAATTTACATTTTGAGTATTAATTTTTGAGTATGACAACACTGAT
AGGTAGCGAAGCAGAATATGCTTATTTCGTATACATAAAGCTGTGCCTAATCAATATTAC
ACTAAATTACGAAAAAGGTAAGGGTTGTAGCAAAGAAGCAGAGCTACGGTTCAATAAGGT
GAACTATTTACTCACAGTTTGTTATATAAATACTATCAAGATTAATATTCCCTGAGATTC
> BF01030B2A05.f1      665
CAATACTTATCTGCTGAAATCAATCTAACTGCGTAAAGATGGGCAAGGAAAAGACGCACA
TCAACATCGTTGTGATCGGTCACGTGGACTCCGGCAAGTCCACTACTACCGGCCATCTGA
TTTACAAGTGTGGTGGTATCGATAAGCGTACTATCGAGAAGTTTGAGAAGGAGGCGCAGG
AGATGGGCAAGGGCTCGTTCAAGTACGCCTGGGTGCTGGACAAGCTAAAGGCGGAGCGCG
AACGTGGTATCACCATTGATATCGCCCTGTGGAAGTTCGAGACTGCCAAGTACTACGTTA
CCATCATCGACGCCCCTGGCCATAGAGACTTCATCAAGAACATGATCACTGGAACCTCGC
AGGCGGACTGCGCCGTGCTGATAGTTGCGGCTGGTACGGGTGAGTTCGAGGCCGGCATCA
GTAAGAACGGTCAGACCCGCGAGCACGCGCTGTTAGCTTTTACCCTGGGGGTGAAGCAAC
TGATCGTGGGCGTCAACAAGATGGACTCCACCGAGCCGCCGTACCATGAGGCGAGATACG
AGGAGATCAAGAAGGAAGTGTCCTCTTACATCAAGAAGATCGGGTACAACCCGGCGACCG
TGGCGTTCGTGCCCATCTCGGGCTGGCACGGAGATAACATGTTGGAGCCTTCGGACAAGA
TGCCC
> BF01030B1H08.f1      759
ACTTATCNNNTGAAATCAATCTAACTGCGTAAAGATGGGCAAGGAAANNNCGCACATCAA
CATCGTTGTGATCGGTCACGTGGACTCCGGCAAGTCCACTACTACCGGCCATCTGATTTA
CAAGTGTGGTGGTATCGATAAGCGTACTATCGAGAAGTTTGAGAAGGAGGCGCAGGAGAT
GGGCAAGGGCTCGTTCAAGTACGCCTGGGTGCTGGACAAGCTAAAGGCGGAGCGCGAACG
TGGTATCACCATTGATATCGCCCTGTGGAAGTTCGAGACTGCCAAGTACTACGTTACCAT
CATCGACGCCCCTGGCCATAGAGACTTCATCAAGAACATGATCACTGGAACCTCGCAGGC
GGACTGCGCCGTGCTGATAGTTGCGGCTGGTACGGGTGAGTTCGAGGCCGGCATCAGTAA
GAACGGTCAGACCCGCGAGCACGCGCTGTTAGCTTTTACCCTGGGGGTGAAGCAACTGAT
CGTGGGCGTCAACAAGATGGACTCCACCGAGCCGCCGTACCATGAGGCGAGATACGAGGA
GATCAAGAAGGAAGTGTCCTCTTACATCAAGAAGATCGGGTACAACCCGGCGACCGTGGC
CTTCGTGCCCATCTCGGGCTGGCACGGAGACAACATGTTGGAGCCTTCGGACAAGATGCC
CTGGTTCAAGGGGTGGACCATTGACCGCAAGGACGGGAAAGTGGAGGGCAAGTGCCTCAT
TGNNNCCCTGGACGCTATCCAGCCTCCGTCTCGTCCCAC
> BF01030B1G10.f1      726
CGCGGCTAGTGGAGGTGGTCGGCGCTCACGACCTGGGCGTGGGCATCACGTTGGGTGCTC
ACCAGTCCATCGGTTTCAAGGGCATATTGCTTTTCGGCACGCCGGAACAGAAGCAGCATT
ACTTACCGCGCGTTACGGGCGGAGAATATGCGGCTTTCTGCTTGACAGAGCCGTCGTCGG
GCTCCGACGCCGGCTCCATTAAAACGAGAGCAGAACTGTCTCCTGACGGGAAGCACTTCA
TTCTAAATGGATCCAAAATTTGGATCAGCAATGGTGGAATCGCTGAGATCATGACCGTGT
TTGCTCAAACACCCGTCGAAAAAGACGGAAAAAAAGTTGATAAAGTGACGGCTTTCATTG
TGGAACGATCGTTTGGCGGCGTATCGTCGGGTCCTCCCGAGAACAAGATGGGTATCAAGT
GTTCAAATACCACGGAAGTGTACTACGAGGACGTGCGGGTCCCGGTAGAGAACGTGCTGG
GCGGAGTCGGGAACGGGTTCAAGGTGGCCATGAATATCCTCAACAACGGCCGCTTCGGCA
TGGCGGCGGCGCTGGGCGGCACGCAGCGCGCCGCCCTGCGGCAGGCCGCGGAACATGCCG
CCACTAGGGTTCAGTTCGGTAAACGGCTCTGTGAGTTCGGTTCCGTCCAAGAGAAGCTGG
CGCGTATGGCGATGCTGCAGTACGTGACGGAGTCGCTCGCCTACATGGTGAGCGGCAACA
TGGACG
> BF01030B1C11.f1      682
TTAAAGTTTGTAATATGTTTAAAAAATCTTTAAAGCCATATAACGTATATAATACACCTA
TTAATATATATCTATACATATATATGTATATATTGATGTTATATTTATACATTATTATTT
AATATACTTTAAAAATAAATTAAAACTGTTTTTATAAATTGATATTGAAATGAATGCAAA
TATAATCTAATTGTAATGTTTGTAACGTTATAAAACTATCAAAGTTCAATATGTGAGGTG
TCCTGTTGAATTTCCTAGTCTGTAAGTGAACCGACTGAATAGTCAACATTTTTTTATGAA
TTGTATAAATAATGTAGCGTAGATATTAATTATAACTAAAACACAGTAGGATAAGTTTTT
AATTCTACGTACCTGCTTAATATTTTTATATGTGTTTCAGTGTTTGTCTGATCGTAAACC
GATAGCCTGTTATATTTAAAATCCAGGTCGATGAGTTTTTATTAAAAATTATCTGGATTT
CCTTTACGGTTTTAATATTTATTTATAACAGTTTTTTAGATGTAATCTGTTCAGTACTGG
TAGACATTTTCATTTGTATCAAACTACCATTTATAAATAGAAATCAGCTAAGATTTATTA
ATGTTTAAATAGTCATTCGTTTTTTAAAGAACTGATTATTAGATGACTTAGAAAATTTCA
CTATTTACCATTCGTTTTCATA
> BF01030B1C07.f1      663
GTAACCACAATAGTGATTCACTTAGATGAACATTTCATGAGAACTCATCATCAGCGTTGC
GTCCAACAACAAAATCATTTCCTATAGATGTCTACACCAAAACTAACCCGCATTTATTGT
TTGTAACTAACCGCATGGCAGAACTAAAGACAATATAGCATAAAATGTATCAAAAGCTGA
CCCATACTTTCTATTATGAACAAAAAAATATGTAAAATATTTATGCTTTACAAATTAATA
AGCATGATGGTATTGAATCCGTTCGCTGTAACAGATTTTTCTGGACTATCAAAGACTTTC
ACCGTTCAAGCAAATAATTATATATACAGATCTATTTATGTATCCAACCATGTAAACCTT
TAAAAACATGTATATAGGCCTTTATTTAATACCTTTGATATTTTATATTTAAATAAATAT
AACTAAAGCCTGTGTTACATAACAGAAAAGTTTGAGGAAGATTAAATGTTTGGTAATAGT
GAATCAGTAGAAATAGCTGACGTTTTGATTACAGGGCGACACATCCGGGGATTACAAGAA
GGCATTACTCACACTTGTTGAATAAACGGCATGGATCCACAAATGCTACTTATATTTAGT
TTATAGTTTCTGTCAATTGTTAGGTTCATAGGTTATAGTTTAAAATCACTTCACCACTCT
CTC
> BF01030B1A08.f1      620
AAGCTGACTTGGAACACCAAGGATGGTGAGATGGATTCTAACTGGTATGGCTCTATAACT
CAAGCATCCACAGTTCGTCTCGGTATTGACGAGAGGGGTATGGATGTGTACGTTGCTATG
TCACAGTTGCTGCCAATGGTCGATCCCAATGATTTGGTTATAGATGGATGGGATATAAGC
CCCATGAATCTAGCTGACGCCATGGTGCGTGCCAAGGTCATAGACTACGACCTGCAGCAG
AAGCTCCGCAAGAAGATGCAGACCATGAAACCCCGTCCGGCTATATACGATCCGGATTTC
ATAGCTGCCAACCAGGCCGATCGTGCTTTAAACCTCATCCGCGGCACTCGACACGAGCAG
TACCTACAGATAAGAGCTGACATCAAAGACTTCAGAGACAAGAATAACCTGGATAAAGTC
ATTGTATTGTGGACAGCGAACACTGAAAGATTCTGCGAAGTAACTCCGGGTGTTCATGAT
ACAGCTGAGAATTTGCAGAAGGCTTTACAGCAGAATGTGTCCGNNNTGTCCCCTTCAACC
ATCTTCGCCATGGCAGCCGTCGACGAGGGGTGTTGCTACATCAACGGCTCTCCTCAGAAC
ACGCTGGTCCCGGGGCTGGT
> BF01030A2H12.f1      575
TTTTTTTTTAACATTTACATCGAAGTGGAANNTTTCCATTTAATAAGTGCAATACGTTAA
GATTAATATTAAATTACAATATATTACTATAAAATTTAGGAGCATGCTTTATTATAATAT
CAATATTATAAGACCTCAACACCCACGAATATATTTCTGGGTTGTTTGAGATTAGTACGA
GATATTAAGATAGAAATGTTAAATTATAATTTTATATAATTAATATTTATATAATACAAA
CTACTCAATATACGGAATACTGCCATAACTACAAAGAGTTTAAATATGAAAAACTACAAC
TGCTGTCGTTTACTTCAAGATTATTATTATTATTATTAATTTCAAATTTAAATCCCACTC
ATTTAGAAGCGGCGTAAAATACGAATACAATTCATCTAGACATAGAAGAAACATTGAAAC
GTATATGCGGTATAATATTTAAGATAAAATTTTAATAACATCAAATCTAAAAAAAATTTA
AGACAGTTAGATTAATAAGAACAATATGTGCATAAAATACTCTACCGAACGAAGCCGACA
CAGAAACCTTATCCAATACATGATGGTTTATTATT
> BF01030A2F09.f1      725
AATTTATCNNNAATAGATATACATAGAAAAATTTTGGGAAGTGTATAACCCATTAATGCA
AAGGAAGAACAAAATCGATAATTTTCGTGGAATCTTGGATCTTGTAAATGCTGTTGAGGA
AAGCCAGCTCTTTAAACCATATAAAAAGGTGCCATACAGGCCAAATATATATGTGTCCGG
TTTTCACAAGACTTGTTTGACATATAGCAATGTTTTGATGTTGTCCGAGTGGATGATTGA
AAAGCCAAATGATTTCGCCACTAATTGGTATGTGCTGCCATGTCCCAAAGGCATAAGGTT
ACTTGTTGTAGCTAATCATGGTACAACAAAGTTCTACACAAAGCGTGGTCAATTTAAATT
TGAGTGCAACACTGGTTTACCTGGAGGCAATCCCTACAACTGCTACCGCAGGAACTGCTG
TGTGTTGGACTGTTTCTATAATGAAAAAAATAACACAGTGTATCTCATTGACATGCTGGC
TTGGAATAATCAACCAATGACCGATGGGGAGACAGAATTTAGACAATATTGGATGAAAAC
TCAACTTGAAGATTTCCCAGATACAAAAACAATCAATAAGAAAAACAAGGTTATTATAAA
ATTACTCCCAATGATGCCATGCACAAGCCAGTTTCTTAGTTTCCTTTTAAGCACATATCC
ACAGTTTGAGGATAACAATCCTCCCTTAGATGGTCTCCTTTTCTATCACAAACGTGCTCA
CTATG
> BF01030A2F05.f1      436
ATCGTGTTGAACCACCCGGGGCAGATCAGCAACGGCTATACCCCGGTGCTGGACTGTCAC
ACCGCTCACATCGCCTGCAAGTTCGCTGAGATCAAGGAGAAGTGCGACCGTCGTACTGGC
AAGACGACCGAGGTGGAGCCGAAGTCCATCAAGTCCGGCGACGCGGCCATCGTCACCCTG
GTGCCGACCAAGGCGCTGTGTGTGGAGTCGTTCCAGGAGTTCCCGCCGCTGGGACGCTTC
GCCGTCCGGGACATGCGTCAGACGGTTGCCGTTGGAGTCATCAAGAGCGTGACCTTCAAG
GAGGTGACTACGGGCAAAATCACCAAGGCCGCCGAGAAGGCCCAGAAGAAAAAATAACTA
TGGGGCTCTTCAAGTACTAGCCCGCAGCGTCCGACCCACCCCCGCAGCGCTGCGGCTCCC
CCTCCCCCCTTCCCCG
> BF01030A2E05.f1      525
TATTTTCTCGCTGTATGCGTCGCGGTATGCTCATGCGCTAAACTGCCTCTGCAAGACGCT
CAAGTACTAAAGGAGGCGCCAGAGGAAGTCATATTTAGAGCAGGGAAGCCAGAATTAGTT
CTGGAGTGTGCTACTGAAGACAAGAGTCAAGCACCCATAAGGTACAGCTGGTTTAAAAAC
GGACAGCTTTTCGAACCGTCTGGTGAGGTGAGCCAGAGAGATAACGAAGGTACGCTTGTG
TTCAAAAATCCTAAGAAAGATGATGAAGGAAAATATCAGTGCTTCGCTCAGACAGAGGCT
GGTACAGCCAGCACTAGAATCATTAACGTAAAGCTCGCTTTCATTGACATACCAAAAGTA
ACACTCCAGAACCACAAACCCATTGAAGGTAAAGTATACCAACTGGATTGCGAAATACCG
AACAGCTATCCGAAACCGGAAATACAGTGGATCTATCAATCCGTGTCCGACCCGAGCATA
TCAAGGAATATCCTAGATAAACGTATCACGCTGTCTCCGAATGGT
> BF01030A2B11.f1      711
ACTGAGATCTACAGGATCGTGTCCCAGAAGCAGATGCGTGACCCGCCCGAGGGGGACGTG
ATCCGCCCGGACGCCGAGCCCGCGGACGTGCGCGCCGCGGGCGCCGACGCGGTCCGGCGC
AACTGCTGCCAGTAGGAGAGTCCAATTAACATTGGGAGAGAAAGTCAGCTATGAAAGGAA
TATTAAAGCAAGATAATGAATCATTCCCAGACAAGGTCAAACTACCAACGTAACTAATGT
TGCCAGTCCGCGATACTAAAATCAACAATAGACAGTATTATACCTGTGTCTCCATAACGC
TTCATCGGCTGGCAACACAACTGCTGTTAAGAGTGGCTCATGTAGATAGCTTTGTGTAAT
TATTGATATTTAGTGTTGGAACGATTGAAACTAATAAATCTATTATAATAATAAATCGGA
GGCAACCACAGCAACGCGTGGCCGGCTGAGAGTGCACGCGTCGCATCGTTTGGCGCTTGT
AGTACACCACAATGGAAAATACATTTTGCGTTAAGACGGAAATATATATATTGTTTCGAT
GTAGTAGATAATACATACATATATCTATTTATTTAGTTAATAAAGTGTTTATCAGCGACC
TCGTCAGTTCGTCCGGAGACTCGTCTAAAGACATCTACGGGATCTATATCTACACAGCAA
TAAATCGACTTCATTCAAATTATTTTCGCATAACACTAGCAAATAGTCTTT
> BF01030A2B08.f1      681
AAGAACATGATCACTGGAACCTCGCAGGCGGACTGCCCCGTGCTGATAGTTGCGGCTGGT
ACGGGTGAGTTCGAGGCCGGCATCAGTAAGAACGGTCAGACCCGCGAGCACGCGCTGTTA
GCTTTTACCCTGGGGGTGAAGCAACTGATCGTGGGCGTCAACAAGATGGACTCCACCGAG
CCGCCGTACCATGAGGCGAGATACGAGGAGATCAAGAAGGAAGTGTCCTCTTACATCAAG
AAGATCGGGTACAACCCGGCGACCGTGGCGTTCGTGCCCATCTCGGGCTGGCACGGAGAT
AACATGTTGGAGCCTTCGGACAAGATGCCCTGGTTCAAGGGGTGGACCATTGACCGCAAG
GACGGGAAAGTGGAGGGCAAGTGCCTCATTGAGGCCCTGGACGCTATCCAGCCTCCGTCT
CGTCCCACCGAGAAGCCGCTGCGTCTTCCTCTGCAGGACGTGTACAAGATCGGAGGCATC
GGGACAGTGCCCGTAGGACGAGTCGAGACCGGCATCCTGAAACCCGGCATGGTGGTTGTG
TTCGCGCCCGCGGCCATCACCACCGAGGTGAAGTCTGTGGAGATGCACCACGAGGCCTTG
CAGGAGGCGATGCCTGGAGACAACGTGGGCTTCAACGTGAAGAACGTATCGGTGAAGGAG
TTGCGTCGCGGCTACGTGGCC
> BF01030A2A12.f1      728
TACTGAAATTCTTTGTTCCTTANNNNTTTCAGGAATCTATTAACTTCTCTAATATAATAA
TGATGATCCTTAATCTAATTTATTTCTTACAAAAGATTGTTTTGTTACCTACATACCAAT
GCATTTGAATTTAAGTGACACGAGCGCCGTATACGGTCAAACATTAATGATGCAGCGTAC
TGCACCACAATATCTCTTGGATACATTTAATAATACAAATAGAATATTATTAAATTTATA
CGTTATTTTTAAATTGATTCTGATTAGTAACCTTACACGTTTCCCAGATGCTAAATTCAT
AAGAAGTCTTGATTTTTCTCATACATGCACAAAATACGACTCCTTTACGTAAAACTGCAA
AACGTCCATAACGATTTTCATGATAATGAATATTATATTACTGACACGAACTACTCGTTT
CACCAGGAATTATATATTTTTTTAAATAAAAAAAATCTTAAATGAACGATTGAAGCCTAT
TTTTTCCCTCAATAATTCGAAACATGGTTGTATGTTGAATATTTTATTACTATAAAAAAT
TTTTAATATAAGATTCTTGAATTTAAGTATTAATATATGGAACAAAGACAAATTTTTCGA
TGCAGCATAGATTTTTTTAAGCAATATGTAGTTAATAACAGCCGTGGTTATATTTACATA
AGAATTAACGTGATATGTATATTTACAGGTGTCAGTATTTAGCTAGACGTGGCTGCTGTT
TTTTGTTA
> BF01030A1D02.f1      799
CGACGNNNNNCCCTCGTGGCTGCACAGTACGCGCCCGTGAGAGACGCCCCGCCAGCACCC
GACGATGAGATGCGTAACCTTATGGATAATAAGGAATGCTTGAGCAGCGCAGAAGAGAGC
GACAAAATGTTAGATGGGAGGCCGTCTGTGGCGTAAACATTGCGTATCGAATACACTCGA
ATATTTTATTCTTTAAACGGTACATTACTTAATATCTGTAAGTAAAGAGTTTATTTTAAT
ACAATCGCCTTTTTGGTAATGCGGGAACCGGTGACGCCCGTTTTACCGCAATGTACCTTA
AATAGCGAAACAATGGACCATTATTGTAATGGTATTATTTTTTATCTGTAGTCGTACTGC
ATTTTGTTGTACAAAGTATTTACGATCTATGTGATATTTATTTGTATTTATTGTTTTGTG
GCATCAATTTAAAAAAAAAAAACAGTTTTTTTTTATTGTCTATCGGATTTATTAAAGGTA
TTTGTGTTCGGCTTAGGAATTACAGTGTTATTATTTGTATGATTATTCTGTTGGTGTATC
ACATGATCTTTATTCGATGTGGTTTTGATAGTTTAAAGTTATTTACAAGACATGTGGCCA
AATTGTCGTCCAGGTTATATGATAGGTGTAACATTGTAATGTTAGTTATAATATCTATCC
GTGAGTTAACTTTCGATTAGGCGTATGTATGACTTAAAATATAATTCCGCTTTCGGTTAT
GTAGCAAGTATTTTTTGAATTGTAACGAATTATATAGATAATGTAATATCGTATACATTT
TCATGTTGTCTGTTTAAAA
> BF01030A1A03.f1      646
CCGGAGAGTCCTGACTACGAAGTCCGTCAGCTCCTNNACTGCAACTGGATAGTAGCGAAC
TGTTCGACCCCGGCCTCCTTGTTCCACATCCTCCGTCGGCAGATCGCTCTGCCTTTCCGT
AAACCTCTGATATTGATGACTCCCAAATCACTACTGAGACATCCCGAATGCAAATCTTCC
TTCGACGATATGGTCGATGGAACCACATTCAAAAGATTGATTCCCGAAGAGGGTCCGGCG
TCCGAGAACCCGTCTAACGTCCGCAAGCTTGCTTTCTGCTCCGGACGTGTTTACTACGAC
CTGCTGAAACAGAGGAGAGACCGCGGACTGGAGAAGGATATAGCCATAGCCAGACTGGAG
CAGATCTCGCCGTTCCCATACGATCTGATCAAGGCTGAGATCGCAAAGTATCCGAACGCT
CAGCTGGTCTGGAGTCAGGAGGAACACAAGAACATGGGCTCCTGGAGTTACATCGAGCCG
AGGTTCCGTACACTGCTGCACAACCAGAAACAGATCTGCTACAACGGTCGCGCCACGGCC
GCGTCGCCGGCCACCGGCTCTAAGGCCGCCCACAACAAGGAACTCCGGAACCTCCTGGAA
GAGTTCTGCGTCCTATAAACGAATGATCGACCCTAGGATTTATCAC
> BF01029B2F01.f1      827
AACGTCAATGAATATTTATATCATGAAATGTCAACGCTTTTCATTTAATAAATTCTATCT
CAGCTTCGACGTCATAGAAACCTCTAACAATCTATCACAGAGGGCACAGTATGAGTTCAC
AGCACTACCTTTTAATTTCAACTATGTGCCAAATTTAATTTTTGCTAAATATAATGTTAA
ACACCGAAATTCCCGATAAAGGTATATTGAAACGTTAACAATAAATTATGTACCAATCTA
GCTCAAAGTATAGTACACATATTCTATAGAAAATATATATAGATCTTCGGCATTTATGCT
GATATTTTCTTGAGCCGCATTTAATAGCAGTACCTTTACAATGAGTTCGCTTAGTCAAAC
TATACACGGTCAGTTTAAAGTTATTGATTAGTAAATACTAAAAACTGTGTGTGTGTAGTT
TGTTTATGCAAACTAATGGTAAGGCTACAAATAAATTAGACTTAGAGTTGTAACGAAATA
TAGTGATATTATAGTAATGTTTTAAATTTAAAACACACTGAGATTTAAATTATTACTTTC
GAGATGCTTTCACGTTTAGGTTTAAGATTGTGGTGCCTAAATTATATTTTTTGATATATT
CCTATATAATCTGTGCCGTGATTTTATTTTTATTTTATTTTTAATTTTTAGTTTTAAATA
TTTATTATTATATTAGTTTATTTAAGGTGATATTTCGATTTACATTATTCGTGTTACGTA
TTAAATAAACAATAATGTGATTAAATTCATACGCAATAGTATATTTGATAGTTGAATTAT
TAAAAAAAATTAATTATTACTTAAAGTATATTGTTCTATGGCTGTCA
> BF01029B2E05.f1      670
CGAGCTGGGAGGTTGTCGTGTTGTTGTGTGAGNNNTTTGTGAAATGAAGTGCTCTGTGGT
AGCATTTATTTTGTGTTTAGCTACGTTTTGTAGAGGCGGTGTTATAAAATGCACCCCCGG
TTCAAAAGACGAAACCTGTGTCACGGATAATTTCGGGAAAGAATCGCTTGTCCGACAAAA
ACGTCAGGACAGTATTGTTGAAGAGTGCAGCCCTAGGACTGAATGGAAGAGCAAATGTCA
CAGATGTATTTGTTCGGATTCAGGACAAGCCCTGTGTTTCAAGATCGAGGGATGTCGCTC
CGACAGTGGTGAACCTATAAGATGCAAGCCAGAATCGAAGTTTTCTCGGGACTGCAATAG
TTGCTTGTGTACGAACAATGGAAATGTTATATGTACGCTGAAGGCTTGTCTGCCATCACT
TGTAAAAGAACAGGCAAGGAATGACGTCAGCGAAGATACGAGGTTCAGAAGATCGGTGGC
ACCGTCCAAACCGGTCGTGTGCGCGGCGAACCGAATGTTCATAAAAGACTGCAACACCTG
CTGGTGCAATGAGGACGGCACGAGCTTTTTCTGCACGCGAAAAGTCTGTGTCGAAGAACT
ACCCGAAGAAGTCTCGGAGCCGGTGAAATTCATGAAATTAACAGCACGTGCCGGCCTGAT
GAAGTGTTTG
> BF01029B2B11.f1      707
CTTTTTATATTGTTATAGGATGTCTCAAATGGAAGTCTCATCTAAAATCGAAACAGATTT
ATTAAATCGTCAGCGTTTTAAAAACTTTAACAAATTTAAAGATTTTATCGCCTTGAATAT
CTCTGATAATTTAACTCTCGGAAAAATATTCCCAAGATTCATTTTGGACAACTTTTATCC
CAATTAGAATAGCTATGCCATGTATAAATTCATTTTCTTTCTTTCAAAATATGTGACTCA
TGAATATGGTTGTCTGAAAAACATCATATTATAAAGATTGCATCAATTATATTTCACTCG
AGCCCCATCGCTTGCTTAGGCGCACTCGCATTATTTTTTATTTTGCGCCTTTGTTTTCAG
CTTTTCGATTAATTTAAAAAAAAAACGGTAAACCGTTGTTTTTTTGGTACTTTCGCAAGT
CAATTTGTCAGCAATGTAAGCTTTAAAATGCGTTCCGTAATTAATTAGAGTAGGAGATTC
TTAGGGCTGTGCATTTCAACTAGGTGTAAGTGTTTTGATCTTGCGTGAGTTTTAACAGAA
AGGAACCGGAATGTTACTGTTTGAGGCTGATTTTTATTTAAAATATACGCACTACATAAA
ACATAATATTTTTCTTATATCATGTCTAATAACCTTTAACTCTTTGGTAGCAACGGTGCA
CAGACACTGTCTGATTTAAAAAAAAAAATTAAATATTCTTATGAACT
> BF01029B2B01.f1      532
TGGTGTATCACACCCGACGTTTTTGAAAGTTTCATATAAATAAAAACTATTAAAAAAAAA
ATGTAGGTGCTTCTTTATTTTAAAATGTATGCATTTCTTTAAAAGATTCCATATGTTTTG
CGATTCAACGTTAATTTGGGTGTGGTGCATCATTTTAATGTAGATCTCGTATAGACGAGT
TGGGGTTCAGTCCTGATTCGATCTGTATCGTAAGATCTTATGTTAAGGTTATCGTAACGC
GGTTCTCGCGGTTTTTTTATTATGTTCACGTCCTCACGGATCGTGTTTATGTTTCGTTTT
AAGTACTCAGCACAATGTTGACAGTTAGAATTAAAGTAATTTACCAGCCGTACTGGCCGA
TACGACGGTGCAGGTGACGGGCATTAGCAATAAGTCATATTCGAAATTGTATTTTTATTC
CGAAAAGAGTATATATATTTGTAAAAAAAAAAAAAAAAAAAAAAAAAAAAAAAAAAAAAA
AAAAAAAAAAAAAAAAAAAAAAAAAAAAAAAAAAAAAAAAAAAAAAAAAAAA
> BF01029B2A05.f1      692
ATGTCGAAGGGAGGACTGGCGTACGAGGTGATCCTCGCTGAGCCGGTGGGCGTGCCCGTG
CCGCGCCGCGCGGATTCGCCCGAGAAGACGCCTTCGGTCGAGGAGATACAGGAGAAGCTG
AAGGCTGCTGAAGAGAGGAGACGTAGTTTGGAAGCCAGCAAGATGGCTGCTATCGCTCAA
AAAATGCAGAAAATCGAAGATGCGTCGCGAATCCGCAGCGAACAGACGAACAACTTCATC
GTCGCCACAAAGGAAGCGCTGGACGCCAAGATGGACTCCCACGAGGAGAAACGCGAGGCT
TACATCAACGAACTGCGTGCGCGTCTCAAGGATCATCTCGAAGGAGTCGAAAAGACCAGG
TTGACCTTGGAGCAACAGACGGCTGAGGTGTACAAGGCTATCGAGGACAAGATGAACACC
GCGGCCGACAAGCGAGACGAGAATATCAAGAAGATGCTGGAACGGCTCCGGGAACATGAG
GAGCAGGTTCGCAAGGTGCGGGCGGGCAACCAGGAGCGTTTCCAGCAGTTGGAGAGTGCT
ATACAGGACAAGCTGCAGCAGGCCGCCGACCGCCGCTTACAGATCGAGGCGGAACAGAGG
GAGAAACTCCGCAACCATGAGCGACGTGCGGAGCTGGTGCGGCAGAACAAGTCCGCGCGC
GCCGAGAGTGAGGCGCCCACCTCCGGCTAGAC
> BF01029B2A03.f1      670
CGTGACTGTTCTGAACTAGAGGACCGATATCAACAGATGATGACCTCTGACCCCGCTGCC
GCCCAAAGCTTCCGCCAACGCATGACCGCCAGGTTCCAAGCCAACATTCAGGCTCTCGAA
GAGGATGGTGTATCTGAACGTCGCCGTCTGGCCGCCCTTCATCAGCAACGAGTGTTGGCT
CACCTGGCACAAAGACGACGCACCGCCCTCTCGTGTTACACACGGTCCCTGAAAGACGCT
CCTCCCAATACCCACCGCGTCCAGAAGTGTCTTCAGCGTTTGGTCCGCGCCCTCGCCGCC
GAGAGATCAGGAGCGCTGGCCGCCTGGCGCCGTGCTGCTTCAGCCGGCCGTGAAGCCGCT
GCCGCTGAACGAGCGAGTGCTGTGGACAGACTGCAGGACGCCGACCGCGCTCTCCAACGG
GCGTTAACGTCCCTCCGCCGCCGCCCGCACTTGTACGCTAGCATCGGAACTGCTATCGAG
GACTACGTTCAGTCCATGCAGTCCAAGGACGACATGGCCGTCTCCCTGATGTCGATGACT
CCTGAGGCTGAGGAGCTTCTTTTAGACCGTATCGAAGCCGAGGTCCAGAGAGAGCAGGCG
GCTCGGGAACAACTCAACGCCAAGAGAGACCAGAGGACCAGGCAGNNNCAGGACATTGAA
AACGAACGTG
> BF01029B1G04.f1      732
CGAAGGTTCAATACTTATCTGCTGAAATCAATCTAACTGCGTAAAGATGGGCAAGGAAAA
GACGCACATCAACATCGTTGTGATCGGTCACGTGGACTCCGGCAAGTCCACTACTACCGG
CCATCTGATTTACAAGTGTGGTGGTATCGATAAGCGTACTATCGAGAAGTTTGAGAAGGA
GGCGCAGGAGATGGGCAAGGGCTCGTTCAAGTACGCCTGGGTGCTGGACAAGCTAAAGGC
GGAGCGCGAACGTGGTATCACCATTGATATCGCCCTGTGGAAGTTCGAGACTGCCAAGTA
CTACGTTACCATCATCGACGCCCCTGGCCATAGAGACTTCATCAAGAACATGATCACTGG
AACCTCGCAGGCGGACTGCGCCGTGCTGATAGTTGCGGCTGGTACGGGTGAGTTCGAGGC
CGGCATCAGTAAGAACGGTCAGACCCGCGAGCACGCGCTGTTAGCTTTTACCCTGGGGGT
GAAGCAACTGATCGTGGGCGTCAACAAGATGGACTCCACCGAGCCGCCGTACCATGAGGC
GAGATACGAGGAGATCAAGAAGGAAGTGTCCTCTTACATCAAGAAGATCGGGTACAACCC
GGCGACCGTGGCGTTCGTGCCCATCTCGGGCTGGCACGGAGACAACATGTTGGAGCCTTC
GGACAAGATGCCCTGGTTCAAGGGGTGGACCATTGACCGCAAGGACGGGAAAGTGGAGGG
CAAGTGCCTCAT
> BF01029B1F08.f1      807
AAATGTCAACGCTTTTCATTTAATAAATTCTGTCTCAGCTTCGACGTCATGGAAACCTCT
AACAATCTATCAGAGAGGGCACAGTATGAGTTCACAGCACTACCTTTTAATTTCAACTAT
GTGCCAAATTTAATTTTTGCTAAAATATAATGTTAAACACCGAAATTCCCGATAAAGGTA
TATTGAAACGTTTACAATAAATTATGTACCAATCTAGCTCAAAGTATAGTACACATATTC
TATAGAAAATATATATAGATCTTCGGCATTTATGCTGATATTTTCTTGAGCCGCATTTAA
TAGCAGTAACTTTACAATGAGTTCGCTTAGTCAAACTATACACGGTCAGTTTAAAGTTAT
TGATTAGTAAATACTAAAAACTGTGTGTGTGTAGTTTGTTTATGCAAACTAATGGTAAGG
CTACAAATAAATTAGACTTAGAGTTGTAACGAAATATAGTGATATTATAGTAATGTTTTA
AATTTAAAACACACTGAGATTTAAATTATTACTTTCGAGATGCTTTCACGTTTAGGTTTA
AGATTGTGGTGCCTAAATTATATTTTTTGATATATTCCTATATAATCTGTGCCGTGACTT
TATTTTTATTTTATTTTTAATTTTTAGTTTTAAATATTTATTATTATATTAGTTTATTTA
AGGTGATATTTCGATTTACATTATTCGTGTTACGTATTAAATAAACAATAATGTGATTAA
ATTCATACGCAATAGTACATTTGATAGTTGAATTATTAAAAAAAATAAATTATTACTTAA
AGTATATTGTTCTATGGCTGTCAGTCG
> BF01029B1F04.f1      786
GAGAAACTTTTGATTGCCCACGGTGTAAATATTACAGCGCTAGATAAGGAGGATTTAAGA
TGCGGTGGTCTAGTTATGTTGCACAACATGACAAAACTGTCACAGCAGCGACTGGAGACT
TTGTCGGCAGACTGCATGGTTCAGAAATGTGATTTTAGAAAAGGAGGTCCAGAAATATGT
CCCCCCGATTACAAGGAAAGCGATGATAAAACATTTTACATTTATTTCTTTTTACGCTTC
ATGGGCACTATAATGTTATCCGCAGGCGTAACTATTATGGATCCCATAGCTCTTACCATG
ATACAAAAATACGGTGGTGACTTCGGAAGAGAAAGGCTCTTCTCTAGTATCGGAATGGCA
ATATTTTCACCTATCACAGGCATGCTCATAGATATGAGGAGCAAACAAGTCGGATACACA
GATTACTCGGCCGCTTTCTATACATACGATGTCTTGCTCCTGATATCGGCCATAACCGTG
GCCGTGATGCCTCTAGGAGCTAAACTTCCAGCGGACAATCTCTTACACGACCTCGTGAAC
ATTATAAAGATGCCACATATTATAATATTTATATTCTTCTTATTCTTACTGGGAAATTTT
TGGGGTTTCATCGAATCATATTTGTTCTTGTATTTGAAGGAACTAGGAGCTCCGAACTTT
TTGCTCGGTATTACAGTAACAGTGGGAACCCTCAGCAGCATTCCGTTCCTGTACGGTGCT
GNNNCGATCACATCTCGTATAGGACACGTCAACGTCATCATCATCGCATTCTTCTCGCAC
GCCGCT
> BF01029B1A09.f1      686
TAATATTGAGTCTGTCTAGTTATATTATTACCGAGTGTCGTTTTCACTGACTAAGTTCAA
TACTTATCTGCTGAAATCAATCTAACTGCGTAAAGATGGGCAAGGAAAAGACGCACATCA
ACATCGTTGTGATCGGTCACGTGGACTCCGGCAAGTCCACTACTACCGGCCATCTGATTT
ACAAGTGTGGTGGTATCGATAAGCGTACTATCGAGAAGTTTGAGAAGGAGGCGCAGGAGA
TGGGCAAGGGCTCGTTCAAGTACGCCTGGGTGCTGGACAAGCTAAAGGCGGAGCGCGAAC
GTGGTATCACCATTGATATCGCCCTGTGGAAGTTCGAGACTGCCAAGTACTACGTTACCA
TCATCGACGCCCCTGGCCATAGAGACTTCATCAAGAACATGATCACTGGAACCTCGCAGG
CGGACTGCGCCGTGCTGATAGTTGCGGCTGGTACGGGTGAGTTCGAGGCCGGCATCAGTA
AGAACGGTCAGACCCGCGAGCACGCGCTGTTAGCTTTTACCCTGGGGGTGAAGCAACTGA
TCGTGGGCGTCAACAAGATGGACTCCACCGAGCCGCCGTACCATGAGGCGAGATACGAGG
AGATCAAGAAGGAAGTGTCCTCTTACATCAAGAAGATCGGGTACAACCCGGCGACCGTGG
CGTTCGTGCCCATCTCGGGCTGGCAC
> BF01029A2E07.f1      557
TTCTATTAAACTACACATCCGATGCATGCATTGCTTAAAAATATCTTTTTTAAAAAAATA
AATTTCATTTTGCAAATAATTTATTTTGCAGGACTAAGCGCTAAGTGTGACTAGCACAGT
CTTGAAGTCACCGTCTAGATCGTCCTGTAAAGATATACAACACAACACTGTACTAGCATT
TCATATTGAAACTGGCCCATAATTTCTATTAATAAATCACACGGCGTGCAATCGATATCA
GCATGAGATTACAAAACATACAAATATATATATAACTTATGATATCAAAATGCATTAAAA
TGTACCCAAAGGTACGAAATGTTCACACGGCACAGGCTAACGTAGTTAAGATGTCTTAAA
ACCGGTAGCCTTAGTAACACATTGCAGATAGGAGATAACCGAGGGATCCTTCAATCTCCC
CCTGAAAAATGCCAAACTACTTGTAAAAAAAAGCATTCTAGGTACACTATCATGCGTTCG
AAGCTGTTAGCTGTGCAAGGAACATGAGATAGGAAGCAAAATATACAGATCTCCAAAAAA
AAAAAAAAAAAATCGGT
> BF01029A2D03.f1      473
CCGTTGCTGTCGGTCCGCGGTAGAGGACTTTTTGTTGGTGTCGAACTTGTGACTGATCGT
GAAACTAGAAATCCCGCAACAGCAGAAGCCAAACATGTTGTTAACAGAATGCGTGAGGAA
AAAATACTTATAAGTCGCGATGGACCAGACAGCAATGTACTAAAATTCAAGCCACCCATG
GTATTTACAACTCAGGACGCTGATAGATTAGTGGACACTTTGGATCGAGTGTTATCCGAA
TTAAATGGCGGCATGACAGTTAATGTCAAACTTGAGATGATGGTCACACCAATTAGGGAT
GAAGTCAGTAACAGCAGTTTGCAAACTAATATGCCACAGTTGTTGAAAGCAAAATGATTA
AATTTTGTACAGTAATCTCATAGTTATTAAGTGTTTGTACATATATAATGTAAATATATT
TAAGGAATTAAATAATAATATATTTTTAACAAAAAAAAAAAAAAAAAATCGGT
> BF01029A2B08.f1      702
AACGCGCTCGTCACGATCTGTTGCCGTCTTTTGCGACTTTAGATGAATTAACAGAATCTC
CATCAGGCCAGAAAAGATTACCACGAGCAACGACAAAATCATGTCGAATGCAAACATGTT
TTGATTTTTCAAATTGTGGAAGCGATCCTAAGGTATACGTTTATCCTACTGACGGTCCTG
TAAGTGCTACATATCGTAAAGTATTGTCTGTCGTTCGGGAGTCTAGATATGCCACTCATG
ATCCTGCTGAGGCATGTTTGTTTATACCTGCTGTTGATACGTTGGACGCTGATCCATTAT
CTCCTGAACATATACCAGACGTAGCATCAAGATTGTCACGACTACCATATTGGAAAAATG
GAAGAAACCATCTCCTATTTAATTTATATGCTGGCACATGGCCTGACTATGCAGAAGGAG
CATTGGGTTTTGATCCAGGAGATGCTATATTAGCTAGAGCCAGTGCTTCAGAAACAATAT
TCCGTGATGGATTTGATATCTCATTACCTCTATTTCATAAAGAACACCCAGAAAGAGGTG
GTGTTCCACCTTCAGCTACAGGAAACCCATTTCCAGCACCTCGTAAACATTTGTTAGCAT
TTAAAGGCAAAAGATATGTTCATGGCATTGGTAGTGAAACAAGAAATTCATTATGGCATC
TACATGATGGAAATAATCTGATTTTAGTCACAACTTGTCGAC
> BF01029A1F07.f1      768
GGAGAATCCNNGGCTACCAAACGTACAGCTCGAATTCTCACGCTAATCCCCAAAATTATC
CATCAGGGAACACGGCCCAAGCCCATCAGCCCAATCAGAATAGGAAATATGAGCACAGTT
ATGCTTCACACAACGGAGCCAGCACCAGAAAGCCGGTATCTTACGGCTGGAACGTTAGGT
AAATTACAACTAACGACTAACTAGCGGTGCCTTCGACAGTTCGCTTCGCATGGACACCAC
AAATATGACTGCACTTGCTACTTTTCTATTTTTTTTATAAAATTATTTGCATTTTTCTTT
TGTATAACGCTATTCGGTGTGGTCCTCATTTTGAAAGCTAACAAATTGTAAATATTTAAA
ACAGTTGTAAATGTAGCCGTTTATCGGGTCACAATTTATTTTATATTAAGGCTTATTGGC
TAGTAAGGAAAAAGCTTTTTTTAACATATAATGATTCGAATGATAAATGACTATATGCTG
TGCCAGGAGTTCCCAAACTCTAACGAAACTCCAGAAGATTTCGTTGAGATCCTGTGTTAG
TTGCTTACTATATTTTTGAACAAATTGTATGATAATTATTTCTAAAAGTTTTGCTATATT
TTGGGAATGTCAGTACTAATATTATATTGTCTTTCAAAATGTCTTCCTTATGCATGCATA
TTTTTAACCTGGTTAAGGTTAATCTCCTAAATAGTTATTAAACGTAATATTTTTAAAATC
TCAGCCTTAAGAGTCTCAGGGAATATTAATCTTGATAGTATTTATATA
> BF01029A1D08.f1      764
ATCTATGCTGACAGTTGGTTTACGAAAAGTTTCTTGTGATATATCCACTATTTTAAAACA
AAACAAAAATAATTATGGCTGGATACTCAGAAGATCAACTTGCAGAGTTCCAAGAAGCTT
TCCAGCTTTTTGACTCCCGTGGTGATGGTAAGATTCATGTGGCACAGATTGGTGACGCTC
TGCGTGCCCTGGGACAGAACCCCACCGAGTCAGATGTGAAGAAGTGCACCCTCCACCTTA
AACAGGATGAAAGAATATCATTTGAAGTCTTCCTTCCCATTTATCAAGCCATCTCTAAGG
CCCGCAGTGGTGACACAGCCAATGATTTCATCGAAGGTCTGCGCCACTTTGACAAGGATG
GGAATGGATTCATCTCCTCGGCTGAGCTGAGACACCTTCTATCAACACTCGGGGAAAAGC
TGAGTGATGATGAAGTGGAACAGCTTTTGCAGGGCCAGGAGGATTCTCAGGGAAACATTA
ATTATGAAAACTTTGTACACCTCATCATGCAGGGATAAACAGCTGGCCGCTGAACACGCT
CAGTCAGAAATATATTATTTTATCATAGCATTTAATAAAGATTGTGTGCGTCTGTTTAAC
TCTATATAATCCTTAACTGAAGCATTTAACCATTTCCGTTATTGATATGGAAACGTTCAC
AAAGAGGCGCCGCGTCCACTCCATTGTATCAGCAGACGGACCTGAGCGAGACTCTTCTAG
ATATGACTGAGGGTTCATCTTTTGATTAAATTTTTTGTAAAATC
> BF01028B2H11.f1      555
TTTATCCCAATTAGAATAGCTATGCCATGTATAAATTCATTTTCTTTCTTTCAAAATATG
TGACTCATGAATATGGTTGTCTGAAAAACATCATATTATAAAGATTGCATCAATTATATT
TCACTCGAGCCCCATCGCTTGCTTAGGCGCACTCGCATTATTTTTTATTTTGCGCCTTTG
TTTTCAGCTTTTCGATTAATTTAAAAAAAAAAAACGGTAAACCGTTGTTTTTGTGGTACT
TTCGCAAGTCAATTTGTCAGCAATGTAAGCTTTAAAATGCGTTCCGTAATTAATTAGAGT
AGGAGATTCTTAGGGCTGTGCATTTCAACTAGGTGTAAGTGTTTTGATCTTGCGTGAGTT
TTAACAGAAAGGAACCGGAATGCTACTGTTTGAGGCTGATTTTTATTTAAAATATACGCA
CTACATAAAACATAATATTTTTCTTATATCATGTCTAATAACCTTTAACTCTTTGGTAGC
AACGGTGCACAGACACTGTCTGATTTAAAAAAAAAAAATTAAATATTCTTATGAATTTAA
AATAACATACTTTTA
> BF01028B2H09.f1      522
TTAACTATTTTAAAAAAACTACGGCAAAAGGAGAAAGAAATGCGCATACTTATGCTTGGA
CTTGACAATGCTGGTAAAACGACAATTTTAAAACGTTTCAACGGAGAGCCGATAGACACA
ATTTCGCCAACTCTCGGTTTTAATATAAAAACTTTGGAACATCGTGGCTATAAACTAAAT
ATATGGGACGTCGGAGGGCAGAAATCATTAAGGTCATACTGGAAGAATTATTTTGAGAGC
ACAGATGGAGTGGCGTGGGTTGTCGACAGTGCTGATGCTAGGAGGTTGTCGGATTGTGCA
AAAGAGCTGCACTCCCTCCTCCGAGAAGAAAGACTGGCCGGAGCAACATTACTAGTGCTG
GCTAATAAAGCTGACCTACCGGGAGCCCTGACACTGCAGGAAATAAGAGAGGCTCTTGAT
TTGGATAGTATTAAAAACCCATCACTGGCGTATACTGAGCTGTTCAGCGGTGACAGGAGA
GAACCTTCTAGATGGAATGGACTGGATGCTGGATGACATCGC
> BF01028B2G10.f1      739
ATTTNNNANNNTTCCTTGTAGTGAATTGGGCGTGTCGCAGTCTTTGAAAACAAATCCACT
ATGAGCGGACAACAGTATTACCCGTACAAGTGCACCCCCACCGTGTACCCCGCGGAGCCT
TTCGAGCCCGCGGCGGATGCGGAAACCCTCCGCAAGGCTATGAAAGGCTTCGGAACAGAC
GAGAAAGCCATCATCAACGTCCTCTGCAGACGCGGTATCGTCCAACGTCTGGAAATCGCT
GAAACCTTCAAGACTAACTATGGAAAGGACTTGATCAGTGAACTGAAAAGCGAGCTGTCC
GGCAACCTTGAGAATGTGATCGTAGCTCTCATGACCCCTCTACCACACTTCTACGCTAAA
GAACTCCACGACGCTGTTGCGGGGATCGGAACCGATGAAGAAGCCATCATTGAGATCCTC
TGCACCTTGTCCAATTACGGCATCAGGACTATTTCGGCTTTCTATGAACAATTGTATGGC
AAAAGCCTAGAATCCGACCTGAAAGGTGACACTTCGGGTCACTTCAAGCGTCTGTGTGTG
TCTCTGTGTATGGCCAACCGTGACGAGAATGCTGGTGTCGATGAGGGCGCTGCTAAGGCT
GATGCCGAAGCCCTGGCCTCCGCTGGCGAAGGTCAATGGGGTACTGACGAGTCCGTGTTC
AACTCTATCCTTATCACTCGCTCCTACCAACAACTTAGACAGATCTTTGCTGAATATGAA
GCATTAGCAGGCAAAGACA
> BF01028B2F01.f1      682
CTCNNNNNNNAAGCGCACGCCCGAATCTTCGATAACCGCGACCGACGNNNNGCGCGCCCG
CGGCAAGCTCAACCGCCATGTTTGACGTTTTCGGCTCCGTTAAGGGCCTCCTCAAGCTCG
ATTCTGTGTGCATCGACAACAATGTGTTCCGTCTACACTACAAAGCCACTGTGATCATTT
TGATTACGTTTTCTCTCCTCGTCACCTCGAGGCAGTACATCGGGGACCCTATAGACTGCA
TCGTCGATGAGATACCGTACGCCGTTATGGACACCTACTGCTGGATATACTCTACCTTCA
CCATACCGAACCGGCTCGTCGGACGCGTTGGAAAGGACGTCGCTCAGCCCGGCGTTGCAT
CACACGTCGACGGACAAGACGAAGTTAAATACCACAAATACTACCAGTGGGTGTGCTTTG
TGCTGTTCTTTCAAGCTATTCTCTTCTATGTGCCACGCTATTTGTGGAAGACATGGGAAG
GAGGACGTGTTAAAATGCTTGTGCTAGACCTCAATTGCCCAGTGGTCAGTAGCGATTGTA
AAGCGGATCGAAAGAAGTTACTAGTGGACTATTTTCATACTAACCTCCACACGCAAAACT
TTTACGCGTTCCGTTTCTTTATTTGTGAAGTACTGAACTTTATAAACGTGGTGGGACAAA
TTTATTTCATGGACTTTTTCCT
> BF01028B2E06.f1      618
CAATAAACGGCAGTAGAAACAACAAATAACAGAGTCCTTTAGTTTTTAAATATATAAGAA
AGAAAGAACAAAATGTCCGCGACAGCATTGTTTGGCAACACTTCGGGACTGGGAGGCAGT
TCTGGAGGGAATAAACACTTAGTTGAGTTTCGGGCTGGTAGAATGACTCTTAAAGGACGA
ATGGTACATCCCGACAAGAGGAAGGGTTTATTATATGTGTATCAAGGTGAAGACTCATTG
ATGCATTTCTGTTGGAAAGATCGTACAACTGGAGAAGTTGAAGATGACCTATTGATCTTT
CCGGATGACTGTGAATTTGTAAGAGTTAATGAATGTACAACCGGAAGAGTATATGTATTG
AAATTTAAATCATTTTCAAAGAAATATTTCTTTTGGATGCAGGAGCCAAAAACAGACAAG
GATGATGAATATTGTCGCCGTCTCAATGAAGCGTTGAATAACCCACCAACTTCCGGTGGT
CGTGGTGGTAGCGGCGGTGGTGCCCAAGATGGAGACTTACACAACCTTCTTAACAACATG
TCACAACAGCAATTGATGCAGTTATTTGGTGGTGTTGGTCAGATTGGTGGATTATCATCA
CTGCTGGGAACTATGGGC
> BF01028B2D10.f1      687
AAGGGCCANNNNAACACCATAGTGACGTCATACAACAGAAACTTCACCGGCAGAAACGAC
GCCAACCCCGCCACCCACTGCTTCGTCACCAGCCCCGAGCTGGTCACGGCTCTCTCACTG
GCCGGCCGTCTTGATTTCAATCCCCTGACCGACTCCCTGAAGGGCAAGGATGGCAAGGAG
TTCAAACTATCAGATCCCTTCGCTGATGAGTTACCAGCTAAAGGCTTCGACCCCGGCCAG
GACACGTACGAACACCCGCCAGCCGATGGATCCAAGGTCAAAGTGGACGTGTCTCCTACA
TCAGACCGCCTGCAGTTGTTGGAACCTTTCGACAAGTGGGATGGCAAGGACCTCAGTGAC
CTGACCATTCTCATCAAGGTGAAGGGGAAATGCACCACGGACCACATCTCCGCCGCCGGG
CCCTGGCTCAAGTACAGAGGTCATCTGGACAACATCTCCAATAACATGTTCATAACCGCA
ACGAACGCTGAGAACGGCGAGCTGAACAAGGTCCGCAACCTGCAGACGGGCGAGTGGGGG
CCTGTCCCGGCGACCGCCCGGGCTTACAAGGCGGCCGGCGTGAGGTGGTGTGTGGTGGGA
GACGAGAACTACGGAGAGGGCTCCAGCAGGGAGCACGCCGCCCTGGAGCCGAGGCACCTC
GGGGGACGAGCCATCATAGTCAAATCC
> BF01028B2C11.f1      752
GTGAATCNNNNTTGTGCAATTTTCAGTAGTCGTTTATTCTCACAAAGTTAGCTTTTAAAA
AGATATTTCTAGTTGTTACCAAAGTTTTCTAGTCACAAGAAGAAAGAAATGGCGACTGAA
ACTTTGGTCCCCTTGGAATCTAATCCTGATGTGATGAATAAATTTCTACAAAAACTTGGA
GTGCCAAGCAAGTGGGGTGTAGTAGATGTGATGGGTTTAGAATCGGATATGCTTTCTTGG
GTTCCCAGACCGGTACTCGCCCTTACACTCCTTTTTCCGATTTCTCAATCTTACGAGCAA
CATAAAGAAAAAGAGGAAAGTGAAATTCTGGCTAAAGGCCAAGAAGTCTCCAACAATCTT
TTTTACATGAAACAAAACATTAGCAATGCCTGTGGAACAGTAGCCCTTGTTCATGCGGTT
GCAAATAATCTAGATGAAATTGGGTTAAATGATGGTTGTTTGAAAACTTTTTTGGAAGAA
GCTAAGAACATGGATGCTGTTGCCAGGGGAAAGCTTTTGGAAAAGTGTGAGGGCATCATC
AAAGCTCATACTGAGCTGGCACAGGAAGGGCAGACTAATATGCCTAACGCTGAAGATCCC
ATCAATCATCATTTCATTACTTTTGTACACAAAGATGGTTCTCTGTATGAGTTGGATGGC
CGTAAAGCTTTCCCAATAAATCATGGCCCGTGTACACCGGACTATCTACTGGAAGATGCT
GCAAAAGTCTGCAAAGAGTTTATGGCCCGTGA
> BF01028B1F06.f1      785
CGTCACCGCTGCGACGAAGGTTCAATACTTATCTGCTGAAATCAATCTAACTGCGTAAAG
ATGGGCAAGGAAAAGACGCACATCAACATCGTTGTGATCGGTCACGTGGACTCCGGCAAG
TCCACTACTACCGGCCATCTGATTTACAAGTGTGGTGGTATCGATAAGCGTACTATCGAG
AAGTTTGAGAAGGAGGCGCAGGAGATGGGCAAGGGCTCGTTCAAGTACGCCTGGGTGCTG
GACAAGCTAAAGGCGGAGCGCGAACGTGGTATCACCATTGATATCGCCCTGTGGAAGTTC
GAGACTGCCAAGTACTACGTTACCATCATCGACGCCCCTGGCCATAGAGACTTCATCAAG
AACATGATCACTGGAACCTCGCAGGCGGACTGCGCCGTGCTGATAGTTGCGGCTGGTACG
GGTGAGTTCGAGGCCGGCATCAGTAAGAACGGTCAGACCCGCGAGCACGCGCTGTTAGCT
TTTACCCTGGGGGTGAAGCAACTGATCGTGGGCGTCAACAAGATGGACTCCACCGAGCCG
CCGTACCATGAGGCGAGATACGAGGAGATCAAGAAGGAAGTGTCCTCTTACATCAAGAAG
ATCGGGTACAACCCGGCGACCGTGGCGTTCGTGCCCATCTCGGGCTGGCACGGAGACAAC
ATGTTGGAGCCTTCGGACAAGATGCCCTGGTTCAAGGGGTGGACCATTGACCGCAAGGAC
GGGAAAGTGGAGGGCAAGTGCCTCATTGAGGCCCTGGACGCTATCCAGCCTCCGTCTCGT
CCCAC
> BF01028B1B10.f1      711
TACACCTTCCAAAACATCCAAACCAGCCAACAGTTACCGCCCCAAGCCATCAGAGCTCCG
AGAAATGAATTTCTGGTCTCCGACGTCCATGTGAATCAAAAATATGACACTCTGGTTCAT
ATTATTTCCGCATAACATTTGAATGCGGATATCTGACAATGTCCTTGTGATTTATTTATA
TTAATTATGTATTAATATGGGGACGAGACTAACGCAATGTTCTGTGTTATTGTATATGAT
GACATTCAACTGTAGATAAAATATATCTTTGGAATTTTAACATTGAAAAAAAAAATAATC
TTTTTATATCTGTGATGTGAACATAAGTGCAACAACAGATACATTAACAACTGACATTAA
TATATGAAAAAATATATATATAATTACTTTTTTATTAATTCTTATTTAAGATTATTCTAC
AATAAATATTCCATTATTTGTAAGATCATCACTCATGCGATTTAATATTTGTTTTTGCAC
TTCTGGTTTTCTTTAGACTTGTAATGCCATGTCATGTTAGTGGTAAGTTGGATTAGGTTT
CACTCAGGATTCATTATTTTTTTATGAATTTTAAGAAATTTACTAGCAAAGAATGGTATT
TCGGAAGGAAATGATGATTTAAATTTAATGTTGGACGAGATTGAAGATTGTGGATGTGTT
TGACGCTACTGGTTTCTGTGTCATGTCACCGGTGAGATTATATTGGATTTG
> BF01028B1B06.f1      742
GCCACCCCNNCCGCTGGCAGGACATCTGCCTCTCTGCCGGCGCCTCCACCGCCATCAAGA
ATTGTCTGCAGCTGTTCTGTAAGGAAATCGACGGCAAGAAGAGCGGTGTAATGATCCCCA
TCCCTCAGTATCCTCTGTACTCGGCGTCGCTGGCGGAGTACGGCCTGGAGCAGGTCGGCT
ACTACCTGGACGAGGAGTGCAATTGGGGTCTCAGCACACAGGAGCTGGAGAGGAGCTTGC
AGGAGGCGCAGCAGACCTGCAACGTGCGGGCGCTCGTGGTCATCAACCCCGGGAACCCCA
CGGGACAGGTGTTGACGCGAGAGAACATCGAGCAGGTGATAAAGTTCGCGCACAAACACA
AGCTGTTCATCTTCGCCGACGAGGTGTACCAGGACAACGTGTACGCCGAAGGTAGCGCCT
TCCACTCCTTCAAGAAGGTGCTGGTGGAGCTGGGCGCGGAGTACAGCTCGCAGGAGCTGG
CGTCGTTCATGACCATCAGCAAGGGCTACATGGGCGAGTGCGGTCTCCGCGGCGGCTGGG
TGGAGTTGGTGAACATGCTGCCGGAGGTGCAGGCTCAGCTATACAAGTGCATGTCAGCCA
TGCTGTGCCCGTCCGTGCTGGGCCAGGCCGTGGTGGACTGCGTCGCCAAGCCGCCCGCCC
CCGGCGAGCCGTCCTATGACCTCTGGATCAAAGAGAAGACGGACATACTGACCTCCCTCA
AGGACCGCGCTAAGCTCATCGC
> BF01028B1A04.f1      744
CGAGAAGTTTGAGAAGGAGGCGCAGGAGATGGGCAAGGGCTCGTTCAAGTACGCCTGGGT
GCTGGACAAGCTAAAGGCGGAGCGCGAACGTGGTATCACCATTGATATCGCCCTGTGGAA
GTTCGAGACTGCCAAGTACTACGTTACCATCATCGACGCCCCTGGCCATAGAGACTTCAT
CAAGAACATGATCACTGGAACCTCGCAGGCGGACTGCGCCGTGCTGATAGTTGCGGCTGG
TACGGGTGAGTTCGAGGCCGGCATCAGTAAGAACGGTCAGACCCGCGAGCACGCGCTGTT
AGCTTTTACCCTGGGGGTGAAGCAACTGATCGTGGGCGTCAACAAGATGGACTCCACCGA
GCCGCCGTACCATGAGGCGAGATACGAGGAGATCAAGAAGGAAGTGTCCTCTTACATCAA
GAAGATCGGGTACAACCCGGCGACCGTGGCGTTCGTGCCCATCTCGGGCTGGCATGGAGA
TAACATGTTGGAGCCTTCGGACAAGATGCCCTGGTTCAAGGGGTGGACCATTGACCGCAA
GGACGGGAAAGTGGAGGGCAAGTGCCTCATTGAGGCCCTGGACGCTATCCAGCCTCCGTC
TCGTCCCACCGAGAAGCCGCTGCGTCTTCCTCTGCAGGACGTGTACAAGATCGGAGGCAT
CGGGACAGTGCCCGTAGGACGAGTCGAGACCGGCATCCTGAAACCCGGCATGGTGGTTGT
GTTCGCGCCCGCGGCCATCACCAC
> BF01028A2F12.f1      753
CTTATCTGCTGAAATCAATCTAACTGCGTAAAGATGGGCAAGGAAAAGACGCACATCAAC
ATCGTTGTGATCGGTCACGTGGACTCCGGCAAGTCCACTACTACCGGCCATCTGATTTAC
AAGTGTGGTGGAATCGATAAGCGTACTATCGAGAAGTTTGAGAAGGAGGCGCAGGAGATG
GGCAAGGGCTCGTTCAAGTACGCCTGGGTGCTGGACAAGCTAAAGGCGGAGCGCGAACGT
GGTATCACCATTGATATCGCCCTGTGGAAGTTCGAGACTGCCAAGTACTACGTTACCATC
ATCGACGCCCCTGGCCATAGAGACTTCATCAAGAACATGATCACTGGAACCTCGCAGGCG
GACTGCGCCGTGCTGATAGTTGCGGCTGGTACGGGTGAGTTCGAGGCCGGCATCAGTAAG
AACGGTCAGACCCGCGAGCACGCGCTGTTAGCTTTTACCCTGGGGGTGAAGCAACTGATC
GTGGGCGTCAACAAGATGGACTCCACCGAGCCGCCGTACCATGAGGCGAGATACGAGGAG
ATCAAGAAGGAAGTGTCCTCTTACATCAAGAAGATCGGGTACAACCCGGCGACCGTGGCG
TTCGTGCCCATCTCGGGCTGGCACGGAGACAACATGTTGGAGCCTTCGGACAAGATGCCC
TGGTTCAAGGGGTGGACCATTGACCGCAAGGACGGGAAAGTGGAGGGCAAGTGCCTCATT
GAGGCCCTGGACGCTATCCAGCCTCCGTCTCGT
> BF01028A2E06.f1      716
ATTCTAGACTTGTACGGTGCATTCGTTTTAATATTGAGTCTGTCTAGTTATATTATTACC
GAGTGTCGTTTTCACTGACTAAGTTCAATACTTATCTGCTGAAATCAATCTAACTGCGTA
AAGATGGGCAAGGAAAAGACGCACATCAACATCGTTGTGATCGGTCACGTGGACTCCGGC
AAGTCCACTACTACCGGCCATCTGATTTACAAGTGTGGTGGTATCGATAAGCGTACTATC
GAGAAGTTTGAGAAGGAGGCGCAGGAGATGGGCAAGGGCTCGTTCAAGTACGCCTGGGTG
CTGGACAAGCTAAAGGCGGAGCGCGAACGTGGTATCACCATTGATATCGCCCTGTGGAAG
TTCGAGACTGCCAAGTACTACGTTACCATCATCGACGCCCCTGGCCATAGAGACTTCATC
AAGAACATGATCACTGGAACCTCGCAGGCGGACTGCGCCGTGCTGATAGTTGCGGCTGGT
ACGGGTGAGTTCGAGGCCGGCATCAGTAAGAACGGTCAGACCCGCGAGCACGCGCTGTTA
GCTTTTACCCTGGGGGTGAAGCAACTGATCGTGGGCGTCAACAAGATGGACTCCACCGAG
CCGCCGTACCATGAGGCGAGATACGAGGAGATCAAGAAGGAAGTGTCCTCTTACATCAAG
AAGATCGGGTACAACCCGGCGACCGTGGCGTTCGTGCCCATCTCGGGCTGGCACGG
> BF01028A2E02.f1      813
GAAACCGCGNNNNACAGTGGATCTATCAATCCGTATCCGATCCGAGCATATCAAGGAATA
TCCTAGATAAACGTATCACGCTATCTCCGAATGGTGTGCTGTATTTTTCTAACGTAACAA
AGGAAGATACGAGCGCTGATCATAAATACGTGTGTGTTGCAAAGACACCAGCCCACGATG
GTGACGTGATCTTGGCGGAACACGTCATGGAAGACGTGCAGCCCAGCAGCGGGTCCAACA
GCGAGTTGGTGCTCCAATATGTCAGTAACGATATTGTCGGCCAAGTTGGAAAAGTCACTA
TGATATATTGCATCTATGGCGGAACTCCACTCGCCCATCCCGACTGGTACAAAGATGGCA
AGAACGTAAACAATAGTCCCAAAGACCGCGTCACCAGATATAACCGGACAGCTGGGAAGA
GGCTCCTCATCAAGGAGACCTGGTTAGAGGATGAAGGGAACTACACCTGCATCGTGGACA
ATGAGGTCGGGAAGCCTCAAGAACATACGATCAGCGTTCGCGTCGTCAGTGCACCAGAGT
TCACTAAGAAACCGAAGCCGAAAGACAGCACTGTATCCGGCAGGGATGTGACGATACCTT
GCCAAGTTGCAGCACTTCCGGTTGCCAAGATAACATGGACTTACAATGCTAAAAGTTTAC
CTGAAAACGACAAACTTGTGATTTCACAAACAACACAAGGCAATATCACGGTCGCTGATT
TGACCATCAAGAATGTCCAAAACTCTGACACCGGATATTACGGATGCAGAGCCACAAATC
AACATGGCGATATCTACGCCGAAACACTGCTGA
> BF01028A2C06.f1      786
CTGGACGCNNNGATGGACTCCCACGAGGAGAAACGCGAGGCTTACATCAACGAACTGCGT
GCGCGTCTCAAGGATCATCTCGAAGGAGTCGAAAAGACCAGGTTGACCTTGGAGCAACAG
ACGGCTGAGGTGTACAAGGCTATCGAGGACAAGATGAACACCGCGGCCGACAAGCGAGAC
GAGAATATCAAGAAGATGCTGGAACGGCTCCGGGAACATGAGGAGCAGGTTCGCAAGGTG
CGGGCGGGCAACCAGGAGCGTTTCCAGCAGTTGGAGAGCGCTATACAGGACAAGCTGCAG
CAGGCCGCCGACCGCCGCTTACAGATCGAGGCGGAACAGAGGGAGAAACTCCGCAACCAT
GAGCGACGTGCGGAGCTGGTGCGGCAGAACAAGTCCGCGCGCGCCGAGAGTGAGGCGCCC
ACCTCCGGCTAGACGCCCGAAGCCCGCCGGCCGCCGCCCGCCCACGCCGCCCACGACGCC
CACCGCCGGCGGACGGCGGCCCCGCGAGGTCGCCGGACACCCGGTGTCCCGCCAGCGATC
GTTCCACACCGTTTCCCTCGCGCTTTGATATTTCGACGTCTCCGGTCCCGATGATTTTGG
ATTGTTTTCGCCCGTCACGGCCCACCGCGAACAGATCGCCGGCCGGCCGCTGGCGTTTTT
ATACGACTGAGGGAGGAGCGGAAGGTAGCAGGAGTCGACTCCTGNNNATTAGTTAGTCGT
AGTTCGATATCATNNNTTTTAAAGTCGGTCATGACGCCACAGTATTTTAGTATCGTATGA
ACTATA
> BF01028A1F01.f1      810
GCGCTGCGTTGATATACTTTTTATTTATAGGACACTTATTCTGACACCTTCATATCATAC
AAATGTCACGTAACACGTTCTCAGTCTCGTTTTTTGCGGTCTATCTAGAAATGTACAAGA
ACAGCTATTTTTTTAAACGCATTTTTGTTTTAAAATTTTAAACTTCGCAGTAAGTGTTAC
TTGAACTACTCAGCATAGATCTGATTTTGTATGGGCTGTTTGAATGGAAGCTTAGCTCTC
ATGATTTCTGTCCATTTTTTAATATCTTGAATATAAGTCTCAATTATAATTTGGGACCAA
ACATAAGTCCATACATTGAAATACATCGACACGGTCTGACATTAAGTGATGTGCGCTTTA
TTCAAATTATATTGTACAGATTGTGTTCATCGCGTTACTTTTGGACTATTATTTGCGATA
ATGTTAATGTGAAATAAAGTGCAAAGTATTTTAAGCAGGTTTTCGTCGGGGCTCTCGATA
GTGCGCCGCGCCTGGCAATGTTTGTAGGTCTCGCTCGGAGAACCAAATTGAATCGGTCAA
AAATAATGACAATATAATTGATAATCGGTTCGGTTATGCCATATCATAACTCGGACGTGA
AGGAATGTCGTCCTGTAAATTATGTTGCCTTATATTCCCAGGCTGTATCTAGTTGTAGCC
AGGAAACTGTCAGTCATTGATGTTAAGTTAGTATACAATGTTGTCTATTCGGCTCCCTGT
CGGCCGNNNGTATCTGATCGGAGTTTTGTACTTGTGAAGCGGCAGATCATTATAATGGCA
ATCCCTGTATGTTATTTTGTTACATTGCTG
> BF01028A1E02.f1      777
GCTGCGACNNNGGTTCAATACTTATCTGCTGAAATCAATCTAACTGCGTAAAGATGGGCA
AGGAAAAGACGCACATCAACATCGTTGTGATCGGTCACGTGGACTCCGGCAAGTCCACTA
CTACCGGCCATCTGATTTACAAGTGTGGTGGTATCGATAAGCGTACTATCGAGAAGTTTG
AGAAGGAGGCGCAGGAGATGGGCAAGGGCTCGTTCAAGTACGCCTGGGTGCTGGACAAGC
TAAAGGCGGAGCGCGAACGTGGTATCACCATTGATATCGCCCTGTGGAAGTTCGAGACTG
CCAAGTACTACGTTACCATCATCGACGCCCCTGGCCATAGAGACTTCATCAAGAACATGA
TCACTGGAACCTCGCAGGCGGACTGCGCCGTGCTGATAGTTGCGGCTGGTACGGGTGAGT
TCGAGGCCGGCATCAGTAAGAACGGTCAGACCCGCGAGCACGCGCTGTTAGCTTTTACCC
TGGGGGTGAAGCAACTGATCGTGGGCGTCAACAAGATGGACTCCACCGAGCCGCCGTACC
ATGAGGCGAGATACGAGGAGATCAAGAAGGAAGTGTCCTCTTACATCAAGAAGATCGGGT
ACAACCCGGCGACCGTGGCGTTCGTGCCCATCTCGGGCTGGCACGGAGACAACATGTTGG
AGCCTTCGGACAAGATGCCCTGGTTCAAGGGGTGGACCATTGACCGCAAGGACGGGAAAG
TGGAGGGCAAGTGCCTCATTGAGGCCCTGGACGCTATCCAGCCTCCGTCTCGTCCCA
> BF01028A1C08.f1      593
ACTGCGTAAAGATGGGCAAGGAAAAGACGCACATCAACATCGTTGTGATCGGTCACGTGG
ACTCCGGCAAGTCCACTACTACCGGCCATCTGATTTACAAGTGTGGTGGTATCGATAAGC
GTACTATCGAGAAGTTTGAGAAGGAGGCGCAGGAGATGGGCAAGGGCTCGTTCAAGTACG
CCTGGGTGCTGGACAAGCTAAAGGCGGAGCGCGAACGTGGTATCACCATTGATATCGCCC
TGTGGAAGTTCGAGACTGCCAAGTACTACGTTACCATCATCGACGCCCCTGGCCATAGAG
ACTTCATCAAGAACATGATCACTGGAACCTCGCAGGCGGACTGCGCCGTGCTGATAGTTG
CGGCTGGTACGGGTGANNNCGAGGCCGGTATCAGTAAGAACGGTCAGACCCGCGAGCACG
CGCTGTTAGCTTTTACCCTGGGGGTGAAGCAACTGATCGTGGGCGTCAACAAGATGGACT
CCACCGAGCCGCCGTACCATGAGGCGAGATACGAGGAGATCAAGAAGGAAGTGTCCTCTT
ACATCAAGAAGATCGGGTACAACCCGGCGACCGTGGCGTTCGTGCCCATCTCG
> BF01028A1B10.f1      721
CTGCGGTAACAGTCTTGCAAGAGTTAATGTTAAAATTNNGTTTAGTGCCAGAATATGAAT
GTGTGTCTCAGTCAGGCCCCCAACATCAAGCAATGTTTGAATATCGTTGTACCGTATATG
GTTGTGATGCTTCTGGTCTTGCTCGTTCTAAAAAAGAAGCTAAGCAGGAAGCAGCACGAT
ATATGTTGCAAAAGCTATTCGCGCGTGGTCTGAATGTGCCTGCCCCTTATGCCACAATGC
CATGTGAGCAAGAGCGGCCATCTTCACCTCCATCTCCCAACAACAATCCTGCTCTTGAGC
CAGGCCCTTCAGCAGCTATGGGAAGGAGCACACTGCCACTAGACACTCGAAGCTATGTTG
CACTATTGAAGGAGCTAAGCGAACAGTATCATCTTGGAGAGCCACAGTATGAGCTCGTTA
GCGACACAGGTCCTGCCCACCATCGTCACTTCAGCATTCGCGTCAGTTTGGGCTTACACT
CGCGACAGTGTACATCCACAACAAAAAAAGCAGCCCGTCAACTTGCAGCAGAACAACTAT
ACACCTATCTTCGTGATAACCTTTCTAGACTCACTGGCGACTTTGTTGAGTTGAAAAAAA
TCAATACTAAAAATAATTCTTCAGGAGGAAGCCTTGGCGCGTGCTCTCGAGAAATCCTTA
AAGAAAAAGGAAGCAGCCGCTGGAAGTGAGACTCCTAACAAAGGTTGTAACATGGACACT
G
> BF01028A1A11.f1      704
AGTATGTACAAGTACGCTCTCATAGTGACGGCGCTGTTCGGTCTTACCGTCTGCGAGGAG
AGACCTCATAAGACCCAGTATGTTGACCCTTTCGCGATGATCGATCGGCATCTCACGCAT
TCCCTCGCCTACCATTACCTGTGGCCGTGGAGTCAACTCATCAGAGCCGCGGCGGCTCTG
GACGTAGAGGAGAGTTTGGAAGACCCACAGATTATCTCTGACTCGGAAAAATATCAAGTC
AATCTCAGTGTCCGGAGATTTAAGCCGGAGGAATTAAAAATTAAAGTCAAGAATCGATAC
ATCATAGTCGAAGGAAAACACAAAGAACAAGATAATGATAAAAAAATCATGGCAAATCAC
TTCGTGCAACGATTCGTGCTACCACCAGGAACAAAACAAGAAGAAGTTACAGCTGTCTTG
AACGAAAAAAATATTTTAACGATCTCGGCTCCCAAACATGAAATACCACCTCCACCTCCA
GAGAGAGAAGTTCCCATTGAAGTTCTGTTGAAGACGGAAGAGACAGAAGGTCAGACGGAA
AAAAATAAACTCGAAAAACAAACGCCGTCTCCCGTCATAGAGACGTCGACGACGCCTGAA
GAACAAGTCGGTCCAGAGGCGACGACACACATCGNNNNNATAAGAAAGAAGGAATTGAAA
ACAACGACAAAAGCGACCAAATATAACGAAGCCACGAAAAGTAT
> BF01027B1H09.f1      669
GAACCCTTCCCTACGATACAAGTCATTAAAATGACTGTATTTTTTAATATTTATTTTAAA
AGCTTCAACTTGCTAATATCTGGGTCATCTTTGAAGAAAATTGATTTAAAAATTGTAAGT
TCCAGTTCCTGGCTATTTGAAATAATCTCGGCTATAAATGTGTCTCTTAAATAATATATG
TATGTAACTATGAATTAAAATAGGTTTTTAATCTAAGGTGTGGCTCAGTGTAAAAGAGCT
TTAGGATTATACACTATTATTCATTCATCTGCTTTAAAAATATGATTTTATTATTTGCTG
ATTAAAATAAAAAAAAAAATGAAAAAAAAATGAAAAAAAAAACAAATAAATTAACAAAAA
AAATATGGTAGTACTAAAATTAAAGGACATAGTAGGTAAGGTTTTCCCCCTTCATGGTCT
TAATATTCTATCTTTTTTTTCTACTGTGATATTTTTTAGCTGAAATACTAGATTTTGTTG
TAATCACTTTTATCAGGCTTTCTGCTTCTCTACCTACTCACTGTATTTTTATATAATTTG
CCACATATTTAAAATAGAATACATCGAACAGGATTGTATCAAAAAAAAAGTAATATCCGG
TAGCGTGTCAATACATCTCAATAGATGGAATTTGGTCTGTGTTTCAGTGGCAGTTGTATT
ATTATCTGT
> BF01027B1G05.f1      763
TAGAAANNATTTATTAGTATGTAAGCGAAGGCCTTAACGAAATCATACNNNAATAGGGAA
TAAGGTACATGTAGGTATAAAATGGATATAATGCTCTCGTTAAATGATGATACAATACCC
GCAGATTGTGTAGTTTAATAATTAAAAGCTCAAATAGATTTATTTAAGGCGCATCACGTG
GGGTGTATTATTTAAGTAAGTATCCCAGTGATTGTATATGAGGGATGATAAACGGTGCTC
CAGGGGTTCCTGTGACGCACCCACCTTGTCGCCAGTGGTCGATATTATCTACCGTAGATA
ATATCGATCATTTGCGACGGAAAATTGCACCGTGCCGGGTGAGTCGATAGTGTTGTCGCG
TTAGTATAACACGCGTATTTCCTTCTAATCTATAACTATTTTACTGTAACCTTGCTGTAG
CTTTGCTCTCCGGTGCGGTGTATTTTTTTTTTAATATATCTAAATATTTGCGTTTAGATA
TAGATGCTTGTTAGTGTATAATTTTTTCTATGTAGCTTAGTACACGCTAGATAGTTAGAT
TTTAGTAGGCACTAAACTTTATTATGAATAAGCGAGGAGCGGAAATAAGTCAAAGAAAAT
AATTTTTGAAAGACGAGTAGCTGTAAATATTAGTTACGTGTTAGATGATAAGTTTGTGTT
TAAGTGGAAAATGAAAATATTATTTTATTGTATGATCTATTTAATTGGATGAGTATTTAA
TTAAGTTTTATTGTTTNNCAAATAATACACCGTCTCTCAGTCT
> BF01027B1G04.f1      764
GACCCACTGATGGTCGATGTTAGTTAAGGATTTAGTTTCGTTTTTTAACACGATTTTAAC
GGAATGTATATTAGCATGTTCGTTTAACCGTATATATGATGAGTATTTTGTTGCCATCTC
CGCTCAACACATCGTGCCTTTTGCTGACAGATGACATATTGAGATGAAAACACACCAACG
CCGCTGGTACTATACAATGATCGTTCGTGTATTCATACCTTATCCCATTCATGATCCACA
TCAATCAAACGTCCCAATCTCATCGTAACATCCGACCTCATTTCGTTATTTATCACATCT
AATCGACGTGGAGTTGGTGTGAGTTCAGCCATTTTGTTTTTGACCTAATATATCGGTAAC
ATGTAAGAATAGTATTAGGTGGTGACACGCGCGTGTGCACTAATTCCGTTTACTCAATCG
TACCTTTGAAAAGCCTCACGTACTTCGATTCAGACGGTCCTATTGTGTATAAGATTTTAG
GTAAAACAAAATAACATTTAAACTTTAAACACAGCCTGTAAACTTAGTATTTATAAATGA
ACACGTGATTTTAATTTTAATACAAACATATAAAACAACATTATGTGTGATTACATTTAT
ATTATATTAGTTGACTTGCAATCTGTTCAGGCATTCGTGTCTTACAGATGTATGTCTTAT
AGTCGTATAGCTTGCATATAAAACGTCAAAGTAACCCAGGAATAGTAATTAGTATTAACT
ATTTAGCGTAATGCGACTGCGATCGACTGTTCTCATTGTAGTTA
> BF01027B1F12.f1      800
CACCATCTCCTCACGATACCAGGCCATGGTCCACTGCGGCAGTATCCGTCAGACGGCGTC
CATCCTGAGCATGTCCCGGGACTGTCTCCGCACCGGGGACAAGGCGCTCGTCCGCTTCCG
CTTCATAAAACATCCCGAGTACCTGCGGAGAGGACAGAGAATGGTGTTCCGTGAAGGTCG
CACCAAGGCGGTGGGGAACGTGCTCAGACCGGAGCCGGCGGCGCGGCCCCCCGCCCGACC
AGCTCGGACTGCGCCCTCCACCCGCCAGAGGATTGCTCATCAACCTCAAGAGAGCGACGT
CACAGCTGTGGACTCTCCGTTTGAGCTGCAAGCGGACAAGAGAACAGTCGCGCGGCGCCG
CAAGCGACACGACAAGCCGCACCCCCAACACCCTCAACAGTCACAGCCGTCGCAGCCGCA
GCACCCTCAGCACCCCACGCCGGGTCAATCCGCGCTGGCCGCCAACTAACTACACCGTTT
CGGCAAACCGATATTAAATCCGCTGTCTACTTCATACGGAGTAAATATCAACGTAGTTCT
TACAATAAATACAATATATGACCTTCATAATTTTCTACTTAACCGATATATAGACTTATA
GCAATTTAATATTTTAATATGTCTTTTTATTTTGTGTCATAAGATTCACAAGCTATTATG
TATTGCAAACGTTGTGAACAAATTCACTGGTATTTTTAACTGGTAGTTGTCAGTGGACGT
TTACGGTCTACTTAGTTCTAGACCTCTGTGAGATCTCACGCTCGACTTCCTATCATTGAT
CTTCACTTATTAAACTATTG
> BF01027B1E04.f1      688
GTCGTGTTGTTGTGTGAGGATTTTGTGAAATGCATTGCTCTGTGGTAGCATTTATTTTGT
GTTTAGCTACGTTTTGTAGAGGCGGTGTTATAAAATGCACCCCCGGTTCAAAAGACGAAA
CCTGTGTCACGGATAATTTCGGGAAAGAATCGCTTGTCCGACAAAAACGTCAGGACAGTA
TCGTTGAAGAGTGCAGCCCTAGGACTGAATGGAAGAGCAAATGTCACAGATGTATTTGTT
CGGATTCAGGACAAGCCCTGTGTTTCAAGATCGAGGGATGTCGCTCCGACAGTGGTGAAC
CTATAAGATGCAAGCCAGAATCGAAGTTTTCTCGGGACTGCAATAGTTGCTTGTGTACGA
ACAATGGAAATGTTATATGTACGCTGAAGGCTTGTCTGCCATCACTTGTAAAAGAACAGG
CAAGGAATGACGTCAGCGACGATACGAGGTTCAGAAGATCGGTGGCACCGTCCAAACCGG
TCGTGTGCGCGGCGAACCGAATGTTCATAAAAGACTGCAACACCTGCTGGTGCAATGAGG
ACGGCACGAGCTTTTTCTGCACGCGAAAAGTCTGTGTCGAAGAACTACCCGAAGAAGTCT
CGGAGCCGGTGAAGATCCATGAAATTAACAGCACGTGCCGGCCTGATGAAGTGTTTGAGC
TGGACTGTAACACTTGCCGCTGTAACCC
> BF01027B1D10.f1      777
ATGCANNCNGGCAAACGTCTCAAGAAGAAGAAAACGAGCATCAAGAAATGCACACTGAAT
CCATATTACAACGAGTCATTTACTTTTGAAGTACCATTCGAACAAATACAGAAGGTGAAT
TTAGTCGTAACTGTGGTGGACTACGATCGCATCGGCACATCTGAACCGATTGGTAAGGTT
GTGCTGGGATACAACGCGTCAGGAACCGAGCTTCGTCATTGGTCCGACATGCTGGCCAGC
CCGCGTCGCCCAATCGCGCAATGGCACACGCTCAAAGATCCCGAAGATGGAGAAAAGAAG
GATTAAAAGGCGGTAACAAAACTCTTACATCGAGGAAGATCTATGAAGAATCAACGCCTT
ACTCATTCAAGAGAGATTTAATTTTGACGTCTATCTATCTATTGTTTTTTTTTGCAGTTG
TAATAGACATATTAGATTATTTTTGAAGAAAAATTAATTTCAAATCTACCTAATGTTGGA
TATAAAACAAATTTAAAATATTTCGATGCATCGTGTAAGGAGGATTTACTTTATAAATTT
TTACAACAGCTTTGAGTTACCCACAAATATATTTTAATAAAATAGTTTTTATTCTTGATT
AAAATACCCGTTTTGTTAAAAATTGTTTCTTCCTATATTCATTTAAAGCTACATACCTAA
ATGTTATATTAAAACTATGTAAATAATTTGAGTCCTGTTAAATTTATTACATTCTATTTT
AATACCATGTAAGTGTTATGAATTCGATACATTATAAGTAAATTATAGGTTCCTCTA
> BF01027B1D08.f1      820
TGGAGNNNNNNGGCTACCAAACGTACAGCTCGAATTCTCACGCTAATCCCCAAAATTATC
CATCAGGGAACACGGCCCAAGCCCATCAGCCCAATCAGAATAGGAAATATGAGCACAGTT
ATGCTTCACACAACGGAGCCAGCACCAGAAAGCCGGTATCTTACGGCTGGAACGTTAGGT
AAATTACAACTAACGACTAACTAGCGGTGCCTTCGACAGTTCGCTTCGCATGGACACCAC
AAATATGACTGCACTTGCTACTTTTCTATTTTTTTTATAAAATTATTTGCATTTTTCTTT
TGTATAACGCTATTCGGTGTGGTCCTTATTTTGAAAGCTAACAAATTGTAAATATTTAAA
ACAGTTGTAAATGTAGCCGTTTATCGGGTCACAATTTATTTTATATTAAGGCTTATTGGC
TAGTAAGGAAAAAGCTTCTTTTAACATATAATGATTCGAATGATAAATGACTATATGCTG
TGCCAGGAGTTCCCAAACTCTAACGAAACTCCAGAATATTTCGTTGAGATCCTGTGTTAG
TTGCTTACTATAGTTTTGAACAATTTGTATGATAATTATTTCTAAAAGTTTTGCTATTTT
GGGAATGTCAGTACTAATATTATATTGTCTTTCAAAATGTCTTCCTTATGCATGCATATT
TTTAACCTGGTTAAGGTTAATCTCCTAAATAGTTATTAAACGTAATATTTTTAGAATCTC
AGCCTTAAGAGTCTCANNGAATATTAATCTTGATAGTATTTATATAACAAACTGTGAGTA
AACAGTTCACCTTATTGAACCGTAGCTCTGCTTCTTTGCT
> BF01027B1C04.f1      779
GCAAAGACATCGAGGAGACCATCAAGAAGGAATTTTCTGGAAGCGTGGAGAAGGGTATGC
TTGCTATTGTGAAATGCGTGAAGAGCAAAGTGGGCTTCTTCGCCGAGCGCTTGTATTACT
CGATGAAGGGAATTGGAACCAATGACAAGACTCTCATCAGAATCATTGTCAGTCGCTCCG
AGATCGATCTCGGAGACATCAAACAGGCCTTCCTTGAGAAATTCGGAAAGCCCTTAGAGG
ACTGGATCTCGGGCGACACATCCGGGGATTACAAGAAGGCATTACTCACACTTGTTGAAT
AAACGGCATGGATCCACAAATGCTACTTATATTTAGTTTATAGTTTCTGTCAATTGTTAG
GTTCATAGGTTATAGTTTAAAATCACTTCACCACTCTCTCATAGGTTATGTGACAGGTGT
AAATTTTTTTTATTTTTTTTGGAGATCTGTATATTTTGCTTCCTATCTCATGTTCCTTGC
ACAGCTAACAGCTTCGAACGCATGATAGTGTACCTAGAATGCTTTTTTTTTACAAGTAGT
TTGGCATTTTTCAGGGGGAGATTGAAGGATCCCTCGGTTATCTCCTATCTGCAATGTGTT
ACTAAGGCTACCGGTTTTAAGACATCTTAACTACGTTAGCCTGTGCCGTGTGAACATTTC
GTACCTTTGGGTACATATTAATGCATTTTGATCATAAGTTATATATATATTTGTATGTTT
TGTAATCTCATGCTGATATCGATTGCACGCCGTGTGATTTATTAATAGAAATTATGGGC
> BF01027B1B10.f1      609
ATGACTCCTNNNGCTGAGGAGCTTCTTCTGGACCGTATCGAAGCCGAGGTCCAGAGAGAG
CAGGCGGCTCGGGAACAACTCAACGCCAAGAGAGACCAGAGGACCAGGCAGAGGCAGGAC
ATTGAAAACGAACGCGTCAGGACTTCCAACGGTGTGAAAGAGAGCGAAGAGGCTGATGAT
GAAGCCAGTGAAGTCAGCGACACCGAGGACACCACCACCGTTTCTACGACGCAGAGCTCC
CCCTCCCCCTCTCCCTCTCCCTCACCGCCGGCCACGCCCACCGTCCGTGACGTCACCACC
AGATCAGCCTTCACCCAGGAAACAACAACCACGGAGATCATGACCAGTACGATGACGGAC
GCCCCCGAGATAGACACGGAGACCAGCGAAGTGGTGGAGACGACCAGCAGGAGACCAACC
AGCGAATCCGAGGGGTCGGGACTCCGCGCGGCGCTGGAGCAGGCCGAGGAGCGTGCGCCC
CCGCCGCCCGCACACGCCCTCAAACATGAACTACAACACTCACAGCCCGGCTATACAATC
CGCGGTCCGTCACCGTCCCCGGGCTCGGGTGCTCTGTACCCGGCCCTGTGTGTGGGTGGA
GCGGCGCTG
> BF01027B1A01.f1      747
CCGAGGTCCTACGGGACCTAAAGGAGAAAAAGGAGACATAGGTCCCCCGGGCTCTGCAAG
CAATGTCTCCGTGATTGGCCCGCCAGGGGTACCTGGAAGAAAAGGTTCCAAAGGTGACAA
AGGAGATTCGGGAGGAAAAGGTGATAGAGGTGATGTGGGCCTAGTGGGCCTGGCTGGAGT
CCCCGGTGTCGATGGGAAGGATGGTCCACCAGGTCCCGTCGGTCCTCCAGGGGCTCCCGG
TGAACCTGGCCCTGTGGGCCCCCCAGGACCCGCCAGTAAAGGATTTCTTCCTCTTGTGCA
AGGTAGTAAGGGCGAGCAAGGAATTCCAGGGAAGCCTGGTAGAGATGGCTACCCCGGGGT
CAGAGGTTTACCAGGATTAGATGGAACACCGGGAAGTCCGGGTATCCAAGGGATGCAAGG
GTTACCTGGATTGCCCGGAGAGAGAGGCTTGATTGGTCTTCCGGGTACTCCGGGAGAAAT
GGGCTCTGAAGGTCCAGCGGGACCCCAAGGTCCGACAGGTCTTCCAGGACCTGCCGGTCC
TCCAGGTGTGAGTACATCAACAGCTGGCGTTACCGTTCCAGGCCCTCCAGGGCCACCGGG
TTTAATGGGTCTGAAAGGTGAACAAGGATTCCCAGGATTGCCAGGGCGAGATGGTTTAGA
CGGTATCCCTGGGGTACCCGGGCAGAGGGGTCCTCCAGGGCCCCCCGGTTCACTTAGCTT
AGTACAAGAACAACGTCCATCATTATC
> BF01027A2H07.f1      610
ATAAAAAAATTATTCTTTGGACTATATATNNTTTAAAAAAGATATTTATTTAAAATTTAA
TTAAATATCGATTACAACTTCGACAGCACAGACGTTTTAGTTTTAAAATAAGTAACGAAG
TATAATTCTTTATTGACAATACGTGTAATATTTTTAGATTGTATCTTTGGTTGTGTTAAA
TAACATTGCCTTTAGTATGAGTTTTATTGTTAAAGACAATATATCTGGCAAATAAACAGG
AAGAAATTTGCAAACTTTCATAGTTTTTGCAAACAATTAAGCTCGGACTAAAGGCATTGT
GAACTATTACTTATTTAAGAAGTCAATTAAATTACAACTAATTATCTTTATTCTTCTGAT
AAAACCAGGACTTTTGACTGGATGATAAAAAAAAAAAATTGTCAAAAGTTCGACGGAAGA
GAAATTCTGAATTTAAAGTCTTAAAAAATAATAATAATATTAATTTTAGCTCAAATTGAC
AAGTTCGGAATGACGGGTATGACCTGAATATATGTAGGTACGAGGCGTTCGTTTCAAGTT
ACTATATTATATTCTGCTTTATATATACATGTATATCTNNNTATTCATTTTAGGTGATAT
ATTACGTACC
> BF01027A2F06.f1      817
TGAAGNNNNTATTGTTGATTGATTCGTTCAAATATAAAATAATAGACTAGAATAGTTTCC
AATCACGACACAGCACTTGTAACGATCACTATTTATAATATAATTCAGGAAAATCTGAAT
GAATTGATTCAGAACAGAGAGTATAAGGTTTTTTGCGGTCCAGGTCCTCGTCTGTACAAA
CAGCCGGCGACGAAGTCCAACCGCGGTATAATGTTGAACGCGGTTGAGTACTGCGTGTTC
CCGGGGGCCGTGAACGCCGAGGCCAAGCGGCGTGTGCTGGAGGAGATCGCTCGCAGTGAG
AGCAAACACTTCCTGGTGCTGTTCCGGGACGCTGGCTGCCAGTTCAGGGCGCTCTACAGC
TACTGCCCCGACACCGACACCGTCGCCAAGTTGTACGGCACGGGACCCAAACACGTCAAC
GATAGAATGTTCGACAAGTTCTTCAAGTATAATTCGGGCAGTAAATGCTTCTCTCAAGTT
CACACGAAGCACCTGACCGTCACCATAGATGCCTTCACGATACACAACTCCCTGTGGCAG
GGAAAGAAGGTCCAGTTGCCGAGCAAGAAGGACATGGCGCTCGTCATCTAGGGCTGCGTC
TCATCGTTAACAATACACGTTATCTAGTCGCCGGCTGTAGTCGAGTCAAGCCTTACAGAC
TCCCGGCTTAAAACGCCTCGCTGGAACGTCGAGACGCTGTATTGAACTCAGCGAGTTTCT
CGTGCCGCGAATCGTTTTAATAATTTCTGTTTTTTTTTTATATATCNNNNNTGTAAGCTG
CATTTACTTAGTCTTAATGCACACAGATTAAAAATGT
> BF01027A2E07.f1      638
CTGGTGTCGATGAGGGCGCTGCTAAGGCTGACGCTGAAGCCCTGGCCTCCGCTGGCGAAG
GTCAATGGGGTACTGACGAGTCCGTGTTNNNNNNCTATCCTTATCACTCGCTCCTACCAG
CAACTTAGACAGATTTTCGCTGAATATGAAGCATTAGCAGGCAAAGACATCGAGGAGACC
ATCAAGAAGTAATTTTCTGGAAGCGTGGAGAAGGGTATGCTTGCTATTGTGAAATGCGTG
AAGAGCAAAGTGGGCTTCTTCGCTGAGCGCTTGTATTACTCGATGAAGGGAATTGGAACC
AATGACAAGACTCTCATCAGAATCATTGTCAGTCGCTCCGAGATCGATCTCGGAGACATC
AAACAGGCCTTCCTTGAGAAATTCGGAAAGCCCTTAGAGGACTGGATCTCGGGCGACACA
TCCGGGGATTACAAGAAGGCATTACTCACACTTGTTGAATAAACGGCATGGATCCACAAA
TGCTACTTATATTTAGTTTATAGTTTCTGTCAATTGTTAGGTTCATAGGTTATAGTTTAA
AATCACTTCACCACTCTCTCATAGGTTATGTGACAGGTGTAAATTTTTTATTTTTTTTGG
AGATCTGTATATTTTGCTTCCTATCTCATGTTCCTTGC
> BF01027A2A09.f1      767
ACGAAGGTTCAATACTTATCTGCTGAAATCAATCTAACTGCGTAAAGATGGGCAAGGAAA
AGACGCACATCAACATCGTTGTGATCGGTCACGTGGACTCCGGCAAGTCCACTACTACCG
GCCATCTGATTTACAAGTGTGGTGGTATCGATAAGCGTACTATCGAGAAGTTTGAGAAGG
AGGCGCAGGAGATGGGCAAGGGCTCGTTCAAGTACGCCTGGGTGCTGGACAAGCTAAAGG
CGGAGCGTGAACGTGGTATCACCATTGATATCGCCCTGTGGAAGTTCGAGACTGCCAAGT
ACTACGTTACCATCATCGACGCCCCTGGCCATAGAGACTTCATCAAGAACATGATCACTG
GAACCTCGCAGGCGGACTGCGCCGTGCTGATAGTTGCGGCTGGTACGGGTGAGTTCGAGG
CCGGCATCAGTAAGAACGGTCAGACCCGCGAGCACGCGCTGTTAGCTTTTACCCTGGGGG
TGAAGCAACTGATCGTGGGCGTCAACAAGATGGACTCCACCGAGCCGCCGTACCATGAGG
CGAGATACGAGGAGATCAAGAAGGAAGTGTCCTCTTACATCAAGAAGATCGGGTACAACC
CGGCGACCGTGGCGTTCGTGCCCATCTCGGGCTGGCACGGAGACAACATGTTGGAGCCTT
CGGACAAGATGCCCTGGTTCAAGGGGTGGACCATTGACCGCAAGGACGGGAAAGTGGAGG
GCAAGTGCCTCATTGAGGCCCTGGACGCTATCCAGCCTCCGTCTCGT
> BF01027A2A03.f1      755
AATACTTATCTGCTGAAATCAATCCAACTGCGTAAAGATGGGCAAGGAAAAGACGCACAT
CAACATCGTTGTGATCGGTCACGTGGACTCCGGCAAGTCCACTACTACCGGCCATCTGAT
TTACAAGTGTGGTGGTATCGATAAGCGTACTATCGAGAAGTTTGAGAAGGAGGCGCAGGA
GATGGGCAAGGGCTCGTTCAAGTACGCCTGGGTGCTGGACAAGCTAAAGGCGGAGCGCGA
ACGTGGTATCACCATTGATATCGCCCTGTGGAAGTTCGAGACTGCCAAGTACTACGTTAC
CATCGCCCCTGGCCATAGAGACTTCATCAAGAACATGATCACTGGAACCTCGCAGGCGGA
CTGCGCCGTGCTGATAGTTGCGGCTGGTACGGGTGAGTTCGAGGCCGGCATCAGTAAGAA
CGGTCAGACCCGCGAGCACGCGCTGTTAGCTTTTACCCTTGGGGTGAAGCAACTGATCGT
GGGCGTCAACAAGATGGACTCCACCGAGCCGCCGTACCATGAGGCGAGATACGAGGAGAT
CAAGAAGGAAGTGTCCTCTTACATCAAGAAGATCGGGTACAACCCGGCGACCGTGGCGTT
CGTGCCCATCTCGGGCTGGCACGGAGACAACATGTTGGAGCCTTCCGACAAGATGCCCTG
GTTCAAGGGGTGGACCATTGACCGCAAGGACGGGAAAGTGGAGGGCAAGTGCCTCATTGA
GGCCCTGGACGCTATCCAGCCTCCGTCTCGTCCCA
> BF01027A1C07.f1      765
CAAACACANNNTATACCGGATACTGACTTTATTATATTTAATACAAAAATCAAAATATAT
GAAACATTTTAGTTTAATATTATATATTGAGTGTCACTACACTTTTAATTTGCTAATTAA
GTGATATTCTGTTAGACAATGGCGTCCCCTGATTCTATACATTTTGATGAAACACCAGTA
AACACCCAACTAGCTGAGGAGTACTTGAAAACTAAATTAGAAATACATTCAAGAGGATAT
GGAGGAAACGGTTCTTATGATATGAATGCATTCAATAATAAAATATTCTTTTCCGACATT
GATACAGAACCAGATAAGCTTGAAACCAAAGAAAAAACACCGAGTAACTTATCAGCCTTG
TACAAGTTAATTAAAACAAATGCAAATTTATTTTGTCAATTGGAATACCTGATCCGTGGG
GTTCCTGTGAAGGATGTGGAGAGATATGATCTGAAATTGATTTTTAACAATCTCTTATAT
TGTAATCAGGAAAAAAAGAATTTTGTAATTTATAACGATGTTTATTGTGATAAATTAGCA
TTTCTGTCGGATACACCATTAGCTGTACTTGGTTTTGTCGGCCAGTCGCTTCTGTGTCAT
CTTTTAAATAAGACTAAGATAATTACAATAATATGTGACAAACACACTGCGGTCATTGGC
TCGCTGTTTGTAGACCTGTGCCATGAAGTTGGTATTTTGCAAGTGAAGCTGCTTATAGTA
CCAGACGACACCGACTGCTCTAAGTATGATTTGTTGAAAGTGTCA
> BF01027A1C06.f1      734
GTTATGCTTCACACAACGGAGCCAGCACCAGAAAGCCGGATATCTTACGGCTGGAACGTT
AGGTAAATTACAACTAACGACTAACTAGCGGTGCCTTCGACTGTTCGCTTCGCATGGACA
CCACAAATATGACTGCACTTGCTACTTTTCTATTTTTTTTATAAAATTATTTGCATTTTT
CTTTTGTATAACGCTATTCGGTGTGGTCCTCATTTTGAAAGCTAACAAATTGTAAATATT
TAAAACAGTTGTAAATGTAGCCGTTTATCGGGTCACAATTTATTTTATATTAAGGCTTAT
TGGCTAGTAAGGAAAAAGCTTTTTTTAACATATAATGATTCGAATGATAAATGACTATAT
GCTGTGCCAGGAGTTCCCAAACTCTAACGAAACTCCAGAATATTTCGCTGAGATCCTGTG
TTAGTTGCTTACTATATTTTTGAACAATTTGTATGATAATTATTTCTAAAAGTTTTGCTA
TATTTTGGGAATCTCAGTACTAATATTATATTGTCTTTCAAAATGTCTTCCTTATGCATG
CATATTTTTAACCTGGTTAAGGTTAATCTCCTAAATAGTTATTAAACGTAATATTTTTAG
AATCTCAGCCTTAAGAGTCTCAGGGAATATTAATCTGTATAGTATTTATANNNTAAACAG
TGAGTAAACAGTTCACCTTATTGAACCGTAGCTCTGCTTCTTTGCTACAACCATTACCTT
TTTCATAATTTAGT
> BF01027A1A12.f1      282
GGGCTCCGGGCCGCGGCGCCGCTACCTGCCGAGCCGCAGCCGCGCCCGCGCACAATGAGC
GCCGGGAGCGGGTCTGCGCCGACATTCCATTTACCTACAGCCGACGCGGGGAACGACCTC
CGTCGAACCAGTCATTGTATTCCAGAACCGCTTTAAAACTCTTTACGCTACTGATATGAA
ACGAAGCTAGTTATTACCTTCTCCCGGACGACTTCGACTGACGAGTGCCACCGCGCGCCT
GCATTTAGACTAACATTTTTAGGGGCATGTTTACAATAGTCG
> BF01027A1A01.f1      821
GAAGCTACCTCTAACTATACAAAGTCTGAGATCCGCCTTGTCGCACGTTAAGCCGTTACC
ATCTACAGACACACCTTGCTCACCATAAGGAATAACGTGTAACGACGAAGAACTCACGAC
TTGTAAAAGTAACTCGAAACGGAAGGAATTGAAACATAATTTTGGTTAACGATGTGCCTT
ATATCTATGAAGTAAAAGATCGCTCATCCATTTTTATAGTGGTGCTTTGTTTCGTACGGA
AAATAAATAAAATGCATTGTCACTGAATGAATTGAATTGGGTAGGTACCAAAATAATAAC
ACGTACTTGACTGACACTCCAAATAACATCAGTGAAGGCTTTTTAGGATTGGCACGATTG
TACAAGAGCATTGCACCTTTTTACACAAATAATAAATGTTGAACGGCGATAAATATGAAC
ATAATATAATATCTAGTCCTGTTGTTGCATCTGTGACAGAATACCTTCACTATTAAATCT
ACAAGACATTGGTTGACCAAGTTGATTTGATTGATACATATAATTTAACATTAATAAACT
CAAATTAAAAGGTTCCGATTCACGAATTGGTTTCGTTAAATACGGTGACAGATGTGTATT
AGAAAGAATAGTGCTGGTGTATGTACATATGTGAAAATTTCCAACGGCATCCATTCAACT
TATATTAAGAAATTGTTTTTTTCTGGTATCTTAACTATTTTATGGTCGTAATGAAGTTAT
TGTTCATTTGTTCTCGTATCTCATTGAAGTGAAATACAGCTTAGTGACATCTTAATCATG
AAAATACATCGTTCTTACATGGTATGGTAAGTAAAATTTAT
> BF01026B2H06.f1      602
TTACCTGGATTGCCCGGAGAGAGAGGCTTGATTGGTCTTCCGGGTACTCCGGGAGAAATG
GGCCCTGNNNGTCCAGCGGGACCCCAAGGTCCGCCAGGACTTCCAGGACCTGCTGGTCCT
CCAGGTGTGAGTACATCAACAGCTGGCGTTACCGTTCCAGGCCCTCCAGGGCCACCGGGT
TTAATGGGTCTGAAAGGTGAACAAGGATTCCCAGGATTTCCAGGGCGAGATGGTTTAGAC
GGTATCCCTGGGGTACCCGGGCAGAGGGGTCCTCCAGGGCCCCCCGGTTCACTTAGCTTA
TTACAAGAACAGCGTCCATCATTATCAGAAAACGACGTGAAAAACATCTGTGAGGACATA
ATAAAAGTGCGTCTGGCTGACTTTTCATCGGGTCTTGTGATGCCAACTGCGAAACCGGGA
CGCAGAGGCCCCCCAGGACCGCCGGGGGCACCAGGGAGCCCCGGTTCCGTGGGCGAAACA
GGACCGATGGGTCCCAGGGGGTATCCGGGTGAAACAGGCGAGCCTGGTCGACCAGGATAT
CCAGGACCCAGCGGCGACAAAGGAGACAAAGGGGATAGAGGTCCTCAAGGAGTGGGCATC
CC
> BF01026B2F10.f1      714
CGCGCCGCCGCCCCCGCGCCCCGCTCACACACGCTGCCCGCACACACCGCGCACGAACCC
AAGAGGAGGTCCTTCTTCACCCTCAAGAAGAACTAAGAGATGAAGGAGAGCCGCAGCCGC
CCGTATCGCCCGCATCACGTTTCTCATTACGCCCCGAGCACGCGCCTCGCTCCGTGCTCC
GTGCCCGCGCCCGCGCCGGTTCCCGGACGCCGCATATTTCTCACGACGCTTGCTATAGCA
AGCTTTGCTAATGAAGAAATTGTGTAGAGCGGCCTTCTGACGACTGTAGCACTTTTGTTA
TTATTTTGTTGCGTACAAAAATTATTTAAGACTGTTCGATATTTGAGTGTTTGATCGTTT
GCCTTGGTCTGATATTTATTGATCGGTCCCCGCGCCGACCCAACTCATCCCATCGTGTTC
GTTGTATCTTTAAAACGATTATTGAAGACATATTATTATTGAGATGAAAATAAAATTAAT
AAATTGCGACGCTATTTATGAATAGACGACTTCTAGTGCTTAACTCAGATGACATATATT
ATATATATAACTTATAAATCATAGTGTACATTCAGTTGGTCTAGACATGTATGATGTTTT
ATTATCAGACATTAAAAAAAAACCTATTCTTTAAACGTTCTATAGAGTATCGACGACCAA
GTTAATGAACGGAAATTGAAAATNATATCGATGTAACCGCATTTTACATAACGT
> BF01026B2F01.f1      712
AGGTGGTGACACGCGCGTGTGCACTAATTCCGTTTACTCAATCGTACCTTTGAAAAGCCT
CACGTACTTCGATTCAGACGGTCCTATTGTGTAATAAGATTTTAGGTAAAACAAAATAAC
ATTTAAACTTTAAACACCGCCTGTAAACTTAGTATTTATAAATGAACACGTGATTTTAAT
TTTAATACAAACATATAAATCAACATTATGTGTGAATACATTTATATTATATTAGTTGAC
TTGCAATCTGTTCAGGCATTCGTGTCTTACAGATGTATGTCTTATAGTCGTATAGCTTGC
ATATAAAACGTCAAAGTAACCCAGGAATAGTAATTAGTATTAACTATTATAGCGTAATGC
GACTGCGATCGACTGTTCTCATTGTAGTTATTGTGAATTTTTATATTATTAAATAATAAA
CCATCATGTATTGGATAAGGTTTCTGTGTCGGCTTCGTTCGGTAGAGTATTTTATGCACA
TATTGTTCTTATTAATCTAACTGTCTTAAATTTTTTTTAGATTTGATGTTATTAAAATTT
TATCTTAAATATTATACCGCATATACGTTTCAATGTTTCTTCTATGTCTAGATGAATTGT
ATTCGTATTTTACGCCGCTTCTAAATGAGTGGGATTTAAATTTGAAATTAATAATAATAA
TAATAATCTTGAAGTAAACGACAGCAGTTGTAGTTTTTCGTATTTAAACTCT
> BF01026B2C10.f1      664
TGCACTTNNNAAGTCGCTTTAGTTGGTTAATGTCTAACATTGTATCCTCCTAGACCTAAC
AGCTTTGTGTTGTAACAAAAAAAAATTAATATCCTCTAATGTGTACATAACCTACATAAT
ATTATTTGTTCTATATACATATAAAAAATTAACAATTAATTCTGTCGCGCCGACCAACAC
ATGTATGATATAGCAAAGACATTGTATGAAATTATGTTAAGCGTTTAAATTTAAGTTCTA
TTAGATAGTTTTATTAATGTGAAAAAAAAAAAATAAATAAAAAAATGTTACCATATGTAT
TAATCGTAGTAGAAGATCACACACGATGTTGCCGCTCCGGTCAGCTGTCACTGGTTTGTT
GTTTGGTGTCTAGGGATCCTCACCTTAAATACGGATAGTGACACGTTTGGCATTAGTGAC
GTAGCGGTTTGTAAGTGACGCTGACCACGCTGGTTACACGAGTAAATTGTCTGCACACTG
TAATGCAAAACTAGTATAACGTGTCTATAATAATAATGAGGGATATATATTAATATATTA
AGACTCCCCCAGCGCCAAAACTAACAGTTTATACGTTTAGGAATTGTGAAGATGTTCAGT
ATTAACTGCGTGATACGATGCAGTGCTTTAAAGATATTTCAAATTATACGATCTCGGTCC
GTAC
> BF01026B2C01.f1      735
AGGACGTTACTGTCTGATTGTAATATTCGTTTCTCTTAAAATGTTCTGCGAAATACCAGA
ATTCGGAAGATGTTGCTTTTGCATGCCCCTGAGAAGAGGGATATTGGTGTTCGGCTATTT
AAATATACTATTCTCGATGTTCATGATCGGGGTGTACAGTCTTTCAGTTAATGAAGGGTA
CGGGATGCTCATGTTGTTCCATGGTGTCGCAACCAGAATGGAGGAAGAGCTCTGTATCAC
CATATACGTTGTGGACATCATATTCAACATTGTACTCTTGTATGGGGCTCACAGAAAAAT
GATGATCTATTTGAAGATATTTTACTACTACACGCTAGCGACGGTTGTCGCTGTGGTTAT
ATTGGAGATAGTGTCCATAGTCGGTTCACAATTCTTCGAGGCTTTTGAACTGTTGGCTCT
GTTTTGTTTGGGATTGTGTATACATTTATATCTTCTCTTCCTGGTGAGAACTCTCCTGAA
GAATATGGACATACAAGGTAGCGCATATGAGAATCAACTGCAACAGTTCATAAACGGGGA
AATTAGAGTCGAAGGGAACGGCGTCTACCCGAACATTGTTGTTCCAAACGAAACAGTGTA
GTGAAATAATAATCTTAATAATTTATTTTTATAATAATAATACATTATTTATAAGTATAA
CATAAATACTCATTTGGTGAAGGCTTTGTTAACTCGTATACAAGACAAAGTTCAAAGTTT
TAGTTACTACTTGCA
> BF01026B1H06.f1      634
GTATGTACAAGTACGCTCTCATAGTGACGGCGCTGTTCGGTCTTACCGTCTGCGAGGAGA
GACCTCATAAGACCCAGTATGTTGACCCTTTCGCGATGATCGATCGGCTTCTCACGCATT
CCCTCGCCTACCATTACCTGTGGCCGTGGAGTCAACTCATCAGAGCCGCGGCGGCTCTGG
ACGTAGAGGAGAGTTTGGAAGACCCACAGATTATCTCTGACTCGGAAAAATATCAAGTCA
ATCTCAGTGTCCGGAGATTTAAGCCGGAGGAATTAAAAATTAAAGTCAAGAATCGATACA
TCATAGTCGAAGGAAAACACAAAGAACAAGATAATGATAAAAAAATCATGGCAAATCACT
TCGTGCAACGATTCGTGCTACCACCACGAACAAAACAAGAAGAAGTTACAGCTGTCTTGA
ACGAAAAAAATATTTTAACGATCTCGGCTCCCAAACATGAAATACCACCTCCACCTCCAG
AGAGAGAAGTTCCCATTGAAGTTCTGTTGAAGACGGAAGAGACAGAAGGTCAGACGGAAA
AAAATAAACTCGAAAAACAAACGCCGTCTCCCGTCATAGAGACGTCGACGACGCCTGAAG
AACAAGTCGGTCCAGAGGCGACGACACACATCGG
> BF01026B1G01.f1      703
TTTTCCTCAGCAGCTGTTAATTACAAATCAAAACATATTATTCATAGACAGCTGGGAGAA
TCCAATATAATGTTTTGTAATTGAATTAATAATATCTCTGTAGCTATTTTTCATTTAACA
TAGAAGTTTTATGTTGAGACCGTCCTTAGTTTTAAGTATATATGTAACAAATGCGTTGAA
ATACAATATTGTATAATTCAAATCGCTGATAAGTGCTGATATTTTAAATTGTAATTGATA
AGCTCAATGATTGCGGCAACGGTTCGTGTGAAGCCTCTCACTACATTGGTGTTGCGTTTA
GAAACTTAGCATTTAATTTATTTTAGGATCAATATTTTATTTATTTTAAGCTCTCTTTAG
TTAAAACATTTATAAGTAGCATCACAACATTAACATTTGAAGTTCTACTTTTACAATTCA
ATTTTATTGTATATAAAATCAGTACCTATTTAATTATACGAGTGAACTTCGCCTAAGTTT
ATATATTTATAGTAATCAACTTTCTAATACCACAGTCTATGTAATTTGTTTTGTGTTTGT
GGTGCAAATGCTGTGTTTGGTGTGGTTGAATGATATTTAAGTTATATTTTTAGTACTTAA
AGTACATTATATTGAATTATTTACGTGTACTTAATATATTCTTAAATCTCCGTTTTAATA
AATATATAACATCTAAAAAAAAAAAAAAAAAAAAAAATCGGTG
> BF01026B1B08.f1      781
CACCGCTGCGACGAAGGTTCAATACTTATCTGCTGAAATCAATCTAACTGCGTAAAGATG
GGCAAGGAAAAGACGCACATCAACATCGTTGTGATCGGTCACGTGGACTCCGGCAAGTCC
ACTACTACCGGCCATCTGATTTACAAGTGTGGTGGAATCGATAAGCGTACTATCGAGAAG
TTTGAGAAGGAGGCGCAGGAGATGGGCAAGGGCTCGTTCAAGTACGCCTGGGTGCTGGAC
AAGCTAAAGGCGGAGCGCGAACGTGGTATCACCATTGATATCGCCCTGTGGAAGTTCGAG
ACTGCCAAGTACTACGTTACCATCATCGACGCCCCTGGCCATAGAGACTTCATCAAGAAC
ATGATCACTGGAACCTCGCAGGCGGACTGCGCCGTGCTGATAGTTGCGGCTGGTACGGGT
GAGTTCGAGGCCGGCATCAGTAAGAACGGTCAGACCCGCGAGCACGCGCTGTTAGCTTTT
ACCCTGGGGGTGAAGCAACTGATCGTGGGCGTCAACAAGATGGACTCCACCGAGCCGCCG
TACCATGAGGCGAGATACGAGGAGATCAAGAAGGAAGTGTCCTCTTACATCAAGAAGATC
GGGTACAACCCGGCGACCGTGGCGTTCGTGCCCATCTCGGGCTGGCACGGAGACAACATG
TTGGAGCCTTCGGACAAGATGCCCTGGTTCAAGGGGTGGACCATTGACCGCAAGGACGGG
AAAGTGGNNNGCAAGTGCCTCATTGAGGCCCTGGACGCTATCCAGCCTCCGTCTCGTCCC
A
> BF01026B1A08.f1      666
AAAGAGGAGATGTACTTCGATTGATTCCACGCTGACGGATGAAGTCGAGTCTCTGTTTCA
TGTCAAAGATTCGTTTGGCGTCTTCGATGGGAACATTGTCACTGGTAAAGCGGTGGAAGA
GTCTACCGTGAGTGACGTTTAGTGAGTGATAGTGACCTTGGTGACGGTGACGGGAGTGTC
GGACCCTACAGCGGCAGTCGGTGTAAATATTCAGTTAGAGTAAAGCACCACTAAGGATTT
GACTTTAATCTTATATTTCTTGTAAATTGTTTTAGTCGAATGCATTCCGTTTTGATTTCG
TGAAACTGATTTCCCGTACCTTAAAATACTCCACACGTAAAGTATACAGTGTAGTGCCGG
TAGCAGACACCAGAGATTCCGTTCTGATGACCCTCAGCTTGTAACCCTAGAGCTACTGTA
AATAACTGATGAAGTAGGTAATTGTTGTGTGAATAGTATAATTTATATTTCAAGCGATCG
ATGTTTGTTGTGAGTGTGTAGATAGACGGTTTCTTGTACATATCTTATAGCTGACAGAAC
GTTTCATACATATATTATGTTACAATAGTCTTCTAGATGCAAATGTTACGATAACGTAAT
GATTACGACATTATTATTAGTGGTTCGTTTGTCCGGAGAAACTGTGAAGAGTATGTAGTA
CCCATT
> BF01026A2H10.f1      673
CTACCTAATGTTGGATATAAAACAAATTTAAAATATTTCGATGCATCGTGTAAGGAGGAT
TTACTTTATAAATTTTTACAACAGCTTTGAGTTACCCACAAATATATTTTAATAAAATAG
TTTTTATTCTTGATTAAAATACCCGTTTTGTTAAAAATTGTTTCTTCCTATATTCATTTA
AAGCTACATACCTAAATGTTATATTAAAACTATGTAAATAATTTGAGTCCTGTTAAATTT
ATTACATTCTATTTTAATACCATGTAAGTGTTATGAATTCGATACATTATAAGTAAATTA
TAGGTTCCTCTAAAGAAGAGTTGTTTTAAAACTGTAGATAATTGTTCTTTTTTGTCGTTT
TTTTATGTTTTCCTATCGTCTTTAGAGGGACTATTGGCCTACCTTGGTATCTATCTATTA
TAATATTCTGTTTTTCATGACAATTACTGCAATTTAACCTAGAACTATGGAATTTTCATG
AAATTTTTTTTCAATGAATGTAAATCTCCTTAAAAGGCGCATATTTATTGCCAAGCGCTA
GTTACTCCAAGCTGTTGATCAACGACTTGTTTTCTGCGTTAAATATTATAATGTAGAAGA
ATAATTTATTATATCTAAATTATTATTGTAATATACACTCGTAATAATAACTATATTTAT
CACGATATTAGTA
> BF01026A2D02.f1      809
GGAGTCGTGTTTTTAATTTCAATTTAAACTGGCAAAACGTTGCAACGTTGCTGCATATTT
TTTTATAATTAACTGAAACTAACCATTTAGTTTCAAATCCACCTTTTGATTTATGAGTAG
AAATTGAGATTCCGGCTAATATAGAGAATATAACGAAAAGAAATATTAAAATGACTACAA
CCTCAAACCTAACGGTGTCTTCGCCAAATATAAAATATACCGACGATTATATATTTTCCC
AGTATGAATATCAGGAAACTCTTGTTGAAACGGTGGATAACAAGTTGGTGGCAAAGCCCT
ACAGTACATCACTATCAATTAGAACTGATCGAAGAGTGGGGAAAGTTGGTGTAATGCTGG
TGGGTTGGGGAGGCAACAATGGGTCCACATTCACAGCCGCTGTTATAGCTAACAGAGAAA
AGCTGACTTGGAACACCAAGGATGGTGAGATGGATTCTAACTGGTATGGCTCTATAACTC
AAGCATCCACAGTTCGTCTTGGTATTGACGAGAGGGGTATGGACGTGTACGTTGCTATGT
CACAGCTGCTGCCAATGGTCGATCCCAATGATTTGGTTATAGATGGATGGGATATAAGCC
CCATGAATCTAGCTGACGCCATGGTGCGTGCCAAGGTCATAGACTACGACCTGCAGCAGA
AGCTCCGCAAGAAGATGCAGACCATGAAACCCCGTCCGGCTATATACGATCCGGATTTCA
TAGCTGCCAACCAGGCCGATCGTGCTTTAAACCTCATCCGCGGCACTCGACACGAGCAGT
ACCTACAGATAAGAGCTGACATCAAAGAC
> BF01026A2B03.f1      725
GACTCCCTNNNNGGCAAGGATGGCAAGGAGTTCAAACTATCAGATCCCTTCGCTGATGAG
TTACCAGCTAAAGGCTTCGACCCCGGCCAGGACACGTACGAACACCCGCCAGCCGATGGA
TCCAAGGTCAAAGTGGACGTGTCTCCTACATCAGACCGCCTGCAGTTGTTGGAACCTTTC
GACAAGTGGGATGGCAAGGACCTCAGCGACCTGACCATACTCATCAAGGTGAAGGGGAAA
TGCACCACGGACCACATCTCCGCCGCCGGGCCCTGGCTCAAGTACAGAGGTCATCTGGAC
AACATCTCCAATAACATGTTCATAACCGCAACGAACGCTGAGAACGGCGAGCTGAACAAG
GTCCGCAACCTGCAGACGGGCGAGTGGGGGCCTGTCCCGGCGACCGCCCGGGCCTACAAG
GCGGCCGGCGTGAGGTGGTGTGTGGTGGGAGACGAGAACTACGGAGAGGGCTCCAGCAGG
GAGCACGCCGCCCTGGAGCCGAGGCACCTCGGGGGACGAGCCATCATAGTCAAATCCTTC
GCCAGAATCCACGAGACCAACTTGAAGAAGCAGGGTCTACTGCCGCTGACCTTCGCCAAC
CCCTCGGACTACGACAAGATCCAGCCATCGGACAAGATCTCACTGCTGGGACTCAACGAC
CTGGCGCCTGGAAAGCAAGTGGAATGTGAAATCAAACACAAGGACGGTAAATCCGAGCGC
ATCAA
> BF01026A1H10.f1      740
ATAAAAAAAAAAATCGGATTCTACTAAAATCTTTCAATGGATGGAAAAATCCGGTATTGT
TTAAGCTATCTCTTAAATAATACTGAGTTTTTTCAATAGTACTGAGTTTTGCTAAGTAAA
TAAACAGAAGACCTGAAAAAAAAAATTATAGTAAGGTCATATCAAAATGGAAACTGGTTG
ACACTGTCTAATCTGATTGTACTGAACTTGAAAACTAAATCTAGAAAACTAACTTTGTCT
AAATGAAACTAGTATTGGTCGATTATATTACGCGGCTTTTATTATTTAATCTCGATGTTT
CGGTTTCTTTGCAAGCAACCAAAACGTCGCGATTATGTAGTTTTTAAACAATAACATCCG
CGTAGTGTTTCCGACTAAAACTAGTTTCATTTGAATGAATAAAACTCGCGAAAAACTAAC
TTTGTGTCTAGAAATATTAATGTTGAAATTAGCGTTTAGATAAATGACGTTTTCATAGTG
TAGTCTAAGAAAAACTGTTATGGTTCTATTTTAGCTCTTTCACTTGACTTTGATACACTT
TTGCTACTTATTCAGGGGCTCAATCAAAAAAAATCTATATACTTCTTCGAACCGATCTAA
TTTCTTTACTGTGACAGTCCGAAACGTCGACTTCACTATGAGCTAAAATACCGCTATCTA
AATCTCACTTGACATAATTCCACTACGTACTTTTTGTAAGCTGTGTACTTAAATATCTTG
CCTTAGTATTCAACTATATT
> BF01026A1A02.f1      416
TCTCACGCATTCCCTCGCCTACCATTACCTGTGGCCGTGGAGTCAACTCATCAGAGCCGC
GGCGGCTCTGGACGTAGAGGAGAGTTTGGAAGACCCACAGATTATCTCTGACTCGGAAAA
ATATCAAGTCAATCTCAGTGTCCGGAGATTTAAGCCGGAGGAATTAAAAATTAAAGTCAA
GAATCGAAACATCATAGTCGAAGGAAAACACAAAGAACAAGATAATGATAAAAAAATCAT
GGCAAATCACTTTGTGCAACGATTCGTGCTACCACCAGGAACAAAACAAGAAGAAGTTAC
NNCTGTCTTGAACGAAAAAAATATTTTAACGATCTCGGCTCCCAAACATGAAATACCACC
TCCACCTCCAGAGAGAGAAGTTCCCATTGAAGTTCTGTCGAAGACGGAAGAGACAG
> BF01025B2G11.f1      784
GGAGTNNNNTGCTGTTGGTGTAACAGTTATCAAAATGACCGAAACTTTAAAATTAAGGGG
TACCCTTTGTGGGCACAATGGGTGGGTTACTCAGATTGCCACAAATCCTAAATATCCTGA
GTTGATTTTGTCTTCATCACGAGACAAAACTCTTATTGTATGGAAGTTGACCCGTGACGA
AACTAACTACGGTGTACCGCAGAAGCGTCTGTACGGCCACTCTCACTTCATCTCTGACGT
GGTTCTCTCCAGTGACGGAAACTACGCCCTCTCTGGTTCATGGGACAAAACACTCCGCCT
CTGGGATCTCGCCGCTGGCAAGACCACTAGGCGTTTCGAAGACCATACTAAGGATGTGCT
CTCAGTTGCATTCTCAGTCGACAATCGTCAGATCGTCTCAGGTTCCCGGGACAAGACCAT
TAAGTTATGGAACACATTGGCTGAATGCAAATACACCATCCAAGACGATGGCCACAGCGA
CTGGGTGTCATGTGTTCGGTTTTCACCTAACCATGCTAACCCCATCATCGTGTCTGCTGG
CTGGGATCGTGCTGTTAAGGTCTGGCACTTGACTAACTGCAAGTTGAAGATCAACCACCG
TGGTCACTCTGGCTACTTGAACACAGTAACCGTTTCTCCTGACGGATCTCTGTGTGCATC
TGGTGGTAAGGACATGAAGGCTATGCTGTGGGATTTGAACGACGGCAAACACTTGCACAC
TCTGGACCACAATGATATCATCACAGCTCTGTGCTTCTCACCGAACAGATACTGGCTGTG
TGCT
> BF01025B2F12.f1      767
GCTGGGCTCTAGGAGTAACCGTGCTGTTGGTGTAACAGTTATCAAAATGACCGAAACTTT
AAAATTAAGGGGTACCCTTTGTGGGCACAATGGGTGGGTTACTCAGATTGCCACAAATCC
TAAATATCCTGAGATGATTTTGTCTTCATCACGAGACAAAACTCTTATTGTATGGAAGTT
GACCCGTGACGAAACTAACTACGGTGTACCGCAGAAGCGTCTGTACGGCCACTCTCACTT
CATCTCTGACGTGGTTCTCTCCAGTGACGGAAACTACGCCCTCTCTGGTTCATGGGACAA
AACACTCCGCCTCTGGGATCTCGCCGCTGGCAAGACCACTAGGCGTTTCGAAGACCATAC
TAAGGATGTGCTCTCAGTTGCATTCTCAGTCGACAATCGTCAGATCGTCTCAGGTTCCCG
AGACAAGACCATTAAGTTATGGAACACATTGGCTGAATGCAAATACACCATCCAAGACGA
TGGCCACAGCGACTGGGTGTCATGTGTTCGGTTTTCACCTAACCATGCTAATCCCATCAT
CGTGTCTGCTGGCTGGGATCGTGCTGTTAAGGTCTGGCACTTGACTAACTGCAAGTTGAA
GATCAACCACCGTGGTCACTCTGGCTACTTGAACACAGTAACCGTGTCTCCTGACGGATC
TCTGTGTGCATCTGGCGGTAAGGACATGAAGGCTATGCTGTGGGATTTGAACGACGGCAA
ACACTTGCACACTCTGGACCACAATGATATCATCACAGCACTGTGCT
> BF01025B2D08.f1      737
GGCTCGTTCAAGTACGCCTGGGTGCTGGACAAGCTAAAGGCGGAGCGCGAACGTGGTATC
ACCATTGATATCGCCCTGTGGAAGTTCGAGACTGCCAAGTACTACGTTACCATCATCGAC
GCCCCTGGCCATAGAGACTTCATCAAGAACATGATCACTGGAACCTCGCAGGCGGACTGC
GCCGTGCTGATAGTTGCGGCTGGTACGGGTGAGTTCGAGGCCGGCATCAGTAAGAACGGT
CAGACCCGCGAGCACGCGCTGTTAGCTTTTACCCTGGGGGTGAAGCAACTGATCGTGGGC
GTCAACAAGATGGACTCCACCGAGCCGCCGTACCATGAGGCGAGATACGAGGAGATCAAG
AAGGAAGTGTCCTCTTACATCAAGAAGATCGGGTACAACCCGGCGACCGTGGCGTTCGTG
CCCATCTCGGGCTGGCACGGAGACAACATGTTGGAGCCTTCGGACAAGATGCCCTGGTTC
AAGGGGTGGACCATTGACCGCAAGGACGGGAAAGTGGAGGGCAAGTGCCTCATTGAGGCC
CTGGACGCTATCCAGCCTCCGTCTCGTCCCACCGAGAAGCCGCTGCGTCTTCCTCTGCAG
GACGTGTACAAGATCGGAGGCATCGGGACAGTGCCCGTAGGACGAGTCGAGACCGGCATC
CTGAAACCCGGCATGGTGGTTGTGTTCGCGCCCGCGGCCATCACCACCGAGGTGAAGTCT
GTGGAGATGCACCACGA
> BF01025B2C09.f1      824
ATTTANNNCTACAACGGAGCTGTTCTATTGCCATGATTCCTTTGTCTCTTTCAATTTACT
TCAATTAATATTCGGTTGTAGTTTATTAAAAATTTCAAGTATTCTGTAATCTCTTCATGT
TGTATTTCTAGGCTTATTTCTGTACATTCATTACTATTGTTTCGTAATCATTCACCGTTG
GATGTGATGCCTTAAAATTGCTAGATTAGGAAAAGACAATATATTTAAACAAAAAAACAG
ATTACACTTTGCTGACAAAATTGTATTTCTCCATGAACCAAATATTGCTTAAAGAAATAA
CTGCGGATAGTATCTGTCAAGCTTAAATTTTTATCTATGTCGGTGTATGTTAACATTTTT
AGAGAAGTATTTAAAATGTCATAGATGCTTACTAACAGGCTCAAACAGTGAATGCTAAGA
AAAGATGTTCATATTTTCGCCAATATATTTACAGTCACATTTATATTTACAATTATATTT
ATACTTGTATTTACATTTATGTGTCGTACAGAGTTATATATTTTTTATAAATTTTTTGGT
TTGTAAATACCAACAAAGAAAATCGGGAAAATTGTATGTAAATTTGTGCACATGTTAGAA
ACAAAAAGGCAACATCAGGTATGTGAGCGACGGGTTCGTGGTGCCTCATTTATGTACAAA
TATCCTCCTCCGTAATAACATTTCGTAACAAAGTAAAAACTCATTACCTCTGAGAATCAA
TAACTTTTTCGTATAACAGAAGCTACCTCAAACTATACAAAGTCTGNNATCCGCCTTGTC
GCACGTTAAGCCGTTACCATCTACAGACACACCTTGCTCACCAT
> BF01025B2B08.f1      801
GTAATACTANNCCCTTTGCCTTACTTCCTCCTGTACCAGTGATTATTTTGGTAATAAAAC
CATAATGGCAGCACCAGAAGGCGGCACTCCTGGGGGTCTTGCCCCGGCGGAGCCCCAGAC
CGGTCCAGATGGTGAAATCATCGGAGGACCTCGTACTCCACAACAGATTGCTGCCCAGAG
GAGGCTACAACAGACCCAGGCCCAAGTCGATGAAGTTGTGGATATTATGAAATCTAACGT
CGAGAAGGTATTAGACAGAGATGCCAAACTATCAGAACTTGATGATAGAGCAGACGCGCT
TCAGCAGGGAGCATCGCAGTTTGAACAGCAAGCTAAGAGTTTGAAGAACAAATTTTGGCT
TCAAAATCTTAAGATGATGATTATTATGGGGGTGATTGGTATCGTTATCATTGGACTCCT
GTTTGGTGATAACATTAAACAAATGTTTGGTTAGTTCGAAATCGCTCCACACCCACTATG
ACCGGACTCAGCCCAGCCGTAGCGGAGAATACAACAACACCTGTCCCAAGCCATTGAAAA
TACATGTAATCGTGCATCTCAACTTAAGGAATATTCGTATAACCGTTCGGAAATCAGCAT
TAAATATGAGGTCGCGTAGATTTAGTATAGATTAAAAAAGTTACGTTTCTATTTTCAAAA
TTATATATATATTTAAATTGTGCTTTATAGTGTTACTTACGAACTAATTATTTACTCTCA
CAGAACCTACATGTGTAACAATATGTTAATTTAACTAAATCCTCTTGAATTCCCATTGGA
AATACATCAAACACTGTCATA
> BF01025B2A06.f1      720
GTTCAAAACACGTGCGTACGATCAAGTTACATGGAAAACCAGAGTGATCGCGACTGAAAT
AAGTACATAAACGATACTAAAAAGTGCGACGCGTTTTGCTCAACAGGTGTATCGTGTTAA
TTTACCAGAATGAATACCGAAAAGCTGAAAAAACTGCAGTCGCAAGTCCGTATAGGCGGC
AAGGGGACCCCAAGGCGCAAGAAGAAGGTCGTCCACGCTACTGCAGCTACAGATGACAAG
AAATTACAGTCATCCCTCAAGAAACTATCAGTTAACACTATCCCTGGCATCGAAGAGGTG
AATATGATCAAGGAAGACAACACAGTAATACATTTTAACAACCCAAAAGCGCAAGCATCG
CTTGCAGCTAACACTTTCGCTATCACCGGTCACGGGGAGAACAAACAGGTCGCTGAGATG
CTTCCCGGTATCCTGAGCCAGCTCGGATCCGATGATATCAATCGGCTAAAGAAGATGGTA
TCCAATGTGTCTCCTCCAAAACCGATAGACGAGGATGATGAGGTACCTAACCTAGTTGGT
GACTTCGACGAGGCGTCAAAACAAGAGGCGAAGGAAGTTGTAGCTGAGGAGAAGGAAAAG
GAAAAGGAAAAAGAAAAAGAAAAAGAGGAGAAACAACCCGAACCAGAAACCAAAGCCGCG
GATAAGAAAAGCGATTAAATAATCCTCCATAGATTTATATTAACGCTCACTAAGTGCTAG
> BF01025B1F11.f1      809
GCGTNNNNTTTAACAGAAAGGAACCGGAATGCTACTGTTTGAGGCTGATTTTTATTTAAA
ATATACGCACTACATAAAACATAATATTTTTCTTATATCATGTCTAATAACCTTTAACTC
TTTGGTAGCAACGGTGCACAGACACTGTCTGATTTAAAAAAAAAAAATTAAATATTCTTA
TGAACTTAAAATAACATACTTTTAGAGGCATAAACCATAAAGGTAACCTTTACCTTCAAG
AAGCAATTTTCAAACCGAAATTCTAATGTTCCGTTACACAAAATTTTATCTAAACTTTTG
GAAACTTTATTAAACGAGTTCACTTTCGCGACGGCAGCGAACTGAATATTACATTCTTAC
CAAAATATTTACCGTTACATTTTAGATAAGGTTTGAATCTATACAACATCGGTGTACGCT
TAATGATTAAACATCTATATCAGCATTTTACAAATTGGTGTTTACTGAGAGAAGAACGAT
TGACATCTGTGTTTAGGTGCCGAGTATCAAGCATATAGTAAAATTTGTATGCTATAACGA
TGTTGTAAAGAAAAATTTTAGTTTGTTAAAATATAGCATTACAAATTATATAATACCAAT
AGGCTTCAGTGTTGTCAGAGATTAACCTTTACTCGGTCGCATCTCTTTTAGAAATTTAAT
CGATTCTGAATGAAGTTACCTTCATTGTAATTGTTAGATGTAGTTAAATGTTAATGTACA
CGTTACAATTCACTTAAGCAGAAAATTTTAAATGTGTAGTATTACAATGATAACATTTGT
TGTGTATTTAATCTGTATTACAGGTAATA
> BF01025B1D10.f1      819
AGCTACCTCTAACTATACAAAGTCTGAGATCCGCCTTGTCGCACGTTAAGCCGTTACCAT
CTACAGACACACCTTGCTCACCATAAGGAATAACGTGTAACGACGAAGAACTCACGACTT
GTAAAAGTAACTCGAAACGGAAGGAATTGAAACATAATTTTGGTTAACGATGTGCCTTAT
ATCTATGAAGTAAAAGATCGCTCATCCATTTTTATAGTGGTGCTTTGTTTCGTACGGAAA
ATAAATAAAATGCATTGTCACTGAATGAATTGAATTGGGTAGGTACCAAAATAATAACAC
GTACTTGACTGACACTCCAAATAACATCAGTGAAGGCTTTTTAGGATTGGCACGATTGTA
CAAGAGCATTGCACCTTTTTAAACAAATAATAAATGTTGAACGGCGATAAATATGAACAT
AATATAATATCTAGTCCTGTTGTTGCATCTGTGACAGAATACCTTCACTATTAAATCTAC
AAGACATTGGTTGACCAAGTTGATTTGATTGATACATATAATTTAAGATTAATAAACTCA
AATTAAAAGGTTCCGATTCACGAATTGGTTTCGTTAAATACGGTGACAGATGTGTATTAG
AAAGAAAAGTGCTGGTGTATGTACATATGTGAAAATTTCCAACGGCATCCATTCAACTTA
TATTAAGAAATTGTTTTTTTCTGGTATCTTAACTATTTTATGGTCGTAATGAAGTTATTG
TTCATTTGTTCTCGTATCTCATAGAAGTGAAATACAGCTTAGTGACATCTTAATCATGAA
AATACATCGTTCTTACATGGTATGGTAAGTAAAATTTAT
> BF01025A2F04.f1      628
GGGAGGCGCCGAGCGGACGGCGTGTGTCGGACACAAACTGCTTCTGTGATGTTTCGCTCT
ATTGATATCGATTATTCGTTTAGGCACAAATTATATCGATACCGTAAGTTACTGTAAGGA
AGACGTCTCCGCCTGACCCGGGCCGTCCGCGGCCGAGGCGGGGAGAGACGCGGGTTCGGA
CACGAAGGTTCCGATGGTTCGTTGGATTTCTGTTTCTTTTCCGGTCGGATCTACGATGAT
TGTATATATTAAGAGATATCTGCTTGGCGGGGCGAGCCGCTTGCTTCACTCCGGTCCGCT
GCGTGAGTCCGCTTGTTTTGGGTGAGTCGCGAGCGCCTCTGACCAATCGCCTGGGTGTCG
TTTGCCTTTAGCCTCGCTCGCCGCCGACGTGTCGCTTGTGACTCCACTAACTCTAGACAC
GTGTTCGTGTTTGTTTTGATGTACCTCACTCCCCTCTTCTGCGGTGTTCTGATGTATCAT
TTCTACATTCTACTAACGACGCGCTTCACTCGTGGAGGTGTACTTGTATGAACATGCTGT
TTGAAGTGCAGGCAACTTTTGTAGTTTCATTGTCGTATTGAATAAAGTCATGAATACTAA
TTCAAAAAAAAAAAAAAAAAAAATCGGT
> BF01025A2E05.f1      765
CTCGTANNNNNNCTGGGACGCTGTGCCAGTATTGTCAAGGAGGCCCTGAGTCACGGCGTC
AAATCCAAGATACCGTTCAACGTGACCCCCGGCTCGGAACAAGTGCGCGCCACCATAGAG
AGAGACGGCATCGCGCAGACACTCAGGGACTTCGGAGGAACCGTGTTGGCGAACGCCTGC
GGTCCGTGCATCGGTCAATGGGACCGCAAGGACGTGAAGAAGGGGGATAAGAACACCATA
GTGACGTCATACAACAGAAACTTCACCGGCAGAAACGACGCCAACCCCGCCACCCACTGC
TTCGTCACCAGCCCCGAGCTGGTCACGGCTCTATCACTAGCCGGCCGTCTTGATTTCATT
CCCCTGACCGACTCCCTGAAGGGCAAGGATGGCAAGGAGTTCAAACTATCAGATCCCTTC
GCTGATGAGTTACCAGCTAAAGGCTTCGACCCCGGCCAGGACACGTACGAACACCCGCCA
GCCGATGGATCCAAGGTCAAAGTGGACGTGTCTCCTACATCAGACCGCCTGCAGTTGTTG
GAACCTTTCGACAAGTGGGATGGCAAGGACCTCAGCGACCTGACCATACTCATCAAGGTG
AAGGGGAAATGCACCACGGACCACATCTCCGCCGCCGGGCCCTGGCTCAAGTACAGAGGT
CATCTGGACAACATCTCCAATAACATGTTCATAACCGCAACGAACGCTGAGAACGGCGAG
CTGAACAAGGTCCGCAACCTGCAGACGGGCGAGTGGGGGCCTGTC
> BF01025A2D05.f1      769
CACGGTCCCTGAAAGACGCTCCTCCCAATGCCCACCGCGTCCAGAAGTGTCTTCAGCGTT
TGGTCCGCGCCCTCGCCGCCGAGAGATCAGGAGCGCTGGCCGCCTGGCGCCGTGCTGCTT
CAGCCGGCCGTGAAGCCGCTGCCGCTGAACGAGCGAGTGCTGTGGACAGACTGCAGGACG
CCGACCGCGCTCTCCAACGGGCGTTAACTTCCCTCCGCCGCCGCCCGCACTTGTACGCTA
GCATCGGAACAGCTATCGAGGACTACGTTCAGTCCATGCAGTCCAAGGACGACATGGCCG
TCTCCCTGATGTCGATGACTCCTGAGGCTGAGGAGCTTCTTCTAGACCGTATCGAAGCCG
AGGTCCAGAGAGAGCAGGCGGCTCGGGAACAACTCAACGCCAAGAGAGACCAGAGGACCA
GGCAGAGGCAGGACATTGAAAACGAACGTGTCAGGACTTCCAACGGTGTGAAAGAGAGCG
AAGAGGCTGATGATGAAGCCAGTGAAGTCAGCGACACCGAGGACACCACCACCGTTTCTA
CGACGCAGAGCTCCCCCTCCCCCTCTCCCTCTCCCTCACCGCCGGCCACGCCCACCGTCC
GTGACATCACCACCAGATCAGCCTTCACCCAGGAAACCACAACCACGGAGATCATGACCA
GTACGATGACGGACGCCCCCGAGATAGACACGGAGACCAGCGAAGTGGTGGAGACGACCA
GCAGGAGACCAACCAGCGAATCCGNNNGGTCGGGACTCCGCGCGGCGCT
> BF01025A2C09.f1      777
CTGCGACGAAGGTTCAATACTTATCTGCTGAAATCAATCTAACTGCGTAAAGATGGGCAA
GGAAAAGACGCACATCAACATCGTTGTGATCGGTCACGTGGACTCCGGCAAGTCCACTAC
TACCGGCCATCTGATTTACAAGTGTGGTGGTATCGATAAGCGTACTATCGAGAAGTTTGA
GAAGGAGGCGCAGGAGATGGGCAAGGGCTCGTTCAAGTACGCCTGGGTGCTGGACAAGCT
AAAGGCGGAGCGCGAACGTGGTATCACCATTGATATCGCCCTGTGGAAGTTCGAGACTGC
CAAGTACTACGTTACCATCATCGACGCCCCTGGCCATAGAGACTTCATCAAGAACATGAT
CACTGGAACCTCGCAGGCGGACTGCGCCGTGCTGATAGTTGCGGCTGGTACGGGTGAGTT
CGAGGCCGGCATCAGTAAGAACGGTCAGACCCGCGAGCACGCGCTGTTAGCTTTTACCCT
GGGGGTGAAGCAACTGATCGTGGGCGTCAACAAGATGGACTCCACCGAGCCGCCGTACCA
TGAGGCGAGATACGAGGAGATCAAGAAGGAAGTGTCCTCTTACATCAAGAAGATCGGGTA
CAACCCGGCGACCGTGGCGTTCGTGCCCATCTCGGGCTGGCACGGAGACAACATGTTGGT
GCCTTCGGACAAGATGCCCTGGTTCAAGGGGTGGACCATTGACCGCAAGGACGGGAAAGT
GGAGGGCAAGTGCCTCATTGAGGCCCTGGACGCTATCCAGCCTCCGTCTCGTCCCAC
> BF01025A2C08.f1      783
CGCGCCCGTACTTAACGTTACAACGTCGCCCGAAGCCTCCGTCGCGGCCTCGCGTAACAT
ATAGCATGCGTGCTCCGAACGCATCCTTCATAGCGGCTAAGGTTTTATTAAGTGTTAAAA
TGTTTTATTAGATCTAGGTAGTCGATAGCAATAAAACTATATATAGATAGGCCCGACGTT
AGGCTCCTAGACCGATTTGTGCCTGTTACCGCGCCAGAGCGCATCTCTACGATTTCGATT
GAATTTGGAAACCTGTTGAATTTCTTAATGTTAAAGTTGCAATAGTTCGGCGTATGTTGT
AGTATGTAATGATATCGTTATTTGAACCGGGGTCCGTGTCGACTCTCGATCGGCTCTCCA
GCACTGCAACCCGACCTACCAACGTACGATATGTAAATAGGTTTGTAATTTTTCGAACGT
ATTTGTATGTATATCGTTGCAGTGATATTTTGTATAGCTGTTGTGAAACATTTGAGATAT
CTCCTTGAATATTGTAATTTAAATCTATAACTCTTTTAAATATTTTATCTTCGTAACTTT
ATATAATTCTCAGTAGCTTTCTGTGTGTAGGATGTACGATGTGCCGGTGTACTTTGATGT
TTTGTTTCATAGTAAATTTTGGGACCACTTTTACCCCGTTTCTGCCTAAAACTGGGATAC
AATTAGATCTACAATTATTATATAGATACGTTATTTTATCCAGATTTTACTTATAGAATG
GACACTATTATCTGAATAGTTCTATTATTAAGGTATATTCCTACCTGAAGTTTGTTATGA
ATG
> BF01025A2A08.f1      741
CGCAAGGAAAATTCGTCACCGCTGCGACGAAGGTTCAATACTTATCTGCTGAAATCAATC
TAACTGCGTAAAGATGGGCAAGGAAAAGACGCACATCAACATCGTTGTGATCGGTCACGT
GGACTCCGGCAAGTCCACTACTACCGGCCATCTGATTTACAAGTGTGGTGGTATCGATAA
GCGTACTATCGAGAAGTTTGAGAAGGAGGCGCAGGAGATGGGCAAGGGCTCGTTCAAGTA
CGCCTGGGTGCTGGACAAGCTAAAGGCGGAGCGCGAACGTGGTATCACCATTGATATCGC
CCTGTGGAAGTTCGAGACTGCCAAGTACTACGTTACCATCATCGACGCCCCTGGCCATAG
AGACTTCATCAAGAACATGATCACTGGAACCTCGCAGGCGGACTGCGCCGTGCTGATAGT
TGCGGCTGGTACGGGTGAGTTCGAGGCCGGCATCAGTAAGAACGGTCAGACCCGCGAGCA
CGCGCTGTTAGCTTTTACCCTGGGGGTGAAGCAACTGATCGTGGGCGTCAACAAGATGGA
CTCCACCGAGCCGCCGTACCATGAGGCGAGATACGAGGAGATCAAGAAGGAAGTGTCCTC
TTACATCAAGAAGATCGGGTACAACCCGGCGACCGTGGCGTTCGTGCCCATCTCGGGCTG
GCACGGAGACAACATGTTGGAGCCTTCCGACAAGATGCCCTGGTTCAAGGGGTGGACCAT
TGACCGCAAGGACGGGAAAGT
> BF01025A1H09.f1      720
ACTTATCTGCTGAAATCAATCTAACTGCGTAAAGATGGGCAAGGAAAAGACGCACATCAA
CATCGTTGTGATCGGTCACGTGGACTCCGGCAAGTCCACTACTACCGGCCATCTGATTTA
CAAGTGTGGTGGTATCGATAAGCGTACTATCGAGAAGTTTGAGAAGGAGGCGCAGGAGAT
GGGCAAGGGCTCGTTCAAGTACGCCTGGGTGCTGGACAAGCTAAAGGCGGAGCGCGAACG
TGGTATCACCATTGATATCGCCCTGTGGAAGTTCGAGACTGCCAAGTACTACGTTACCAT
CATCGACGCCCCTGGCCATAGAGACTTCATCAAGAACATGATCACTGGAACCTCGCAGGC
GGACTGCGCCGTGCTGATAGTTGCGGCTGGTACGGGTGAGTTCGAGGCCGGCATCAGTAA
GAACGGTCAGACCCGCGAGCACGCGCTGTTAGCTTTTACCTTGGGGGTGAAGCAACTGAT
CGTGGGCGTCAACAAGATGGACTCCACCGAGCCGCCGTACCATGAGGCGAGATACGAGGA
GATCAAGAAGGAAGTGTCCTCTTACATCAAGAAGATCGGGTACAACCCGGCGACCGTGGC
GTTCGTGCCCATCTCGGGCTGGCACGGAGACAACATGTTGGAGCCTTCGGACAAGATGCC
CTGGTTCAAGGGGTGGACCATTGACCGCAAGGACGGGAAAGTGGAGGGCAAGTGCCTCAT
> BF01025A1C04.f1      813
GTCCCNNNCTCATCGTAACATCCGACCTCATTTCGTTATTTATCACATCTAATCGACGTG
GAGTTGGTGTGAGTTCAGCCATTTTGTTTTTGACCTAATATATCGGTAACATGTAAGAAT
AGTATTAGGTGGTGACACGCGCGTGTGCACTAATTCCGTTTACTCAATCGTACCTTTGAA
AAGCCTCACGTACTTCGATTCAGACGGTCCTATTGTGTAATAAGATTTTAGGTAAAACAA
AATAACATTTAAACTTTAAACACAGCCTGTAAACTTAGTATTTATAAATGAACACGTGAT
TTTAATTTTAATACAAACATATAAATCAACATTATGTGTGAATACATTTATATTATATGA
GTTGACTCGCAATCTGTTCAGGCATTCGTGTCTTACAGATGTATGTTTTATAGTCGTATA
GCTTGCATATAAAACGTCAAAGTAACCCAGGAATAGTAATTAGTATTAACTATTATAGCG
TAATGCGACTGCGATCGACTGTTCTCATTGTAGTTATTGTGAATTTTTATATTATTAAAT
AATAAACCATCATGTATTGGATAAGGTTTCTGTGTCGGCTTCGTTCGGTAGAGTATTTTA
TGCACATATTGTTCTTATTAATCTAACTGTCTTAAATTTTTTTTAGATTTGATGTTATTA
AAATTTTATCTTAAATATTATACCGCATATACGTTTCAATGTTTCTTCTATGTCTAGATG
AATTGTATTCGTATTTTACGCCGCTTCTAAATGAGTGGGATTTAAATTTGAAATTAATAA
TAATAATAATAATCTTGAAGTAAACGACAGCAG
> BF01025A1B02.f1      825
GCCAACGCATGACCGCCAGGTTCCAAGCCAACATTCAGGCCCTCGAAGAGGATGGTGTAT
CTGAACGTCGCCGTCTGGCCGCCCTTCATCAGCAACGAGTGTTGGCTCACCTGGCACAAA
GACGCCGCACCGCCCTCTCGTGTTACACACGGTCCCTGAAAGACGCTCCTCCCAATGCCC
ACCGCGTCCAGAAGTGTCTTCAGCGTTTGGTCCGCGCCCTCGCCGCCGAGAGATCAGGAG
CGCTGGCCGCCTGGCGCCGTGCTGCTTCAGCCGGCCGTGAAGCCGCTGCCGCTGAACGAG
CGAGTGCTGTGGACAGACTGCAGGATGCCGACCGTGCTCTCCAACGGGCGTTAACGTCCC
TCCGCCGCCGCCCGCACTTGTACGCTAGCATCGGAACTGCTATCGAGGACTACGTTCAGT
CCATGCAGTCCAAGGACGACATGGCCGTCTCCCTGATGTCGATGACTCCTGAGGCTGAGG
AGCTTCTTTTAGACCGTATCGAAGCCGAGGTCCAGAGAGAGCAGGCGGCTCGGGAACAAC
TCAACGCCAAGAGAGACCAGAGGACCAGGCAGAGGCAGGACATCGAAAACGAACGCGTCA
GGACTTCCAACGGTGTGAAAGAGAGCGAAGAGGCTGATGATGAAGCCAGTGAAGTCAGCG
ACACCGAGGACACCACCACCGTTTCTACGACGCAGAGCTCCCCCTCCCCCTCTCCCTCTC
CCTCACCGCCGGCCACGCCCACCGTCCGTGACGTCACCACCAGATCAGCCTTCACCCAGN
NNNNCACAACCACGGAGATCATGACCAGTACGATGACGGACGCCC
> BF01025A1A11.f1      744
AAAACTTTAACAAATTTAAAGATTTTATCGCCTTGAATATCTCTGATAATTTAACTCTCG
GAAAAATATTCCCAAGATTCATTTTGGACAACTTTTATCCCAATTAGAATAGCTATGCCA
TGTATAAATTCATTTTCTTTCTTTCAAAATATGTGACTCATGAATATGGTTGTCTGAAAA
ACATCATATTATAAAGATTGCATCAATTATATTTCACTCGAGCCCCATCGCTTGCTTAGG
CGCACTCGCATTATTTTTTATTTTGCGCCTTTGTTTTCAGCTTTTCGATTAATTTAAAAA
AAAAAACGGTAAACCGTTGTTTTTGTGGTACTTTCGCAAGTCAATTTGTCAGCAATGTAA
GCTTTAAAATGCGTTCCGTAATTAATTAGAGTAGGAGATTCTTAGGGCTGTGCATTTCAA
CTAGGTGTAAGTGTTTTGATCTTGCGTGAGTTTTAACAGAAAGGAACCGGAATGCTACTG
TTTGAGGCTGATTTTTATTTAAAATATACGCACTACATAAAACGTAATATTTTTCTTATA
TCATGTCTAATAACCTTTAACTCTTTGGTAGCAACGGTGCACAGACACTGTCTGATTTAA
AAAAAAAAAAATTAAATATTCTTATGAACTTAAAATAACATACTTTTAGAGGCATAAACC
ATAAAGGTAACCTTTACCTTCAAGAAGCAATTTTCAAACCGAAATTCTAATGTTCCGTTA
CACAAAATTTTATCTAAACTTTTG
> BF01024B2F07.f1      780
GAAAGNNNNNNTCTTACGGCTGGAACGTTAGGTAAATTACAACTAACGNNNAACTAGCGG
TGCCTTCGACAGTTCGCTTCGCATGGACACCACAAATATGACTGCACTTGCTACTTTTCT
ATTTTTTTTATAAAATTATTTGCATTTTTCTTTTGTATAACGCTATTCGGTGTGGTCCTC
ATTTTGAAAGCTAACAAATTGTAAATATTTAAAACAGTTGTAAATGTAGCCGTTTATCGG
GTCACAATTTATTTTATATTAAGGCTTATTGGCTAGTAAGGAAAAAGCTTCTTTTAACAT
ATAATGATTCGAATGATAAATGACTATATGCTGTGCCAGGAGTTCCCAAACTCTAACGAA
ACTCCAGAATATTTCGTTGAGATCCTGTGTTAGTTGCTTACTATATTTTTGAACAAATTG
TATGATAATTATTTCTAAAAGTTTTGCTATATTTTGGGAATCTCAGTACTAATATTATAT
TGTCTTTCAAAATGTCTTCCTTATGCATGCATATTTTTAACCTGGTTAAGGTTAATCTCC
TAAATAGTTATTAAACGTAATATTTTTAAAATCTCAGCCTTAAGAGTCTCAGGGAATATT
AATCTTGATAGTATTTATATAACAAACTGTGAGTAAACAGTTCACCTTATTGAACCGTAG
CTCTGCTTTTTTGCTACAACCATTACCTTTTTCATAATTTAGTGTAATATTGATTAGGCA
CAGCTTTATGTATACGAAATAAGCATATTCTGCTTCGCTACCTATCAGTGTTGTCATACT
> BF01024B1F11.f1      811
GCGTCNNGNTATGCTCAGGTGCTAAACTGCCTCTGCAAGACGCTCAAGTATTAAAGGAGG
CGCCAGAGGAAGTCGTATTTAGAGCTGGGAAGCCAGAATTAGTTCTGGAGTGTGCTACTG
AAGACAAGAGTCAAGCACCCATACGGTACAGCTGGTTTAAAAACGGGCAGCTTTTCGAAC
CGTCTGGTGAGGTGAGCCAGAGAGATAACGAAGGTACGCTTGTGTTCAAAAATCCTAAGA
AAGATGATGAAGGAAAATATCAGTGCTTGGCTGAAACAGAGGCTGGTACAGCCAGCACTA
GAATCATTAACGTAAAGCTCGCTTTCATTGACATACCAAAAGTAACACTCCAGAACCACA
AACCCATCGAAGGTAAATTATACCAACTGGATTGCGAAATACCGAACAGCTATCCGAAAC
CGGAAATACAGTGGATCTATCAATCCGTATCCGATCCGAGCATATCCAGGAATATCCTAG
ATAAACGTATCACGCTATCTCCGAATGGTGTGCTGTATTTTTCTAACGTAACAAAGGAAG
ATACGAGCGCTGATCATAAATACGTGTGTGTTGCAAAGACACCAGCCCACGATGGTGACG
TGGTCTTGGCGGAACACGTCATGGAAGACGTGCAGCCCAGCAGCGGGTCCAACAGCGAAT
TGGTGCTCCAATATGTCAGTAATGATATTGTCGGCCAAGTTGGAAAAGTCACTATGATAT
ATTGCATCTATGGCGGAACTCCACTCGCCCATCCCGACTGGTACAAAGATGGCAAGAACG
TAAACAATAGTCCCAAAGACCGCGTCACCAG
> BF01024A2E04.f1      716
ATTGGNNNTTTTAATCCATTTGCTTATGTAAAAAACCTTATCTTGCAGAACCCTTCCCTA
CGATACAAGTCATTAAAATGACTGTATTTTTTAATATTTATTTTAAAAGCTTCAACTTGC
TAATATCTGGGTTATCTTTGAAGAAAATTGATTTAAAAATTGTAAGTTCCAGTTCCTGGC
TATTTGAAATAATCTCGGCTATAAATGTGTCTCTTAAATAATATATGTATGTAACTATGA
ATTAAAATAGGTTTTTAATCTAAGGTGTGGCTCAGTGTAAAAGAGCTTTAGGATTATACA
CTATTATTCATTCATCTGCTTTAAAAATATGATTTTATTATTTGCTGATTAAAATAAAAA
AAAAAAACAAAAAAAAATGAAAAAAAAAAACAAATAAATTAACAAAAAAAATATGGTAGT
ACTAAAATTAAAGGACATAGTAGGTAAGGTTTTCCCCCTTCATGGTCTTAATATTCTATC
TTTTTTTTCTACTGTGATATTTTTTAGCTGAAATACTAGATTTTGTTGTAATCACTTTTA
TCAGGCTTTCTGCTTCTCTACCTACTCACTGTATTTTTATATAATTTGCCACATATTTAA
AATAGAATACATCGAACAGGATTGTATCAAAAAAAAAAGTAATTTCCGGTAGCGTGTCAA
TACATCTCAATAGATGGAATTTGGTCTGTGTTTCAGTGGCAGTTGTATTATTATCT
> BF01024A2A03.f1      828
GTGGCNNNATACGCGTTTAGTCGTAACTCAAATAAACGCAACGATGTCGGGAGGATTAGA
CATACTAGCCCTCAACGAGGAAGATGTAACCAAAATGTTGGCGGCGACAACCCATTTGGG
GTCCGAGAATGTCCACTTCCAGATGGAAACCTACGTGTACAAGCGTCGTGCTGATGGCAC
CCACGTCATCAACCTTCGCCGTACATGGGAGAAGCTAGTGTTGGCCGCACGTGCGGTAGT
CGCTATCGAGAATCCCGCGGATATCTTCGTGATATCTTCTCGTCCTTTCGGTCAACGTGC
CGTGCTTAAGTTCGCAGCTCACACTGGAGCCACACCTATCGCTGGACGTTTCACACCTGG
TGCCTTCACCAACCAGATCCAAGCCGCTTTCCGTGAGCCTCGTCTCTTGATTGTCTTGGA
CCCAGCTCAAGATCATCAGCCAATCACCGAGGCTTCATATGTGAACATTCCAGTCATTGC
GTTCTGCAACACTGACTCCCCACTCAGATTTGTTGACATTGCCATCCCCTGCAACACTAA
GTCGTCCCATTCCATTGGTTTGATGTGGTGGCTGTTGGCACGCGAGGTTCTACGCCTGCG
TGGTGTGCTAGCTAGAGATCAGAAGTGGGATGTTGTTGTGGACCTGTTCTTCTACAGAGA
CCCTGAGGAGAGCGAGAAGGAGGAACAACAGGCTAAGGAACAGGCTGTTGTAGCTGCTAA
GGCTGNNNNNGCTGTGCTTCCTGTGGAGTATGTGGAGCCGGTTGAGGCTCCAACTGTATG
NNCTGATGATACACCTGGAGCACCTGCCGCTGCTGTAGCCTTCACCGC
> BF01024A1G09.f1      760
AAGAANNNNNTAGTGGACTATTTTCATACTAACCTCCACACGCAAAACTTTTACGCGTTC
CGTTTCTTTATTTGTGAAGTACTGAACTTTATAAACGTGGTGGGACAAATTTATTTCATG
GACTTTTTCCTAGACGGAGAGTTTTCGACTTATGGTCGGGATGTCGTCCGCTTTACAGAG
ATGGAGCCAGAAGAGAGAGAAGATCCTATGGCGCGTGTATTCCCCAAGGTTACTAAATGT
ACATTCCACAAATATGGTCCTTCGGGAACTGTTCAGAAGTTCGATGGGCTCTGCGTACTC
CCGCTTAACATCGTCAATGAGAAGATATATGTATTTTTGTGGTTCTGGTTCATTATACTA
TCAATTTTGAGTGGTATTTCCCTGGTATATCGCGCGATTGTCGTCGCCGGACCGCGTGTA
CGTTTGTACCTTCTACGTGCGCGCAGTCGTCTTGCACCACAAGAACAAGTGGAAGCCGTG
GCCCGCAAACTACAGATCGGAGACTGGTTTGTGCTTTACCAGCTCGGAAAGAACATCGAT
CCTCTCATTTACCAAGAATTAATGAGTGATTTAGCAAAGAAGTTCGAAGGGAAGGACGCT
GTTTAGCAGGCGCGTGTAGACAGTGGGGAGTATTGGTAGTGGTAGTGACGTGTGAGTGTA
AGGGCGGGCTCCGGGCCGCGGCGCCGCTACCTGCCGAGCCGCAGCCGCGCCCGCGCACAA
TGAGCGCCGGGAGCGGGTCTGCGCCGACATTCCATTTACC
> BF01024A1F06.f1      760
TTCAATACTTATCTGCTGAAATCAATCTAACTGCGTAAAGATGGGCAAGGAAAAGACGCA
CATCAACATCGTTGTGATCGGTCACGTGGACTCCGGCAAGTCCACTACTACCGGCCATCT
GATTTACAAGTGTGGTGGTATCGATAAGCGTACTATCGAGAAGTTTGAGAAGGAGGCGCA
GGAGATGGGCAAGGGCTCGTTCAAGTACGCCTGGGTGCTGGACAAGCTAAAGGCGGAGCG
TGAACGTGGTATCACCATTGATATCGCCCTGTGGAAGTTCGAGACTGCCAAGTACTACGT
TACCATCATCGACGCCCCTGGCCATAGAGACTTCATCAAGAACATGATCACTGGAACCTC
GCAGGCGGACTGCGCCGTGCTGATAGTTGCGGCTGGTACGGGTGAGTTCGAGGCCGGCAT
CAGTAAGAACGGTCAGACCCGCGAGCACGCGCTGTTAGCTTTTACCCTGGGGGTGAAGCA
ACTGATCGTGGGCGTCAACAAGATGGACTCCACCGAGCCGCCGTACCATGAGGCGAGATA
CGAGGAGATCAAGAAGGAAGTGTCCTCTTACATCAAGAAGATCGGGTACAACCCGGCGAC
CGTGGCGTTCGTGCCCATCTCGGGCTGGCACGGAGACAACATGTTGGAGCCTTCGGACAA
GATGCCCTGGTTCAAGGGGTGGACCATTGACCGCAAGGACGGGAAAGTGGAGGGCAAGTG
CCTCATTGAGGCCCTGGACGCTATCCAGCCTCCGTCTCGT
> BF01024A1E01.f1      741
TGCACCACGCTCTGGCTAGGAGAGCCGTCGACATGGAAGTCGGTATGACGAACGTGAACT
CTACCGGCTCGACTCAGCCGAGCACGCCCAACAAGAGTCAGTCCTACACGGAATACATGA
TGACGTTTCAGAACAAACTAGCCTCTATATCTAACAGCGGCCCGGTGTCTCCGCAGTCTC
CCTTAGAGTACAGTCCCGCGCTGTCTCCCACACAACGAAGACTCGCCGGGCTTAAGGAGG
TCGTAGATTGTGCCGGAGGTGCCGAGGGGCCCGCGGCGGGGGTCCCGGGGCCGGCGGGGG
GCTCCGTCGACACGGACGTGGCGTCGCACGCCGACCGGCTGGCTCACCTCGATCATGAGC
TCAGCAAGATAAGCCTACACTACAAGCACTCGGCCCCCAAGGATGCGTTCAGCGACCAAG
GAACGGATGAAATGTTGGCGGCGGAGATCCCCGACTCCGGCACCACATATGACGACAAGC
GCGGAGTCCGGTTTCACGTGTCTCGTGCCGCCCCGCTCAGGAACTACGCTCTGTGTCGTC
TCCTACCAGACAACGGTAAGGACAAGCTCGATCTATCGCAAGGCCAGTTTTCGAGTGACA
ACGCACTGGACGAGCTGTCGTGTGATAACACCTCCCTGTGCGAGGAGACTGCGGACGGAA
TAGACGGAGGAGCGGGCAGGGAGGGGGAGGGAGAGGGAGACGAGCTGGGCGGGGACTGCG
ACACGTACGTGCTGACGGACA
> BF01024A1D08.f1      792
GAGGTCCGCGAGGTCTGCGCTCTCACTCACGGTCCTTGACAACAAGCTGTATGCTATGGG
CGGATACGACGGCACTTCATTCCTGGACGTGGTAGAGATCTACGACCCGGCCACTGACAC
GTGGTCGGAGGGCACGGCGCTGACGTCGGCACGCTCGGGCCACGCCTCCGCCGTCAGCTA
CCAGCACGCGGCGCCACCTGACGCGGACGCCCGGCGACACGATGACGTCACCATGAACGT
TCAACACGCACACAGATAACATACAACACACACACACACACACAGAACAGCGCTGCCTTA
ATGTTACATTACATTGCAAGTGATCTGACATTGTAACCGATGATATAAAACTTATTTAAT
TCGTCTAATTATATCAAGCCAAGTCTTCTTTACTACAAGCTTCAATCGCCAACTACATAC
GGATCGGGGTTTTCAACGTGTGCGGACATTCATTAATATAAAAATAGTAACGGTCCATAC
TTAGTTTGATGATGCAAACTTGACCTAATGTAAAAATATTATCACACGCAGTGCTGGTGT
ACGTTTGTTTAATGTCTTAGTCTTCAAATATGAACCCTTAGAAAGTGTATTATCTATACA
AAAACGTTTCCTCGATAGACACGATGACACACACATCGGGGATGTAATGTAAAATGTAAC
TTGTAATATATAGTTTAAGCGTCATTATCTTTATTTCATTCTTCCAATCATATAATGAGC
AATACCTAATTTATAATTGTACATTCTCACATGTTCCATGTTAATGTTATTNNNGAATCC
TGTATTGTGACA
> BF01024A1C03.f1      687
TTCTAAATAACACCATAGAATTTGGTAAAAATAATTTTTGAATATATATTTTTTAATATT
TCATAATTACGTATTACCATTTTAATTGTATGTTATATTTAAAATTTTCATATTCCACTT
AAATAATTTATATGTCATTCTATTTATCAACTTCCCAATGATTTGATATGAGGGAAATGA
GGTTTGCTCCAGTCGTTATGCTGTGATGCAAACATGGTGTATCACACCCGACGTTTTTGA
AAGTTTCATATAAATAAAAACTATAAAAAAAAAAAAAAGTAGGTGCTTCTTTATTTTAAA
ATGTATGCATTTCTTTAAAAGATTCCATATGTTTTGCGATTCAACGTTAATTTGGGTGTG
GTGCATCATTTTAATGTAGATCTCGTATAGACGAGTTGGGGTTCAGTCCTGATTCGATCT
GTATCGTAAGATCTTATGTTAAGGTTATCGTAACGCGGTTCTCGCGGTTTTTTTATTATG
TTCACGTCCTCACGGATCGTGTTTATGTTTCGTTTTAAGTACTCAGCACAATGTTGACAG
TTAGAATTAAAGTAATTTACCAGCCGTACTGGCCGATACGACGGTGCAGGTGACGGGCAT
TAGCAATAAGTCATATTCGAAATTGTATTTTTATTCCGAAAAGAGTATATATATTTGTAA
AAAAAAAAAAAAAAAAAAAAAAAATCG
> BF01024A1A09.f1      727
AAAACNNNNNNGAATCTCATCAGCCGGCAGGTGTAAAGATACAAATGATGTATGTGAGTG
AGAATAGTCTCGGCCATATTATATATAACTAATGTTTGTTTGTTTATTTAGTTGTAAGAT
GTCCGAGGCGTCGTTTGTTGTTCGGGTCACATTCACGTAACTCGTACTCGCGTACCTCGA
ATGTAATCCGTTCCAAAGAGCGTCGCTTATTTATTCGCTTTATGTTACTCGTCCTAGTTG
TAAATATGTTAAGTGTAGTCAGTGTGCATTATCCGTGGGGCGGGCTGGGGGGAGCGTGCG
GTAGGGGCAAGTGTGGCGAGTGTGGCGCGCGTGGCGATGCGTGGTGTGGCGTGGCGTGTC
GTGGCGTGTCGTGGCGTGGCGCGGGAGGCGGCAGGCGCGGGCGAGGCCCGGGGCGGACTC
GATACAGTGTTATGCACAATTAGTGTTACGTGTGAATGTACTTTGCAAACGAGACGCGAA
CATTGCGGGCTATGAATTATAAAATTTAATGTTGACGGTTAACATTTCTATCGCCAGAAA
CTTTTGTCGACATTACAAATATGGATTTGACGACTTTTTTATATCGGTTAGATGTTTTTC
TTATGATAATGTTTTTGGGAATTGAACCTTATTTCTTATGATATTTTCCTAATAGTTATT
TATTTTTTATCAATGCAAATATCTTGTCGCTTTCGCGAATTGAAGACTAATTGAAATGAA
TCTATTA
> BF01023B2G11.f1      792
CGAGTAGCTGTAAATATTAGTTACGTGTTAGATGATAAGTTTGTGTTTAAGTGGAAAATG
AAAATATTATTTTATTGTATGATCTATTTAATTGGATGAGTATTTAATTAAGTTTTATTG
TTTTCAAAATAATACACCGTCTCTCAGTCTAGGCTTTGGGGGAGAAGATTTGCCTGTTAT
ATAGAATATGATTGTTGATTTTACTTTTTTTAGATTAATTTAAATTTCTTACTAATATCA
CTTTTCGATTCTAAATAACACCATAGAATTTGGTAAAAATAATTTTTGAATATATATTTT
TTAATATTTCATAATTACGTATTACCATTTTAATTGTATGTTATATTTAAAATTTTCATA
TTCCACTTAAATAATTTATATGTCATTCTATTTATCAACTTCCCAATGATTTGATATGAG
GGAAATGAGGTTTGCTCCAGTCGTTATGCTGTGATGCAAACATGGTGTATCACACCCGAC
GTTTTTGAAAGTTTCATATAAATAAAAACTATAAAAAAAAAAAAAAAAGTAGGTGCTTCT
TTATTTTAAAATGTATGCATTTCTTTAAAAGATTCCATATGTTTTGCGATTCAACGTTAA
TTTGGGTGTGGTGCATCATTTTAATGTAGATCTCGTATAGACGAGTTGGGGTTCAGTCCT
GATTCGATCTGTATCGTAAGATCTTATGTTAAGGTTATCGTAACGCGGTTCTCGCGGTTT
TTTTATTATGTTCACGTCCTCACGGATCGTGTTTATGTTTCGTTTTAAGTACTCAGCACA
ATGTTGACAGTT
> BF01023B2F06.f1      729
TGACGTTACATCATCTCATAGTTTATATTATTATCAGTTAGTTTCCATTAGTATTAATAT
AATCAGTATTCTATTTATATCGCACGGATAACATTTCATACAATGGCTTACCTACAGTCA
ATGCCAAAATCAGAAACTATCAAACTGCGGGAAAAACACATCGGAGCCGCCTGCCAGTTG
TTTTTCCGTTCATCCCCTCTAAAAATAGTGAGGGGTGTCGCCCAATTTATGTATGACGAG
ACAGGCGAGAGATACCTCGACTGCATTAACAATGTCGCACACGTTGGTCACTGTCACCCA
CACGTCGTTGAAGCTGGTCGTAATCAGATGTCATTGATATCAACCAATAATCGATATCTT
CACGACGAAATCGTGATGCTCGCTGAAAGACTAGTTAAGACGATGCCCGAACCATTGTCA
GTTTGTTTCTTTGTAAACTCCGGCTCTGAAGCTAATGATCTTGCTTTGAGATTAGCCAGA
GTTCACACTAAGAGGAAGGATGTTATCACCCTTGACCACGCATATCATGGTCACCTTACG
TCTATGATTGATGTGTCCCCCTACAAACTAAACCTACCAGGAGGCCCAGAGAAACCAGAT
TGGGTTCATGTGGCTCCAGTTCCTGATGTGTACAGAGGAAAATACACATATCCAAACGAC
TCGACATCAGAGGAAAACTTAGGAAAATTATACGCTGATGNNNTGGGAAAACTATGCGAC
GAAATTAAG
> BF01023B2E12.f1      727
TTTTATTTCGGAACCTTCCTTGTAGTGAATTGGTCGTGTCGCAGTCTTTGAAAACAAATC
CACTATGAGCGGACAACAGTATTACCCGTACAAGTGCACCCCCACCGTGTACCCCGCGGA
GCCTTTCGAGCCCGCGGCGGATGCGGAAACCCTCCGCAAGGCTATGAAAGGCTTCGGAAC
AGACGAGAAAGCCATCATCAACGTCCTCTGCAGACGCGGTATCGTCCAACGTCTGGAAAT
TGCTGAAACCTTCAAGACTAACTATGGAAAGGACTTGATCAGTGAACTGAAAAGCGAGCT
GTCCGGCAACCTTGAGAATGTGATCGTAGCTCTCATGACTCCTCTACCACACTTCTACGC
TAAAGAACTCCACGACGCTGTTGCGGGGATCGGAACCGATGAAGAAGCCATCATTGAGAT
CCTCTGCACCTTGTCCAATTACGGCATCAGGACTATTTCGGCTTTCTACGAACAATTGTA
TGGCAAAAGCCTAGAATCCGACCTGAAAGGTGACACTTCCGGTCACTTCAAGCGTCTGTG
TGTGTCTCTGTGTATGGCCAACCGTGACGAGAATGCTGGTGTCGATGAGGGCGCTGCTAA
GGCTGACGCCGAAGCCCTGGCCTCCGCTGGCGAAGGTCAATGGGGTACTGACGAGTCCGT
GTTCAACTCTATCCTTATCACTCGCTCCTACCAACAACTTAGACAGATCTTCGCTGAATA
TGAAGCA
> BF01023B2A11.f1      750
GTCCTCATTTTGAAAGCTAACAAATTGTAAATATTTAAAACAGTTGTAAATGTAGCCGTT
TATCGGGTCACAATTTATTTTATATTAAGGCTTATTGGCTAGTAAGGAAAAAGCTTTTTT
TAACATATAATGATTCGAATGATAAATGACTATATGCTGTGCCAGGAGTTCCCAAACTCT
AACGAAACTCCAGAATATTTCGTTGAGATCCTGTGTTAGTTGCTTACTATATTTTTGAAC
AATTTGTATGATAATTATTTCTAAAAGTTTTGCTATATTTTGGGAATGTCAGTACTAATA
TGTATTACATTGTCTTTCAAAATGTCTTCCTTATGCATGCATATTTTTAACCTGGTTAAG
GTTAATCTCCTAAATAGTTATTAAACGTAATATTTTTAGAATCTCAGCCTTAAGAGTCTC
AGGGAATATTAATCTTGATAGTATTTATATAACAAACTGTGAGTAAACAGTTCACCTTAT
TGAACCGTAGCTCTGCTTTTTTGCTACAACCATTACCTTTTTCATAATTTAGTGTAATAT
TGATTAGGCACAGCTTTATGTATACGAAATAAGCATATTCTGCTTCGCTACCTATCAGTG
TTGTCATACTCAAAAATTAATACTCAAAATGTAAATTAGTATAATATAATAAAGTTACTC
ACATTACCCCCCATACTGTTGTCACAACGGGATATATGGCTATCCCGAATTTAACTAACT
GTAAGTCGCAAATTGATACTCAATCATGTA
> BF01023B1G08.f1      789
ACCAACGCTGCCATCAGCGAACTGAGCTCCGCCTTCGCTAAGTTCAAGTAAACTACAGAT
TATATACGGCTGTAATAACAACAGATTATATAAAGCTGTTATAACCATAGATTGTGAGAG
ATTGTAACTTCACGCGTGCACACATCACATAAAAGGTCTGTAATGAAAAATTTGAAAGTG
CATACATTTTTATTAAATGCACAAATTAGACAATAATATGTATAACTTATTGGTGATTAT
TACATATCTTTTTTTTAAACATTTTTATTTTGTTAAAATGTTGAAAAATTCCCAACGAGA
CGTGCACTTGTGAAGTCGCTTTAGTTGGTTAATGTCTAACATTGTATCCTCCTAGACCTA
ACAGCTTTGTGTTGTAACAAAAAAAAATTTAATATCCTCTAATGTGTACATAACCTACAT
AATATTATTTGTTCTATATACATATGAAACATTAACAATTAATTCTGTCGCGCCGACCAA
CACATGTATGATATAGCAAAGACATTGTATGAAATTATGTTAAGCGTTTAAATTTAAGTT
CTATTAGATAGTTTTATTAATGTGAAAAAAAAAAATAAATAAAAAAATGTTACCATATGT
ATTAATCGTAGTAGAAGATCACACACGATGTTGCCGCTCCGGTCAGCTGTCACTGGTTTG
TTGTTTGGTGTCTAGGGATCCTCACCTTAAATACGGATAGTGACACGTTTGGCACTAGTG
ACGTNNNGGTTTGTAAGTGACGCTGACCACGCTGGTTACACGAGTAAATTGTCTGCACAC
TGTAATGCA
> BF01023B1G01.f1      770
AACGGCTCNNGGAACATGAGGAGCAGGTTCGCAAGGTGCGGGCGGGCAACCAGGAGCGTT
TCCAGCAGTTGGAGAGCGCTATACAGGACAAGCTGCAGCAGGCCGCCGACCGCCGCTTAC
AGATCGAGGCGGAACAGAGGGAGAAACTCCGCAACCATGAGCGACGTGCGGAGCTGGTGC
GGCAGAACAAGTCCGCGCGCGCCGAGAGTGAGGCGCCCACCTCCGGCTAGACGCCCGAAG
CCCGCCGGCCGCCGCCCGCCCACGCCGCCCACGACGCCCACCGCCGGCGGACGGCGGCCC
CGCGAGGTCGCCGGACACCCGGTGTCCCGCCAGCGATCGTTCCACACCGTTTCCCTCGCG
CTTTGATATTTCGACGTCTCCGGTCCCGATGATTTTGGATTGTTTTCGCCCGTCACGGCC
CACCGCGAACAGATCGCCGGCCGGCCGCTGGCGTTTTTATACGACTGAGGGAGGAGCGGA
AGGTAGCAGGAGTCGACTCCTGAGGATTAGTTAGTCGTAGTTCGATATCATAATTTTTAA
AGTCGGTCATGACGCCACAGTATTTTAGTATCGTATGAACTATATTTAAGTTTCTCATAG
ACCTTAGCGTCGCCTCTCCGTGTCCACGGCGCTATACGTGTCGGAGGTGATCATGTATCG
TGTAATATTTTTTCGATATGTTTTTGGTGGGAGTGTTCGCGGGTCGATCTGTTCCTGCGG
GAGCATCACACCTAGTGCTGGAATCGATAGCGCCGCCTCCCGTCCGCTGA
> BF01023B1D12.f1      270
TTTTTTTTTTTATTGTTTCATATTTTATTTGGGTATTCTTTGAATTACAATACAATTAGA
AAGCGTAAGTAAAGCAATTATAATAAATAAGCGGACCTTGTCATATATGCCGCATACAAT
AATCCAAAAATTTAATACTTTAGTATAAAGTTGGAATGAAAGCTTGCTATGCTGCGTCTT
AAAAACTCCTGTGGGGGTTTAAATATCTGCAATAGTGAAAGCAATGACTGTGAAACGAAC
CTCCTGAGGGTCACGGGCCATAAAATCGGT
> BF01023B1A04.f1      794
ATCAACAACGCCAAGGACTTCATCAATGGGGAGCTGCTGGCACATCTGTATGCCTCCGGG
GATCAGTCCCAAATGATGGAGGAATCACCCGAGGAGGCTCTGAAGCGAGAGGAGATGCTG
CGAATGTACCACGCCTGCAAGGAGGCGCTCCACATCATAGGCGACGTGTCTATGGCCACC
GTGAGCACCCCCGTGCCGCCGCCTGTTAAGAACGACTGGCTCGAGAGCAGGCTGGACTCC
AACCCGAGACTGTCTCCGCCGTCACCGGGCGGCCCGAGGAGAGCTGCGCCCGCGCAACAA
GGGTCACTCGGCCAGCGTGGTGCTCCCCCAGTCCCCGGTGGTGGCGCCGGTCGCCCCGCC
CCCCCTCTGCCGTCCCGGCCTGGAGGCGCCGCCCCCCCACCCCCCGCCGCCAGACCCGGA
CCCGGACAGGGCCTGCCCGCGCCGCTCATACCGACACGGCGTTAAGCGAGCAGAACCGGA
TACTAGACATAACTTATAAACTTGAGGTACTAACAGACGAGCATGTTGACTTAGTACAAC
TTAACAAACACTCATATGTTTTGGTTTTATATCACGTATATATATGTCGTTCTTACTATA
TATAAAATGTTGATATTGAAATGGCCATTATAACATGGACTCTACTAAGTGGTGTATTAG
GTGATTGGTTATTTATGTATGTAATAATGTTGCTTCCGTTTTATATAACACAGAAATAAT
TTTTTCGGTTATTTTTTGTGGATGAACACTCTTACCGCTTATGAATTCAACGGGCGATGT
GAGATACTTGTACA
> BF01023A2G01.f1      818
AAATGGGTACAAGAGAGGACGAGTACGATTATTTATTCAAAGTTGTTTTGATTGGGGACT
CTGGTGTGGGAAAAAGTAGTCTTCTCTCCCGTTTCACTAGAAATGAATTTAACCTAGAAT
CGAAATCTACGATAGGGGTGGAGTTTGCAACAAGGAGTATAGAGGTCGACGGCAAAACCA
TCAAAGCCCAGATATGGGATACAGCCGGCCAGGAACGGTACCGGGCGATAACGTCCGCGT
ACTACCGCGGGGCCGTGGGCGCGCTGCTCGTTTACGACATCGCCAAACACCTGTCCTACG
AGAACGTGGAGCGGTGGCTGCGCGAGCTGAGGGACCACGCCGACCAGAACATACTCATCA
TGCTGGTCGGCAACAAGAGTGACCTCAGGCATCTCAGATCTATCCCCACGGAGGAGGCGA
AGGCATTCGCGGAAAGAAACGGTCTCAGTTTCATCGAGACCTCCGCTCTCGACTCCACTA
ACGTCGAGCCGGCCTTCCAGAACATACTCACTGAGATCTACAGGATCGTGTCCCAGAAGC
AGATGCGTGACCCGCCCGAGGGGGACGTGATCCGCCCGGACGCCGAGCCCGCGGACGTGC
GCGCCGCCGGCGCCGACGCGGTCCGGCGCAACTGCTGCCAGTAGGAGAGTCCAATTAACA
TTGGGAGAGAAAGTCAGCTATGAAAGGAATATTAAAGCAAGATAATGAATCATTCCCAGA
CAAGGTCAAACTACCAACGTAACTAATGTTGCCAGTCCGCGATACTANNNTCAACAATAG
ACAGTATTATACCTGTGTCTCCATAACGCTTCATCGGC
> BF01023A2F03.f1      751
CCGTTGCTGTCGTCTAACTGCGTAAAGATGGGCAAGGAAAAGACGCACATCAACATCGTT
GTGATCGGTCACGTGGACTCCGGCAAGTCCACTACTACCGGCCATCTGATTTACAAGTGT
GGTGGTATCGATAAGCGTACTATCGAGAAGTTTGAGAAGGAGGCGCAGGAGATGGGCAAG
GGCTCGTTCAAGTACGCCTGGGTGCTGGACAAGCTAAAGGCGGAGCGCGAACGTGGTATC
ACCATTGATATCGCCCTGTGGAAGTTCGAGACTGCCAAGTACTACGTTACCATCATCGAC
GCCCCTGGCCATAGAGACTTCATCAAGAACATGATCACTGGAACCTCGCAGGCGGACTGC
GCCGTGCTGATAGTTGCGGCTGGTACGGGTGAGTTCGAGGCCGGCATCAGTAAGAACGGT
CAGACCCGCGAGCACGCGCTGTTAGCTTTTACCTTGGGGGTGAAGCAACTGATCGTGGGC
GTCAACAAGATGGACTCCACCGAGCCGCCGTACCATGAGGCGAGATACGAGGAGATCAAG
AAGGAAGTGTCCTCTTACATCAAGAAGATCGGGTACAACCCGGCGACCGTGGCGTTCGTG
CCCATCTCGGGCTGGCACGGAGACAACATGTTGGAGCCTTCGGACAAGATGCCCTGGTTC
AAGGGGTGGACCATTGACCGCAAGGACGGGAAAGTGGAGGGCAAGTGCCTCATTGAGGCC
CTGGACGCTATCCAGCCTCCGTCTCGTCCCA
> BF01023A2D07.f1      800
ATGATNNNGTNGAAACTAATGGAGGCAGATTCGAGTAGATTTAGCTAGACAGAACAGCGG
TCCAGAATGACCTGTTCTGTACTTAGATATTGCTTAATTATAATTGTCTTGCTTTCTTTC
AATCTTATATAATCTTCGTATAATCACGTATTCTATATACTGTGTAGCGTTTGCTTTGGT
AATTCATTAGGTCACGCTTCATTTAAAATGTATTTTAATGTCACACTTATTGTATTTTCA
TGTATCCTATGTCATTTTTAAAAATTTCAAATAGATTTTCTTATAGTGATTATAGCGTCT
GTAGTGTTTAGAACGTCTGTCTATATTTTTTGTCCGTATATGTCTCGGTGGATTTTAATC
TATTTAATATGGTATTGTGTTAATGGATTTATTATAATTATTCTAAGCTGTAATTCCACG
GGCCAATGATGTCGCGTAATCGTATCTTGGACCCAGTGATGGTCGATGTTAGTTAAGGAT
TTAGTTTCGTTTTTTAACACGATTTTAACGGAATGTATATTAGCATGTTCGTTTAACCGT
ATATATGATGAGTATTTTGTTGCCATCTCCGCTCAACACATCGTGCCTTTCGCTGACAGA
TGACATATTGAGATGAAAACACACCAACGCCGCTGGTACTATACAATGATCGTTCGTGTA
TTCATACTTTATCCCATTCATGATCCACATCAATCAAACGTCCCAATCTCATCGTAACAT
CCGACCTCATTTCGTTATTTATCACATCTAATCGACGTGGNGTTGGTGTGAGTTCAGCCA
TTTTGTTTTTGACCTAATAT
> BF01023A1E01.f1      320
GTGTTGAACCACCCGGGGCAGATCAGCAACGGCTATACCCCGGTGCTGGACTGTCACACC
GCTCACATCGCCTGCAAGTTCGCTGAGATCAAGGAGAAGTGCGACCGTCGTACTGGCAAG
ACGACCGAGGTGGAGCCGAAGTCCATCAAGTCCGGCGACGCGGCCATCGTCACCCTGGTG
CCGACCAAGGCGCTGTGTGTGGAGTCGTTCCATGAGTTCCCGCCGCTGGGACGCTTCACC
GTCCGGGACATGCGTCAGACGGTTGCCGTTGGAGTCATCAAGAGCGTGACCTTCAAGGAG
GTGACTACGGGCAAAATCAC
> BF01022B2G07.f1      767
GCTTAACGNNCCCGATTCCGACGAAGACGAAGGCCTGTTGAACTTTAGGCAGTATTACTT
CAAGGAGTGGTCTGAAATCGAGGCGCTTTACAAGTTGACAATGTACAATGAGAGCCTCAA
TGACAAGGAGGAAGACTCGGGTGCTGCTGAAACATCTCAATCCGAAGATGACTCTGACAT
GGATAAGGATTCTGGTGAGGATGAAGAAGAGGATTACATTGAGCAGCTTGGCAACGAGTT
GGACAATATGATACTCTCCAAGCCGAATCTGTTGTATGAGAATCCGATGAGGGAGAACAG
CCGCTTCCAGATTTATTCATTCTGTAACAACAGAGTGACTACGGGCCAGTGCTGGACCTG
GAAGCCAGATCAAATGGATGATGATTCCTATGAATCTTCTTCTTCTGATGACGAGACGTC
CTCGCTTTCAGACTAAATTATTAATCTTCAATTTCATACATGTGAGTAAGGTTTGTGTAC
TTGGGCAAATGGGCGTAAATATTATTGGATATTTTAATCCATTTGCTTATGTAAAAAACC
TTATCTTGCAGAACCCTTCCCTACGATACAAGTCATTAAAATGACTGTATTTTTTTATAT
TTATTTTAAAAGCTTCAACTTGCTAATATCTGGGTCATCTTTGAAGAAAATTGATTTAAA
AATTGTAAGTTCCAGTTCCTGGCTATTTGAAATAATCTCGGCTATAAATGTGTCTCTTAA
ATAATATATGTATGTAACTATGAATTAAAATAGGTTTTTAATCTAAG
> BF01022B2G04.f1      780
CAATTAGTGTTACGTGTGAATGTACTTTGCAAACGAGACGCGAACATTGCGGGCTATGAA
TTATAAAATTGAATGTTGACGGTTAACATTTCTATCGCCAGAAACTTTTGTCGACATTAC
AAATATGGATTTGACGATTTTTTATATCGGTTAGATGTTTTTCTTATGATAATGTTTTTG
GGAATTGAACCTTATTTCTTATGATATTTTCCTAATAGTTATTTATTTTTTATCAATGCA
AATATCTTGTCGCTTTCGCGAATTGAAGACTAATTGAAATGAATCTATTATAAAGTTAGT
ATTAACGTTTGATAAACGCTTATGTTTAAAACACCGAGCGCTGAAGCATTGAGTTGATGG
CGGTATCCTGGGGTTCATTCAATTGCAGCTTCTCAGGTGTTCTCGTTTATGGCTTTAATT
CTGAAATCTAAACAATTCGCATTTATAATAATTTAAAGATATTTTTTTGTGATTTATTTG
TAAAGATATTATATAAAATGTAAGTTAATCTTAATCAGGATTCCGCATTGAGCTCTAGAG
CATCTTCTATCTTTTCTGCTGTATTGAAACCTGTTTATTGTGTGCATAACCAGGTTACAT
GTTTGTTAGAAAATATATAATAATGTATTACAGTACTTGGTTACGGTACGGTAATTATAT
TAATTAAAGTTTACACGTCAAAGTCAGATGGATTGATATTTTTAGATATACATATGTAAT
TTTAATGTTTAAACATTGATCGCCTAACAGTAGTAGTGTCTTTAGCTGAACAATTTTAAC
> BF01022B2C02.f1      618
TTTTTTTTTTTTTTTTTTTTTTTGAAACTATGAAATTCCATTTTATTTTGGATTATAGAA
TTTTTCACGATTTTTGTAATACATTACAATAAACTATTAAATAATAATCACTAAAAGACA
TCTATTTAAAGTTATAAAACTCATGAATAACTTTTTAACTGGCAAGTGATATGATGTTTT
GATGATTACTTTATCAAACATTATGTACATGTGAGTTATACTGACAATTTTTCAAAAGAA
TTTTTTTTAAATTTACATATTATATTTTGAAAATCATTGCCATTGAGAAATAAATAATAT
TATATTTGTGACATATTAAAACAAAGGTTGCAGCAACAACATAATTTAGGAATTCATTTT
TAATTACATTATACAATAAACAGCAGCATCCTTTTATATTGGCATTAGTATGTTACCTGG
CAGGGGGTTTACCGATCAATGGGAGCACTTGCCTTTTCATAAATCTACCAAAATTGCAGT
TACACTGGAGCATTACCCTATAAAAACTATATTTAACGTAACTATTTATTGATTAATACA
GTATTCAATCGTCAAGTCTACTTGTTTTTGTGTTAGTGCACTTACATACTTGAAGCCTGA
CACTTTTACTCCTACTTC
> BF01022B2B08.f1      662
TTTTTTCTTTTTTTTTTTTTTTTTTTTTTTTACTTGAAAACATCATTTATTATATTTTCA
TCAAAATAAAAGTAAAATTTTGAAATAAAATATTTAAACATTATAGAGGCTTCGTGTGAC
GAGACAACTCGCAAGCGCACCCAGCCAGCTATACAATGAAATACTATGTAATAACACAAA
TAAAATGGGATCAATAAAATCTAATGGGGTCGTCGGATATAGTCGTACGTATTAAAATAA
CAATTTGTGAAACGTTGGCAGTAAAATAATCATTAAAATAAAAAATAAAAACATTACATA
TACCAATAGACGTTACATCCCTTAAAAGCACGATATGAGGCGTAAAGCATACTTACATCT
TGAATTATTTTTATCATAAGGATATTATGTACTCGGAGATCGCTGTCGGCTCTCAGCGTA
ACGAACGCAGAATGACATTCAGTGAAAACCATTAATGATAAGCGGTCATGGCCGACAGCG
ACGTCGGAGTCTGTTAAGAGCATTTCAATAAGTTACACCTAACAAACTCGGTGCCGAGCT
CCACACAGACACTGCCACAGCTGGAGTCGACGGTTCACGATGAATCAATCACTGGTCGAG
TTATCTACGTTATGTAAATGCGGTTACATCGATATAATTTTCAATTTCCGTTCATTAACT
TG
> BF01022B2B07.f1      766
GCTGATCCATTATCTCCTGAACATATACCAGACGTAGCATCAAGATTGTCACGACTACCA
TATTGGAAAAATGGAAGAAACCATCTCCTATTTAATTTATATGCTGGCACATGGCCTGAC
TATGCAGAAGGAGCATTGGGTTTTGATCCAGGAGATGCTATATTAGCGAGAGCCAGTGCT
TCAGAAACAATATTCCGTGATGGATTTGATATCTCATTACCTCTATTTCATAAAGAACAC
CCAGAAAGAGGTGGTGTTCCACCTTCAGCTACAGGAAACCCATTTCCAGCACCTCGTAAA
CATTTGTTAGCATTTAAAGGGAAGAGATATGTTCATGGCATTGGTAGTGAAACAAGAAAT
TCATTATGGCATCTACATGATGGAAATAATCTGATTTTAGTCACAACTTGTCGACATGGG
AAGTCTTGGAAGGATTTAAGGGATGAAAGATGTGACGAAGATAATAGGGAGTATGACAAA
TTTGATTATGAACAGCTACTGGCAAACTCCACTTTTTGTCTTGTTGCCCGAGGAAGGCGT
TTGGGTTCTTACCGTTTCTTGGAAGCTTTGGCTGCTGGCTGTGTCCCCGTGTTGTTAAGC
AATGGGTGGAGATTACCTTTCGATGAACGGATAGATTGGCGTCGTGCTGTTATATGGGCA
GATGAACGGCTGCTTTTGCAGGTACCAGAGTTGGTGAGGTCAGTTCCTCCTGAGCGTATT
CTTGCTTTACGTCAACAAACACAGCTCTTATGGGAACAATATTTCT
> BF01022B1G11.f1      765
CGTCACCGCTGCGACGAAGGTTCAATACTTATCTGCTGAAATCAATCTAACTGCGTAAAG
ATGGGCAAGGAAAAGACGCACATCAACATCGTTGTGATCGGTCACGTGGACTCCGGCAAG
TCCACTACTACCGGCCATCTGATTTACAAGTGTGGTGGTATCGATAAGCGTACTATCGAG
AAGTTTGAGAAGGAGGCGCAGGAGATGGGCAAGGGCTCGTTCAAGTACGCCTGGGTGCTG
GACAAGCTAAAGGCGGAGCGCGAACGTGGTATCACCATTGATATCGCCCTGTGGAAGTTC
GAGACTGCCAAGTACTACGTTACCATCATCGACGCCCCTGGCCATAGAGACTTCATCAAG
AACATGATCACTGGAACCTCGCAGGCGGACTGCGCCGTGCTGATAGTTGCGGCTGGTACG
GGTGAGTTCGAGGCCGGCATCAGTAAGAACGGTCAGACCCGCGAGCACGCGCTGTTAGCT
TTTACCCTGGGGGTGAAGCAACTGATCGTGGGCGTCAACAAGATGGACTCCACCGAGCCG
CCGTACCATGAGGCGAGATACGAGGAGATCAAGAAGGAAGTGTCCTCTTACATCAAGAAG
ATCGGGTACAACCCGGCGACCGTGGCGTTCGTGCCCATCTCGGGCTGGCACGGAGACAAC
ATGTTGGAGCCTTCGGACAAGATGCCCTGGTTCAAGGGGTGGACCATTGACCGCAAGGAC
GGGAAAGTGGAGGGCAAGTGCCTCATTGAGGCCCTGGACGCTATC
> BF01022B1C01.f1      725
CGCCCGAATCTTCGATAACCGCGACCGACGCGCCGCGCGCCCGCGGCAAGCTCAACCGCC
ATGTTTGACGTTTTCGGCTCCGTTAAGGGCCTCCTCAAGCTCGATTCTGTGTGCATCGAC
AACAATGTGTTCCGTCTACACTACAAAGCCACTGTGATCATTTTGATTACGTTTTCTCTC
CTCGTCACCTCGAGGCAGTACATCGGGGACCCTATAGACTGCATCGTCGATGAGATACCG
TACGCCGTTATGGACACCTACTGCTGGATATACTCTACCTTCACCATACCGAACCGGCTC
GTCGGACGCGTTGGAAAGGACGTCGCTCAGCCCGGCGTTGCATCACACGTCGACGGACAA
GACGAAGTTAAATACCACAAATACTACCAGTGGGTGTGCTTTGTGCTGTTCTTTCAAGCT
ATTCTCTTCTATGTGCCACGCTATTTGTGGAAGACATGGGAAGGAGGACGTGTTAAAATG
CTTGTACTAGACCTCAATTGCCCAGTGGTCAGTAGCGATTGTAAAGCGGATCGAAAGAAG
TTACTAGTGGACTATTTTCATACTAACCTCCACACGCAAAACTTTTACGCGTTCCGTTTC
TTTATTTGTGAAGTACTGAACTTTATAAACGTGGTGGGACAAATTTATTTCATGGACTTT
TTCCTAGACGGAGAGTTTTCGACTTATGGTCGGGATGTCGTCCGCTTTACAGAGATGGAG
CCAGA
> BF01022B1A12.f1      709
CGTGCGTACGATCAAGTTACATGGAAAACCAGACTGATCGCGACTGAAATAAGTACATAA
ACGATACTAAAAAGTGCGACGCGTTTTGCTTAACAGGTGTATCGTGTTAATTTACCAGAA
TGAATACCGAAAAGCTGAAAAAACTGCAGTCGCAAGTCCGTATAGGCGGCAAGGGGACCC
CAAGGCGCAAGAAGAAGGTCGTCCACGCTACTGCAGCTACAGATGACAAGAAATTACAGT
CATCCCTCAAGAAACTATCAGTTAACACTATCCCTGGCATCGAAGAGGTGAATATGATCA
[truncated: 2,045,362 more chars]
