# Supplementary material for: Chasing Migration Genes: A Brain Expressed Sequence Tag Resource for Summer and Migratory Monarch Butterflies (Danaus plexippus)
Source: PLoS One. 2008 Jan 9;3(1):e1345. doi: 10.1371/journal.pone.0001345 (PMC2156104; doi:10.1371/journal.pone.0001345)
Supplement: Dataset S2 — SNPs and Microsatellites in the Monarch EST Database. A compressed file contains detailed information of SNPs and mcirosatellites in the monarch EST database, which includes summaries for both SNPs and microsatellites. Access to the sequence information and position for each SNP and microsatellite is also provided. (17.63 MB ZIP) [file pone.0001345.s002.zip › Package/Contig0001-0500/contig0001-0500.txt.contig1.align]

    Multiple Alignment For contig0001-0500.txt Consensus 1
    ----------------------------------------------

 ESTs In Alignment
 -----------------
+ BF01044B1B05.f1 756

 Potential SNPs:
 ---------------
 NONE


 Alignments
 ----------

 Consensus 1      agaagaccat ccagcgtaca attctcatga tgggtcgtta tgttgaggct 50
+ BF01044B        agaagaccat ccagcgtaca attctcatga tgggtcgtta tgttgaggct

 Consensus 51     atcgaggatg tgccttccgg taacatctgt ggtctggtcg gtgtcgacca 100
+ BF01044B        atcgaggatg tgccttccgg taacatctgt ggtctggtcg gtgtcgacca

 Consensus 101    gttccttgtc aagactggta ctatcactac cttcaagaat gcccacaaca 150
+ BF01044B        gttccttgtc aagactggta ctatcactac cttcaagaat gcccacaaca

 Consensus 151    tgaaggtcat gaagttcagt gtgtcccctg ttgtgcgtgt agccgtagag 200
+ BF01044B        tgaaggtcat gaagttcagt gtgtcccctg ttgtgcgtgt agccgtagag

 Consensus 201    cccaagaacc ctgcagactt gcccaaactt gtggaaggtc tgaagcgtct 250
+ BF01044B        cccaagaacc ctgcagactt gcccaaactt gtggaaggtc tgaagcgtct

 Consensus 251    cgccaagtcc gatcctatgg tgcaatgcat caacgaggag tctggtgaat 300
+ BF01044B        cgccaagtcc gatcctatgg tgcaatgcat caacgaggag tctggtgaat

 Consensus 301    acattgtagc tggtgctggt gaactgcatc ttgaaatctg tcttaaggac 350
+ BF01044B        acattgtagc tggtgctggt gaactgcatc ttgaaatctg tcttaaggac

 Consensus 351    ttggaggaag accatgcttg cattccaatc aagaaatcag accctgtcgt 400
+ BF01044B        ttggaggaag accatgcttg cattccaatc aagaaatcag accctgtcgt

 Consensus 401    gtcttaccgt gaaactgtta atgaggaatc caaccagatg tgcctttcca 450
+ BF01044B        gtcttaccgt gaaactgtta atgaggaatc caaccagatg tgcctttcca

 Consensus 451    aatctcccaa caagcacaac cgtttgttca tgaaagctac ccctatgccc 500
+ BF01044B        aatctcccaa caagcacaac cgtttgttca tgaaagctac ccctatgccc

 Consensus 501    gagggtctgc ctgaagatat tgatgagggt aaagtgaacc cacgtgacga 550
+ BF01044B        gagggtctgc ctgaagatat tgatgagggt aaagtgaacc cacgtgacga

 Consensus 551    cttcaagacc cgtgcccgtt atctgggaga gaaatacgag tatgacgtca 600
+ BF01044B        cttcaagacc cgtgcccgtt atctgggaga gaaatacgag tatgacgtca

 Consensus 601    ctgaagcccg taaaatctgg tgcttcggac ccgacagcac gggacccaac 650
+ BF01044B        ctgaagcccg taaaatctgg tgcttcggac ccgacagcac gggacccaac

 Consensus 651    atcctcgtgg actgtaccaa aggagtgcag tatcttaatg aaatcaagga 700
+ BF01044B        atcctcgtgg actgtaccaa aggagtgcag tatcttaatg aaatcaagga

 Consensus 701    ttccgtggtc acgtgttcga ggagtcccag gtggctggta cgcccatgtt 750
+ BF01044B        ttccgtggtc acgtgttcga ggagtcccag gtggctggta cgcccatgtt

 Consensus 751    cgtggt     756
+ BF01044B        cgtggt    


    Multiple Alignment For contig0001-0500.txt Consensus 1 - Complete Sequences
    -------------------------------------------------------------------

 Complete Alignments
 -------------------

 Consensus 1      agaagaccat ccagcgtaca attctcatga tgggtcgtta tgttgaggct 50
+ BF01044B        agaagaccat ccagcgtaca attctcatga tgggtcgtta tgttgaggct

 Consensus 51     atcgaggatg tgccttccgg taacatctgt ggtctggtcg gtgtcgacca 100
+ BF01044B        atcgaggatg tgccttccgg taacatctgt ggtctggtcg gtgtcgacca

 Consensus 101    gttccttgtc aagactggta ctatcactac cttcaagaat gcccacaaca 150
+ BF01044B        gttccttgtc aagactggta ctatcactac cttcaagaat gcccacaaca

 Consensus 151    tgaaggtcat gaagttcagt gtgtcccctg ttgtgcgtgt agccgtagag 200
+ BF01044B        tgaaggtcat gaagttcagt gtgtcccctg ttgtgcgtgt agccgtagag

 Consensus 201    cccaagaacc ctgcagactt gcccaaactt gtggaaggtc tgaagcgtct 250
+ BF01044B        cccaagaacc ctgcagactt gcccaaactt gtggaaggtc tgaagcgtct

 Consensus 251    cgccaagtcc gatcctatgg tgcaatgcat caacgaggag tctggtgaat 300
+ BF01044B        cgccaagtcc gatcctatgg tgcaatgcat caacgaggag tctggtgaat

 Consensus 301    acattgtagc tggtgctggt gaactgcatc ttgaaatctg tcttaaggac 350
+ BF01044B        acattgtagc tggtgctggt gaactgcatc ttgaaatctg tcttaaggac

 Consensus 351    ttggaggaag accatgcttg cattccaatc aagaaatcag accctgtcgt 400
+ BF01044B        ttggaggaag accatgcttg cattccaatc aagaaatcag accctgtcgt

 Consensus 401    gtcttaccgt gaaactgtta atgaggaatc caaccagatg tgcctttcca 450
+ BF01044B        gtcttaccgt gaaactgtta atgaggaatc caaccagatg tgcctttcca

 Consensus 451    aatctcccaa caagcacaac cgtttgttca tgaaagctac ccctatgccc 500
+ BF01044B        aatctcccaa caagcacaac cgtttgttca tgaaagctac ccctatgccc

 Consensus 501    gagggtctgc ctgaagatat tgatgagggt aaagtgaacc cacgtgacga 550
+ BF01044B        gagggtctgc ctgaagatat tgatgagggt aaagtgaacc cacgtgacga

 Consensus 551    cttcaagacc cgtgcccgtt atctgggaga gaaatacgag tatgacgtca 600
+ BF01044B        cttcaagacc cgtgcccgtt atctgggaga gaaatacgag tatgacgtca

 Consensus 601    ctgaagcccg taaaatctgg tgcttcggac ccgacagcac gggacccaac 650
+ BF01044B        ctgaagcccg taaaatctgg tgcttcggac ccgacagcac gggacccaac

 Consensus 651    atcctcgtgg actgtaccaa aggagtgcag tatcttaatg aaatcaagga 700
+ BF01044B        atcctcgtgg actgtaccaa aggagtgcag tatcttaatg aaatcaagga

 Consensus 701    ttccgtggtc acgtgttcga ggagtcccag gtggctggta cgcccatgtt 750
+ BF01044B        ttccgtggtc acgtgttcga ggagtcccag gtggctggta cgcccatgtt

 Consensus 751    cgtggt     756
+ BF01044B        cgtggt    

 Consensus


 Consensus Sequence
 ------------------

> contig0001-0500.txt Consensus
1      agaagaccat ccagcgtaca attctcatga tgggtcgtta tgttgaggct 50
51     atcgaggatg tgccttccgg taacatctgt ggtctggtcg gtgtcgacca 100
101    gttccttgtc aagactggta ctatcactac cttcaagaat gcccacaaca 150
151    tgaaggtcat gaagttcagt gtgtcccctg ttgtgcgtgt agccgtagag 200
201    cccaagaacc ctgcagactt gcccaaactt gtggaaggtc tgaagcgtct 250
251    cgccaagtcc gatcctatgg tgcaatgcat caacgaggag tctggtgaat 300
301    acattgtagc tggtgctggt gaactgcatc ttgaaatctg tcttaaggac 350
351    ttggaggaag accatgcttg cattccaatc aagaaatcag accctgtcgt 400
401    gtcttaccgt gaaactgtta atgaggaatc caaccagatg tgcctttcca 450
451    aatctcccaa caagcacaac cgtttgttca tgaaagctac ccctatgccc 500
501    gagggtctgc ctgaagatat tgatgagggt aaagtgaacc cacgtgacga 550
551    cttcaagacc cgtgcccgtt atctgggaga gaaatacgag tatgacgtca 600
601    ctgaagcccg taaaatctgg tgcttcggac ccgacagcac gggacccaac 650
651    atcctcgtgg actgtaccaa aggagtgcag tatcttaatg aaatcaagga 700
701    ttccgtggtc acgtgttcga ggagtcccag gtggctggta cgcccatgtt 750
751    cgtggt     756
