# Supplementary material for: Chasing Migration Genes: A Brain Expressed Sequence Tag Resource for Summer and Migratory Monarch Butterflies (Danaus plexippus)
Source: PLoS One. 2008 Jan 9;3(1):e1345. doi: 10.1371/journal.pone.0001345 (PMC2156104; doi:10.1371/journal.pone.0001345)
Supplement: Dataset S2 — SNPs and Microsatellites in the Monarch EST Database. A compressed file contains detailed information of SNPs and mcirosatellites in the monarch EST database, which includes summaries for both SNPs and microsatellites. Access to the sequence information and position for each SNP and microsatellite is also provided. (17.63 MB ZIP) [file pone.0001345.s002.zip › Package/Contig0001-0500/contig0001-0500.txt.contig10.align]

    Multiple Alignment For contig0001-0500.txt Consensus 10
    ----------------------------------------------

 ESTs In Alignment
 -----------------
+ BF01062A1H05.f2 820

 Potential SNPs:
 ---------------
 NONE


 Alignments
 ----------

 Consensus 1      gaaccgcgac ctaccacgcg acgagcgccg cgccaccctc gatgatgccg 50
+ BF01062A        gaaccgcgac ctaccacgcg acgagcgccg cgccaccctc gatgatgccg

 Consensus 51     ccaagatcat ctccgagaag acagccctgg agaagaacct caagaagcac 100
+ BF01062A        ccaagatcat ctccgagaag acagccctgg agaagaacct caagaagcac

 Consensus 101    tcgctgttca tcaatgcctt gtcctggaag aggttttcca ccgccaacaa 150
+ BF01062A        tcgctgttca tcaatgcctt gtcctggaag aggttttcca ccgccaacaa

 Consensus 151    caacaagaag aatgtgagct tgggaggagt cacgtacgcc agggctgtgg 200
+ BF01062A        caacaagaag aatgtgagct tgggaggagt cacgtacgcc agggctgtgg

 Consensus 201    caccgctgcc ggccgcggag gtcgctcgga cgaacgcact caacaataat 250
+ BF01062A        caccgctgcc ggccgcggag gtcgctcgga cgaacgcact caacaataat

 Consensus 251    gtgtgctacg agaagttgcc gacgtcagtg ggcccaccta taccagctcc 300
+ BF01062A        gtgtgctacg agaagttgcc gacgtcagtg ggcccaccta taccagctcc

 Consensus 301    aaggaagact gtgatccagg cctccacgtc tgaactacta aagtgcctgg 350
+ BF01062A        aaggaagact gtgatccagg cctccacgtc tgaactacta aagtgcctgg

 Consensus 351    ggatgttcct ccacgcgcgc tgtcaccggc tgcgtgactt ccaggctgga 400
+ BF01062A        ggatgttcct ccacgcgcgc tgtcaccggc tgcgtgactt ccaggctgga

 Consensus 401    gacgcggtca tgtggctgag gacggtagac cgctcgctgc tcctgcaagg 450
+ BF01062A        gacgcggtca tgtggctgag gacggtagac cgctcgctgc tcctgcaagg

 Consensus 451    ttggcaggac gtggcgttca tcaatccagc taacgtggtc ttcgtgtata 500
+ BF01062A        ttggcaggac gtggcgttca tcaatccagc taacgtggtc ttcgtgtata

 Consensus 501    tgctggttcg ggagctggtg gacggcgagc gaatagctcg cccccaggaa 550
+ BF01062A        tgctggttcg ggagctggtg gacggcgagc gaatagctcg cccccaggaa

 Consensus 551    ctacaagctg tagtgctcac ctgcctctac ctctcttact cctacatggg 600
+ BF01062A        ctacaagctg tagtgctcac ctgcctctac ctctcttact cctacatggg

 Consensus 601    caacgagatc tcctatccat tgaaaccctt cctcgtggag gattccaagg 650
+ BF01062A        caacgagatc tcctatccat tgaaaccctt cctcgtggag gattccaagg

 Consensus 651    ataagttttg ggatcgctgt ctgctcatcg ttgacaggct atccttcaat 700
+ BF01062A        ataagttttg ggatcgctgt ctgctcatcg ttgacaggct atccttcaat

 Consensus 701    atgttgagaa tcaactcgga gcaaaaaatc ttcactgaag tgttcacgga 750
+ BF01062A        atgttgagaa tcaactcgga gcnnnnnntc ttcactgaag tgttcacgga

 Consensus 751    gttgaaagcg tgtggaactg tggatagccc ccctcccgca cccctccatc 800
+ BF01062A        gttgaaagcg tgtggaactg tggatagccc ccctcccgca cccctccatc

 Consensus 801    cagcgcctgc gccccctcac    820
+ BF01062A        cagcgcctgc gccccctcac   


    Multiple Alignment For contig0001-0500.txt Consensus 10 - Complete Sequences
    -------------------------------------------------------------------

 Complete Alignments
 -------------------

 Consensus 1      gaaccgcgac ctaccacgcg acgagcgccg cgccaccctc gatgatgccg 50
+ BF01062A        gaaccgcgac ctaccacgcg acgagcgccg cgccaccctc gatgatgccg

 Consensus 51     ccaagatcat ctccgagaag acagccctgg agaagaacct caagaagcac 100
+ BF01062A        ccaagatcat ctccgagaag acagccctgg agaagaacct caagaagcac

 Consensus 101    tcgctgttca tcaatgcctt gtcctggaag aggttttcca ccgccaacaa 150
+ BF01062A        tcgctgttca tcaatgcctt gtcctggaag aggttttcca ccgccaacaa

 Consensus 151    caacaagaag aatgtgagct tgggaggagt cacgtacgcc agggctgtgg 200
+ BF01062A        caacaagaag aatgtgagct tgggaggagt cacgtacgcc agggctgtgg

 Consensus 201    caccgctgcc ggccgcggag gtcgctcgga cgaacgcact caacaataat 250
+ BF01062A        caccgctgcc ggccgcggag gtcgctcgga cgaacgcact caacaataat

 Consensus 251    gtgtgctacg agaagttgcc gacgtcagtg ggcccaccta taccagctcc 300
+ BF01062A        gtgtgctacg agaagttgcc gacgtcagtg ggcccaccta taccagctcc

 Consensus 301    aaggaagact gtgatccagg cctccacgtc tgaactacta aagtgcctgg 350
+ BF01062A        aaggaagact gtgatccagg cctccacgtc tgaactacta aagtgcctgg

 Consensus 351    ggatgttcct ccacgcgcgc tgtcaccggc tgcgtgactt ccaggctgga 400
+ BF01062A        ggatgttcct ccacgcgcgc tgtcaccggc tgcgtgactt ccaggctgga

 Consensus 401    gacgcggtca tgtggctgag gacggtagac cgctcgctgc tcctgcaagg 450
+ BF01062A        gacgcggtca tgtggctgag gacggtagac cgctcgctgc tcctgcaagg

 Consensus 451    ttggcaggac gtggcgttca tcaatccagc taacgtggtc ttcgtgtata 500
+ BF01062A        ttggcaggac gtggcgttca tcaatccagc taacgtggtc ttcgtgtata

 Consensus 501    tgctggttcg ggagctggtg gacggcgagc gaatagctcg cccccaggaa 550
+ BF01062A        tgctggttcg ggagctggtg gacggcgagc gaatagctcg cccccaggaa

 Consensus 551    ctacaagctg tagtgctcac ctgcctctac ctctcttact cctacatggg 600
+ BF01062A        ctacaagctg tagtgctcac ctgcctctac ctctcttact cctacatggg

 Consensus 601    caacgagatc tcctatccat tgaaaccctt cctcgtggag gattccaagg 650
+ BF01062A        caacgagatc tcctatccat tgaaaccctt cctcgtggag gattccaagg

 Consensus 651    ataagttttg ggatcgctgt ctgctcatcg ttgacaggct atccttcaat 700
+ BF01062A        ataagttttg ggatcgctgt ctgctcatcg ttgacaggct atccttcaat

 Consensus 701    atgttgagaa tcaactcgga gcaaaaaatc ttcactgaag tgttcacgga 750
+ BF01062A        atgttgagaa tcaactcgga gcnnnnnntc ttcactgaag tgttcacgga

 Consensus 751    gttgaaagcg tgtggaactg tggatagccc ccctcccgca cccctccatc 800
+ BF01062A        gttgaaagcg tgtggaactg tggatagccc ccctcccgca cccctccatc

 Consensus 801    cagcgcctgc gccccctcac    820
+ BF01062A        cagcgcctgc gccccctcac   

 Consensus


 Consensus Sequence
 ------------------

> contig0001-0500.txt Consensus
1      gaaccgcgac ctaccacgcg acgagcgccg cgccaccctc gatgatgccg 50
51     ccaagatcat ctccgagaag acagccctgg agaagaacct caagaagcac 100
101    tcgctgttca tcaatgcctt gtcctggaag aggttttcca ccgccaacaa 150
151    caacaagaag aatgtgagct tgggaggagt cacgtacgcc agggctgtgg 200
201    caccgctgcc ggccgcggag gtcgctcgga cgaacgcact caacaataat 250
251    gtgtgctacg agaagttgcc gacgtcagtg ggcccaccta taccagctcc 300
301    aaggaagact gtgatccagg cctccacgtc tgaactacta aagtgcctgg 350
351    ggatgttcct ccacgcgcgc tgtcaccggc tgcgtgactt ccaggctgga 400
401    gacgcggtca tgtggctgag gacggtagac cgctcgctgc tcctgcaagg 450
451    ttggcaggac gtggcgttca tcaatccagc taacgtggtc ttcgtgtata 500
501    tgctggttcg ggagctggtg gacggcgagc gaatagctcg cccccaggaa 550
551    ctacaagctg tagtgctcac ctgcctctac ctctcttact cctacatggg 600
601    caacgagatc tcctatccat tgaaaccctt cctcgtggag gattccaagg 650
651    ataagttttg ggatcgctgt ctgctcatcg ttgacaggct atccttcaat 700
701    atgttgagaa tcaactcgga gcaaaaaatc ttcactgaag tgttcacgga 750
751    gttgaaagcg tgtggaactg tggatagccc ccctcccgca cccctccatc 800
801    cagcgcctgc gccccctcac    820
