# Supplementary material for: Chasing Migration Genes: A Brain Expressed Sequence Tag Resource for Summer and Migratory Monarch Butterflies (Danaus plexippus)
Source: PLoS One. 2008 Jan 9;3(1):e1345. doi: 10.1371/journal.pone.0001345 (PMC2156104; doi:10.1371/journal.pone.0001345)
Supplement: Dataset S2 — SNPs and Microsatellites in the Monarch EST Database. A compressed file contains detailed information of SNPs and mcirosatellites in the monarch EST database, which includes summaries for both SNPs and microsatellites. Access to the sequence information and position for each SNP and microsatellite is also provided. (17.63 MB ZIP) [file pone.0001345.s002.zip › Package/Contig0001-0500/contig0001-0500.txt.contig100.align]

    Multiple Alignment For contig0001-0500.txt Consensus 100
    ----------------------------------------------

 ESTs In Alignment
 -----------------
+ BF01004X1B11.f1 696
+ BF01012A1E06.f1 842

 Potential SNPs:
 ---------------
 NONE


 Alignments
 ----------

 Consensus 1      ctgtctacat actaagtggc ccagtatcga tgtggtgtgg gatgacggac 50
+ BF01004X        ctgtctacat actaagtggc ccagtatcga tgtggtgtgg gatgacggac

 Consensus 51     aatcaccctc tcttaactga cacaactact gtgactggaa ctaaaactgt 100
+ BF01004X        aatcaccctc tcttaactga cacaactact gtgactggaa ctaaaactgt

 Consensus 101    gaaaaagtga ggagaggtta cacaatatgt atcttaaagt tgaaatatgt 150
+ BF01004X        gaaaaagtga ggagaggtta cacaatatgt atcttaaagt tgaaatatgt

 Consensus 151    tgcaaaaaat tccattactg tattaattta tctatagacc ttgtatctat 200
+ BF01004X        tgcaaaaaat tccattactg tattaattta tctatagacc ttgtatctat

 Consensus 201    taattttatg gcctccttaa tgaagacgta tttcgcatca gcatcatgac 250
+ BF01004X        taattttatg gcctccttaa tgaagacgta tttcgcatca gcatcatgac

 Consensus 251    ccgctatttt catatatttg atattgtttc agcttctctg aaagttaggc 300
+ BF01004X        ccgctatttt catatatttg atattgtttc agcttctctg aaagttaggc

 Consensus 301    tagtgctggc tttgcgagga tgcctcggaa tgtttcaatg tatttaattt 350
+ BF01004X        tagtgctggc tttgcgagga tgcctcggaa tgtttcaatg tatttaattt

 Consensus 351    tatggtttat attgtgtgag gctgacgtca gaggtacata acatttgtat 400
+ BF01004X        tatggtttat attgtgtgag gctgacgtca gaggtacata acatttgtat

 Consensus 401    ttattggtga tttgatccaa attgtttaaa gtatgaatat actatgggtt 450
+ BF01004X        ttattggtga tttgatccaa attgtttaaa gtatgaatat actatgggtt

 Consensus 451    ttaatgtatt attaaacaat tgtttgactc tgtgatacaa tatttctaat 500
+ BF01004X        ttaatgtatt attaaacaat tgtttgactc tgtgatacaa tatttctaat

 Consensus 501    ggtcactata atgctgcagc tagactgaca attgattatc taaaatgcta 550
+ BF01004X        ggtcactata atgctgcagc tagactgaca attgattatc taaaatgcta

 Consensus 551    agatcctgag agtgcttcct gtgtatgacc tatgttactg accatagaca 600
+ BF01004X        agatcctgag agtgcttcct gtgtatgacc tatgttactg accatagaca
+ BF01012A            cctgan nntgcttcct gtgtatgacc tacgttactg accatagaca

 Consensus 601    agtcacaatg tgcattagaa atttatacgt acataaatat ttttacaaaa 650
+ BF01004X        agtcacaatg tgcattagaa atttatacgt acataaatat ttttacaaaa
+ BF01012A        agtcacaatg tgcattagaa atttatacgt acataaatat ttttacaaaa

 Consensus 651    atgacttatg tgtatgcaga ctttcattgt gttccatttt tgaaaccagt 700
+ BF01004X        atgacttatg tgtatgcaga ctttcattgt gttccatttt tgaaac
+ BF01012A        atgacttatg tgtatgcaga ctttcattgt gttccatttt tgaaaccagt

 Consensus 701    tcagactttg cttacattga aaacttgtac atacataaca ttaaaatacc 750
+ BF01012A        tcagactttg cttacattga aaacttgtac atacataaca ttaaaatacc

 Consensus 751    ctcaaattga ttttacatat aaaagactat gtggaacatt aaacatgtac 800
+ BF01012A        ctcaaattga ttttacatat aaaagactat gtggaacatt aaacatgtac

 Consensus 801    agtacataat gtacttgccg gagagctacc atttgataga tatggaatgt 850
+ BF01012A        agtacataat gtacttgccg gagagctacc atttgataga tatggaatgt

 Consensus 851    acacaagcta cagattttgt accctgtaat attattttta tatttcttct 900
+ BF01012A        acacaagcta cagattttgt accctgtaat attattttta tatttcttct

 Consensus 901    attttttggt agaattatat tttgtctgat atgtaagata gctgtacaca 950
+ BF01012A        attttttggt agaattatat tttgtctgat atgtaagata gctgtacaca

 Consensus 951    tgagaaacaa aaggttatat ttaaaggtga ttttcagtta gtcatgatga 1000
+ BF01012A        tgagaaacaa aaggttatat ttaaaggtga ttttcagtta gtcatgatga

 Consensus 1001   atagtagaac atgcttttaa ttacattcct atgactttca tttttatttc 1050
+ BF01012A        atagtagaac atgcttttaa ttacattcct atgactttca tttttatttc

 Consensus 1051   ttttaagttt gatctcccct tcgctgctgg catcggcgca cgacagccct 1100
+ BF01012A        ttttaagttt gatctcccct tcgctgctgg catcggcgca cgacagccct

 Consensus 1101   tcaatttatt taaaaactca aaacattgtt atgttatcaa cgtcgtttac 1150
+ BF01012A        tcaatttatt taaaaactca aaacattgtt atgttatcaa cgtcgtttac

 Consensus 1151   cacatgaagg aggttctaat acatttatta tatctttgta tatatatatt 1200
+ BF01012A        cacatgaagg aggttctaat acatttatta tatctttgta tatatatatt

 Consensus 1201   tgagaatagt tccaatcttg tcatgaatta tcctttaata attatacaaa 1250
+ BF01012A        tgagaatagt tccaatcttg tcatgaatta tcctttaata attatacaaa

 Consensus 1251   gaatggatga tttctaatca tatagatatt tgatactatt aataagttct 1300
+ BF01012A        gaatggatga tttctaatca tatagatatt tgatactatt aataagttct

 Consensus 1301   ggattattat cgtcgtaacg taacgtcgtg agagatatat atatacaatg 1350
+ BF01012A        ggattattat cgtcgtaacg taacgtcgtg agagatatat atatacaatg

 Consensus 1351   gagaattatt taaaataata atagaaccta aagtataaat cttcgt 1396
+ BF01012A        gagaattatt taaaataata atagaaccta aagtataaat cttcgt


    Multiple Alignment For contig0001-0500.txt Consensus 100 - Complete Sequences
    -------------------------------------------------------------------

 Complete Alignments
 -------------------

 Consensus 1      ctgtctacat actaagtggc ccagtatcga tgtggtgtgg gatgacggac 50
+ BF01004X        ctgtctacat actaagtggc ccagtatcga tgtggtgtgg gatgacggac

 Consensus 51     aatcaccctc tcttaactga cacaactact gtgactggaa ctaaaactgt 100
+ BF01004X        aatcaccctc tcttaactga cacaactact gtgactggaa ctaaaactgt

 Consensus 101    gaaaaagtga ggagaggtta cacaatatgt atcttaaagt tgaaatatgt 150
+ BF01004X        gaaaaagtga ggagaggtta cacaatatgt atcttaaagt tgaaatatgt

 Consensus 151    tgcaaaaaat tccattactg tattaattta tctatagacc ttgtatctat 200
+ BF01004X        tgcaaaaaat tccattactg tattaattta tctatagacc ttgtatctat

 Consensus 201    taattttatg gcctccttaa tgaagacgta tttcgcatca gcatcatgac 250
+ BF01004X        taattttatg gcctccttaa tgaagacgta tttcgcatca gcatcatgac

 Consensus 251    ccgctatttt catatatttg atattgtttc agcttctctg aaagttaggc 300
+ BF01004X        ccgctatttt catatatttg atattgtttc agcttctctg aaagttaggc

 Consensus 301    tagtgctggc tttgcgagga tgcctcggaa tgtttcaatg tatttaattt 350
+ BF01004X        tagtgctggc tttgcgagga tgcctcggaa tgtttcaatg tatttaattt

 Consensus 351    tatggtttat attgtgtgag gctgacgtca gaggtacata acatttgtat 400
+ BF01004X        tatggtttat attgtgtgag gctgacgtca gaggtacata acatttgtat

 Consensus 401    ttattggtga tttgatccaa attgtttaaa gtatgaatat actatgggtt 450
+ BF01004X        ttattggtga tttgatccaa attgtttaaa gtatgaatat actatgggtt

 Consensus 451    ttaatgtatt attaaacaat tgtttgactc tgtgatacaa tatttctaat 500
+ BF01004X        ttaatgtatt attaaacaat tgtttgactc tgtgatacaa tatttctaat

 Consensus 501    ggtcactata atgctgcagc tagactgaca attgattatc taaaatgcta 550
+ BF01004X        ggtcactata atgctgcagc tagactgaca attgattatc taaaatgcta

 Consensus 551    agatcctgag agtgcttcct gtgtatgacc tatgttactg accatagaca 600
+ BF01004X        agatcctgag agtgcttcct gtgtatgacc tatgttactg accatagaca
+ BF01012A            cctgan nntgcttcct gtgtatgacc tacgttactg accatagaca

 Consensus 601    agtcacaatg tgcattagaa atttatacgt acataaatat ttttacaaaa 650
+ BF01004X        agtcacaatg tgcattagaa atttatacgt acataaatat ttttacaaaa
+ BF01012A        agtcacaatg tgcattagaa atttatacgt acataaatat ttttacaaaa

 Consensus 651    atgacttatg tgtatgcaga ctttcattgt gttccatttt tgaaaccagt 700
+ BF01004X        atgacttatg tgtatgcaga ctttcattgt gttccatttt tgaaac
+ BF01012A        atgacttatg tgtatgcaga ctttcattgt gttccatttt tgaaaccagt

 Consensus 701    tcagactttg cttacattga aaacttgtac atacataaca ttaaaatacc 750
+ BF01012A        tcagactttg cttacattga aaacttgtac atacataaca ttaaaatacc

 Consensus 751    ctcaaattga ttttacatat aaaagactat gtggaacatt aaacatgtac 800
+ BF01012A        ctcaaattga ttttacatat aaaagactat gtggaacatt aaacatgtac

 Consensus 801    agtacataat gtacttgccg gagagctacc atttgataga tatggaatgt 850
+ BF01012A        agtacataat gtacttgccg gagagctacc atttgataga tatggaatgt

 Consensus 851    acacaagcta cagattttgt accctgtaat attattttta tatttcttct 900
+ BF01012A        acacaagcta cagattttgt accctgtaat attattttta tatttcttct

 Consensus 901    attttttggt agaattatat tttgtctgat atgtaagata gctgtacaca 950
+ BF01012A        attttttggt agaattatat tttgtctgat atgtaagata gctgtacaca

 Consensus 951    tgagaaacaa aaggttatat ttaaaggtga ttttcagtta gtcatgatga 1000
+ BF01012A        tgagaaacaa aaggttatat ttaaaggtga ttttcagtta gtcatgatga

 Consensus 1001   atagtagaac atgcttttaa ttacattcct atgactttca tttttatttc 1050
+ BF01012A        atagtagaac atgcttttaa ttacattcct atgactttca tttttatttc

 Consensus 1051   ttttaagttt gatctcccct tcgctgctgg catcggcgca cgacagccct 1100
+ BF01012A        ttttaagttt gatctcccct tcgctgctgg catcggcgca cgacagccct

 Consensus 1101   tcaatttatt taaaaactca aaacattgtt atgttatcaa cgtcgtttac 1150
+ BF01012A        tcaatttatt taaaaactca aaacattgtt atgttatcaa cgtcgtttac

 Consensus 1151   cacatgaagg aggttctaat acatttatta tatctttgta tatatatatt 1200
+ BF01012A        cacatgaagg aggttctaat acatttatta tatctttgta tatatatatt

 Consensus 1201   tgagaatagt tccaatcttg tcatgaatta tcctttaata attatacaaa 1250
+ BF01012A        tgagaatagt tccaatcttg tcatgaatta tcctttaata attatacaaa

 Consensus 1251   gaatggatga tttctaatca tatagatatt tgatactatt aataagttct 1300
+ BF01012A        gaatggatga tttctaatca tatagatatt tgatactatt aataagttct

 Consensus 1301   ggattattat cgtcgtaacg taacgtcgtg agagatatat atatacaatg 1350
+ BF01012A        ggattattat cgtcgtaacg taacgtcgtg agagatatat atatacaatg

 Consensus 1351   gagaattatt taaaataata atagaaccta aagtataaat cttcgt 1396
+ BF01012A        gagaattatt taaaataata atagaaccta aagtataaat cttcgt

 Consensus


 Consensus Sequence
 ------------------

> contig0001-0500.txt Consensus
1      ctgtctacat actaagtggc ccagtatcga tgtggtgtgg gatgacggac 50
51     aatcaccctc tcttaactga cacaactact gtgactggaa ctaaaactgt 100
101    gaaaaagtga ggagaggtta cacaatatgt atcttaaagt tgaaatatgt 150
151    tgcaaaaaat tccattactg tattaattta tctatagacc ttgtatctat 200
201    taattttatg gcctccttaa tgaagacgta tttcgcatca gcatcatgac 250
251    ccgctatttt catatatttg atattgtttc agcttctctg aaagttaggc 300
301    tagtgctggc tttgcgagga tgcctcggaa tgtttcaatg tatttaattt 350
351    tatggtttat attgtgtgag gctgacgtca gaggtacata acatttgtat 400
401    ttattggtga tttgatccaa attgtttaaa gtatgaatat actatgggtt 450
451    ttaatgtatt attaaacaat tgtttgactc tgtgatacaa tatttctaat 500
501    ggtcactata atgctgcagc tagactgaca attgattatc taaaatgcta 550
551    agatcctgag agtgcttcct gtgtatgacc tatgttactg accatagaca 600
601    agtcacaatg tgcattagaa atttatacgt acataaatat ttttacaaaa 650
651    atgacttatg tgtatgcaga ctttcattgt gttccatttt tgaaaccagt 700
701    tcagactttg cttacattga aaacttgtac atacataaca ttaaaatacc 750
751    ctcaaattga ttttacatat aaaagactat gtggaacatt aaacatgtac 800
801    agtacataat gtacttgccg gagagctacc atttgataga tatggaatgt 850
851    acacaagcta cagattttgt accctgtaat attattttta tatttcttct 900
901    attttttggt agaattatat tttgtctgat atgtaagata gctgtacaca 950
951    tgagaaacaa aaggttatat ttaaaggtga ttttcagtta gtcatgatga 1000
1001   atagtagaac atgcttttaa ttacattcct atgactttca tttttatttc 1050
1051   ttttaagttt gatctcccct tcgctgctgg catcggcgca cgacagccct 1100
1101   tcaatttatt taaaaactca aaacattgtt atgttatcaa cgtcgtttac 1150
1151   cacatgaagg aggttctaat acatttatta tatctttgta tatatatatt 1200
1201   tgagaatagt tccaatcttg tcatgaatta tcctttaata attatacaaa 1250
1251   gaatggatga tttctaatca tatagatatt tgatactatt aataagttct 1300
1301   ggattattat cgtcgtaacg taacgtcgtg agagatatat atatacaatg 1350
1351   gagaattatt taaaataata atagaaccta aagtataaat cttcgt 1396
