# Supplementary material for: Chasing Migration Genes: A Brain Expressed Sequence Tag Resource for Summer and Migratory Monarch Butterflies (Danaus plexippus)
Source: PLoS One. 2008 Jan 9;3(1):e1345. doi: 10.1371/journal.pone.0001345 (PMC2156104; doi:10.1371/journal.pone.0001345)
Supplement: Dataset S2 — SNPs and Microsatellites in the Monarch EST Database. A compressed file contains detailed information of SNPs and mcirosatellites in the monarch EST database, which includes summaries for both SNPs and microsatellites. Access to the sequence information and position for each SNP and microsatellite is also provided. (17.63 MB ZIP) [file pone.0001345.s002.zip › Package/Contig0001-0500/contig0001-0500.txt.contig101.align]

    Multiple Alignment For contig0001-0500.txt Consensus 101
    ----------------------------------------------

 ESTs In Alignment
 -----------------
+ BF01004X1A09.f1 776
+ BF01010B1H01.f1 841

 Potential SNPs:
 ---------------
 NONE


 Alignments
 ----------

 Consensus 1      ccgttgctgt cgccgttgct gtcgtgcgtt cagttgtgtg agggtttgtt 50
+ BF01010B        ccgttgctgt cgccgttgct gtcgtgcgtt cagttgtgtg agggtttgtt

 Consensus 51     ttggccttaa cgaaaaacaa gtactacgta actataaata tatggcttcg 100
+ BF01010B        ttggccttaa cgaaaaacaa gtactacgta actataaata tatggcttcg

 Consensus 101    gtggacactg acaactacct aattctatat attttgggac gttaaaatct 150
+ BF01010B        gtggacactg acaactacct aattctatat attttgggac gttaaaatct

 Consensus 151    tttaacagct tcataaaatg tacggctttg tgaattacgc acttgagcta 200
+ BF01010B        tttaacagct tcataaaatg tacggctttg tgaattacgc acttgagcta

 Consensus 201    ttggttacga agacctatgg tgaggagata tgggagaaaa taaagaaaaa 250
+ BF01010B        ttggttacga agacctatgg tgaggagata tgggagaaaa taaagaaaaa

 Consensus 251    ggcagaagtg gctatggagg gatcattctt agttcgtcag atttatgaag 300
+ BF01004X                                  attctt agttcgccag atttatgaag
+ BF01010B        ggcagaagtg gctatggagg gatcattctt agttcgtcag atttatgaag

 Consensus 301    atgagataac atataacctg atcactgctg ctgttgaaat cctcgagaaa 350
+ BF01004X        atgagataac atataacctg atcactgctg ctgttgaaat cctcgagaaa
+ BF01010B        atgagataac atataacctg atcactgctg ctgttgaaat cctcgagaaa

 Consensus 351    cccgccgatg caattctcga gttgttcggg atgacattct tcgaattctg 400
+ BF01004X        cccgccgatg caattctcga gttgttcggg atgacattct tcgaattctg
+ BF01010B        cccgccgatg caattctcga gttgttcggg atgacattct tcgaattctg

 Consensus 401    tcaggattct ggctatgata agatcctgca agtccttggc gcaacgcctc 450
+ BF01004X        tcaggattct ggctatgata agatcctgca agtccttggc gcaacgcctc
+ BF01010B        tcaggattct ggctatgata agatcctgca agtccttggc gcaacgcctc

 Consensus 451    gagatttttt gcaaaacttg gatggcctcc acgatcactt gggcacctta 500
+ BF01004X        gagatttttt gcaaaacttg gatggcctcc acgatcactt gggcacctta
+ BF01010B        gagatttttt gcaaaacttg gatggcctcc acgatcactt gggcacctta

 Consensus 501    tatccaggta tgcgtgcgcc gtcattccga tgcaccgaga gacctgagga 550
+ BF01004X        tatccaggta tgcgtgcgcc gtcattccga tgcaccgaga gacctgagga
+ BF01010B        tatccaggta tgcgtgcgcc gtcattccga tgcaccgaga gacctgagga

 Consensus 551    cggtgccctg gttcttcatt actactccga cagacctggt ttggagcata 600
+ BF01004X        cggtgccctg gtccttcatt actactccga cagacctggt ttggagcata
+ BF01010B        cggtgccctg gttcttcatt actactccga cagacctggt ttggagcata

 Consensus 601    tcgtgatcgg gattgttaag accgtcacta gtaaacttca taaaacagag 650
+ BF01004X        tcgtgatcgg gattgttaag accgtcacta gtaaacttca taaaacagag
+ BF01010B        tcgtgatcgg gattgttaag accgtcacta gtaaacttca taaaacagag

 Consensus 651    gtgaaagtgg aaatattgaa gacgaaagaa gaatgtgatc atgtgcagtt 700
+ BF01004X        gtgaaagtgg aaatattgaa gacgaaagaa gaatgtgatc atgtgcagtt
+ BF01010B        gtgaaagtgg aaatattgaa gacgaaagaa gaatgtgatc atgtgcagtt

 Consensus 701    cctcatcact gaaacatcca acactggtcg agtttcaata cccgagatcg 750
+ BF01004X        cctcatcact gaaacatcca acactggtcg agtttcaata cccgagatcg
+ BF01010B        cctcatcact gaaacatcca acactggtcg agtttcaata cccgagatcg

 Consensus 751    ctgaaattga aactctatcg ttggacccta aagtcagtcc agcaacattt 800
+ BF01004X        ctgaaattga aactctatcg ttggacccta aagtcagtcc agcaacattt
+ BF01010B        ctnnnnntga aactctatcg ttggacccta aagtcagtcc agcaacattt

 Consensus 801    tgtcgcgtgt ttccatttca tttgatgttt gatcgtgatc tgaacatcgt 850
+ BF01004X        tgtcgcgtgt ttccatttca tttgatgttt gatcgtgatc tgaacatcgt
+ BF01010B        tgtcgcgtgt ttccatttca tttgatgttt gatcgtgatc t

 Consensus 851    gcaggctggg cgtacggtat cccgcctttt gccgcgggtg actcgtcctg 900
+ BF01004X        gcaggctggg cgtacggtat cccgcctttt gccgcgggtg actcgtcctg

 Consensus 901    ggtgcaaaat aacagacgtt ctcgaaacag ttcgtccaca tttggaaatg 950
+ BF01004X        ggtgcaaaat aacagacgtt ctcgaaacag ttcgtccaca tttggaaatg

 Consensus 951    acttttgcga atgtgttggc gcacataaat actgtctatg ttcttaaaac 1000
+ BF01004X        acttttgcga atgtgttggc gcacataaat actgtctatg ttcttaaaac

 Consensus 1001   caagtcagaa gagatgacgg tgaacgatcc tcatgagg  1038
+ BF01004X        caagtcagaa gagatgacgg tgaacgatcc tcatgagg 


    Multiple Alignment For contig0001-0500.txt Consensus 101 - Complete Sequences
    -------------------------------------------------------------------

 Complete Alignments
 -------------------

 Consensus 1      ccgttgctgt cgccgttgct gtcgtgcgtt cagttgtgtg agggtttgtt 50
+ BF01010B        ccgttgctgt cgccgttgct gtcgtgcgtt cagttgtgtg agggtttgtt

 Consensus 51     ttggccttaa cgaaaaacaa gtactacgta actataaata tatggcttcg 100
+ BF01010B        ttggccttaa cgaaaaacaa gtactacgta actataaata tatggcttcg

 Consensus 101    gtggacactg acaactacct aattctatat attttgggac gttaaaatct 150
+ BF01010B        gtggacactg acaactacct aattctatat attttgggac gttaaaatct

 Consensus 151    tttaacagct tcataaaatg tacggctttg tgaattacgc acttgagcta 200
+ BF01010B        tttaacagct tcataaaatg tacggctttg tgaattacgc acttgagcta

 Consensus 201    ttggttacga agacctatgg tgaggagata tgggagaaaa taaagaaaaa 250
+ BF01010B        ttggttacga agacctatgg tgaggagata tgggagaaaa taaagaaaaa

 Consensus 251    ggcagaagtg gctatggagg gatcattctt agttcgtcag atttatgaag 300
+ BF01004X                     ccgttgct gtcgattctt agttcgccag atttatgaag
+ BF01010B        ggcagaagtg gctatggagg gatcattctt agttcgtcag atttatgaag

 Consensus 301    atgagataac atataacctg atcactgctg ctgttgaaat cctcgagaaa 350
+ BF01004X        atgagataac atataacctg atcactgctg ctgttgaaat cctcgagaaa
+ BF01010B        atgagataac atataacctg atcactgctg ctgttgaaat cctcgagaaa

 Consensus 351    cccgccgatg caattctcga gttgttcggg atgacattct tcgaattctg 400
+ BF01004X        cccgccgatg caattctcga gttgttcggg atgacattct tcgaattctg
+ BF01010B        cccgccgatg caattctcga gttgttcggg atgacattct tcgaattctg

 Consensus 401    tcaggattct ggctatgata agatcctgca agtccttggc gcaacgcctc 450
+ BF01004X        tcaggattct ggctatgata agatcctgca agtccttggc gcaacgcctc
+ BF01010B        tcaggattct ggctatgata agatcctgca agtccttggc gcaacgcctc

 Consensus 451    gagatttttt gcaaaacttg gatggcctcc acgatcactt gggcacctta 500
+ BF01004X        gagatttttt gcaaaacttg gatggcctcc acgatcactt gggcacctta
+ BF01010B        gagatttttt gcaaaacttg gatggcctcc acgatcactt gggcacctta

 Consensus 501    tatccaggta tgcgtgcgcc gtcattccga tgcaccgaga gacctgagga 550
+ BF01004X        tatccaggta tgcgtgcgcc gtcattccga tgcaccgaga gacctgagga
+ BF01010B        tatccaggta tgcgtgcgcc gtcattccga tgcaccgaga gacctgagga

 Consensus 551    cggtgccctg gttcttcatt actactccga cagacctggt ttggagcata 600
+ BF01004X        cggtgccctg gtccttcatt actactccga cagacctggt ttggagcata
+ BF01010B        cggtgccctg gttcttcatt actactccga cagacctggt ttggagcata

 Consensus 601    tcgtgatcgg gattgttaag accgtcacta gtaaacttca taaaacagag 650
+ BF01004X        tcgtgatcgg gattgttaag accgtcacta gtaaacttca taaaacagag
+ BF01010B        tcgtgatcgg gattgttaag accgtcacta gtaaacttca taaaacagag

 Consensus 651    gtgaaagtgg aaatattgaa gacgaaagaa gaatgtgatc atgtgcagtt 700
+ BF01004X        gtgaaagtgg aaatattgaa gacgaaagaa gaatgtgatc atgtgcagtt
+ BF01010B        gtgaaagtgg aaatattgaa gacgaaagaa gaatgtgatc atgtgcagtt

 Consensus 701    cctcatcact gaaacatcca acactggtcg agtttcaata cccgagatcg 750
+ BF01004X        cctcatcact gaaacatcca acactggtcg agtttcaata cccgagatcg
+ BF01010B        cctcatcact gaaacatcca acactggtcg agtttcaata cccgagatcg

 Consensus 751    ctgaaattga aactctatcg ttggacccta aagtcagtcc agcaacattt 800
+ BF01004X        ctgaaattga aactctatcg ttggacccta aagtcagtcc agcaacattt
+ BF01010B        ctnnnnntga aactctatcg ttggacccta aagtcagtcc agcaacattt

 Consensus 801    tgtcgcgtgt ttccatttca tttgatgttt gatcgtgatc tgaacatcgt 850
+ BF01004X        tgtcgcgtgt ttccatttca tttgatgttt gatcgtgatc tgaacatcgt
+ BF01010B        tgtcgcgtgt ttccatttca tttgatgttt gatcgtgatc t

 Consensus 851    gcaggctggg cgtacggtat cccgcctttt gccgcgggtg actcgtcctg 900
+ BF01004X        gcaggctggg cgtacggtat cccgcctttt gccgcgggtg actcgtcctg

 Consensus 901    ggtgcaaaat aacagacgtt ctcgaaacag ttcgtccaca tttggaaatg 950
+ BF01004X        ggtgcaaaat aacagacgtt ctcgaaacag ttcgtccaca tttggaaatg

 Consensus 951    acttttgcga atgtgttggc gcacataaat actgtctatg ttcttaaaac 1000
+ BF01004X        acttttgcga atgtgttggc gcacataaat actgtctatg ttcttaaaac

 Consensus 1001   caagtcagaa gagatgacgg tgaacgatcc tcatgagg  1038
+ BF01004X        caagtcagaa gagatgacgg tgaacgatcc tcatgagg 

 Consensus


 Consensus Sequence
 ------------------

> contig0001-0500.txt Consensus
1      ccgttgctgt cgccgttgct gtcgtgcgtt cagttgtgtg agggtttgtt 50
51     ttggccttaa cgaaaaacaa gtactacgta actataaata tatggcttcg 100
101    gtggacactg acaactacct aattctatat attttgggac gttaaaatct 150
151    tttaacagct tcataaaatg tacggctttg tgaattacgc acttgagcta 200
201    ttggttacga agacctatgg tgaggagata tgggagaaaa taaagaaaaa 250
251    ggcagaagtg gctatggagg gatcattctt agttcgtcag atttatgaag 300
301    atgagataac atataacctg atcactgctg ctgttgaaat cctcgagaaa 350
351    cccgccgatg caattctcga gttgttcggg atgacattct tcgaattctg 400
401    tcaggattct ggctatgata agatcctgca agtccttggc gcaacgcctc 450
451    gagatttttt gcaaaacttg gatggcctcc acgatcactt gggcacctta 500
501    tatccaggta tgcgtgcgcc gtcattccga tgcaccgaga gacctgagga 550
551    cggtgccctg gttcttcatt actactccga cagacctggt ttggagcata 600
601    tcgtgatcgg gattgttaag accgtcacta gtaaacttca taaaacagag 650
651    gtgaaagtgg aaatattgaa gacgaaagaa gaatgtgatc atgtgcagtt 700
701    cctcatcact gaaacatcca acactggtcg agtttcaata cccgagatcg 750
751    ctgaaattga aactctatcg ttggacccta aagtcagtcc agcaacattt 800
801    tgtcgcgtgt ttccatttca tttgatgttt gatcgtgatc tgaacatcgt 850
851    gcaggctggg cgtacggtat cccgcctttt gccgcgggtg actcgtcctg 900
901    ggtgcaaaat aacagacgtt ctcgaaacag ttcgtccaca tttggaaatg 950
951    acttttgcga atgtgttggc gcacataaat actgtctatg ttcttaaaac 1000
1001   caagtcagaa gagatgacgg tgaacgatcc tcatgagg  1038
