# Supplementary material for: Chasing Migration Genes: A Brain Expressed Sequence Tag Resource for Summer and Migratory Monarch Butterflies (Danaus plexippus)
Source: PLoS One. 2008 Jan 9;3(1):e1345. doi: 10.1371/journal.pone.0001345 (PMC2156104; doi:10.1371/journal.pone.0001345)
Supplement: Dataset S2 — SNPs and Microsatellites in the Monarch EST Database. A compressed file contains detailed information of SNPs and mcirosatellites in the monarch EST database, which includes summaries for both SNPs and microsatellites. Access to the sequence information and position for each SNP and microsatellite is also provided. (17.63 MB ZIP) [file pone.0001345.s002.zip › Package/Contig0001-0500/contig0001-0500.txt.contig102.align]

    Multiple Alignment For contig0001-0500.txt Consensus 102
    ----------------------------------------------

 ESTs In Alignment
 -----------------
- BF01003X1F04.f1 759
+ BF01006X1E05.f1 746

 Potential SNPs:
 ---------------
 NONE


 Alignments
 ----------

 Consensus 1      acaaacataa ataatatatg tggcaacacc agtgttaaat agcacaaggc 50
+ BF01006X        acaaacataa ataatatatg tggcaacacc agtgttaaat agcacaaggc

 Consensus 51     acaaagaaca tgaacatgac aggccggtgt aggcctcgtg cggcggcgct 100
+ BF01006X        acaaagaaca tgaacatgac aggccggtgt aggcctcgtg cggcggcgct

 Consensus 101    aaccgtgtat ctacaaacaa ttcactaatg caaactaaat tttattgact 150
+ BF01006X        aaccgtgtat ctacaaacaa ttcactaatg caaactaaat tttattgact

 Consensus 151    agcgacagcg tccacttcca tttcttgaga gttagccttg tctgaatcac 200
+ BF01006X        agcgacagcg tccacttcca tttcttgaga gttagccttg tctgaatcac

 Consensus 201    ccttggagtc aatgtgcatt gtttctacgt tctctttgtt ttcttcactt 250
- BF01003X               gtc aatgtgcatt gtttctacgt tctctttgtt ttcttcactt
+ BF01006X        ccttggagtc aatgtgcatt gtttctacgt tctctttgtt ttcttcactt

 Consensus 251    ttgacaacat tttctttagc gtccttttct atattttcca cattttcttt 300
- BF01003X        ttgacaacat tttctttagc gtccttttct atattttcca cattttcttt
+ BF01006X        ttgacaacat tttctttagc gtccttttct atattttcga cattttcttt

 Consensus 301    taattcctcg gcctgtttct cttctttctc actctccgca tcttttttct 350
- BF01003X        taattcctcg gcctgtttct cttctttctc actctccgca tcttttttct
+ BF01006X        taattcctcg gcctgtttct cttctttctc actctccgca tcttttttct

 Consensus 351    gttctaacac ttcttcgttt ttcttttctt tattctcttt acttttgtcg 400
- BF01003X        gttctaacac ttcttcgttt ttcttttctt tattctcttt acttttgtcg
+ BF01006X        gttctaacac ttcttcgttt ttcttttctt tattctcttt acttttgtcg

 Consensus 401    cgtttcttta cagttttctt aggggaagtt ttcttcgcgt tttcagtgtg 450
- BF01003X        cgtttcttta cagttttctt aggggaagtt ttcttcgcgt tttcagtgtg
+ BF01006X        cgtttcttta cagttttctt aggggaagtt ttcttcgcgt tttcagtgtg

 Consensus 451    aactggttct ggtttctttg tattcgcttg ctctttaggt tcttcgggtc 500
- BF01003X        aactggttct ggtttctttg tattcgcttg ctctttaggt tcttcgggtc
+ BF01006X        aactggttct ggttgctttg tattcgcttg ctctttaggt tcttcgggtc

 Consensus 501    gcgtatcggc tgcttgtggt tgttcctcag cttcctttac cttctcaggt 550
- BF01003X        gcgtatcggc tgcttgtggt tgttcctcag cttcctttac cttctcaggt
+ BF01006X        gcgtatcggc ggcttgtggt tgttcctcag cttcctttac cttctcaggt

 Consensus 551    tgcacctctt ctttgttgtc ctctaaaggt ttttgttcta ttttaatctc 600
- BF01003X        tgcacctctt ctttgttgtc ctctaaaggt ttttgttcca ttttaatctc
+ BF01006X        tgcacctctt ctttgttgtc ctctaaaggt ttttgttcta ttttaatctc

 Consensus 601    ttcctcgtta tgtacttgtg cttctggagc aggtgctggg ggttccgttt 650
- BF01003X        ttcctcgtta tgtacttgtg cttctggagc aggtgctggg ggttccgttt
+ BF01006X        ttcctcgtta tgtacttgtg cttctggagc aggtgctggg ggttccgttt

 Consensus 651    gaggctctgc tatcgcttct tctttggttg tttctttcat ttcgacatca 700
- BF01003X        gaggctctgc tatcgcttct tctttggttg tttctttcat ttcgacatca
+ BF01006X        gaggctctgc tatcgcttct tctttggttg tttctttcat ttcgacatca

 Consensus 701    ccattttgaa catttggttt ttcaggatta ttcatttcaa catcttgagg 750
- BF01003X        ccattttgaa catttggttt ttcaggatta ttcatttcaa catcttgagg
+ BF01006X        ccattttgaa catttggttt ttcaggatta ttcatttcaa catctt

 Consensus 751    ttgcgcggca gctttagcag cggcagcatt gctctcggcc ttcgcttcga 800
- BF01003X        ttgcgcggca gctttagcag cggcagcatt gctctcggcc ttcgcttcga

 Consensus 801    ggacagctat gcatttctgt atacatttga tcgcctcttt cctagccagc 850
- BF01003X        ggacagctat gcatttctgt atacatttga tcgcctcttt cctagccagc

 Consensus 851    cttatgtttt cttttccttc tgtttcaata ttatctaatt tgattagatt 900
- BF01003X        cttatgtttt cttttccttc tgtttcaata ttatctaatt tgattagatt

 Consensus 901    cctagttaac atctcgtgta ggaataggta ttgtttgtcg tttttggccc 950
- BF01003X        cctagttaac atctcgtgta ggaataggta ttgtttgtcg tttttggccc

 Consensus 951    ctttaaannn nnccac    966
- BF01003X        ctttaaannn nnccac   


    Multiple Alignment For contig0001-0500.txt Consensus 102 - Complete Sequences
    -------------------------------------------------------------------

 Complete Alignments
 -------------------

 Consensus 1      acaaacataa ataatatatg tggcaacacc agtgttaaat agcacaaggc 50
+ BF01006X        acaaacataa ataatatatg tggcaacacc agtgttaaat agcacaaggc

 Consensus 51     acaaagaaca tgaacatgac aggccggtgt aggcctcgtg cggcggcgct 100
+ BF01006X        acaaagaaca tgaacatgac aggccggtgt aggcctcgtg cggcggcgct

 Consensus 101    aaccgtgtat ctacaaacaa ttcactaatg caaactaaat tttattgact 150
+ BF01006X        aaccgtgtat ctacaaacaa ttcactaatg caaactaaat tttattgact

 Consensus 151    agcgacagcg tccacttcca tttcttgaga gttagccttg tctgaatcac 200
+ BF01006X        agcgacagcg tccacttcca tttcttgaga gttagccttg tctgaatcac

 Consensus 201    ccttggagtc aatgtgcatt gtttctacgt tctctttgtt ttcttcactt 250
- BF01003X               gtc aatgtgcatt gtttctacgt tctctttgtt ttcttcactt
+ BF01006X        ccttggagtc aatgtgcatt gtttctacgt tctctttgtt ttcttcactt

 Consensus 251    ttgacaacat tttctttagc gtccttttct atattttcca cattttcttt 300
- BF01003X        ttgacaacat tttctttagc gtccttttct atattttcca cattttcttt
+ BF01006X        ttgacaacat tttctttagc gtccttttct atattttcga cattttcttt

 Consensus 301    taattcctcg gcctgtttct cttctttctc actctccgca tcttttttct 350
- BF01003X        taattcctcg gcctgtttct cttctttctc actctccgca tcttttttct
+ BF01006X        taattcctcg gcctgtttct cttctttctc actctccgca tcttttttct

 Consensus 351    gttctaacac ttcttcgttt ttcttttctt tattctcttt acttttgtcg 400
- BF01003X        gttctaacac ttcttcgttt ttcttttctt tattctcttt acttttgtcg
+ BF01006X        gttctaacac ttcttcgttt ttcttttctt tattctcttt acttttgtcg

 Consensus 401    cgtttcttta cagttttctt aggggaagtt ttcttcgcgt tttcagtgtg 450
- BF01003X        cgtttcttta cagttttctt aggggaagtt ttcttcgcgt tttcagtgtg
+ BF01006X        cgtttcttta cagttttctt aggggaagtt ttcttcgcgt tttcagtgtg

 Consensus 451    aactggttct ggtttctttg tattcgcttg ctctttaggt tcttcgggtc 500
- BF01003X        aactggttct ggtttctttg tattcgcttg ctctttaggt tcttcgggtc
+ BF01006X        aactggttct ggttgctttg tattcgcttg ctctttaggt tcttcgggtc

 Consensus 501    gcgtatcggc tgcttgtggt tgttcctcag cttcctttac cttctcaggt 550
- BF01003X        gcgtatcggc tgcttgtggt tgttcctcag cttcctttac cttctcaggt
+ BF01006X        gcgtatcggc ggcttgtggt tgttcctcag cttcctttac cttctcaggt

 Consensus 551    tgcacctctt ctttgttgtc ctctaaaggt ttttgttcta ttttaatctc 600
- BF01003X        tgcacctctt ctttgttgtc ctctaaaggt ttttgttcca ttttaatctc
+ BF01006X        tgcacctctt ctttgttgtc ctctaaaggt ttttgttcta ttttaatctc

 Consensus 601    ttcctcgtta tgtacttgtg cttctggagc aggtgctggg ggttccgttt 650
- BF01003X        ttcctcgtta tgtacttgtg cttctggagc aggtgctggg ggttccgttt
+ BF01006X        ttcctcgtta tgtacttgtg cttctggagc aggtgctggg ggttccgttt

 Consensus 651    gaggctctgc tatcgcttct tctttggttg tttctttcat ttcgacatca 700
- BF01003X        gaggctctgc tatcgcttct tctttggttg tttctttcat ttcgacatca
+ BF01006X        gaggctctgc tatcgcttct tctttggttg tttctttcat ttcgacatca

 Consensus 701    ccattttgaa catttggttt ttcaggatta ttcatttcaa catcttgagg 750
- BF01003X        ccattttgaa catttggttt ttcaggatta ttcatttcaa catcttgagg
+ BF01006X        ccattttgaa catttggttt ttcaggatta ttcatttcaa catctt

 Consensus 751    ttgcgcggca gctttagcag cggcagcatt gctctcggcc ttcgcttcga 800
- BF01003X        ttgcgcggca gctttagcag cggcagcatt gctctcggcc ttcgcttcga

 Consensus 801    ggacagctat gcatttctgt atacatttga tcgcctcttt cctagccagc 850
- BF01003X        ggacagctat gcatttctgt atacatttga tcgcctcttt cctagccagc

 Consensus 851    cttatgtttt cttttccttc tgtttcaata ttatctaatt tgattagatt 900
- BF01003X        cttatgtttt cttttccttc tgtttcaata ttatctaatt tgattagatt

 Consensus 901    cctagttaac atctcgtgta ggaataggta ttgtttgtcg tttttggccc 950
- BF01003X        cctagttaac atctcgtgta ggaataggta ttgtttgtcg tttttggccc

 Consensus 951    ctttaaannn nnccac    966
- BF01003X        ctttaaannn nnccac   

 Consensus


 Consensus Sequence
 ------------------

> contig0001-0500.txt Consensus
1      acaaacataa ataatatatg tggcaacacc agtgttaaat agcacaaggc 50
51     acaaagaaca tgaacatgac aggccggtgt aggcctcgtg cggcggcgct 100
101    aaccgtgtat ctacaaacaa ttcactaatg caaactaaat tttattgact 150
151    agcgacagcg tccacttcca tttcttgaga gttagccttg tctgaatcac 200
201    ccttggagtc aatgtgcatt gtttctacgt tctctttgtt ttcttcactt 250
251    ttgacaacat tttctttagc gtccttttct atattttcca cattttcttt 300
301    taattcctcg gcctgtttct cttctttctc actctccgca tcttttttct 350
351    gttctaacac ttcttcgttt ttcttttctt tattctcttt acttttgtcg 400
401    cgtttcttta cagttttctt aggggaagtt ttcttcgcgt tttcagtgtg 450
451    aactggttct ggtttctttg tattcgcttg ctctttaggt tcttcgggtc 500
501    gcgtatcggc tgcttgtggt tgttcctcag cttcctttac cttctcaggt 550
551    tgcacctctt ctttgttgtc ctctaaaggt ttttgttcta ttttaatctc 600
601    ttcctcgtta tgtacttgtg cttctggagc aggtgctggg ggttccgttt 650
651    gaggctctgc tatcgcttct tctttggttg tttctttcat ttcgacatca 700
701    ccattttgaa catttggttt ttcaggatta ttcatttcaa catcttgagg 750
751    ttgcgcggca gctttagcag cggcagcatt gctctcggcc ttcgcttcga 800
801    ggacagctat gcatttctgt atacatttga tcgcctcttt cctagccagc 850
851    cttatgtttt cttttccttc tgtttcaata ttatctaatt tgattagatt 900
901    cctagttaac atctcgtgta ggaataggta ttgtttgtcg tttttggccc 950
951    ctttaaannn nnccac    966
