# Supplementary material for: Chasing Migration Genes: A Brain Expressed Sequence Tag Resource for Summer and Migratory Monarch Butterflies (Danaus plexippus)
Source: PLoS One. 2008 Jan 9;3(1):e1345. doi: 10.1371/journal.pone.0001345 (PMC2156104; doi:10.1371/journal.pone.0001345)
Supplement: Dataset S2 — SNPs and Microsatellites in the Monarch EST Database. A compressed file contains detailed information of SNPs and mcirosatellites in the monarch EST database, which includes summaries for both SNPs and microsatellites. Access to the sequence information and position for each SNP and microsatellite is also provided. (17.63 MB ZIP) [file pone.0001345.s002.zip › Package/Contig0001-0500/contig0001-0500.txt.contig103.align]

    Multiple Alignment For contig0001-0500.txt Consensus 103
    ----------------------------------------------

 ESTs In Alignment
 -----------------
+ BF01057B2H08.f1 745
+ BF01061B2D01.f2 849

 Potential SNPs:
 ---------------
 NONE


 Alignments
 ----------

 Consensus 1      gttttcaaac tatcatgttt atgaaacatt tcatatttaa attaatttat 50
+ BF01057B        gttttcaaac tatcatgttt atgaaacatt tcatatttaa attaatttat

 Consensus 51     tttactcaat tgtgcgagtt tgtttagttc tatttacaat tataattgtg 100
+ BF01057B        tttactcaat tgtgcgagtt tgtttagttc tatttacaat tataattgtg

 Consensus 101    accaagttac agttgttaaa atatcataat gacagaacaa cttgaagagg 150
+ BF01057B        accaagttac agttgttaaa atatcataat gacagaacaa cttgaagagg

 Consensus 151    aactgaaaga tttgcgagaa aaaaataatg aattggtcaa gaaagttcag 200
+ BF01057B        aactgaaaga tttgcgagaa aaaaataatg aattggtcaa gaaagttcag

 Consensus 201    tattggaaaa tgacggcggc gcagaaggag aacgagaaat tagatctcat 250
+ BF01057B        tattggaaaa tgacggcggc gcagaaggag aacgagaaat tagatctcat

 Consensus 251    gaaagaaatg aacgaactta ggctcaaact aagtcgtata cgtagcggcg 300
+ BF01057B        gaaagaaatg aacgaactta ggctcaaact aagtcgtata cgtagcggcg
+ BF01061B          aagaaatg aacgaactta ggctcaaact aagtcgtata cgtagcggcg

 Consensus 301    gcgcggctca cgcgcgcaaa ctcgacgcgg ccttacagac ggcgagcgaa 350
+ BF01057B        gcgcggctca cgcgcgcaaa ctcgacgcgg ccttacagac ggcgagcgaa
+ BF01061B        gcgcggctca cgcgcgcaaa ctcgacgcgg ccttacagac ggcgagcgaa

 Consensus 351    gaagtactct cccacctggt ccaagcatcg agtgctgtgg cccacatgct 400
+ BF01057B        gaggtactct cccacctggt ccaagcatcg agcgccgtgg cccacatgct
+ BF01061B        gaagtactct cccacctggt ccaagcatcg agtgctgtgg cccacatgct

 Consensus 401    ggagctcaac aagacataca tgcaggacag acaggaactc gaccgagccc 450
+ BF01057B        ggagctcaac aagacataca tgcaggacag acaggaactc gaccgagccc
+ BF01061B        ggagctcaac aagacataca tgcaggacag acaggaactc gaccgggccc

 Consensus 451    tacccaggtg gagcaatcta agtaatacac cgtcatcgga gaaagttaac 500
+ BF01057B        tacccaggtg gagcaatcta agtaatacac cgtcatcgga gaaagttaac
+ BF01061B        tacccaggtg gagcaatcta agtaatacac cgtcatcgga gaaagttaac

 Consensus 501    agagtgcctc ccatgatgat cgggggacgg ctcatacaac ctgttgtatc 550
+ BF01057B        agagtgcctc ccatgatgat cgggggacgg ctcatacaac ctgttgtatc
+ BF01061B        agagtgcctc ccatgatgat cgggggacgg ctcatacaac ctgttgtatc

 Consensus 551    actgagcagg accttacaga caaatgctac ggctacacca gcaaggagtt 600
+ BF01057B        actgagcagg accttacagt caaacgctac ggctacacca gcgaggagtt
+ BF01061B        actgagcagg accttacaga caaatgctac ggctacacca gcaaggagtt

 Consensus 601    ccaatcaaca gagtcacaat atatcagaaa gggctgtgcc gctgcatatg 650
+ BF01057B        ccaatcaaca gagtcacaat atatcagaaa gggctgtgcc gctgcatatg
+ BF01061B        ccaatcaaca gagtcacaat atatcagaaa gggctgtgcc gctgcatatg

 Consensus 651    ttgcaagacg tgtacatccc cctcacacgg atcgacgccg ccctgcccac 700
+ BF01057B        ttgcaagacg tgtacatccc cctcacgcgg atcgacgccg cgctgcccac
+ BF01061B        ttgcaagacg tgtacatccc cctcacacgg atcgacgccg ccctgcccac

 Consensus 701    gcccagcccg ccacacgaac agaacgacca cgacatgcaa atagaagaca 750
+ BF01057B        gcccagcccg ccacacgaac agaacgagca cgacatgcaa ataga
+ BF01061B        gcccagcccg ccacacgaac agaacgacca cgacatgcaa atagaagaca

 Consensus 751    gcagcgacag gatactggag gagacacagg acatgtcgga cacggaggag 800
+ BF01061B        gcagcgacag gatactggag gagacacagg acatgtcgga cacggaggag

 Consensus 801    ttcgatgaca cgcggaggct ggaggcggtg gacgaggacg aagagccgga 850
+ BF01061B        ttcgatgaca cgcggaggct ggaggcggtg gacgaggacg aagagccgga

 Consensus 851    ggcgcaggcg ccgcacagga gcagacagga aaaccctttg gaaggtccga 900
+ BF01061B        ggcgcaggcg ccgcacagga gcagacagga aaaccctttg gaaggtccga

 Consensus 901    gctggctctt agatgaaccc acgaggaaga ggagatccaa aagccgggcg 950
+ BF01061B        gctggctctt agatgaaccc acgaggaaga ggagatccaa aagccgggcg

 Consensus 951    aacctggagc cggactccac caccgaggta gaggacgggg accccgcgcc 1000
+ BF01061B        aacctggagc cggactccac caccgaggta gaggacgggg accccgcgcc

 Consensus 1001   cggcaccaac agcacgccca agcagtcggg tcgtagtgtg tgcgagttca 1050
+ BF01061B        cggcaccaac agcacgccca agcagtcggg tcgtagtgtg tgcgagttca

 Consensus 1051   cgccgaccgt ccgccgccgg cgccgctcgc ccccctcccc cgccgcgccc 1100
+ BF01061B        cgccgaccgt ccgccgccgg cgccgctcgc ccccctcccc cgccgcgccc

 Consensus 1101   c     1101
+ BF01061B        c    


    Multiple Alignment For contig0001-0500.txt Consensus 103 - Complete Sequences
    -------------------------------------------------------------------

 Complete Alignments
 -------------------

 Consensus 1      gttttcaaac tatcatgttt atgaaacatt tcatatttaa attaatttat 50
+ BF01057B        gttttcaaac tatcatgttt atgaaacatt tcatatttaa attaatttat

 Consensus 51     tttactcaat tgtgcgagtt tgtttagttc tatttacaat tataattgtg 100
+ BF01057B        tttactcaat tgtgcgagtt tgtttagttc tatttacaat tataattgtg

 Consensus 101    accaagttac agttgttaaa atatcataat gacagaacaa cttgaagagg 150
+ BF01057B        accaagttac agttgttaaa atatcataat gacagaacaa cttgaagagg

 Consensus 151    aactgaaaga tttgcgagaa aaaaataatg aattggtcaa gaaagttcag 200
+ BF01057B        aactgaaaga tttgcgagaa aaaaataatg aattggtcaa gaaagttcag

 Consensus 201    tattggaaaa tgacggcggc gcagaaggag aacgagaaat tagatctcat 250
+ BF01057B        tattggaaaa tgacggcggc gcagaaggag aacgagaaat tagatctcat

 Consensus 251    gaaagaaatg aacgaactta ggctcaaact aagtcgtata cgtagcggcg 300
+ BF01057B        gaaagaaatg aacgaactta ggctcaaact aagtcgtata cgtagcggcg
+ BF01061B          aagaaatg aacgaactta ggctcaaact aagtcgtata cgtagcggcg

 Consensus 301    gcgcggctca cgcgcgcaaa ctcgacgcgg ccttacagac ggcgagcgaa 350
+ BF01057B        gcgcggctca cgcgcgcaaa ctcgacgcgg ccttacagac ggcgagcgaa
+ BF01061B        gcgcggctca cgcgcgcaaa ctcgacgcgg ccttacagac ggcgagcgaa

 Consensus 351    gaagtactct cccacctggt ccaagcatcg agtgctgtgg cccacatgct 400
+ BF01057B        gaggtactct cccacctggt ccaagcatcg agcgccgtgg cccacatgct
+ BF01061B        gaagtactct cccacctggt ccaagcatcg agtgctgtgg cccacatgct

 Consensus 401    ggagctcaac aagacataca tgcaggacag acaggaactc gaccgagccc 450
+ BF01057B        ggagctcaac aagacataca tgcaggacag acaggaactc gaccgagccc
+ BF01061B        ggagctcaac aagacataca tgcaggacag acaggaactc gaccgggccc

 Consensus 451    tacccaggtg gagcaatcta agtaatacac cgtcatcgga gaaagttaac 500
+ BF01057B        tacccaggtg gagcaatcta agtaatacac cgtcatcgga gaaagttaac
+ BF01061B        tacccaggtg gagcaatcta agtaatacac cgtcatcgga gaaagttaac

 Consensus 501    agagtgcctc ccatgatgat cgggggacgg ctcatacaac ctgttgtatc 550
+ BF01057B        agagtgcctc ccatgatgat cgggggacgg ctcatacaac ctgttgtatc
+ BF01061B        agagtgcctc ccatgatgat cgggggacgg ctcatacaac ctgttgtatc

 Consensus 551    actgagcagg accttacaga caaatgctac ggctacacca gcaaggagtt 600
+ BF01057B        actgagcagg accttacagt caaacgctac ggctacacca gcgaggagtt
+ BF01061B        actgagcagg accttacaga caaatgctac ggctacacca gcaaggagtt

 Consensus 601    ccaatcaaca gagtcacaat atatcagaaa gggctgtgcc gctgcatatg 650
+ BF01057B        ccaatcaaca gagtcacaat atatcagaaa gggctgtgcc gctgcatatg
+ BF01061B        ccaatcaaca gagtcacaat atatcagaaa gggctgtgcc gctgcatatg

 Consensus 651    ttgcaagacg tgtacatccc cctcacacgg atcgacgccg ccctgcccac 700
+ BF01057B        ttgcaagacg tgtacatccc cctcacgcgg atcgacgccg cgctgcccac
+ BF01061B        ttgcaagacg tgtacatccc cctcacacgg atcgacgccg ccctgcccac

 Consensus 701    gcccagcccg ccacacgaac agaacgacca cgacatgcaa atagaagaca 750
+ BF01057B        gcccagcccg ccacacgaac agaacgagca cgacatgcaa ataga
+ BF01061B        gcccagcccg ccacacgaac agaacgacca cgacatgcaa atagaagaca

 Consensus 751    gcagcgacag gatactggag gagacacagg acatgtcgga cacggaggag 800
+ BF01061B        gcagcgacag gatactggag gagacacagg acatgtcgga cacggaggag

 Consensus 801    ttcgatgaca cgcggaggct ggaggcggtg gacgaggacg aagagccgga 850
+ BF01061B        ttcgatgaca cgcggaggct ggaggcggtg gacgaggacg aagagccgga

 Consensus 851    ggcgcaggcg ccgcacagga gcagacagga aaaccctttg gaaggtccga 900
+ BF01061B        ggcgcaggcg ccgcacagga gcagacagga aaaccctttg gaaggtccga

 Consensus 901    gctggctctt agatgaaccc acgaggaaga ggagatccaa aagccgggcg 950
+ BF01061B        gctggctctt agatgaaccc acgaggaaga ggagatccaa aagccgggcg

 Consensus 951    aacctggagc cggactccac caccgaggta gaggacgggg accccgcgcc 1000
+ BF01061B        aacctggagc cggactccac caccgaggta gaggacgggg accccgcgcc

 Consensus 1001   cggcaccaac agcacgccca agcagtcggg tcgtagtgtg tgcgagttca 1050
+ BF01061B        cggcaccaac agcacgccca agcagtcggg tcgtagtgtg tgcgagttca

 Consensus 1051   cgccgaccgt ccgccgccgg cgccgctcgc ccccctcccc cgccgcgccc 1100
+ BF01061B        cgccgaccgt ccgccgccgg cgccgctcgc ccccctcccc cgccgcgccc

 Consensus 1101   c     1101
+ BF01061B        c    

 Consensus


 Consensus Sequence
 ------------------

> contig0001-0500.txt Consensus
1      gttttcaaac tatcatgttt atgaaacatt tcatatttaa attaatttat 50
51     tttactcaat tgtgcgagtt tgtttagttc tatttacaat tataattgtg 100
101    accaagttac agttgttaaa atatcataat gacagaacaa cttgaagagg 150
151    aactgaaaga tttgcgagaa aaaaataatg aattggtcaa gaaagttcag 200
201    tattggaaaa tgacggcggc gcagaaggag aacgagaaat tagatctcat 250
251    gaaagaaatg aacgaactta ggctcaaact aagtcgtata cgtagcggcg 300
301    gcgcggctca cgcgcgcaaa ctcgacgcgg ccttacagac ggcgagcgaa 350
351    gaagtactct cccacctggt ccaagcatcg agtgctgtgg cccacatgct 400
401    ggagctcaac aagacataca tgcaggacag acaggaactc gaccgagccc 450
451    tacccaggtg gagcaatcta agtaatacac cgtcatcgga gaaagttaac 500
501    agagtgcctc ccatgatgat cgggggacgg ctcatacaac ctgttgtatc 550
551    actgagcagg accttacaga caaatgctac ggctacacca gcaaggagtt 600
601    ccaatcaaca gagtcacaat atatcagaaa gggctgtgcc gctgcatatg 650
651    ttgcaagacg tgtacatccc cctcacacgg atcgacgccg ccctgcccac 700
701    gcccagcccg ccacacgaac agaacgacca cgacatgcaa atagaagaca 750
751    gcagcgacag gatactggag gagacacagg acatgtcgga cacggaggag 800
801    ttcgatgaca cgcggaggct ggaggcggtg gacgaggacg aagagccgga 850
851    ggcgcaggcg ccgcacagga gcagacagga aaaccctttg gaaggtccga 900
901    gctggctctt agatgaaccc acgaggaaga ggagatccaa aagccgggcg 950
951    aacctggagc cggactccac caccgaggta gaggacgggg accccgcgcc 1000
1001   cggcaccaac agcacgccca agcagtcggg tcgtagtgtg tgcgagttca 1050
1051   cgccgaccgt ccgccgccgg cgccgctcgc ccccctcccc cgccgcgccc 1100
