# Supplementary material for: Chasing Migration Genes: A Brain Expressed Sequence Tag Resource for Summer and Migratory Monarch Butterflies (Danaus plexippus)
Source: PLoS One. 2008 Jan 9;3(1):e1345. doi: 10.1371/journal.pone.0001345 (PMC2156104; doi:10.1371/journal.pone.0001345)
Supplement: Dataset S2 — SNPs and Microsatellites in the Monarch EST Database. A compressed file contains detailed information of SNPs and mcirosatellites in the monarch EST database, which includes summaries for both SNPs and microsatellites. Access to the sequence information and position for each SNP and microsatellite is also provided. (17.63 MB ZIP) [file pone.0001345.s002.zip › Package/Contig0001-0500/contig0001-0500.txt.contig104.align]

    Multiple Alignment For contig0001-0500.txt Consensus 104
    ----------------------------------------------

 ESTs In Alignment
 -----------------
+ BF01005A1F05.f1 778
+ BF01061A2D12.f1 799

 Potential SNPs:
 ---------------
 NONE


 Alignments
 ----------

 Consensus 1      ccgttgctgt cgccgttgct gtcgattagt tgcatacgtc gcgccattga 50
+ BF01061A        ccgttgctgt cgccgttgct gtcgattagt tgcatacgtc gcgccattga

 Consensus 51     agcgtatgag ttagttctgc cttaggatct agaacagctc ctccattaag 100
+ BF01061A        agcgtatgag ttagttctgc cttaggatct agaacagctc ctccattaag

 Consensus 101    tgagaaaatc cgtactttga ggagaagact acatgattta acgcagaagg 150
+ BF01061A        tgagaaaatc cgtactttga ggagaagact acatgattta acgcagaagg

 Consensus 151    tagatgtttt catcgtggtc ggtggaccgg gtgtgaactc tggaggtgca 200
+ BF01005A         agatgtttt catcgtggtc ggtggaccgg gtgtgaactc tggaggtgca
+ BF01061A        tagatgtttt catcgtggtc ggtggaccgg gtgtgaactc tggaggtgca

 Consensus 201    tatagtgagg acgatattat aatggtagaa cgagacgcct tagctgcagc 250
+ BF01005A        tatagtgagg acgatattat aatggtagaa cgagacgcct tagctgcagc
+ BF01061A        tatagtgagg acgatattat aatggtagaa cgagacgcct tagctgcagc

 Consensus 251    tgctgctgct gatgctgatg atgaggatct tgaaaaagct agaaatgcct 300
+ BF01005A        tgctgctgct gatgctgatg atgaggatct tgaaaaagct agaaatgcct
+ BF01061A        tgctgctgct gatgctgatg atgaggatct tgaaaaagct agaaatgcct

 Consensus 301    gtggggactc ggtgtaccaa tgctctatat gtcccatgtc gttccagcat 350
+ BF01005A        gtggggactc ggtgtaccaa tgctctatat gtcccatgtc gttccagcat
+ BF01061A        gtggggactc ggtgtaccaa tgctctatat gtcccatgtc gttccagcat

 Consensus 351    gcagctgagt atcgatcgca tgtagcaagt cacccaggcg gtgctcgaca 400
+ BF01005A        gcagctgagt atcgatcgca tgtagcaagt cacccaggcg gtgctcgaca
+ BF01061A        gcagctgagt atcgatcgca tgtagcaagt cacccaggcg gtgctcgaca

 Consensus 401    ctcgtgctgg acttgtggcg cacagtttgc acaaaaagag gcacttcgag 450
+ BF01005A        ctcgtgctgg acttgtggcg cacagtttgc acaaaaagag gcacttcgag
+ BF01061A        ctcgtgctgg acttgtggcg cacagtttgc acaaaaagag gcacttcgag

 Consensus 451    accatgcagc tgaacattct actcctggac tcatctgcca actctgtcgg 500
+ BF01005A        accatgcagc tgaacattct actcccggac tcatctgcca actctgtcgg
+ BF01061A        accatgcagc tgaacattct actcctggac tcatctgcca actctgtcgg

 Consensus 501    aacagattcc agaatgcctc cgagttgcgt cgtcacgagt cggatgagtc 550
+ BF01005A        aacagattcc agaatgcctc cgagttgcgt cgtcacgagt cggatgagtc
+ BF01061A        aacagattcc agaatgcctc cgagttgcgt cgtcacgagt cggatgagtc

 Consensus 551    gtgcccgtct cgctgtccga tcccagggtg tggtgtgcgg tgtatgtcgc 600
+ BF01005A        gtgcccgtct cgctgtccga tcccagggtg tggtgtgcgg tgtatgtcgc
+ BF01061A        gtgcccgtct cgctgtccga tcccagggtg tggtgtgcgg tgtatgtcgc

 Consensus 601    gcagctcgct atcatcacac gcctcggcat cccactcgag ggacccgccc 650
+ BF01005A        gcagctcgct atcatcacac gcctcggcat cccactcgag ggacccgccc
+ BF01061A        gcagctcgct atcatcacac gcctcggcat cccactcgag ggacccgccc

 Consensus 651    ttgctctgct cgcaatgttt cgtgcaatgc tccactcgag ctcagatggc 700
+ BF01005A        ttgctctgct cgcaatgttt cgtgcaatgc tccactcgag ctcagatggc
+ BF01061A        ttgctctgct cgcaatgttt cgtgcaatgc tccactcgag ctcagatggc

 Consensus 701    ggcccatgct ctgtctcacc gctgtgccga gcggttcgtc tgcggttatg 750
+ BF01005A        ggcccatgct ctgtctcacc gctgtgccga gcggttcgtc tgcggttatg
+ BF01061A        ggcccatgct ctgtctcacc gctgtgccga gcggttcgtc tgcggttatg

 Consensus 751    atgcttgcat attgcgcttc gcaaatagag gtgacttgtt gtctcacatc 800
+ BF01005A        atgcttgcat attgcgcttc gcaaatagag gtgacttgtt gtctcacatc
+ BF01061A        atgcttgcat attgcgcttc gcaaatagag gtgacttgtt gtctcacat

 Consensus 801    cgcaagcagc atgcgggttc cgtgcctgac ccaacctcgg aacaaccacc 850
+ BF01005A        cgcaagcagc atgcgggttc cgtgcctgac ccaacctcgg aacaaccacc

 Consensus 851    atccaccact tgtcactgtg gacgcatttt cgggtcagtg gcggctctaa 900
+ BF01005A        atccaccact tgtcactgtg gacgcatttt cgggtcagtg gcggctctaa

 Consensus 901    agcgtcatgc tcgtg    915
+ BF01005A        agcgtcatgc tcgtg   


    Multiple Alignment For contig0001-0500.txt Consensus 104 - Complete Sequences
    -------------------------------------------------------------------

 Complete Alignments
 -------------------

 Consensus 1      ccgttgctgt cgccgttgct gtcgattagt tgcatacgtc gcgccattga 50
+ BF01061A        ccgttgctgt cgccgttgct gtcgattagt tgcatacgtc gcgccattga

 Consensus 51     agcgtatgag ttagttctgc cttaggatct agaacagctc ctccattaag 100
+ BF01061A        agcgtatgag ttagttctgc cttaggatct agaacagctc ctccattaag

 Consensus 101    tgagaaaatc cgtactttga ggagaagact acatgattta acgcagaagg 150
+ BF01005A                                                cgc cgttgctgtc
+ BF01061A        tgagaaaatc cgtactttga ggagaagact acatgattta acgcagaagg

 Consensus 151    tagatgtttt catcgtggtc ggtggaccgg gtgtgaactc tggaggtgca 200
+ BF01005A        gagatgtttt catcgtggtc ggtggaccgg gtgtgaactc tggaggtgca
+ BF01061A        tagatgtttt catcgtggtc ggtggaccgg gtgtgaactc tggaggtgca

 Consensus 201    tatagtgagg acgatattat aatggtagaa cgagacgcct tagctgcagc 250
+ BF01005A        tatagtgagg acgatattat aatggtagaa cgagacgcct tagctgcagc
+ BF01061A        tatagtgagg acgatattat aatggtagaa cgagacgcct tagctgcagc

 Consensus 251    tgctgctgct gatgctgatg atgaggatct tgaaaaagct agaaatgcct 300
+ BF01005A        tgctgctgct gatgctgatg atgaggatct tgaaaaagct agaaatgcct
+ BF01061A        tgctgctgct gatgctgatg atgaggatct tgaaaaagct agaaatgcct

 Consensus 301    gtggggactc ggtgtaccaa tgctctatat gtcccatgtc gttccagcat 350
+ BF01005A        gtggggactc ggtgtaccaa tgctctatat gtcccatgtc gttccagcat
+ BF01061A        gtggggactc ggtgtaccaa tgctctatat gtcccatgtc gttccagcat

 Consensus 351    gcagctgagt atcgatcgca tgtagcaagt cacccaggcg gtgctcgaca 400
+ BF01005A        gcagctgagt atcgatcgca tgtagcaagt cacccaggcg gtgctcgaca
+ BF01061A        gcagctgagt atcgatcgca tgtagcaagt cacccaggcg gtgctcgaca

 Consensus 401    ctcgtgctgg acttgtggcg cacagtttgc acaaaaagag gcacttcgag 450
+ BF01005A        ctcgtgctgg acttgtggcg cacagtttgc acaaaaagag gcacttcgag
+ BF01061A        ctcgtgctgg acttgtggcg cacagtttgc acaaaaagag gcacttcgag

 Consensus 451    accatgcagc tgaacattct actcctggac tcatctgcca actctgtcgg 500
+ BF01005A        accatgcagc tgaacattct actcccggac tcatctgcca actctgtcgg
+ BF01061A        accatgcagc tgaacattct actcctggac tcatctgcca actctgtcgg

 Consensus 501    aacagattcc agaatgcctc cgagttgcgt cgtcacgagt cggatgagtc 550
+ BF01005A        aacagattcc agaatgcctc cgagttgcgt cgtcacgagt cggatgagtc
+ BF01061A        aacagattcc agaatgcctc cgagttgcgt cgtcacgagt cggatgagtc

 Consensus 551    gtgcccgtct cgctgtccga tcccagggtg tggtgtgcgg tgtatgtcgc 600
+ BF01005A        gtgcccgtct cgctgtccga tcccagggtg tggtgtgcgg tgtatgtcgc
+ BF01061A        gtgcccgtct cgctgtccga tcccagggtg tggtgtgcgg tgtatgtcgc

 Consensus 601    gcagctcgct atcatcacac gcctcggcat cccactcgag ggacccgccc 650
+ BF01005A        gcagctcgct atcatcacac gcctcggcat cccactcgag ggacccgccc
+ BF01061A        gcagctcgct atcatcacac gcctcggcat cccactcgag ggacccgccc

 Consensus 651    ttgctctgct cgcaatgttt cgtgcaatgc tccactcgag ctcagatggc 700
+ BF01005A        ttgctctgct cgcaatgttt cgtgcaatgc tccactcgag ctcagatggc
+ BF01061A        ttgctctgct cgcaatgttt cgtgcaatgc tccactcgag ctcagatggc

 Consensus 701    ggcccatgct ctgtctcacc gctgtgccga gcggttcgtc tgcggttatg 750
+ BF01005A        ggcccatgct ctgtctcacc gctgtgccga gcggttcgtc tgcggttatg
+ BF01061A        ggcccatgct ctgtctcacc gctgtgccga gcggttcgtc tgcggttatg

 Consensus 751    atgcttgcat attgcgcttc gcaaatagag gtgacttgtt gtctcacatc 800
+ BF01005A        atgcttgcat attgcgcttc gcaaatagag gtgacttgtt gtctcacatc
+ BF01061A        atgcttgcat attgcgcttc gcaaatagag gtgacttgtt gtctcacat

 Consensus 801    cgcaagcagc atgcgggttc cgtgcctgac ccaacctcgg aacaaccacc 850
+ BF01005A        cgcaagcagc atgcgggttc cgtgcctgac ccaacctcgg aacaaccacc

 Consensus 851    atccaccact tgtcactgtg gacgcatttt cgggtcagtg gcggctctaa 900
+ BF01005A        atccaccact tgtcactgtg gacgcatttt cgggtcagtg gcggctctaa

 Consensus 901    agcgtcatgc tcgtg    915
+ BF01005A        agcgtcatgc tcgtg   

 Consensus


 Consensus Sequence
 ------------------

> contig0001-0500.txt Consensus
1      ccgttgctgt cgccgttgct gtcgattagt tgcatacgtc gcgccattga 50
51     agcgtatgag ttagttctgc cttaggatct agaacagctc ctccattaag 100
101    tgagaaaatc cgtactttga ggagaagact acatgattta acgcagaagg 150
151    tagatgtttt catcgtggtc ggtggaccgg gtgtgaactc tggaggtgca 200
201    tatagtgagg acgatattat aatggtagaa cgagacgcct tagctgcagc 250
251    tgctgctgct gatgctgatg atgaggatct tgaaaaagct agaaatgcct 300
301    gtggggactc ggtgtaccaa tgctctatat gtcccatgtc gttccagcat 350
351    gcagctgagt atcgatcgca tgtagcaagt cacccaggcg gtgctcgaca 400
401    ctcgtgctgg acttgtggcg cacagtttgc acaaaaagag gcacttcgag 450
451    accatgcagc tgaacattct actcctggac tcatctgcca actctgtcgg 500
501    aacagattcc agaatgcctc cgagttgcgt cgtcacgagt cggatgagtc 550
551    gtgcccgtct cgctgtccga tcccagggtg tggtgtgcgg tgtatgtcgc 600
601    gcagctcgct atcatcacac gcctcggcat cccactcgag ggacccgccc 650
651    ttgctctgct cgcaatgttt cgtgcaatgc tccactcgag ctcagatggc 700
701    ggcccatgct ctgtctcacc gctgtgccga gcggttcgtc tgcggttatg 750
751    atgcttgcat attgcgcttc gcaaatagag gtgacttgtt gtctcacatc 800
801    cgcaagcagc atgcgggttc cgtgcctgac ccaacctcgg aacaaccacc 850
851    atccaccact tgtcactgtg gacgcatttt cgggtcagtg gcggctctaa 900
901    agcgtcatgc tcgtg    915
