# Supplementary material for: Chasing Migration Genes: A Brain Expressed Sequence Tag Resource for Summer and Migratory Monarch Butterflies (Danaus plexippus)
Source: PLoS One. 2008 Jan 9;3(1):e1345. doi: 10.1371/journal.pone.0001345 (PMC2156104; doi:10.1371/journal.pone.0001345)
Supplement: Dataset S2 — SNPs and Microsatellites in the Monarch EST Database. A compressed file contains detailed information of SNPs and mcirosatellites in the monarch EST database, which includes summaries for both SNPs and microsatellites. Access to the sequence information and position for each SNP and microsatellite is also provided. (17.63 MB ZIP) [file pone.0001345.s002.zip › Package/Contig0001-0500/contig0001-0500.txt.contig105.align]

    Multiple Alignment For contig0001-0500.txt Consensus 105
    ----------------------------------------------

 ESTs In Alignment
 -----------------
+ BF01060B1E09.f1 758
+ BF01005A2B02.f1 761

 Potential SNPs:
 ---------------
 NONE


 Alignments
 ----------

 Consensus 1      ataaataacc tcacgtatat aatttatatt tccgtactta caaagcgcac 50
+ BF01060B        ataaataacc tcacgtatat aatttatatt tccgtactta caaagcgcac

 Consensus 51     tgcactgtta tttggtacac cccccacctg ttttaattat tattatttgt 100
+ BF01060B        tgcactgtta tttggtacac cccccacctg ttttaattat tattatttgt

 Consensus 101    ctttaatata atattattat tattattttt taagttattt taagatatat 150
+ BF01060B        ctttaatata atattattat tattattttt taagttattt taagatatat

 Consensus 151    catcatgaat ttgtgtcagc gtatcaaatg tttaatatat atatataaat 200
+ BF01060B        catcatgaat ttgtgtcagc gtatcaaatg tttaatatat atatataaat

 Consensus 201    atatatatct atatatattt taatcgttat tttctgagac tacctaaagc 250
+ BF01060B        atatatatct atatatattt taatcgttat tttctgagac tacctaaagc

 Consensus 251    aatgtatttt aacaaacagg agaacaataa ttattatgta agtgtaacag 300
+ BF01060B        aatgtatttt aacaaacagg agaacaataa ttattatgta agtgtaacag

 Consensus 301    ttagtgaatt taagtgtgct attttccatt ccagaactca acgataatat 350
+ BF01060B        ttagtgaatt taagtgtgct attttccatt ccagaactca acgataatat

 Consensus 351    caatgttcat gtaataatac ttacgttcgg gttttttttt tatataaaaa 400
+ BF01060B        caatgttcat gtaataatac ttacgttcgg gttttttttt tatataaaaa

 Consensus 401    aaaaagaaaa agatgttatt attgtataat taaaaaaaaa aaaataacct 450
+ BF01060B        aaaaagaaaa agatgttatt attgtataat taaaaaaaaa aaaataacct
+ BF01005A                                                 aa aaaataacct

 Consensus 451    tatgtgattg aaatgcaatg tttagaagta ttttattctt tattttttac 500
+ BF01060B        tatgtgattg aaatgcaatg tttagaagta ttttattctt tattttttac
+ BF01005A        tatgtgattg aaatgcaatg tttagaagta ttttattctt tattttttac

 Consensus 501    cattaaataa tagttagtag agatctattt gagagtctaa tgtatcaatt 550
+ BF01060B        cattaaataa tagttagtag agatctattt gagagtctaa tgtatcaatt
+ BF01005A        cattaaataa tagttagtag agatctattt gagagtctaa tgtatcaatt

 Consensus 551    atttgtaaag ttggctgtaa ctaattagaa gttacgttta agtagaaata 600
+ BF01060B        atttgtaaag ttggctgtaa ctaattagaa gttacgttta agtagaaata
+ BF01005A        atttgtaaag ttggctgtaa ctaattagaa gttacgttta agtagaaata

 Consensus 601    ttttaatata aacatttgga gaaagttttt atgtagatga cggatagttg 650
+ BF01060B        ttttaatata aacatttgga gaaagttttt atgtagatga cggatagttg
+ BF01005A        ttttaatata aacatttgga gaaagttttt atgtagatga cggatagttg

 Consensus 651    ttttgatcat tatgtgaagt gttgcatggt atttatgata tgatatgata 700
+ BF01060B        ttttgatcat tatgtgaagt gttgcatggt atttatgata tgatatgata
+ BF01005A        ttttgatcat tatgtgaagt gttgcatggt atttatgata tgatatgata

 Consensus 701    tgatatgata agttgtctat gtaagtctag tatcgtaacg tgtcgtacgt 750
+ BF01060B        tgata----- agttgtctat gtaagtctag tatcgtaacg tgtcgtacgt
+ BF01005A        tgatatgata agttgtctat gtaagtctag tatcgtaacg tgtcgtacgt

 Consensus 751    gtttacgtta cgtagcgcaa tgtgtacgca caagggaggg gcgggcgtgc 800
+ BF01060B        gtttacgtta cgt   
+ BF01005A        gtttacgtta cgtagcgcaa tgtgtacgca caagggaggg gcgggcgtgc

 Consensus 801    tcacgtaaac cctgaactct tactgcacag cactgctagt ataattcagt 850
+ BF01005A        tcacgtaaac cctgaactct tactgcacag cactgctagt ataattcagt

 Consensus 851    tgtgtaagga tatttttctt acatttcata taagagtaat gtttatagta 900
+ BF01005A        tgtgtaagga tatttttctt acatttcata taagagtaat gtttatagta

 Consensus 901    taggcaataa tgtttaacaa aagtccctat gtaatcgaac tgacgacaga 950
+ BF01005A        taggcaataa tgtttaacaa aagtccctat gtaatcgaac tgacgacaga

 Consensus 951    aacgctgtta tatttgtggc ctctttatga ataagatcta agttacaatg 1000
+ BF01005A        aacgctgtta tatttgtggc ctctttatga ataagatcta agttacaatg

 Consensus 1001   ttaaagaaaa aaaaaaatta attttgctat gcacagaaat gatactcaat 1050
+ BF01005A        ttaaagaaaa aaaaaaatta attttgctat gcacagaaat gatactcaat

 Consensus 1051   taattgccaa aaagttatat gtatattcat agttcaacaa tatttctttt 1100
+ BF01005A        taattgccaa aaagttatat gtatattcat agttcaacaa tatttctttt

 Consensus 1101   gggcatattt actttgaatt tatgcgaaat tagattatga ataagtaggt 1150
+ BF01005A        gggcatattt actttgaatt tatgcgaaat tagattatga ataagtaggt

 Consensus 1151   tgtagataat atgtagagtg aatgcatata taatatatct atatattta 1199
+ BF01005A        tgtagataat atgtagagtg aatgcatata taatatatct atatattta


    Multiple Alignment For contig0001-0500.txt Consensus 105 - Complete Sequences
    -------------------------------------------------------------------

 Complete Alignments
 -------------------

 Consensus 1      ataaataacc tcacgtatat aatttatatt tccgtactta caaagcgcac 50
+ BF01060B        ataaataacc tcacgtatat aatttatatt tccgtactta caaagcgcac

 Consensus 51     tgcactgtta tttggtacac cccccacctg ttttaattat tattatttgt 100
+ BF01060B        tgcactgtta tttggtacac cccccacctg ttttaattat tattatttgt

 Consensus 101    ctttaatata atattattat tattattttt taagttattt taagatatat 150
+ BF01060B        ctttaatata atattattat tattattttt taagttattt taagatatat

 Consensus 151    catcatgaat ttgtgtcagc gtatcaaatg tttaatatat atatataaat 200
+ BF01060B        catcatgaat ttgtgtcagc gtatcaaatg tttaatatat atatataaat

 Consensus 201    atatatatct atatatattt taatcgttat tttctgagac tacctaaagc 250
+ BF01060B        atatatatct atatatattt taatcgttat tttctgagac tacctaaagc

 Consensus 251    aatgtatttt aacaaacagg agaacaataa ttattatgta agtgtaacag 300
+ BF01060B        aatgtatttt aacaaacagg agaacaataa ttattatgta agtgtaacag

 Consensus 301    ttagtgaatt taagtgtgct attttccatt ccagaactca acgataatat 350
+ BF01060B        ttagtgaatt taagtgtgct attttccatt ccagaactca acgataatat

 Consensus 351    caatgttcat gtaataatac ttacgttcgg gttttttttt tatataaaaa 400
+ BF01060B        caatgttcat gtaataatac ttacgttcgg gttttttttt tatataaaaa

 Consensus 401    aaaaagaaaa agatgttatt attgtataat taaaaaaaaa aaaataacct 450
+ BF01060B        aaaaagaaaa agatgttatt attgtataat taaaaaaaaa aaaataacct
+ BF01005A                                                 aa aaaataacct

 Consensus 451    tatgtgattg aaatgcaatg tttagaagta ttttattctt tattttttac 500
+ BF01060B        tatgtgattg aaatgcaatg tttagaagta ttttattctt tattttttac
+ BF01005A        tatgtgattg aaatgcaatg tttagaagta ttttattctt tattttttac

 Consensus 501    cattaaataa tagttagtag agatctattt gagagtctaa tgtatcaatt 550
+ BF01060B        cattaaataa tagttagtag agatctattt gagagtctaa tgtatcaatt
+ BF01005A        cattaaataa tagttagtag agatctattt gagagtctaa tgtatcaatt

 Consensus 551    atttgtaaag ttggctgtaa ctaattagaa gttacgttta agtagaaata 600
+ BF01060B        atttgtaaag ttggctgtaa ctaattagaa gttacgttta agtagaaata
+ BF01005A        atttgtaaag ttggctgtaa ctaattagaa gttacgttta agtagaaata

 Consensus 601    ttttaatata aacatttgga gaaagttttt atgtagatga cggatagttg 650
+ BF01060B        ttttaatata aacatttgga gaaagttttt atgtagatga cggatagttg
+ BF01005A        ttttaatata aacatttgga gaaagttttt atgtagatga cggatagttg

 Consensus 651    ttttgatcat tatgtgaagt gttgcatggt atttatgata tgatatgata 700
+ BF01060B        ttttgatcat tatgtgaagt gttgcatggt atttatgata tgatatgata
+ BF01005A        ttttgatcat tatgtgaagt gttgcatggt atttatgata tgatatgata

 Consensus 701    tgatatgata agttgtctat gtaagtctag tatcgtaacg tgtcgtacgt 750
+ BF01060B        tgata----- agttgtctat gtaagtctag tatcgtaacg tgtcgtacgt
+ BF01005A        tgatatgata agttgtctat gtaagtctag tatcgtaacg tgtcgtacgt

 Consensus 751    gtttacgtta cgtagcgcaa tgtgtacgca caagggaggg gcgggcgtgc 800
+ BF01060B        gtttacgtta cgt   
+ BF01005A        gtttacgtta cgtagcgcaa tgtgtacgca caagggaggg gcgggcgtgc

 Consensus 801    tcacgtaaac cctgaactct tactgcacag cactgctagt ataattcagt 850
+ BF01005A        tcacgtaaac cctgaactct tactgcacag cactgctagt ataattcagt

 Consensus 851    tgtgtaagga tatttttctt acatttcata taagagtaat gtttatagta 900
+ BF01005A        tgtgtaagga tatttttctt acatttcata taagagtaat gtttatagta

 Consensus 901    taggcaataa tgtttaacaa aagtccctat gtaatcgaac tgacgacaga 950
+ BF01005A        taggcaataa tgtttaacaa aagtccctat gtaatcgaac tgacgacaga

 Consensus 951    aacgctgtta tatttgtggc ctctttatga ataagatcta agttacaatg 1000
+ BF01005A        aacgctgtta tatttgtggc ctctttatga ataagatcta agttacaatg

 Consensus 1001   ttaaagaaaa aaaaaaatta attttgctat gcacagaaat gatactcaat 1050
+ BF01005A        ttaaagaaaa aaaaaaatta attttgctat gcacagaaat gatactcaat

 Consensus 1051   taattgccaa aaagttatat gtatattcat agttcaacaa tatttctttt 1100
+ BF01005A        taattgccaa aaagttatat gtatattcat agttcaacaa tatttctttt

 Consensus 1101   gggcatattt actttgaatt tatgcgaaat tagattatga ataagtaggt 1150
+ BF01005A        gggcatattt actttgaatt tatgcgaaat tagattatga ataagtaggt

 Consensus 1151   tgtagataat atgtagagtg aatgcatata taatatatct atatattta 1199
+ BF01005A        tgtagataat atgtagagtg aatgcatata taatatatct atatattta

 Consensus


 Consensus Sequence
 ------------------

> contig0001-0500.txt Consensus
1      ataaataacc tcacgtatat aatttatatt tccgtactta caaagcgcac 50
51     tgcactgtta tttggtacac cccccacctg ttttaattat tattatttgt 100
101    ctttaatata atattattat tattattttt taagttattt taagatatat 150
151    catcatgaat ttgtgtcagc gtatcaaatg tttaatatat atatataaat 200
201    atatatatct atatatattt taatcgttat tttctgagac tacctaaagc 250
251    aatgtatttt aacaaacagg agaacaataa ttattatgta agtgtaacag 300
301    ttagtgaatt taagtgtgct attttccatt ccagaactca acgataatat 350
351    caatgttcat gtaataatac ttacgttcgg gttttttttt tatataaaaa 400
401    aaaaagaaaa agatgttatt attgtataat taaaaaaaaa aaaataacct 450
451    tatgtgattg aaatgcaatg tttagaagta ttttattctt tattttttac 500
501    cattaaataa tagttagtag agatctattt gagagtctaa tgtatcaatt 550
551    atttgtaaag ttggctgtaa ctaattagaa gttacgttta agtagaaata 600
601    ttttaatata aacatttgga gaaagttttt atgtagatga cggatagttg 650
651    ttttgatcat tatgtgaagt gttgcatggt atttatgata tgatatgata 700
701    tgatatgata agttgtctat gtaagtctag tatcgtaacg tgtcgtacgt 750
751    gtttacgtta cgtagcgcaa tgtgtacgca caagggaggg gcgggcgtgc 800
801    tcacgtaaac cctgaactct tactgcacag cactgctagt ataattcagt 850
851    tgtgtaagga tatttttctt acatttcata taagagtaat gtttatagta 900
901    taggcaataa tgtttaacaa aagtccctat gtaatcgaac tgacgacaga 950
951    aacgctgtta tatttgtggc ctctttatga ataagatcta agttacaatg 1000
1001   ttaaagaaaa aaaaaaatta attttgctat gcacagaaat gatactcaat 1050
1051   taattgccaa aaagttatat gtatattcat agttcaacaa tatttctttt 1100
1101   gggcatattt actttgaatt tatgcgaaat tagattatga ataagtaggt 1150
1151   tgtagataat atgtagagtg aatgcatata taatatatct atatattta 1199
