# Supplementary material for: Chasing Migration Genes: A Brain Expressed Sequence Tag Resource for Summer and Migratory Monarch Butterflies (Danaus plexippus)
Source: PLoS One. 2008 Jan 9;3(1):e1345. doi: 10.1371/journal.pone.0001345 (PMC2156104; doi:10.1371/journal.pone.0001345)
Supplement: Dataset S2 — SNPs and Microsatellites in the Monarch EST Database. A compressed file contains detailed information of SNPs and mcirosatellites in the monarch EST database, which includes summaries for both SNPs and microsatellites. Access to the sequence information and position for each SNP and microsatellite is also provided. (17.63 MB ZIP) [file pone.0001345.s002.zip › Package/Contig0001-0500/contig0001-0500.txt.contig106.align]

    Multiple Alignment For contig0001-0500.txt Consensus 106
    ----------------------------------------------

 ESTs In Alignment
 -----------------
+ BF01006X1F05.f1 590
+ BF01058B2B02.f1 846

 Potential SNPs:
 ---------------
 NONE


 Alignments
 ----------

 Consensus 1      agccaccgcc agaactgaat gtcagcgtgc tgccgtgcag tatcagaggg 50
+ BF01006X        agccaccgcc agaactgaat gtcagcgtgc tgccgtgcag tatcagaggg

 Consensus 51     ctagcgaact ccacgctgcc gccaaggaga cggtgactct ggctgaacag 100
+ BF01006X        ctagcgaact ccacgctgcc gccaaggaga cggtgactct ggctgaacag

 Consensus 101    cggtttgtca gcaaacagga cgagtggcag tttgatagca actggcagga 150
+ BF01006X        cggtttgtca gcaaacagga cgagtggcag tttgatagca actggcagga

 Consensus 151    ggtgctcaac catgccatca tcaaggtcat ggatgctgag aaacgtaaag 200
+ BF01006X        ggtgctcaac catgccatca tcaaggtcat ggatgctgag aaacgtaaag

 Consensus 201    cagagagtgg gagagaacac cagaagaaag cggctcttta tatagcagct 250
+ BF01006X        cagagagtgg gagagaacac cagaagaaag cggctcttta tatagcagct

 Consensus 251    gagagaaagg tcacacagct agaagagagt cttaaacgta atattataaa 300
+ BF01006X        gagagaaagg tcacacagct agaagagagt cttaaacgta atattataaa

 Consensus 301    gtcaaaagtt tacttcgagg agaagaaact atgcgatgaa caactacaag 350
+ BF01006X        gtcaaaagtt tacttcgagg agaagaaact atgcgatgaa caactacaag

 Consensus 351    cccagaacga gaagatcgaa aagttacagc gtctcatagc ggacgccaag 400
+ BF01006X        cccagaacga gaagatcgaa aagttacagc gtctcatagc ggacgccaag

 Consensus 401    ttcagatact cgaaatctct caaagtcctc gaggaaatat ccgaagagat 450
+ BF01006X        ttcagatact cgaaatctct caaagtcctc gaggaaatat ccgaagagat
+ BF01058B              tact cgaaatctct caaagtcctc gaggaaatat ccgaagagat

 Consensus 451    acacaggcag agaggtgaat atctgccagg gaaagatagc attccggtgg 500
+ BF01006X        acacaggcag agaggtgaat atctgccagg gaaagatagc attccggtgg
+ BF01058B        acacaggcag agaggtgaat atctgccagg gaaagatagc attccggtgg

 Consensus 501    ggccgaggga accgggcgtc ggagcggaac gggatcccgt acacgacgag 550
+ BF01006X        ggccgaggga accgggcgtc ggnncggaac gggatcccgt acacgacgag
+ BF01058B        ggccgaggga accgggcgtc ggagcggaac gggatcccgt acacgacgag

 Consensus 551    acgcaggtga aaggcagcga caacgacgag tccagcttac aggagctcag 600
+ BF01006X        acgcanntgg aaggcagcga caacgacgag tccagcttac 
+ BF01058B        acgcaggtga aaggcagcga caacgacgag tccagcttac aggagctcag

 Consensus 601    gatgagggtg agggaactgg cgctcaaacc gatcgacaga aacgacgtag 650
+ BF01058B        gatgagggtg agggaactgg cgctcaaacc gatcgacaga aacgacgtag

 Consensus 651    aaacagacga ggcgtgggca caggaactca acgagaccat caacaaactc 700
+ BF01058B        aaacagacga ggcgtgggca caggaactca acgagaccat caacaaactc

 Consensus 701    gaccagctgc tcatgatgaa ggaatccaac caacagaagc gatcgaagtt 750
+ BF01058B        gaccagctgc tcatgatgaa ggaatccaac caacagaagc gatcgaagtt

 Consensus 751    cacggccagc tcgccgagga actccagcgc gccctccacc agcaccaact 800
+ BF01058B        cacggccagc tcgccgagga actccagcgc gccctccacc agcaccaact

 Consensus 801    ccggaaaata caaccatcca cccagcgaca gctggggcac cgacacgaac 850
+ BF01058B        ccggaaaata caaccatcca cccagcgaca gctggggcac cgacacgaac

 Consensus 851    ctctcgcgac cgaaatcaat cagcagggag gtcgtatacg agaacatgaa 900
+ BF01058B        ctctcgcgac cgaaatcaat cagcagggag gtcgtatacg agaacatgaa

 Consensus 901    tccgcccatc gctaagaccg acaaatcgaa gagcatgatg tcgttggatg 950
+ BF01058B        tccgcccatc gctaagaccg acaaatcgaa gagcatgatg tcgttggatg

 Consensus 951    tgctggctct ggccagagac gcgtctatga aggaccgcga gtcctacctg 1000
+ BF01058B        tgctggctct ggccagagac gcgtctatga aggaccgcga gtcctacctg

 Consensus 1001   aaggcggtca tagaggacaa atctcccacg gggacctaca ccgagagcaa 1050
+ BF01058B        aaggcggtca tagaggacaa atctcccacg gggacctaca ccgagagcaa

 Consensus 1051   ctcagacagg aacgacagtc cggacgatat cctcatggtg gaatgcgact 1100
+ BF01058B        ctcagacagg aacgacagtc cggacgatat cctcatggtg gaatgcgact

 Consensus 1101   cgagtgattc cacgcagact cccgtcatca ggatgaccag ctccaccgtc 1150
+ BF01058B        cgagtgattc cacgcagact cccgtcatca ggatgaccag ctccaccgtc

 Consensus 1151   acggacagcg atcacagcta ggaaggtccc gacacgtccc agaccttcta 1200
+ BF01058B        acggacagcg atcacagcta ggaaggtccc gacacgtccc agaccttcta

 Consensus 1201   gcattacact gaaatctatc tcctcgaagt ccgtaaacta tatcgatatt 1250
+ BF01058B        gcattacact gaaatctatc tcctcgaagt ccgtaaacta tatcgatatt

 Consensus 1251   ga     1252
+ BF01058B        ga    


    Multiple Alignment For contig0001-0500.txt Consensus 106 - Complete Sequences
    -------------------------------------------------------------------

 Complete Alignments
 -------------------

 Consensus 1      agccaccgcc agaactgaat gtcagcgtgc tgccgtgcag tatcagaggg 50
+ BF01006X        agccaccgcc agaactgaat gtcagcgtgc tgccgtgcag tatcagaggg

 Consensus 51     ctagcgaact ccacgctgcc gccaaggaga cggtgactct ggctgaacag 100
+ BF01006X        ctagcgaact ccacgctgcc gccaaggaga cggtgactct ggctgaacag

 Consensus 101    cggtttgtca gcaaacagga cgagtggcag tttgatagca actggcagga 150
+ BF01006X        cggtttgtca gcaaacagga cgagtggcag tttgatagca actggcagga

 Consensus 151    ggtgctcaac catgccatca tcaaggtcat ggatgctgag aaacgtaaag 200
+ BF01006X        ggtgctcaac catgccatca tcaaggtcat ggatgctgag aaacgtaaag

 Consensus 201    cagagagtgg gagagaacac cagaagaaag cggctcttta tatagcagct 250
+ BF01006X        cagagagtgg gagagaacac cagaagaaag cggctcttta tatagcagct

 Consensus 251    gagagaaagg tcacacagct agaagagagt cttaaacgta atattataaa 300
+ BF01006X        gagagaaagg tcacacagct agaagagagt cttaaacgta atattataaa

 Consensus 301    gtcaaaagtt tacttcgagg agaagaaact atgcgatgaa caactacaag 350
+ BF01006X        gtcaaaagtt tacttcgagg agaagaaact atgcgatgaa caactacaag

 Consensus 351    cccagaacga gaagatcgaa aagttacagc gtctcatagc ggacgccaag 400
+ BF01006X        cccagaacga gaagatcgaa aagttacagc gtctcatagc ggacgccaag

 Consensus 401    ttcagatact cgaaatctct caaagtcctc gaggaaatat ccgaagagat 450
+ BF01006X        ttcagatact cgaaatctct caaagtcctc gaggaaatat ccgaagagat
+ BF01058B              tact cgaaatctct caaagtcctc gaggaaatat ccgaagagat

 Consensus 451    acacaggcag agaggtgaat atctgccagg gaaagatagc attccggtgg 500
+ BF01006X        acacaggcag agaggtgaat atctgccagg gaaagatagc attccggtgg
+ BF01058B        acacaggcag agaggtgaat atctgccagg gaaagatagc attccggtgg

 Consensus 501    ggccgaggga accgggcgtc ggagcggaac gggatcccgt acacgacgag 550
+ BF01006X        ggccgaggga accgggcgtc ggnncggaac gggatcccgt acacgacgag
+ BF01058B        ggccgaggga accgggcgtc ggagcggaac gggatcccgt acacgacgag

 Consensus 551    acgcaggtga aaggcagcga caacgacgag tccagcttac aggagctcag 600
+ BF01006X        acgcanntgg aaggcagcga caacgacgag tccagcttac 
+ BF01058B        acgcaggtga aaggcagcga caacgacgag tccagcttac aggagctcag

 Consensus 601    gatgagggtg agggaactgg cgctcaaacc gatcgacaga aacgacgtag 650
+ BF01058B        gatgagggtg agggaactgg cgctcaaacc gatcgacaga aacgacgtag

 Consensus 651    aaacagacga ggcgtgggca caggaactca acgagaccat caacaaactc 700
+ BF01058B        aaacagacga ggcgtgggca caggaactca acgagaccat caacaaactc

 Consensus 701    gaccagctgc tcatgatgaa ggaatccaac caacagaagc gatcgaagtt 750
+ BF01058B        gaccagctgc tcatgatgaa ggaatccaac caacagaagc gatcgaagtt

 Consensus 751    cacggccagc tcgccgagga actccagcgc gccctccacc agcaccaact 800
+ BF01058B        cacggccagc tcgccgagga actccagcgc gccctccacc agcaccaact

 Consensus 801    ccggaaaata caaccatcca cccagcgaca gctggggcac cgacacgaac 850
+ BF01058B        ccggaaaata caaccatcca cccagcgaca gctggggcac cgacacgaac

 Consensus 851    ctctcgcgac cgaaatcaat cagcagggag gtcgtatacg agaacatgaa 900
+ BF01058B        ctctcgcgac cgaaatcaat cagcagggag gtcgtatacg agaacatgaa

 Consensus 901    tccgcccatc gctaagaccg acaaatcgaa gagcatgatg tcgttggatg 950
+ BF01058B        tccgcccatc gctaagaccg acaaatcgaa gagcatgatg tcgttggatg

 Consensus 951    tgctggctct ggccagagac gcgtctatga aggaccgcga gtcctacctg 1000
+ BF01058B        tgctggctct ggccagagac gcgtctatga aggaccgcga gtcctacctg

 Consensus 1001   aaggcggtca tagaggacaa atctcccacg gggacctaca ccgagagcaa 1050
+ BF01058B        aaggcggtca tagaggacaa atctcccacg gggacctaca ccgagagcaa

 Consensus 1051   ctcagacagg aacgacagtc cggacgatat cctcatggtg gaatgcgact 1100
+ BF01058B        ctcagacagg aacgacagtc cggacgatat cctcatggtg gaatgcgact

 Consensus 1101   cgagtgattc cacgcagact cccgtcatca ggatgaccag ctccaccgtc 1150
+ BF01058B        cgagtgattc cacgcagact cccgtcatca ggatgaccag ctccaccgtc

 Consensus 1151   acggacagcg atcacagcta ggaaggtccc gacacgtccc agaccttcta 1200
+ BF01058B        acggacagcg atcacagcta ggaaggtccc gacacgtccc agaccttcta

 Consensus 1201   gcattacact gaaatctatc tcctcgaagt ccgtaaacta tatcgatatt 1250
+ BF01058B        gcattacact gaaatctatc tcctcgaagt ccgtaaacta tatcgatatt

 Consensus 1251   ga     1252
+ BF01058B        ga    

 Consensus


 Consensus Sequence
 ------------------

> contig0001-0500.txt Consensus
1      agccaccgcc agaactgaat gtcagcgtgc tgccgtgcag tatcagaggg 50
51     ctagcgaact ccacgctgcc gccaaggaga cggtgactct ggctgaacag 100
101    cggtttgtca gcaaacagga cgagtggcag tttgatagca actggcagga 150
151    ggtgctcaac catgccatca tcaaggtcat ggatgctgag aaacgtaaag 200
201    cagagagtgg gagagaacac cagaagaaag cggctcttta tatagcagct 250
251    gagagaaagg tcacacagct agaagagagt cttaaacgta atattataaa 300
301    gtcaaaagtt tacttcgagg agaagaaact atgcgatgaa caactacaag 350
351    cccagaacga gaagatcgaa aagttacagc gtctcatagc ggacgccaag 400
401    ttcagatact cgaaatctct caaagtcctc gaggaaatat ccgaagagat 450
451    acacaggcag agaggtgaat atctgccagg gaaagatagc attccggtgg 500
501    ggccgaggga accgggcgtc ggagcggaac gggatcccgt acacgacgag 550
551    acgcaggtga aaggcagcga caacgacgag tccagcttac aggagctcag 600
601    gatgagggtg agggaactgg cgctcaaacc gatcgacaga aacgacgtag 650
651    aaacagacga ggcgtgggca caggaactca acgagaccat caacaaactc 700
701    gaccagctgc tcatgatgaa ggaatccaac caacagaagc gatcgaagtt 750
751    cacggccagc tcgccgagga actccagcgc gccctccacc agcaccaact 800
801    ccggaaaata caaccatcca cccagcgaca gctggggcac cgacacgaac 850
851    ctctcgcgac cgaaatcaat cagcagggag gtcgtatacg agaacatgaa 900
901    tccgcccatc gctaagaccg acaaatcgaa gagcatgatg tcgttggatg 950
951    tgctggctct ggccagagac gcgtctatga aggaccgcga gtcctacctg 1000
1001   aaggcggtca tagaggacaa atctcccacg gggacctaca ccgagagcaa 1050
1051   ctcagacagg aacgacagtc cggacgatat cctcatggtg gaatgcgact 1100
1101   cgagtgattc cacgcagact cccgtcatca ggatgaccag ctccaccgtc 1150
1151   acggacagcg atcacagcta ggaaggtccc gacacgtccc agaccttcta 1200
1201   gcattacact gaaatctatc tcctcgaagt ccgtaaacta tatcgatatt 1250
1251   ga     1252
