# Supplementary material for: Chasing Migration Genes: A Brain Expressed Sequence Tag Resource for Summer and Migratory Monarch Butterflies (Danaus plexippus)
Source: PLoS One. 2008 Jan 9;3(1):e1345. doi: 10.1371/journal.pone.0001345 (PMC2156104; doi:10.1371/journal.pone.0001345)
Supplement: Dataset S2 — SNPs and Microsatellites in the Monarch EST Database. A compressed file contains detailed information of SNPs and mcirosatellites in the monarch EST database, which includes summaries for both SNPs and microsatellites. Access to the sequence information and position for each SNP and microsatellite is also provided. (17.63 MB ZIP) [file pone.0001345.s002.zip › Package/Contig0001-0500/contig0001-0500.txt.contig107.align]

    Multiple Alignment For contig0001-0500.txt Consensus 107
    ----------------------------------------------

 ESTs In Alignment
 -----------------
+ BF01057A2G01.f1 709
+ BF01006X1H09.f1 749

 Potential SNPs:
 ---------------
 NONE


 Alignments
 ----------

 Consensus 1      taacaccgga agattttcgc gttcttactg ctttgagtga ctagccaaac 50
+ BF01006X        taacaccgga agattttcgc gttcttactg ctttgagtga ctagccaaac

 Consensus 51     gtgagttaac cttatgatgt gtaaatttta atttaaaaaa tatgtaatta 100
+ BF01006X        gtgagttaac cttatgatgt gtaaatttta atttaaaaaa tatgtaatta

 Consensus 101    taggtggaaa tgggtatgaa gaatcacgaa ctggttccag gctccttagt 150
+ BF01006X        taggtggaaa tgggtatgaa gaatcacgaa ctggttccag gctccttagt

 Consensus 151    ggcttctata gccaatttgc gacacggcgg agtccacaaa ctgatgaaag 200
+ BF01006X        ggcttctata gccaatttgc gacacggcgg agtccacaaa ctgatgaaag

 Consensus 201    atctttgtaa acatagattg ttgacatacg aacgtggtaa acactatgat 250
+ BF01006X        atctttgtaa acatagattg ttgacatacg aacgtggtaa acactatgat

 Consensus 251    ggctaccgtc ttacaaatgc tggttatgat tacttggctc ttaaagcttt 300
+ BF01006X        ggctaccgtc ttacaaatgc tggttatgat tacttggctc ttaaagcttt

 Consensus 301    aacaaacaga aaggttattg cctcttttgg taaccaaatt ggtgttggaa 350
+ BF01006X        aacaaacaga aaggttattg cctcttttgg taaccaaatt ggtgttggaa

 Consensus 351    aggaatctaa catttacact gtagctgatg aagacagaaa cccgctatgt 400
+ BF01057A               taa catttacact gtagctgatg aagacagaaa cccgctatgt
+ BF01006X        aggaatctaa catttacacc gtagctgatg aagacagaaa cccgctatgt

 Consensus 401    ttgaaacttc ataggctggg cagaacatgc ttccggaaca tcaaagacaa 450
+ BF01057A        ttgaaacttc ataggctggg cagaacatgc ttccggaaca tcaaagacaa
+ BF01006X        ttgaaacttc ataggctggg cagaacatgc ttccggaaca tcaaagacaa

 Consensus 451    gagagactat catgcacacc gtaaccgggc ctcatggctg tatctctccc 500
+ BF01057A        gagagactat catgcacacc gtaaccgggc ctcgtggctg tatctctccc
+ BF01006X        gagagactat catgcacacc gtaaccgggc ctcatggctg tatctctccc

 Consensus 501    gcatatcagc taccaaggaa tttgcataca tgaaggcttt atatgaccgt 550
+ BF01057A        gcatatcagc taccaaggaa tttgcataca tgaaggcttt atatgaccgt
+ BF01006X        gcatatcagc taccaaggaa tttgcataca tgaaggcttt atatgaccgt

 Consensus 551    gacttcccag taccaaaacc catagatttt aacagacact gtgttgtcat 600
+ BF01057A        ggcttcccag taccaaaacc catagatttt aacagacact gtgttgtcat
+ BF01006X        gacttcccag taccaaaacc catagatttt aacagacact gtgttgtcat

 Consensus 601    gcaactggtt ggagggggac ctttaaccca tgtgtcggca gtagatgatg 650
+ BF01057A        gcaactggtt ggagggggac ctttaaccca tgtgtcggca gtagatgatg
+ BF01006X        gcagctggtt ggagggggac ctttaaccca tgtgtcggca gtagatgatg

 Consensus 651    tagaagcact ttatgacgag ttaatgaacc ttatagtgag actcggcaac 700
+ BF01057A        tggaagcact ttatgacgag ttaatgaacc ttatagtgag actcggcaac
+ BF01006X        tagaagcact ttatgacgag ttaatgaacc ttatagtgag actcggcaac

 Consensus 701    tgtggtgtca ttcatggtga cttcaacgag ttcaacatca tgatagatga 750
+ BF01057A        tgtggtgtca ttcatggtga cttcaacgag ttcaacatca tgatagatga
+ BF01006X        tgtggtgtca ttcatggtga cttcaacgag ttcaacatca tgatagatg

 Consensus 751    agaaggacac cccatcatca tagacttccc tcagatgatt tccacaatgc 800
+ BF01057A        agaaggacac cccatcatca tagacttccc tcagatgatt tccacaatgc

 Consensus 801    atcccaatgc ggaactatac tttgaccgag atgttcaatg tgtccgagcg 850
+ BF01057A        atcccaatgc ggaactatac tttgaccgag atgttcaatg tgtccgagcg

 Consensus 851    ttctttaaga agaggtttgg atatgaatcc agtctgtatc caaagttctc 900
+ BF01057A        ttctttaaga agaggtttgg atatgaatcc agtctgtatc caaagttctc

 Consensus 901    tgaactggag cgagatgaag acttggatcg agaggtggct tgttcagggt 950
+ BF01057A        tgaactggag cgagatgaag acttggatcg agaggtggct tgttcagggt

 Consensus 951    accggaagga acatgatcac cagctgttac aggaaatggg aatagaattg 1000
+ BF01057A        accggaagga acatgatcac cagctgttac aggaaatggg aatagaattg

 Consensus 1001   caattgagtg gagacgaagg cagcgagaca gaaaactttg ctgaacctga 1050
+ BF01057A        caattgagtg gagacgaagg cagcgagaca gaaaactttg ctgaacctga

 Consensus 1051   tgca     1054
+ BF01057A        tgca    


    Multiple Alignment For contig0001-0500.txt Consensus 107 - Complete Sequences
    -------------------------------------------------------------------

 Complete Alignments
 -------------------

 Consensus 1      taacaccgga agattttcgc gttcttactg ctttgagtga ctagccaaac 50
+ BF01006X        taacaccgga agattttcgc gttcttactg ctttgagtga ctagccaaac

 Consensus 51     gtgagttaac cttatgatgt gtaaatttta atttaaaaaa tatgtaatta 100
+ BF01006X        gtgagttaac cttatgatgt gtaaatttta atttaaaaaa tatgtaatta

 Consensus 101    taggtggaaa tgggtatgaa gaatcacgaa ctggttccag gctccttagt 150
+ BF01006X        taggtggaaa tgggtatgaa gaatcacgaa ctggttccag gctccttagt

 Consensus 151    ggcttctata gccaatttgc gacacggcgg agtccacaaa ctgatgaaag 200
+ BF01006X        ggcttctata gccaatttgc gacacggcgg agtccacaaa ctgatgaaag

 Consensus 201    atctttgtaa acatagattg ttgacatacg aacgtggtaa acactatgat 250
+ BF01006X        atctttgtaa acatagattg ttgacatacg aacgtggtaa acactatgat

 Consensus 251    ggctaccgtc ttacaaatgc tggttatgat tacttggctc ttaaagcttt 300
+ BF01006X        ggctaccgtc ttacaaatgc tggttatgat tacttggctc ttaaagcttt

 Consensus 301    aacaaacaga aaggttattg cctcttttgg taaccaaatt ggtgttggaa 350
+ BF01057A                                                         ccgtt
+ BF01006X        aacaaacaga aaggttattg cctcttttgg taaccaaatt ggtgttggaa

 Consensus 351    aggaatctaa catttacact gtagctgatg aagacagaaa cccgctatgt 400
+ BF01057A        gctgtcgtaa catttacact gtagctgatg aagacagaaa cccgctatgt
+ BF01006X        aggaatctaa catttacacc gtagctgatg aagacagaaa cccgctatgt

 Consensus 401    ttgaaacttc ataggctggg cagaacatgc ttccggaaca tcaaagacaa 450
+ BF01057A        ttgaaacttc ataggctggg cagaacatgc ttccggaaca tcaaagacaa
+ BF01006X        ttgaaacttc ataggctggg cagaacatgc ttccggaaca tcaaagacaa

 Consensus 451    gagagactat catgcacacc gtaaccgggc ctcatggctg tatctctccc 500
+ BF01057A        gagagactat catgcacacc gtaaccgggc ctcgtggctg tatctctccc
+ BF01006X        gagagactat catgcacacc gtaaccgggc ctcatggctg tatctctccc

 Consensus 501    gcatatcagc taccaaggaa tttgcataca tgaaggcttt atatgaccgt 550
+ BF01057A        gcatatcagc taccaaggaa tttgcataca tgaaggcttt atatgaccgt
+ BF01006X        gcatatcagc taccaaggaa tttgcataca tgaaggcttt atatgaccgt

 Consensus 551    gacttcccag taccaaaacc catagatttt aacagacact gtgttgtcat 600
+ BF01057A        ggcttcccag taccaaaacc catagatttt aacagacact gtgttgtcat
+ BF01006X        gacttcccag taccaaaacc catagatttt aacagacact gtgttgtcat

 Consensus 601    gcaactggtt ggagggggac ctttaaccca tgtgtcggca gtagatgatg 650
+ BF01057A        gcaactggtt ggagggggac ctttaaccca tgtgtcggca gtagatgatg
+ BF01006X        gcagctggtt ggagggggac ctttaaccca tgtgtcggca gtagatgatg

 Consensus 651    tagaagcact ttatgacgag ttaatgaacc ttatagtgag actcggcaac 700
+ BF01057A        tggaagcact ttatgacgag ttaatgaacc ttatagtgag actcggcaac
+ BF01006X        tagaagcact ttatgacgag ttaatgaacc ttatagtgag actcggcaac

 Consensus 701    tgtggtgtca ttcatggtga cttcaacgag ttcaacatca tgatagatga 750
+ BF01057A        tgtggtgtca ttcatggtga cttcaacgag ttcaacatca tgatagatga
+ BF01006X        tgtggtgtca ttcatggtga cttcaacgag ttcaacatca tgatagatg

 Consensus 751    agaaggacac cccatcatca tagacttccc tcagatgatt tccacaatgc 800
+ BF01057A        agaaggacac cccatcatca tagacttccc tcagatgatt tccacaatgc

 Consensus 801    atcccaatgc ggaactatac tttgaccgag atgttcaatg tgtccgagcg 850
+ BF01057A        atcccaatgc ggaactatac tttgaccgag atgttcaatg tgtccgagcg

 Consensus 851    ttctttaaga agaggtttgg atatgaatcc agtctgtatc caaagttctc 900
+ BF01057A        ttctttaaga agaggtttgg atatgaatcc agtctgtatc caaagttctc

 Consensus 901    tgaactggag cgagatgaag acttggatcg agaggtggct tgttcagggt 950
+ BF01057A        tgaactggag cgagatgaag acttggatcg agaggtggct tgttcagggt

 Consensus 951    accggaagga acatgatcac cagctgttac aggaaatggg aatagaattg 1000
+ BF01057A        accggaagga acatgatcac cagctgttac aggaaatggg aatagaattg

 Consensus 1001   caattgagtg gagacgaagg cagcgagaca gaaaactttg ctgaacctga 1050
+ BF01057A        caattgagtg gagacgaagg cagcgagaca gaaaactttg ctgaacctga

 Consensus 1051   tgca     1054
+ BF01057A        tgca    

 Consensus


 Consensus Sequence
 ------------------

> contig0001-0500.txt Consensus
1      taacaccgga agattttcgc gttcttactg ctttgagtga ctagccaaac 50
51     gtgagttaac cttatgatgt gtaaatttta atttaaaaaa tatgtaatta 100
101    taggtggaaa tgggtatgaa gaatcacgaa ctggttccag gctccttagt 150
151    ggcttctata gccaatttgc gacacggcgg agtccacaaa ctgatgaaag 200
201    atctttgtaa acatagattg ttgacatacg aacgtggtaa acactatgat 250
251    ggctaccgtc ttacaaatgc tggttatgat tacttggctc ttaaagcttt 300
301    aacaaacaga aaggttattg cctcttttgg taaccaaatt ggtgttggaa 350
351    aggaatctaa catttacact gtagctgatg aagacagaaa cccgctatgt 400
401    ttgaaacttc ataggctggg cagaacatgc ttccggaaca tcaaagacaa 450
451    gagagactat catgcacacc gtaaccgggc ctcatggctg tatctctccc 500
501    gcatatcagc taccaaggaa tttgcataca tgaaggcttt atatgaccgt 550
551    gacttcccag taccaaaacc catagatttt aacagacact gtgttgtcat 600
601    gcaactggtt ggagggggac ctttaaccca tgtgtcggca gtagatgatg 650
651    tagaagcact ttatgacgag ttaatgaacc ttatagtgag actcggcaac 700
701    tgtggtgtca ttcatggtga cttcaacgag ttcaacatca tgatagatga 750
751    agaaggacac cccatcatca tagacttccc tcagatgatt tccacaatgc 800
801    atcccaatgc ggaactatac tttgaccgag atgttcaatg tgtccgagcg 850
851    ttctttaaga agaggtttgg atatgaatcc agtctgtatc caaagttctc 900
901    tgaactggag cgagatgaag acttggatcg agaggtggct tgttcagggt 950
951    accggaagga acatgatcac cagctgttac aggaaatggg aatagaattg 1000
1001   caattgagtg gagacgaagg cagcgagaca gaaaactttg ctgaacctga 1050
1051   tgca     1054
