# Supplementary material for: Chasing Migration Genes: A Brain Expressed Sequence Tag Resource for Summer and Migratory Monarch Butterflies (Danaus plexippus)
Source: PLoS One. 2008 Jan 9;3(1):e1345. doi: 10.1371/journal.pone.0001345 (PMC2156104; doi:10.1371/journal.pone.0001345)
Supplement: Dataset S2 — SNPs and Microsatellites in the Monarch EST Database. A compressed file contains detailed information of SNPs and mcirosatellites in the monarch EST database, which includes summaries for both SNPs and microsatellites. Access to the sequence information and position for each SNP and microsatellite is also provided. (17.63 MB ZIP) [file pone.0001345.s002.zip › Package/Contig0001-0500/contig0001-0500.txt.contig108.align]

    Multiple Alignment For contig0001-0500.txt Consensus 108
    ----------------------------------------------

 ESTs In Alignment
 -----------------
+ BF01057A2E05.f1 792
+ BF01006X1F03.f1 786

 Potential SNPs:
 ---------------
 NONE


 Alignments
 ----------

 Consensus 1      ggttgcaaaa cataattcat taaagaggtt tttgttcctc gtagcctgtt 50
+ BF01057A        ggttgcaaaa cataattcat taaagaggtt tttgttcctc gtagcctgtt

 Consensus 51     acattgatga atatatatta ctattatgga taagactggt aatattctaa 100
+ BF01057A        acattgatga atatatatta ctattatgga taagactggt aatattctaa

 Consensus 101    tattttttaa aataggcata gttgactatt ataaccaaag acttcatgta 150
+ BF01057A        tattttttaa aataggcata gttgactatt ataaccaaag acttcatgta

 Consensus 151    aattcgtatc tatagggtat acgatatagt aatgccatgt atttagatat 200
+ BF01057A        aattcgtatc tatagggtat acgatatagt aatgccatgt atttagatat

 Consensus 201    aaataaataa aatttccttc taattgaact ttgtacattt ttatgtcaag 250
+ BF01057A        aaataaataa aatttccttc taattgaact ttgtacattt ttatgtcaag

 Consensus 251    tttgtatgcc atagttttat acgtcagata atctgtaaga attgacatac 300
+ BF01057A        tttgtatgcc atagttttat acgtcagata atctgtaaga attgacatac

 Consensus 301    caaaattatt ttttaaacta ctatatagca ttcttaactg tagacattag 350
+ BF01057A        caaaattatt ttttaaacta ctatatagca ttcttaactg tggacattag
+ BF01006X            attttt ttttaaacta ctatatagca ctcttaactg tagacattag

 Consensus 351    tgtggggtcg attaaatgat cgtctaggag aaaactaagc acgaattact 400
+ BF01057A        tgtggggtcg attaaatgat cgtctaggag aaaactaagc acgaattact
+ BF01006X        tgtggggtcg attaaatgat cgtctaggag aaatctaagc acgaattact

 Consensus 401    tgacaagaac acacgtgaag aatacattca attattaata ataagtagta 450
+ BF01057A        tgacaagaac acacgtgaag aatacattca attattaata ataagtagta
+ BF01006X        tgacaagaac acacgtgaag aatacattca attattaata ataagtagta

 Consensus 451    attcattaaa taatcttaaa atactatcat atctgaggta acaagcgatg 500
+ BF01057A        attcattaaa taatcttaaa atactatcat atctgaggta acaagcgatg
+ BF01006X        attcattaaa taatcttaaa atactatcat atctgaggta acaagcgatg

 Consensus 501    tcacagtgac gaaaagaaag tgttgtcagt gatggtatta tttaaatgtt 550
+ BF01057A        tcacagtgac gaaaagaaag tgttgtcagt gatggtatta tttaaatgtt
+ BF01006X        tcacagtgac gaaaagaagg tgttgtcagt gatggtatta tttaaatgtt

 Consensus 551    ttgcttcatg cgaatattga atttattatg tagataattt agttaaattt 600
+ BF01057A        ttgcttcatg cgaatattga atttattatg tagataattt agttaaattt
+ BF01006X        ttgcttcatg cgaatattga atttat---g tagataattt agttaaattt

 Consensus 601    atcgtgtttg ttatgtaatt agttatcact tattgttata aaaatactat 650
+ BF01057A        atcgtgtttg ttatgtaatt agttatcact tattgttata aaaatactat
+ BF01006X        atcgtgtttg ttatgtaatt agttatcact tattgttata aaaatactat

 Consensus 651    tttatattcc ataataatcc tttagatttt tcttgtttga aatcattatt 700
+ BF01057A        tttatattcc ataataatcc tttagatttt tcttgtttga aatcattatt
+ BF01006X        tttatattcc ataataatcc tttagatttt tcttgtttga aatcattatt

 Consensus 701    tgaatatgaa tattaagttg ccagacccat gatatatgtt ttgatattgt 750
+ BF01057A        tgaatatgaa tattaagttg ccagacccat gatatatgtt ttgatattgt
+ BF01006X        tgaatatgaa tattaagttg ccagacccat gatacatgtt ttgatattgt

 Consensus 751    ttagcttttg ttaatagatt gaaggtgatc attatgactt gattatttat 800
+ BF01057A        ttagcttttg ttaatagatt gaaggtgatc attatgact 
+ BF01006X        ttagcttttg ttaatagatt gaaggtgatc attatgactt gattatttat

 Consensus 801    tgacacaaaa attgttcaca gtatgtgtat ggattgttac aacgatttta 850
+ BF01006X        tgacacaaaa attgttcaca gtatgtgtat ggattgttac aacgatttta

 Consensus 851    caatgaatga acattacaat acctagaagt cttgcagtta acgatttgac 900
+ BF01006X        caatgaatga acattacaat acctagaagt cttgcagtta acgatttgac

 Consensus 901    gaaacgaata tccgcgtttc gagttcattc tttgtaaaag ggacctcaac 950
+ BF01006X        gaaacgaata tccgcgtttc gagttcattc tttgtaaaag ggacctcaac

 Consensus 951    ttctttgcta tatacattga tgaagcgaat gagacggttc tgaatgtata 1000
+ BF01006X        ttctttgcta tatacattga tgaagcgaat gagacggttc tgaatgtata

 Consensus 1001   gtattgagtt ttctagcatc agataatgtt aagctgcata tgaatggaga 1050
+ BF01006X        gtattgagtt ttctagcatc agataatgtt aagctgcata tgaatggaga

 Consensus 1051   tttataacat tcggtaacaa gaattgctca tacaccac  1088
+ BF01006X        tttataacat tcggtaacaa gaattgctca tacaccac 


    Multiple Alignment For contig0001-0500.txt Consensus 108 - Complete Sequences
    -------------------------------------------------------------------

 Complete Alignments
 -------------------

 Consensus 1      ggttgcaaaa cataattcat taaagaggtt tttgttcctc gtagcctgtt 50
+ BF01057A        ggttgcaaaa cataattcat taaagaggtt tttgttcctc gtagcctgtt

 Consensus 51     acattgatga atatatatta ctattatgga taagactggt aatattctaa 100
+ BF01057A        acattgatga atatatatta ctattatgga taagactggt aatattctaa

 Consensus 101    tattttttaa aataggcata gttgactatt ataaccaaag acttcatgta 150
+ BF01057A        tattttttaa aataggcata gttgactatt ataaccaaag acttcatgta

 Consensus 151    aattcgtatc tatagggtat acgatatagt aatgccatgt atttagatat 200
+ BF01057A        aattcgtatc tatagggtat acgatatagt aatgccatgt atttagatat

 Consensus 201    aaataaataa aatttccttc taattgaact ttgtacattt ttatgtcaag 250
+ BF01057A        aaataaataa aatttccttc taattgaact ttgtacattt ttatgtcaag

 Consensus 251    tttgtatgcc atagttttat acgtcagata atctgtaaga attgacatac 300
+ BF01057A        tttgtatgcc atagttttat acgtcagata atctgtaaga attgacatac
+ BF01006X                                                             c

 Consensus 301    caaaattatt ttttaaacta ctatatagca ttcttaactg tagacattag 350
+ BF01057A        caaaattatt ttttaaacta ctatatagca ttcttaactg tggacattag
+ BF01006X        accgattttt ttttaaacta ctatatagca ctcttaactg tagacattag

 Consensus 351    tgtggggtcg attaaatgat cgtctaggag aaaactaagc acgaattact 400
+ BF01057A        tgtggggtcg attaaatgat cgtctaggag aaaactaagc acgaattact
+ BF01006X        tgtggggtcg attaaatgat cgtctaggag aaatctaagc acgaattact

 Consensus 401    tgacaagaac acacgtgaag aatacattca attattaata ataagtagta 450
+ BF01057A        tgacaagaac acacgtgaag aatacattca attattaata ataagtagta
+ BF01006X        tgacaagaac acacgtgaag aatacattca attattaata ataagtagta

 Consensus 451    attcattaaa taatcttaaa atactatcat atctgaggta acaagcgatg 500
+ BF01057A        attcattaaa taatcttaaa atactatcat atctgaggta acaagcgatg
+ BF01006X        attcattaaa taatcttaaa atactatcat atctgaggta acaagcgatg

 Consensus 501    tcacagtgac gaaaagaaag tgttgtcagt gatggtatta tttaaatgtt 550
+ BF01057A        tcacagtgac gaaaagaaag tgttgtcagt gatggtatta tttaaatgtt
+ BF01006X        tcacagtgac gaaaagaagg tgttgtcagt gatggtatta tttaaatgtt

 Consensus 551    ttgcttcatg cgaatattga atttattatg tagataattt agttaaattt 600
+ BF01057A        ttgcttcatg cgaatattga atttattatg tagataattt agttaaattt
+ BF01006X        ttgcttcatg cgaatattga atttat---g tagataattt agttaaattt

 Consensus 601    atcgtgtttg ttatgtaatt agttatcact tattgttata aaaatactat 650
+ BF01057A        atcgtgtttg ttatgtaatt agttatcact tattgttata aaaatactat
+ BF01006X        atcgtgtttg ttatgtaatt agttatcact tattgttata aaaatactat

 Consensus 651    tttatattcc ataataatcc tttagatttt tcttgtttga aatcattatt 700
+ BF01057A        tttatattcc ataataatcc tttagatttt tcttgtttga aatcattatt
+ BF01006X        tttatattcc ataataatcc tttagatttt tcttgtttga aatcattatt

 Consensus 701    tgaatatgaa tattaagttg ccagacccat gatatatgtt ttgatattgt 750
+ BF01057A        tgaatatgaa tattaagttg ccagacccat gatatatgtt ttgatattgt
+ BF01006X        tgaatatgaa tattaagttg ccagacccat gatacatgtt ttgatattgt

 Consensus 751    ttagcttttg ttaatagatt gaaggtgatc attatgactt gattatttat 800
+ BF01057A        ttagcttttg ttaatagatt gaaggtgatc attatgactc ga
+ BF01006X        ttagcttttg ttaatagatt gaaggtgatc attatgactt gattatttat

 Consensus 801    tgacacaaaa attgttcaca gtatgtgtat ggattgttac aacgatttta 850
+ BF01006X        tgacacaaaa attgttcaca gtatgtgtat ggattgttac aacgatttta

 Consensus 851    caatgaatga acattacaat acctagaagt cttgcagtta acgatttgac 900
+ BF01006X        caatgaatga acattacaat acctagaagt cttgcagtta acgatttgac

 Consensus 901    gaaacgaata tccgcgtttc gagttcattc tttgtaaaag ggacctcaac 950
+ BF01006X        gaaacgaata tccgcgtttc gagttcattc tttgtaaaag ggacctcaac

 Consensus 951    ttctttgcta tatacattga tgaagcgaat gagacggttc tgaatgtata 1000
+ BF01006X        ttctttgcta tatacattga tgaagcgaat gagacggttc tgaatgtata

 Consensus 1001   gtattgagtt ttctagcatc agataatgtt aagctgcata tgaatggaga 1050
+ BF01006X        gtattgagtt ttctagcatc agataatgtt aagctgcata tgaatggaga

 Consensus 1051   tttataacat tcggtaacaa gaattgctca tacaccac  1088
+ BF01006X        tttataacat tcggtaacaa gaattgctca tacaccac 

 Consensus


 Consensus Sequence
 ------------------

> contig0001-0500.txt Consensus
1      ggttgcaaaa cataattcat taaagaggtt tttgttcctc gtagcctgtt 50
51     acattgatga atatatatta ctattatgga taagactggt aatattctaa 100
101    tattttttaa aataggcata gttgactatt ataaccaaag acttcatgta 150
151    aattcgtatc tatagggtat acgatatagt aatgccatgt atttagatat 200
201    aaataaataa aatttccttc taattgaact ttgtacattt ttatgtcaag 250
251    tttgtatgcc atagttttat acgtcagata atctgtaaga attgacatac 300
301    caaaattatt ttttaaacta ctatatagca ttcttaactg tagacattag 350
351    tgtggggtcg attaaatgat cgtctaggag aaaactaagc acgaattact 400
401    tgacaagaac acacgtgaag aatacattca attattaata ataagtagta 450
451    attcattaaa taatcttaaa atactatcat atctgaggta acaagcgatg 500
501    tcacagtgac gaaaagaaag tgttgtcagt gatggtatta tttaaatgtt 550
551    ttgcttcatg cgaatattga atttattatg tagataattt agttaaattt 600
601    atcgtgtttg ttatgtaatt agttatcact tattgttata aaaatactat 650
651    tttatattcc ataataatcc tttagatttt tcttgtttga aatcattatt 700
701    tgaatatgaa tattaagttg ccagacccat gatatatgtt ttgatattgt 750
751    ttagcttttg ttaatagatt gaaggtgatc attatgactt gattatttat 800
801    tgacacaaaa attgttcaca gtatgtgtat ggattgttac aacgatttta 850
851    caatgaatga acattacaat acctagaagt cttgcagtta acgatttgac 900
901    gaaacgaata tccgcgtttc gagttcattc tttgtaaaag ggacctcaac 950
951    ttctttgcta tatacattga tgaagcgaat gagacggttc tgaatgtata 1000
1001   gtattgagtt ttctagcatc agataatgtt aagctgcata tgaatggaga 1050
1051   tttataacat tcggtaacaa gaattgctca tacaccac  1088
