# Supplementary material for: Chasing Migration Genes: A Brain Expressed Sequence Tag Resource for Summer and Migratory Monarch Butterflies (Danaus plexippus)
Source: PLoS One. 2008 Jan 9;3(1):e1345. doi: 10.1371/journal.pone.0001345 (PMC2156104; doi:10.1371/journal.pone.0001345)
Supplement: Dataset S2 — SNPs and Microsatellites in the Monarch EST Database. A compressed file contains detailed information of SNPs and mcirosatellites in the monarch EST database, which includes summaries for both SNPs and microsatellites. Access to the sequence information and position for each SNP and microsatellite is also provided. (17.63 MB ZIP) [file pone.0001345.s002.zip › Package/Contig0001-0500/contig0001-0500.txt.contig109.align]

    Multiple Alignment For contig0001-0500.txt Consensus 109
    ----------------------------------------------

 ESTs In Alignment
 -----------------
+ BF01005A1H08.f1 754
+ BF01055B2G04.f1 835

 Potential SNPs:
 ---------------
 NONE


 Alignments
 ----------

 Consensus 1      tagcccaagt atatctcaga aaatgcataa aaacttatac gtgtcgagtc 50
+ BF01055B        tagcccaagt atatctcaga aaatgcataa aaacttatac gtgtcgagtc

 Consensus 51     ctgagcaggc tcagattcct ccttcgtcag gtctttcgga cactgacagt 100
+ BF01055B        ctgagcaggc tcagattcct ccttcgtcag gtctttcgga cactgacagt

 Consensus 101    aaagatggta tgactgccca aacagctaca ccgatacaat ctgccaaaat 150
+ BF01055B        aaagatggta tgactgccca aacagctaca ccgatacaat ctgccaaaat

 Consensus 151    tctcactatc gataaacaaa aggacatttc aaagaggcag ttagatttcg 200
+ BF01055B        tctcactatc gataaacaaa aggacatttc aaagaggcag ttagatttcg

 Consensus 201    agcacagaga tagagtcgag attcaatcgg aagatagcag ggactcggtc 250
+ BF01055B        agcacagaga tagagtcgag attcaatcgg aagatagcag ggactcggtc

 Consensus 251    agtaaggaca gtaggatatc atcagtgtat tcgcgacaat ccgatttcca 300
+ BF01055B        agtaaggaca gtaggatatc atcagtgtat tcgcgacaat ccgatttcca

 Consensus 301    gtcagacggc tacgttatgg atattgacag tgaaaactct atggagtgtg 350
+ BF01005A                           gg atattgacag tgaaaactct atggagtgtg
+ BF01055B        gtcagacggc tacgttatgg atattgacag tgaaaactct atggagtgtg

 Consensus 351    gcgccttcaa atcttcgcat tcgatctcta tgattgaaac cagtgatatt 400
+ BF01005A        gcgccttcaa atcttcgcat tcgatctcta tgattgaaac cagtgatatt
+ BF01055B        gcgccttcaa atcttcgcat tcgatctcca tgattgaaac cagtgatatc

 Consensus 401    ccacgacccg ctgatataga cttccccaag gtcatcgatc cattcaacaa 450
+ BF01005A        ccacgacccg ctgatataga cttccccaag gtcatcgatc cattcaacaa
+ BF01055B        ccacgacccg ctgatataga cttccccaag gtcatcgatc cattcaacaa

 Consensus 451    aaagatgtta acatcgttat tggaatatgt aaaatttccc aacaagacgc 500
+ BF01005A        gaagatgtta acatcgttat tggaatatgt aaaatttccc aacaagacgc
+ BF01055B        aaagatgtta acatcgttat tggaatatgt aaaatttccc aacaagacgc

 Consensus 501    acgccgaggg atacaacgaa gtcagatcta tacctaaatt gcaaacagca 550
+ BF01005A        acgccgaggg atacaacgaa gtcagatcta tacctaaatt gcaaacagca
+ BF01055B        acgccgaggg atacaacgaa gtcaggtcta tacctaaatt gcaaacagca

 Consensus 551    acggtcatat ccgtcggcaa tagtaaatat tccatagaaa aacaactggg 600
+ BF01005A        acggtcatat ccgtcggcaa tagtaaatat tccatagaaa aacaactggg
+ BF01055B        acggtcatat ccgtcggcaa tagtaaatac tccatagaaa aacaactggg

 Consensus 601    caaaggaaac tatggtgctg tgtttctgtg tctagatttc cacagcaata 650
+ BF01005A        caaaggaaac tatggtgctg tgtttctgtg tctagatttc cacagcaata
+ BF01055B        caaaggaatc tatggtgctg tgtttctgtg tctagatttc cacagcaata

 Consensus 651    agtctgttgc agtgaaatat cagaaaccaa gtcgtccatg ggaattctac 700
+ BF01005A        agtctgttgc agtgaaatat cagaaaccaa gtcgtccatg ggaattctac
+ BF01055B        agtctgttgc agtgaaatat cannnnccaa gtcgtccatg ggaattctac

 Consensus 701    atttgtcagg aaataaaggc taggataaaa gatcccttca tgctacctgg 750
+ BF01005A        atttgtcagg aaataaaggc taggataaaa gatcccttca tgctacctgg
+ BF01055B        atttgtcagg aaataaaggc taggataaaa gatcccttca tgctacctgg

 Consensus 751    ttacatggaa atatcgacag ctttccttgg cgaaaacgcc agtttgttcg 800
+ BF01005A        ttacatggaa atatcgacag ccttccttgg cgaaaacgcc agtttgttcg
+ BF01055B        ttacatggaa atatcgacag ctttccttgg cgaaa-cgcc agtttgttcg

 Consensus 801    tatcagaata ctcacgttat gggtccttgt tggacgtagc caacaaagtt 850
+ BF01005A        tatcagaata ctcacgttat gggtccttgt tggacgtagc caacaaagtt
+ BF01055B        tatcannata ctcacgttat gggtc  

 Consensus 851    aggattgcta catcaaagtg catcaatgaa ctcatagtta ttttgttaac 900
+ BF01005A        aggattgcta catcaaagtg catcaatgaa ctcatagtta ttttgttaac

 Consensus 901    atcagaaatg ttgtctatag tacattatct ccataaggcg caaataattc 950
+ BF01005A        atcagaaatg ttgtctatag tacattatct ccataaggcg caaataattc

 Consensus 951    acgccgatat taaacctgac aacttcctat taatgaagat tcccactcaa 1000
+ BF01005A        acgccgatat taaacctgac aacttcctat taatgaagat tcccactcaa

 Consensus 1001   gaatggagga ctccttcctt acagttaatt gatttaaaat gtgctataga 1050
+ BF01005A        gaatggagga ctccttcctt acagttaatt gatttnnnat gtgctataga

 Consensus 1051   catgtcactg ttcccaga    1068
+ BF01005A        catgtcactg ttcccaga   


    Multiple Alignment For contig0001-0500.txt Consensus 109 - Complete Sequences
    -------------------------------------------------------------------

 Complete Alignments
 -------------------

 Consensus -10                tagcccaag tatatctcag aaaatgcata aaaacttata 39
+ BF01055B        aaatttannn ntagcccaag tatatctcag aaaatgcata aaaacttata

 Consensus 40     cgtgtcgagt cctgagcagg ctcagattcc tccttcgtca ggtctttcgg 89
+ BF01055B        cgtgtcgagt cctgagcagg ctcagattcc tccttcgtca ggtctttcgg

 Consensus 90     acactgacag taaagatggt atgactgccc aaacagctac accgatacaa 139
+ BF01055B        acactgacag taaagatggt atgactgccc aaacagctac accgatacaa

 Consensus 140    tctgccaaaa ttctcactat cgataaacaa aaggacattt caaagaggca 189
+ BF01055B        tctgccaaaa ttctcactat cgataaacaa aaggacattt caaagaggca

 Consensus 190    gttagatttc gagcacagag atagagtcga gattcaatcg gaagatagca 239
+ BF01055B        gttagatttc gagcacagag atagagtcga gattcaatcg gaagatagca

 Consensus 240    gggactcggt cagtaaggac agtaggatat catcagtgta ttcgcgacaa 289
+ BF01055B        gggactcggt cagtaaggac agtaggatat catcagtgta ttcgcgacaa

 Consensus 290    tccgatttcc agtcagacgg ctacgttatg gatattgaca gtgaaaactc 339
+ BF01005A                                   gtcgg gatattgaca gtgaaaactc
+ BF01055B        tccgatttcc agtcagacgg ctacgttatg gatattgaca gtgaaaactc

 Consensus 340    tatggagtgt ggcgccttca aatcttcgca ttcgatctct atgattgaaa 389
+ BF01005A        tatggagtgt ggcgccttca aatcttcgca ttcgatctct atgattgaaa
+ BF01055B        tatggagtgt ggcgccttca aatcttcgca ttcgatctcc atgattgaaa

 Consensus 390    ccagtgatat tccacgaccc gctgatatag acttccccaa ggtcatcgat 439
+ BF01005A        ccagtgatat tccacgaccc gctgatatag acttccccaa ggtcatcgat
+ BF01055B        ccagtgatat cccacgaccc gctgatatag acttccccaa ggtcatcgat

 Consensus 440    ccattcaaca aaaagatgtt aacatcgtta ttggaatatg taaaatttcc 489
+ BF01005A        ccattcaaca agaagatgtt aacatcgtta ttggaatatg taaaatttcc
+ BF01055B        ccattcaaca aaaagatgtt aacatcgtta ttggaatatg taaaatttcc

 Consensus 490    caacaagacg cacgccgagg gatacaacga agtcagatct atacctaaat 539
+ BF01005A        caacaagacg cacgccgagg gatacaacga agtcagatct atacctaaat
+ BF01055B        caacaagacg cacgccgagg gatacaacga agtcaggtct atacctaaat

 Consensus 540    tgcaaacagc aacggtcata tccgtcggca atagtaaata ttccatagaa 589
+ BF01005A        tgcaaacagc aacggtcata tccgtcggca atagtaaata ttccatagaa
+ BF01055B        tgcaaacagc aacggtcata tccgtcggca atagtaaata ctccatagaa

 Consensus 590    aaacaactgg gcaaaggaaa ctatggtgct gtgtttctgt gtctagattt 639
+ BF01005A        aaacaactgg gcaaaggaaa ctatggtgct gtgtttctgt gtctagattt
+ BF01055B        aaacaactgg gcaaaggaat ctatggtgct gtgtttctgt gtctagattt

 Consensus 640    ccacagcaat aagtctgttg cagtgaaata tcagaaacca agtcgtccat 689
+ BF01005A        ccacagcaat aagtctgttg cagtgaaata tcagaaacca agtcgtccat
+ BF01055B        ccacagcaat aagtctgttg cagtgaaata tcannnncca agtcgtccat

 Consensus 690    gggaattcta catttgtcag gaaataaagg ctaggataaa agatcccttc 739
+ BF01005A        gggaattcta catttgtcag gaaataaagg ctaggataaa agatcccttc
+ BF01055B        gggaattcta catttgtcag gaaataaagg ctaggataaa agatcccttc

 Consensus 740    atgctacctg gttacatgga aatatcgaca gctttccttg gcgaaaacgc 789
+ BF01005A        atgctacctg gttacatgga aatatcgaca gccttccttg gcgaaaacgc
+ BF01055B        atgctacctg gttacatgga aatatcgaca gctttccttg gcgaaa-cgc

 Consensus 790    cagtttgttc gtatcagaat actcacgtta tgggtccttg ttggacgtag 839
+ BF01005A        cagtttgttc gtatcagaat actcacgtta tgggtccttg ttggacgtag
+ BF01055B        cagtttgttc gtatcannat actcacgtta tgggtc 

 Consensus 840    ccaacaaagt taggattgct acatcaaagt gcatcaatga actcatagtt 889
+ BF01005A        ccaacaaagt taggattgct acatcaaagt gcatcaatga actcatagtt

 Consensus 890    attttgttaa catcagaaat gttgtctata gtacattatc tccataaggc 939
+ BF01005A        attttgttaa catcagaaat gttgtctata gtacattatc tccataaggc

 Consensus 940    gcaaataatt cacgccgata ttaaacctga caacttccta ttaatgaaga 989
+ BF01005A        gcaaataatt cacgccgata ttaaacctga caacttccta ttaatgaaga

 Consensus 990    ttcccactca agaatggagg actccttcct tacagttaat tgatttaaaa 1039
+ BF01005A        ttcccactca agaatggagg actccttcct tacagttaat tgatttnnna

 Consensus 1040   tgtgctatag acatgtcact gttcccaga   1068
+ BF01005A        tgtgctatag acatgtcact gttcccaga  

 Consensus


 Consensus Sequence
 ------------------

> contig0001-0500.txt Consensus
1      tagcccaagt atatctcaga aaatgcataa aaacttatac gtgtcgagtc 50
51     ctgagcaggc tcagattcct ccttcgtcag gtctttcgga cactgacagt 100
101    aaagatggta tgactgccca aacagctaca ccgatacaat ctgccaaaat 150
151    tctcactatc gataaacaaa aggacatttc aaagaggcag ttagatttcg 200
201    agcacagaga tagagtcgag attcaatcgg aagatagcag ggactcggtc 250
251    agtaaggaca gtaggatatc atcagtgtat tcgcgacaat ccgatttcca 300
301    gtcagacggc tacgttatgg atattgacag tgaaaactct atggagtgtg 350
351    gcgccttcaa atcttcgcat tcgatctcta tgattgaaac cagtgatatt 400
401    ccacgacccg ctgatataga cttccccaag gtcatcgatc cattcaacaa 450
451    aaagatgtta acatcgttat tggaatatgt aaaatttccc aacaagacgc 500
501    acgccgaggg atacaacgaa gtcagatcta tacctaaatt gcaaacagca 550
551    acggtcatat ccgtcggcaa tagtaaatat tccatagaaa aacaactggg 600
601    caaaggaaac tatggtgctg tgtttctgtg tctagatttc cacagcaata 650
651    agtctgttgc agtgaaatat cagaaaccaa gtcgtccatg ggaattctac 700
701    atttgtcagg aaataaaggc taggataaaa gatcccttca tgctacctgg 750
751    ttacatggaa atatcgacag ctttccttgg cgaaaacgcc agtttgttcg 800
801    tatcagaata ctcacgttat gggtccttgt tggacgtagc caacaaagtt 850
851    aggattgcta catcaaagtg catcaatgaa ctcatagtta ttttgttaac 900
901    atcagaaatg ttgtctatag tacattatct ccataaggcg caaataattc 950
951    acgccgatat taaacctgac aacttcctat taatgaagat tcccactcaa 1000
1001   gaatggagga ctccttcctt acagttaatt gatttaaaat gtgctataga 1050
1051   catgtcactg ttcccaga    1068
