# Supplementary material for: Chasing Migration Genes: A Brain Expressed Sequence Tag Resource for Summer and Migratory Monarch Butterflies (Danaus plexippus)
Source: PLoS One. 2008 Jan 9;3(1):e1345. doi: 10.1371/journal.pone.0001345 (PMC2156104; doi:10.1371/journal.pone.0001345)
Supplement: Dataset S2 — SNPs and Microsatellites in the Monarch EST Database. A compressed file contains detailed information of SNPs and mcirosatellites in the monarch EST database, which includes summaries for both SNPs and microsatellites. Access to the sequence information and position for each SNP and microsatellite is also provided. (17.63 MB ZIP) [file pone.0001345.s002.zip › Package/Contig0001-0500/contig0001-0500.txt.contig11.align]

    Multiple Alignment For contig0001-0500.txt Consensus 11
    ----------------------------------------------

 ESTs In Alignment
 -----------------
+ BF01005A1C07.f1 757

 Potential SNPs:
 ---------------
 NONE


 Alignments
 ----------

 Consensus 1      ttgttgtacc tgctctcggt aatttatttt gtgtagcacg agtaaatcta 50
+ BF01005A        ttgttgtacc tgctctcggt aatttatttt gtgtagcacg agtaaatcta

 Consensus 51     agtaccataa aaatggctag caataaccca gattacaaaa gtgctacaag 100
+ BF01005A        agtaccataa aaatggctag caataaccca gattacaaaa gtgctacaag

 Consensus 101    tatccacgaa tttacggtaa agaatataaa aggcgaagaa gtcaaattag 150
+ BF01005A        tatccacgaa tttacggtaa agaatataaa aggcgaagaa gtcaaattag

 Consensus 151    attcttataa agggcatgtt tgcatcattg tgaatgtcgc atcccaatgt 200
+ BF01005A        attcttataa agggcatgtt tgcatcattg tgaatgtcgc atcccaatgt

 Consensus 201    ggactgacgg caaataatta caagcagctc aatgagttgt atgaccagta 250
+ BF01005A        ggactgacgg caaataatta caagcagctc aatgagttgt atgaccagta

 Consensus 251    tgctgagagc aaaggtcttc gtattttggc gtttccctgc aaccaatttg 300
+ BF01005A        tgctgagagc aaaggtcttc gtattttggc gtttccctgc aaccaatttg

 Consensus 301    ctggccaaga gcctgggaac tctgaagaca ttgtctgttt catgaacgaa 350
+ BF01005A        ctggccaaga gcctgggaac tctgaagaca ttgtctgttt catgaacgaa

 Consensus 351    cgcaaagtaa actttgacat gtttgaaaag atagatgtga atggcgattc 400
+ BF01005A        cgcaaagtaa actttgacat gtttgaaaag atagatgtga atggcgattc

 Consensus 401    tgcgcaccca ttatggaaat ttctgaagca caagcagggt ggaactttgg 450
+ BF01005A        tgcgcaccca ttatggaaat ttctgaagca caagcagggt ggaactttgg

 Consensus 451    gcaattttat caagtggaat ttcactaaat tcattgtcga caaaaatggt 500
+ BF01005A        gcaattttat caagtggaat ttcactaaat tcattgtcga caaaaatggt

 Consensus 501    gtaccggtcg aaagacatgg cccgaacacc gaccctataa acttggtgaa 550
+ BF01005A        gtaccggtcg aaagacatgg cccgaacacc gaccctataa acttggtgaa

 Consensus 551    gtctcttgag aattactggt aaatgacggt acaaatgatc atagataaca 600
+ BF01005A        gtctcttgag aattactggt aaatgacggt acaaatgatc atagataaca

 Consensus 601    tcacgttttt ttaaaaatag actgcaagat aaaatcagct tttttaaatg 650
+ BF01005A        tcacgttttt ttaaaaatag actgcaagat aaaatcagct tttttaaatg

 Consensus 651    ttagcttcta gaattgttgt gattcgttaa aattaatagg aatatttatc 700
+ BF01005A        ttagcttcta gaattgttgt gattcgttaa aattaatagg aatatttatc

 Consensus 701    attatataaa tgggcattta attatcattt taaatggtgg tttgttacac 750
+ BF01005A        attatataaa tgggcattta attatcattt taaatggtgg tttgttacac

 Consensus 751    tttgcac     757
+ BF01005A        tttgcac    


    Multiple Alignment For contig0001-0500.txt Consensus 11 - Complete Sequences
    -------------------------------------------------------------------

 Complete Alignments
 -------------------

 Consensus 1      ttgttgtacc tgctctcggt aatttatttt gtgtagcacg agtaaatcta 50
+ BF01005A        ttgttgtacc tgctctcggt aatttatttt gtgtagcacg agtaaatcta

 Consensus 51     agtaccataa aaatggctag caataaccca gattacaaaa gtgctacaag 100
+ BF01005A        agtaccataa aaatggctag caataaccca gattacaaaa gtgctacaag

 Consensus 101    tatccacgaa tttacggtaa agaatataaa aggcgaagaa gtcaaattag 150
+ BF01005A        tatccacgaa tttacggtaa agaatataaa aggcgaagaa gtcaaattag

 Consensus 151    attcttataa agggcatgtt tgcatcattg tgaatgtcgc atcccaatgt 200
+ BF01005A        attcttataa agggcatgtt tgcatcattg tgaatgtcgc atcccaatgt

 Consensus 201    ggactgacgg caaataatta caagcagctc aatgagttgt atgaccagta 250
+ BF01005A        ggactgacgg caaataatta caagcagctc aatgagttgt atgaccagta

 Consensus 251    tgctgagagc aaaggtcttc gtattttggc gtttccctgc aaccaatttg 300
+ BF01005A        tgctgagagc aaaggtcttc gtattttggc gtttccctgc aaccaatttg

 Consensus 301    ctggccaaga gcctgggaac tctgaagaca ttgtctgttt catgaacgaa 350
+ BF01005A        ctggccaaga gcctgggaac tctgaagaca ttgtctgttt catgaacgaa

 Consensus 351    cgcaaagtaa actttgacat gtttgaaaag atagatgtga atggcgattc 400
+ BF01005A        cgcaaagtaa actttgacat gtttgaaaag atagatgtga atggcgattc

 Consensus 401    tgcgcaccca ttatggaaat ttctgaagca caagcagggt ggaactttgg 450
+ BF01005A        tgcgcaccca ttatggaaat ttctgaagca caagcagggt ggaactttgg

 Consensus 451    gcaattttat caagtggaat ttcactaaat tcattgtcga caaaaatggt 500
+ BF01005A        gcaattttat caagtggaat ttcactaaat tcattgtcga caaaaatggt

 Consensus 501    gtaccggtcg aaagacatgg cccgaacacc gaccctataa acttggtgaa 550
+ BF01005A        gtaccggtcg aaagacatgg cccgaacacc gaccctataa acttggtgaa

 Consensus 551    gtctcttgag aattactggt aaatgacggt acaaatgatc atagataaca 600
+ BF01005A        gtctcttgag aattactggt aaatgacggt acaaatgatc atagataaca

 Consensus 601    tcacgttttt ttaaaaatag actgcaagat aaaatcagct tttttaaatg 650
+ BF01005A        tcacgttttt ttaaaaatag actgcaagat aaaatcagct tttttaaatg

 Consensus 651    ttagcttcta gaattgttgt gattcgttaa aattaatagg aatatttatc 700
+ BF01005A        ttagcttcta gaattgttgt gattcgttaa aattaatagg aatatttatc

 Consensus 701    attatataaa tgggcattta attatcattt taaatggtgg tttgttacac 750
+ BF01005A        attatataaa tgggcattta attatcattt taaatggtgg tttgttacac

 Consensus 751    tttgcac     757
+ BF01005A        tttgcac    

 Consensus


 Consensus Sequence
 ------------------

> contig0001-0500.txt Consensus
1      ttgttgtacc tgctctcggt aatttatttt gtgtagcacg agtaaatcta 50
51     agtaccataa aaatggctag caataaccca gattacaaaa gtgctacaag 100
101    tatccacgaa tttacggtaa agaatataaa aggcgaagaa gtcaaattag 150
151    attcttataa agggcatgtt tgcatcattg tgaatgtcgc atcccaatgt 200
201    ggactgacgg caaataatta caagcagctc aatgagttgt atgaccagta 250
251    tgctgagagc aaaggtcttc gtattttggc gtttccctgc aaccaatttg 300
301    ctggccaaga gcctgggaac tctgaagaca ttgtctgttt catgaacgaa 350
351    cgcaaagtaa actttgacat gtttgaaaag atagatgtga atggcgattc 400
401    tgcgcaccca ttatggaaat ttctgaagca caagcagggt ggaactttgg 450
451    gcaattttat caagtggaat ttcactaaat tcattgtcga caaaaatggt 500
501    gtaccggtcg aaagacatgg cccgaacacc gaccctataa acttggtgaa 550
551    gtctcttgag aattactggt aaatgacggt acaaatgatc atagataaca 600
601    tcacgttttt ttaaaaatag actgcaagat aaaatcagct tttttaaatg 650
651    ttagcttcta gaattgttgt gattcgttaa aattaatagg aatatttatc 700
701    attatataaa tgggcattta attatcattt taaatggtgg tttgttacac 750
751    tttgcac     757
