# Supplementary material for: Chasing Migration Genes: A Brain Expressed Sequence Tag Resource for Summer and Migratory Monarch Butterflies (Danaus plexippus)
Source: PLoS One. 2008 Jan 9;3(1):e1345. doi: 10.1371/journal.pone.0001345 (PMC2156104; doi:10.1371/journal.pone.0001345)
Supplement: Dataset S2 — SNPs and Microsatellites in the Monarch EST Database. A compressed file contains detailed information of SNPs and mcirosatellites in the monarch EST database, which includes summaries for both SNPs and microsatellites. Access to the sequence information and position for each SNP and microsatellite is also provided. (17.63 MB ZIP) [file pone.0001345.s002.zip › Package/Contig0001-0500/contig0001-0500.txt.contig110.align]

    Multiple Alignment For contig0001-0500.txt Consensus 110
    ----------------------------------------------

 ESTs In Alignment
 -----------------
+ BF01054B1D01.f1 780
+ BF01005A2B08.f1 492

 Potential SNPs:
 ---------------
 NONE


 Alignments
 ----------

 Consensus 1      gctagccgta taaactatct ttacggttat attaatacaa gtaaatctca 50
+ BF01054B        gctagccgta taaactatct ttacggttat attaatacaa gtaaatctca
+ BF01005A        gctagccgta taaactatct ttacggttgc attaatacaa gtaaatctca

 Consensus 51     ataagaacca accatgggag tcacggttga aaccatcact cctggagatg 100
+ BF01054B        ataagaacca accatgggag tcacggttga aaccatcact cctggagatg
+ BF01005A        ataagaacca accatgggag tcacggttga aaccatcact cctggagatg

 Consensus 101    aatcgactta ccccaagaat ggtcaaacgg tggtcgtgca ctacactgga 150
+ BF01054B        aatcgacgta ccccaagaat ggtcaaacgg tggtcgtgca ctacactgga
+ BF01005A        aatcgactta ccccaagaat ggtcaaacgg tg-tcgtgca ctacactgga

 Consensus 151    actttaacaa acggtcagaa gtttgattcc tcccgcgacc gcggcaagcc 200
+ BF01054B        actttaacaa acggtcagaa gtttgattcc tcccgcgacc gcggcaagcc
+ BF01005A        actttaacaa acggtcagaa gtttgattcc tcccgcgacc gcggcaagcc

 Consensus 201    cttcaagttc aagatcggca ggtccgaggt tatcaggggc tgggatgaag 250
+ BF01054B        cttcaagttc aagatcggca ggtccgaggt tatcaggggc tgggatgaag
+ BF01005A        cttcaagttc aagatcggca ggtccgaggt tatcaggggc tgggatgaag

 Consensus 251    gtgttgccaa gatgtctgtc ggcgagcgag ccaagctaac ttgcagtcct 300
+ BF01054B        gtgttgccaa gatgtctgtc ggcgagcgag ccaagctaac ttgcagtcct
+ BF01005A        gtgttgccaa gatgtctgtc ggcgagcgag ccaagctaac ttgcagtcct

 Consensus 301    gactatgctt acggtcagaa aggtcacccc ggagtcatcc caccaaacgc 350
+ BF01054B        gactatgctt acggtcagaa aggtcacccc ggagtcatcc caccaaacgc
+ BF01005A        gactatgctt acggtcagaa aggtcacccc ggagtcatcc caccaaacgc

 Consensus 351    cactctcatc tttgatgttg aacttctccg tctcgaataa ctttcctaca 400
+ BF01054B        cactctcatc tttgatgttg aacttctccg tctcgaataa ctttcctaca
+ BF01005A        cactctcatc tttgatgttg aacttctccg tctcgaataa ctttcctaca

 Consensus 401    ttagtatagc tctcaactac tttaaggcag aagccttata gtgttcagtc 450
+ BF01054B        ttagtatagc tctcaactac tttaaggcag tagccttata gtgttcagtc
+ BF01005A        ttagtatagc tctcaactac tttaaggcag aagccttata gtgttcagtc

 Consensus 451    atttaattat taatttttaa tgtaagggtt tatggcaatt acgcattcat 500
+ BF01054B        atttaattat taatttttaa tgtaagggtt tatggcaatt acgcattcat
+ BF01005A        atttaattat taatttttaa tgtaagggtt tatggcaatt acg

 Consensus 501    tatttcacag attgattgca ttttttattt acacaatttc aagtaacatt 550
+ BF01054B        tatttcacag attgattgca ttttttattt acacaatttc aagtaacatt

 Consensus 551    cccgtcgcat tttgatgtca attaaaacta tttttctatc aatttctgaa 600
+ BF01054B        cccgtcgcat tttgatgtca attaaaacta tttttctatc aatttctgaa

 Consensus 601    ccaacagtta ttaaactata taaagcacaa ggagagacaa tgaaatgcat 650
+ BF01054B        ccaacagtta ttaaactata taaagcacaa ggagagacaa tgaaatgcat

 Consensus 651    tggattttaa tgttaatttt tttttattac tgtattttac cttccggtag 700
+ BF01054B        tggattttaa tgttaatttt tttttattac tgtattttac cttccggtag

 Consensus 701    ataactcgca gctttataat ttagtttaga ataaacgtca tctaactcaa 750
+ BF01054B        ataactcgca gctttataat ttagtttaga ataaacgtca tctaactcnn

 Consensus 751    aaaaaaaaaa aaaaaaaaaa tcggt   775
+ BF01054B        naaaaaaaaa aaaaaaaaaa tcggt  


    Multiple Alignment For contig0001-0500.txt Consensus 110 - Complete Sequences
    -------------------------------------------------------------------

 Complete Alignments
 -------------------

 Consensus -4          gctag ccgtataaac tatctttacg gttatattaa tacaagtaaa 45
+ BF01054B        gtacagctag ccgtataaac tatctttacg gttatattaa tacaagtaaa
+ BF01005A             gctag ccgtataaac tatctttacg gttgcattaa tacaagtaaa

 Consensus 46     tctcaataag aaccaaccat gggagtcacg gttgaaacca tcactcctgg 95
+ BF01054B        tctcaataag aaccaaccat gggagtcacg gttgaaacca tcactcctgg
+ BF01005A        tctcaataag aaccaaccat gggagtcacg gttgaaacca tcactcctgg

 Consensus 96     agatgaatcg acttacccca agaatggtca aacggtggtc gtgcactaca 145
+ BF01054B        agatgaatcg acgtacccca agaatggtca aacggtggtc gtgcactaca
+ BF01005A        agatgaatcg acttacccca agaatggtca aacggtg-tc gtgcactaca

 Consensus 146    ctggaacttt aacaaacggt cagaagtttg attcctcccg cgaccgcggc 195
+ BF01054B        ctggaacttt aacaaacggt cagaagtttg attcctcccg cgaccgcggc
+ BF01005A        ctggaacttt aacaaacggt cagaagtttg attcctcccg cgaccgcggc

 Consensus 196    aagcccttca agttcaagat cggcaggtcc gaggttatca ggggctggga 245
+ BF01054B        aagcccttca agttcaagat cggcaggtcc gaggttatca ggggctggga
+ BF01005A        aagcccttca agttcaagat cggcaggtcc gaggttatca ggggctggga

 Consensus 246    tgaaggtgtt gccaagatgt ctgtcggcga gcgagccaag ctaacttgca 295
+ BF01054B        tgaaggtgtt gccaagatgt ctgtcggcga gcgagccaag ctaacttgca
+ BF01005A        tgaaggtgtt gccaagatgt ctgtcggcga gcgagccaag ctaacttgca

 Consensus 296    gtcctgacta tgcttacggt cagaaaggtc accccggagt catcccacca 345
+ BF01054B        gtcctgacta tgcttacggt cagaaaggtc accccggagt catcccacca
+ BF01005A        gtcctgacta tgcttacggt cagaaaggtc accccggagt catcccacca

 Consensus 346    aacgccactc tcatctttga tgttgaactt ctccgtctcg aataactttc 395
+ BF01054B        aacgccactc tcatctttga tgttgaactt ctccgtctcg aataactttc
+ BF01005A        aacgccactc tcatctttga tgttgaactt ctccgtctcg aataactttc

 Consensus 396    ctacattagt atagctctca actactttaa ggcagaagcc ttatagtgtt 445
+ BF01054B        ctacattagt atagctctca actactttaa ggcagtagcc ttatagtgtt
+ BF01005A        ctacattagt atagctctca actactttaa ggcagaagcc ttatagtgtt

 Consensus 446    cagtcattta attattaatt tttaatgtaa gggtttatgg caattacgca 495
+ BF01054B        cagtcattta attattaatt tttaatgtaa gggtttatgg caattacgca
+ BF01005A        cagtcattta attattaatt tttaatgtaa gggtttatgg caattacg

 Consensus 496    ttcattattt cacagattga ttgcattttt tatttacaca atttcaagta 545
+ BF01054B        ttcattattt cacagattga ttgcattttt tatttacaca atttcaagta

 Consensus 546    acattcccgt cgcattttga tgtcaattaa aactattttt ctatcaattt 595
+ BF01054B        acattcccgt cgcattttga tgtcaattaa aactattttt ctatcaattt

 Consensus 596    ctgaaccaac agttattaaa ctatataaag cacaaggaga gacaatgaaa 645
+ BF01054B        ctgaaccaac agttattaaa ctatataaag cacaaggaga gacaatgaaa

 Consensus 646    tgcattggat tttaatgtta attttttttt attactgtat tttaccttcc 695
+ BF01054B        tgcattggat tttaatgtta attttttttt attactgtat tttaccttcc

 Consensus 696    ggtagataac tcgcagcttt ataatttagt ttagaataaa cgtcatctaa 745
+ BF01054B        ggtagataac tcgcagcttt ataatttagt ttagaataaa cgtcatctaa

 Consensus 746    ctcaaaaaaa aaaaaaaaaa aaaaatcggt   775
+ BF01054B        ctcnnnaaaa aaaaaaaaaa aaaaatcggt  

 Consensus


 Consensus Sequence
 ------------------

> contig0001-0500.txt Consensus
1      gctagccgta taaactatct ttacggttat attaatacaa gtaaatctca 50
51     ataagaacca accatgggag tcacggttga aaccatcact cctggagatg 100
101    aatcgactta ccccaagaat ggtcaaacgg tggtcgtgca ctacactgga 150
151    actttaacaa acggtcagaa gtttgattcc tcccgcgacc gcggcaagcc 200
201    cttcaagttc aagatcggca ggtccgaggt tatcaggggc tgggatgaag 250
251    gtgttgccaa gatgtctgtc ggcgagcgag ccaagctaac ttgcagtcct 300
301    gactatgctt acggtcagaa aggtcacccc ggagtcatcc caccaaacgc 350
351    cactctcatc tttgatgttg aacttctccg tctcgaataa ctttcctaca 400
401    ttagtatagc tctcaactac tttaaggcag aagccttata gtgttcagtc 450
451    atttaattat taatttttaa tgtaagggtt tatggcaatt acgcattcat 500
501    tatttcacag attgattgca ttttttattt acacaatttc aagtaacatt 550
551    cccgtcgcat tttgatgtca attaaaacta tttttctatc aatttctgaa 600
601    ccaacagtta ttaaactata taaagcacaa ggagagacaa tgaaatgcat 650
651    tggattttaa tgttaatttt tttttattac tgtattttac cttccggtag 700
701    ataactcgca gctttataat ttagtttaga ataaacgtca tctaactcaa 750
751    aaaaaaaaaa aaaaaaaaaa tcggt   775
