# Supplementary material for: Chasing Migration Genes: A Brain Expressed Sequence Tag Resource for Summer and Migratory Monarch Butterflies (Danaus plexippus)
Source: PLoS One. 2008 Jan 9;3(1):e1345. doi: 10.1371/journal.pone.0001345 (PMC2156104; doi:10.1371/journal.pone.0001345)
Supplement: Dataset S2 — SNPs and Microsatellites in the Monarch EST Database. A compressed file contains detailed information of SNPs and mcirosatellites in the monarch EST database, which includes summaries for both SNPs and microsatellites. Access to the sequence information and position for each SNP and microsatellite is also provided. (17.63 MB ZIP) [file pone.0001345.s002.zip › Package/Contig0001-0500/contig0001-0500.txt.contig111.align]

    Multiple Alignment For contig0001-0500.txt Consensus 111
    ----------------------------------------------

 ESTs In Alignment
 -----------------
+ BF01054A2B07.f1 701
+ BF01006X1D03.f1 403

 Potential SNPs:
 ---------------
 NONE


 Alignments
 ----------

 Consensus 1      attaaaatct attattattt cgaatttgta tcttattgtc gttggaattt 50
+ BF01054A        attaaaatct attattattt cgaatttgta tcttattgtc gttggaattt

 Consensus 51     gcgacatgtt cgctaagcgc tatgaaagtg actattaaaa gttggactgg 100
+ BF01054A        gcgacatgtt cgctaagcgc tatgaaagtg actattaaaa gttggactgg

 Consensus 101    cgtagctact tggagatgga tagcgaacga cgataactgt ggcatttgtc 150
+ BF01054A        cgtagctact tggagatgga tagcgaacga cgataactgt ggcatttgtc

 Consensus 151    gtatgccttt cgacagttgc tgtccggatt gcaagttgcc tggtgacgag 200
+ BF01054A        gtatgccttt cgacagttgc tgtccggatt gcaagttgcc tggtgacgag

 Consensus 201    tgtcctttgg tctggggggc gtgttcccat tgtttccaca tacattgtat 250
+ BF01054A        tgtcctttgg tctggggggc gtgttcccat tgtttccaca tacattgtat

 Consensus 251    agtgaagtgg ttacattcac aacctcagca acagtgtcct atgtgcagac 300
+ BF01054A        agtgaagtgg ttacattcac aacctcagca acagtgtcct atgtgcagac
+ BF01006X                                    agca acagtgtccc atgtgcagac

 Consensus 301    aggattggaa gtttaacaac aagtgaaact acgtaagcag ttccgtgcta 350
+ BF01054A        aggattggaa gtttaacaac aagtgaaact acgtaagcag ttccgtgcta
+ BF01006X        aggattggaa gtttaacaac aagtgaaact acgtaagcag ttccgtgcta

 Consensus 351    taagcactat gtcgctccca aggattgcct ccactgccga agagtctcag 400
+ BF01054A        taagcactat gtcgctcc-a aggattgcct ccactgccga agagtctcag
+ BF01006X        taagcactat gtcgctccca aggattgcct ccactgccga agagtctcnn

 Consensus 401    cggcttc--- gactgacggc gacgatctct tggagcctcc cgggcctgca 450
+ BF01054A        cggcttc--- g-ctgacggc gacgatctct tggagcctcc cgggcctgca
+ BF01006X        cggcttnnnn gactgacgnc gacgatctct tggagcctcc cgggcctgca

 Consensus 451    cagtcacagg aaccccccac tgaccttgac tcacagttgg tctatttgaa 500
+ BF01054A        cagtcacagg aaccccccac tgaccttgac tcacagttgg tctatttgaa
+ BF01006X        cagtcacagg aaccccccac tgaccttgac tcacagttgg tctatttgaa

 Consensus 501    gagagaaatg gccagcttga ggcagctaga tctatctcta ctatccgaac 550
+ BF01054A        gagagaaatg gccagcttga ggcagctaga tctatctcta ctatccgaac
+ BF01006X        gagagaaatg gccagcttga ggcagctaga tctatctcta ctatccgaac

 Consensus 551    tgtggacgtt gtcagaggct atggcgtcct ggcggcgtca aatagatcga 600
+ BF01054A        tgtggacgtt gtcagaggct atggcgtcct ggcggcgtca aatagatcga
+ BF01006X        tgtggacgtt gtcagaggct atggcgtcct ggcggcgtca aatagatcga

 Consensus 601    ggatcgcgtc tccgccccgc tcccccaccg ccgccgcctc cccattacct 650
+ BF01054A        ggctcgcgtc tccgccccgc tcccccaccg ccgccgcctc cccattacct
+ BF01006X        ggatcgcgtc tccgccccgc tcccccaccg ccgccgcctc cccattacct

 Consensus 651    aagaacatga atataaaaca aaaaaataat gtttaatttg acccttaatt 700
+ BF01054A        aagaacatga atataaaaca aaaaaataat gtttaatttg acccttaatt
+ BF01006X        aagaacatga atataaaaca aaaaaa  

 Consensus 701    tattta     706
+ BF01054A        tattta    


    Multiple Alignment For contig0001-0500.txt Consensus 111 - Complete Sequences
    -------------------------------------------------------------------

 Complete Alignments
 -------------------

 Consensus 1      attaaaatct attattattt cgaatttgta tcttattgtc gttggaattt 50
+ BF01054A        attaaaatct attattattt cgaatttgta tcttattgtc gttggaattt

 Consensus 51     gcgacatgtt cgctaagcgc tatgaaagtg actattaaaa gttggactgg 100
+ BF01054A        gcgacatgtt cgctaagcgc tatgaaagtg actattaaaa gttggactgg

 Consensus 101    cgtagctact tggagatgga tagcgaacga cgataactgt ggcatttgtc 150
+ BF01054A        cgtagctact tggagatgga tagcgaacga cgataactgt ggcatttgtc

 Consensus 151    gtatgccttt cgacagttgc tgtccggatt gcaagttgcc tggtgacgag 200
+ BF01054A        gtatgccttt cgacagttgc tgtccggatt gcaagttgcc tggtgacgag

 Consensus 201    tgtcctttgg tctggggggc gtgttcccat tgtttccaca tacattgtat 250
+ BF01054A        tgtcctttgg tctggggggc gtgttcccat tgtttccaca tacattgtat

 Consensus 251    agtgaagtgg ttacattcac aacctcagca acagtgtcct atgtgcagac 300
+ BF01054A        agtgaagtgg ttacattcac aacctcagca acagtgtcct atgtgcagac
+ BF01006X                                    agca acagtgtccc atgtgcagac

 Consensus 301    aggattggaa gtttaacaac aagtgaaact acgtaagcag ttccgtgcta 350
+ BF01054A        aggattggaa gtttaacaac aagtgaaact acgtaagcag ttccgtgcta
+ BF01006X        aggattggaa gtttaacaac aagtgaaact acgtaagcag ttccgtgcta

 Consensus 351    taagcactat gtcgctccca aggattgcct ccactgccga agagtctcag 400
+ BF01054A        taagcactat gtcgctcc-a aggattgcct ccactgccga agagtctcag
+ BF01006X        taagcactat gtcgctccca aggattgcct ccactgccga agagtctcnn

 Consensus 401    cggcttc--- gactgacggc gacgatctct tggagcctcc cgggcctgca 450
+ BF01054A        cggcttc--- g-ctgacggc gacgatctct tggagcctcc cgggcctgca
+ BF01006X        cggcttnnnn gactgacgnc gacgatctct tggagcctcc cgggcctgca

 Consensus 451    cagtcacagg aaccccccac tgaccttgac tcacagttgg tctatttgaa 500
+ BF01054A        cagtcacagg aaccccccac tgaccttgac tcacagttgg tctatttgaa
+ BF01006X        cagtcacagg aaccccccac tgaccttgac tcacagttgg tctatttgaa

 Consensus 501    gagagaaatg gccagcttga ggcagctaga tctatctcta ctatccgaac 550
+ BF01054A        gagagaaatg gccagcttga ggcagctaga tctatctcta ctatccgaac
+ BF01006X        gagagaaatg gccagcttga ggcagctaga tctatctcta ctatccgaac

 Consensus 551    tgtggacgtt gtcagaggct atggcgtcct ggcggcgtca aatagatcga 600
+ BF01054A        tgtggacgtt gtcagaggct atggcgtcct ggcggcgtca aatagatcga
+ BF01006X        tgtggacgtt gtcagaggct atggcgtcct ggcggcgtca aatagatcga

 Consensus 601    ggatcgcgtc tccgccccgc tcccccaccg ccgccgcctc cccattacct 650
+ BF01054A        ggctcgcgtc tccgccccgc tcccccaccg ccgccgcctc cccattacct
+ BF01006X        ggatcgcgtc tccgccccgc tcccccaccg ccgccgcctc cccattacct

 Consensus 651    aagaacatga atataaaaca aaaaaataat gtttaatttg acccttaatt 700
+ BF01054A        aagaacatga atataaaaca aaaaaataat gtttaatttg acccttaatt
+ BF01006X        aagaacatga atataaaaca aaaaaaaaa  

 Consensus 701    tattta     706
+ BF01054A        tattta    

 Consensus


 Consensus Sequence
 ------------------

> contig0001-0500.txt Consensus
1      attaaaatct attattattt cgaatttgta tcttattgtc gttggaattt 50
51     gcgacatgtt cgctaagcgc tatgaaagtg actattaaaa gttggactgg 100
101    cgtagctact tggagatgga tagcgaacga cgataactgt ggcatttgtc 150
151    gtatgccttt cgacagttgc tgtccggatt gcaagttgcc tggtgacgag 200
201    tgtcctttgg tctggggggc gtgttcccat tgtttccaca tacattgtat 250
251    agtgaagtgg ttacattcac aacctcagca acagtgtcct atgtgcagac 300
301    aggattggaa gtttaacaac aagtgaaact acgtaagcag ttccgtgcta 350
351    taagcactat gtcgctccca aggattgcct ccactgccga agagtctcag 400
401    cggcttcgac tgacggcgac gatctcttgg agcctcccgg gcctgcacag 450
451    tcacaggaac cccccactga ccttgactca cagttggtct atttgaagag 500
501    agaaatggcc agcttgaggc agctagatct atctctacta tccgaactgt 550
551    ggacgttgtc agaggctatg gcgtcctggc ggcgtcaaat agatcgagga 600
601    tcgcgtctcc gccccgctcc cccaccgccg ccgcctcccc attacctaag 650
651    aacatgaata taaaacaaaa aaataatgtt taatttgacc cttaatttat 700
701    tta     703
