# Supplementary material for: Chasing Migration Genes: A Brain Expressed Sequence Tag Resource for Summer and Migratory Monarch Butterflies (Danaus plexippus)
Source: PLoS One. 2008 Jan 9;3(1):e1345. doi: 10.1371/journal.pone.0001345 (PMC2156104; doi:10.1371/journal.pone.0001345)
Supplement: Dataset S2 — SNPs and Microsatellites in the Monarch EST Database. A compressed file contains detailed information of SNPs and mcirosatellites in the monarch EST database, which includes summaries for both SNPs and microsatellites. Access to the sequence information and position for each SNP and microsatellite is also provided. (17.63 MB ZIP) [file pone.0001345.s002.zip › Package/Contig0001-0500/contig0001-0500.txt.contig112.align]

    Multiple Alignment For contig0001-0500.txt Consensus 112
    ----------------------------------------------

 ESTs In Alignment
 -----------------
+ BF01005A1D09.f1 709
+ BF01054A1B08.f1 811

 Potential SNPs:
 ---------------
 NONE


 Alignments
 ----------

 Consensus 1      ctgcaataca ttttccgatc gtcatgaagg atatagataa ggataagatt 50
+ BF01054A        ctgcaataca ttttccgatc gtcatgaagg atatagataa ggataagatt

 Consensus 51     aatgatctct tgacagtagc taccgtcttc cccaatacca aacacaactc 100
+ BF01054A        aatgatctct tgacagtagc taccgtcttc cccaatacca aacacaactc

 Consensus 101    tttgataatt atatctggtg caagtggaaa cataattggg gatccaatga 150
+ BF01054A        tttgataatt atatctggtg caagtggaaa cataattggg gatccaatga

 Consensus 151    cattaccaga gtgtgttact gtaaaacttt taaatgaaaa tgatcccata 200
+ BF01054A        cattaccaga gtgtgttact gtaaaacttt taaatgaaaa tgatcccata

 Consensus 201    tcatatctct gtaaaaatgg tacttcagag gcattaaggc acattgataa 250
+ BF01054A        tcatatctct gtaaaaatgg tacttcagag gcattaaggc acattgataa

 Consensus 251    ccacttgctg tatgagaaat tgctgaaatt ggaccagtcg tccaaccctt 300
+ BF01054A        ccacttgctg tatgagaaat tgctgaaatt ggaccagtcg tccaaccctt

 Consensus 301    cgccacccat atccatagtc actaaaaggg taaattacag cctaaaaaag 350
+ BF01054A        cgccacccat atccatagtc actaaaaggg taaattacag cctaaaaaag

 Consensus 351    agtgttggta ataccaggga aatatttaca aatggccccg gcaaacttaa 400
+ BF01054A        agtgttggta ataccaggga aatatttaca aatggccccg gcaaacttaa

 Consensus 401    ggtcgaaaac tctggtgaat gtcccaattc atgccgcgtt aatataaaac 450
+ BF01054A        ggtcgaaaac tctggtgaat gtcccaattc atgccgcgtt aatataaaac

 Consensus 451    tattgctcga gaggaatgga acaacaaatg tcagttggga gtattcagcg 500
+ BF01054A        tattgctcga gaggaatgga acaacaaatg tcagttggga gtattcagcg

 Consensus 501    aaccatgtat atgccatgag gcccagctca ttctcattct ccaactcaat 550
+ BF01054A        aaccatgtat atgccatgag gcccagctca ttctcattct ccaactcaat

 Consensus 551    aaggggattt gtattgaaat tatgacagtg gaacagtgca catctagccg 600
+ BF01005A             gattn nnattgaaat tatgacagtg gaacagtgca catctagccg
+ BF01054A        aaggggattt gtattgaaat tatgacagtg gaacagtgca catctagccg

 Consensus 601    agggtgcact taaaatagat gaaataagat acaacgtacc aaacgacagc 650
+ BF01005A        agggtgcact taaaatagat gaaataagat acaacgtacc aaacgacagc
+ BF01054A        agggtgcact taaaatagat gaaataagat acaacgtacc aaacgacagc

 Consensus 651    cccaaaaata ctcacgacat tttctactac cgacctcaca ttaacattgc 700
+ BF01005A        cccaaaaata ctcacgacat tttctactac cgacctcaca ttaacattgc
+ BF01054A        cccaaaaata ctcacgacat tttctactac cgacctcaca ttaacattgc

 Consensus 701    ctctatgtca tcattcatca agtacacaaa tttcacagcg catgatattt 750
+ BF01005A        ctctatgtca tcattcatca agtacacaaa cttcacagcg catgatattt
+ BF01054A        ctctatgtca tcattcatca agtacacaaa tttcacagcg catgatattt

 Consensus 751    ccgagcggat tgttttagtt tcattcaata agttgcagtc ttatgtacat 800
+ BF01005A        ccgagcggat tgttttagtt tcattcaata agttgcagtc ttatgtacat
+ BF01054A        ccgnncggat tgttttagtt tcattcaata agttgcagtc ttatgtacat

 Consensus 801    gtaaatgtta gccagacgga tataatccaa atatgtgtga ggggaaaaac 850
+ BF01005A        gtaaatgtta gccagacgga tataatccaa atatgtgtga ggggaaaaac
+ BF01054A        gtaaatgtta g   

 Consensus 851    taattccagc acaccattgc caatttgtca gccggattta gattatcagg 900
+ BF01005A        taattccagc acaccattgc caatttgtca gccggattta gattatcagg

 Consensus 901    agcgttcatt gactatagcc gacctcgatg gagatcagtc tcacaaactg 950
+ BF01005A        agcgttcatt gactatagcc gacctcgatg gagatcagtc tcacaaactg

 Consensus 951    ataacatact acagcacatt tatcccaccg gacaacttta caccaaagag 1000
+ BF01005A        ataacatact acagcacatt tatcccaccg gacaacttta caccaaagag

 Consensus 1001   atctaatttg aatcatcact ggcgtttgac ttcaatcgtc agagtgatcc 1050
+ BF01005A        atctaatttg aatcatcact ggcgtttgac ttcaatcgtc agagtgatcc

 Consensus 1051   gtctggaaac ggaattgcca aagttatttg tagctgagaa ttaaataccc 1100
+ BF01005A        gtctggaaac ggaattgcca aagttatttg tagctgagaa ttaaataccc

 Consensus 1101   aataaatgta agcaatgtat ttggtacatt tttacaaata ttcatgcttg 1150
+ BF01005A        aataaatgta agcaatgtat ttggtacatt tttacaaata ttcatgcttg

 Consensus 1151   ctgtatgtag ctctaatgtc tagtcatata ttatataaat acattgtgtc 1200
+ BF01005A        ctgtatgtag ctctaatgtc tagtcatata ttatataaat acattgtgtc

 Consensus 1201   cttctcttga atctcactat cctagtggtt tatctaatcc attgtattaa 1250
+ BF01005A        cttctcttga atctcactat cctagtggtt tatctaatcc attgtattaa

 Consensus 1251   ggatttctct ttaa    1264
+ BF01005A        ggatttctct ttaa   


    Multiple Alignment For contig0001-0500.txt Consensus 112 - Complete Sequences
    -------------------------------------------------------------------

 Complete Alignments
 -------------------

 Consensus 1      ctgcaataca ttttccgatc gtcatgaagg atatagataa ggataagatt 50
+ BF01054A        ctgcaataca ttttccgatc gtcatgaagg atatagataa ggataagatt

 Consensus 51     aatgatctct tgacagtagc taccgtcttc cccaatacca aacacaactc 100
+ BF01054A        aatgatctct tgacagtagc taccgtcttc cccaatacca aacacaactc

 Consensus 101    tttgataatt atatctggtg caagtggaaa cataattggg gatccaatga 150
+ BF01054A        tttgataatt atatctggtg caagtggaaa cataattggg gatccaatga

 Consensus 151    cattaccaga gtgtgttact gtaaaacttt taaatgaaaa tgatcccata 200
+ BF01054A        cattaccaga gtgtgttact gtaaaacttt taaatgaaaa tgatcccata

 Consensus 201    tcatatctct gtaaaaatgg tacttcagag gcattaaggc acattgataa 250
+ BF01054A        tcatatctct gtaaaaatgg tacttcagag gcattaaggc acattgataa

 Consensus 251    ccacttgctg tatgagaaat tgctgaaatt ggaccagtcg tccaaccctt 300
+ BF01054A        ccacttgctg tatgagaaat tgctgaaatt ggaccagtcg tccaaccctt

 Consensus 301    cgccacccat atccatagtc actaaaaggg taaattacag cctaaaaaag 350
+ BF01054A        cgccacccat atccatagtc actaaaaggg taaattacag cctaaaaaag

 Consensus 351    agtgttggta ataccaggga aatatttaca aatggccccg gcaaacttaa 400
+ BF01054A        agtgttggta ataccaggga aatatttaca aatggccccg gcaaacttaa

 Consensus 401    ggtcgaaaac tctggtgaat gtcccaattc atgccgcgtt aatataaaac 450
+ BF01054A        ggtcgaaaac tctggtgaat gtcccaattc atgccgcgtt aatataaaac

 Consensus 451    tattgctcga gaggaatgga acaacaaatg tcagttggga gtattcagcg 500
+ BF01054A        tattgctcga gaggaatgga acaacaaatg tcagttggga gtattcagcg

 Consensus 501    aaccatgtat atgccatgag gcccagctca ttctcattct ccaactcaat 550
+ BF01054A        aaccatgtat atgccatgag gcccagctca ttctcattct ccaactcaat

 Consensus 551    aaggggattt gtattgaaat tatgacagtg gaacagtgca catctagccg 600
+ BF01005A             gattn nnattgaaat tatgacagtg gaacagtgca catctagccg
+ BF01054A        aaggggattt gtattgaaat tatgacagtg gaacagtgca catctagccg

 Consensus 601    agggtgcact taaaatagat gaaataagat acaacgtacc aaacgacagc 650
+ BF01005A        agggtgcact taaaatagat gaaataagat acaacgtacc aaacgacagc
+ BF01054A        agggtgcact taaaatagat gaaataagat acaacgtacc aaacgacagc

 Consensus 651    cccaaaaata ctcacgacat tttctactac cgacctcaca ttaacattgc 700
+ BF01005A        cccaaaaata ctcacgacat tttctactac cgacctcaca ttaacattgc
+ BF01054A        cccaaaaata ctcacgacat tttctactac cgacctcaca ttaacattgc

 Consensus 701    ctctatgtca tcattcatca agtacacaaa tttcacagcg catgatattt 750
+ BF01005A        ctctatgtca tcattcatca agtacacaaa cttcacagcg catgatattt
+ BF01054A        ctctatgtca tcattcatca agtacacaaa tttcacagcg catgatattt

 Consensus 751    ccgagcggat tgttttagtt tcattcaata agttgcagtc ttatgtacat 800
+ BF01005A        ccgagcggat tgttttagtt tcattcaata agttgcagtc ttatgtacat
+ BF01054A        ccgnncggat tgttttagtt tcattcaata agttgcagtc ttatgtacat

 Consensus 801    gtaaatgtta gccagacgga tataatccaa atatgtgtga ggggaaaaac 850
+ BF01005A        gtaaatgtta gccagacgga tataatccaa atatgtgtga ggggaaaaac
+ BF01054A        gtaaatgtta g   

 Consensus 851    taattccagc acaccattgc caatttgtca gccggattta gattatcagg 900
+ BF01005A        taattccagc acaccattgc caatttgtca gccggattta gattatcagg

 Consensus 901    agcgttcatt gactatagcc gacctcgatg gagatcagtc tcacaaactg 950
+ BF01005A        agcgttcatt gactatagcc gacctcgatg gagatcagtc tcacaaactg

 Consensus 951    ataacatact acagcacatt tatcccaccg gacaacttta caccaaagag 1000
+ BF01005A        ataacatact acagcacatt tatcccaccg gacaacttta caccaaagag

 Consensus 1001   atctaatttg aatcatcact ggcgtttgac ttcaatcgtc agagtgatcc 1050
+ BF01005A        atctaatttg aatcatcact ggcgtttgac ttcaatcgtc agagtgatcc

 Consensus 1051   gtctggaaac ggaattgcca aagttatttg tagctgagaa ttaaataccc 1100
+ BF01005A        gtctggaaac ggaattgcca aagttatttg tagctgagaa ttaaataccc

 Consensus 1101   aataaatgta agcaatgtat ttggtacatt tttacaaata ttcatgcttg 1150
+ BF01005A        aataaatgta agcaatgtat ttggtacatt tttacaaata ttcatgcttg

 Consensus 1151   ctgtatgtag ctctaatgtc tagtcatata ttatataaat acattgtgtc 1200
+ BF01005A        ctgtatgtag ctctaatgtc tagtcatata ttatataaat acattgtgtc

 Consensus 1201   cttctcttga atctcactat cctagtggtt tatctaatcc attgtattaa 1250
+ BF01005A        cttctcttga atctcactat cctagtggtt tatctaatcc attgtattaa

 Consensus 1251   ggatttctct ttaa    1264
+ BF01005A        ggatttctct ttaa   

 Consensus


 Consensus Sequence
 ------------------

> contig0001-0500.txt Consensus
1      ctgcaataca ttttccgatc gtcatgaagg atatagataa ggataagatt 50
51     aatgatctct tgacagtagc taccgtcttc cccaatacca aacacaactc 100
101    tttgataatt atatctggtg caagtggaaa cataattggg gatccaatga 150
151    cattaccaga gtgtgttact gtaaaacttt taaatgaaaa tgatcccata 200
201    tcatatctct gtaaaaatgg tacttcagag gcattaaggc acattgataa 250
251    ccacttgctg tatgagaaat tgctgaaatt ggaccagtcg tccaaccctt 300
301    cgccacccat atccatagtc actaaaaggg taaattacag cctaaaaaag 350
351    agtgttggta ataccaggga aatatttaca aatggccccg gcaaacttaa 400
401    ggtcgaaaac tctggtgaat gtcccaattc atgccgcgtt aatataaaac 450
451    tattgctcga gaggaatgga acaacaaatg tcagttggga gtattcagcg 500
501    aaccatgtat atgccatgag gcccagctca ttctcattct ccaactcaat 550
551    aaggggattt gtattgaaat tatgacagtg gaacagtgca catctagccg 600
601    agggtgcact taaaatagat gaaataagat acaacgtacc aaacgacagc 650
651    cccaaaaata ctcacgacat tttctactac cgacctcaca ttaacattgc 700
701    ctctatgtca tcattcatca agtacacaaa tttcacagcg catgatattt 750
751    ccgagcggat tgttttagtt tcattcaata agttgcagtc ttatgtacat 800
801    gtaaatgtta gccagacgga tataatccaa atatgtgtga ggggaaaaac 850
851    taattccagc acaccattgc caatttgtca gccggattta gattatcagg 900
901    agcgttcatt gactatagcc gacctcgatg gagatcagtc tcacaaactg 950
951    ataacatact acagcacatt tatcccaccg gacaacttta caccaaagag 1000
1001   atctaatttg aatcatcact ggcgtttgac ttcaatcgtc agagtgatcc 1050
1051   gtctggaaac ggaattgcca aagttatttg tagctgagaa ttaaataccc 1100
1101   aataaatgta agcaatgtat ttggtacatt tttacaaata ttcatgcttg 1150
1151   ctgtatgtag ctctaatgtc tagtcatata ttatataaat acattgtgtc 1200
1201   cttctcttga atctcactat cctagtggtt tatctaatcc attgtattaa 1250
1251   ggatttctct ttaa    1264
