# Supplementary material for: Chasing Migration Genes: A Brain Expressed Sequence Tag Resource for Summer and Migratory Monarch Butterflies (Danaus plexippus)
Source: PLoS One. 2008 Jan 9;3(1):e1345. doi: 10.1371/journal.pone.0001345 (PMC2156104; doi:10.1371/journal.pone.0001345)
Supplement: Dataset S2 — SNPs and Microsatellites in the Monarch EST Database. A compressed file contains detailed information of SNPs and mcirosatellites in the monarch EST database, which includes summaries for both SNPs and microsatellites. Access to the sequence information and position for each SNP and microsatellite is also provided. (17.63 MB ZIP) [file pone.0001345.s002.zip › Package/Contig0001-0500/contig0001-0500.txt.contig113.align]

    Multiple Alignment For contig0001-0500.txt Consensus 113
    ----------------------------------------------

 ESTs In Alignment
 -----------------
+ BF01053A2G10.f1 794
+ BF01006X1E10.f1 720

 Potential SNPs:
 ---------------
 NONE


 Alignments
 ----------

 Consensus 1      catccatcag tgttaactaa ttcaaaagta aatatgtgta aatgaataat 50
+ BF01053A        catccatcag tgttaactaa ttcaaaagta aatatgtgta aatgaataat

 Consensus 51     tgtactttta atttcttata taatttcaag aagacacgtg ggttatcgag 100
+ BF01053A        tgtactttta atttcttata taatttcaag aagacacgtg ggttatcgag

 Consensus 101    atattgttaa aattgtaact tttcttaagt attagtgcga agttacgtac 150
+ BF01053A        atattgttaa aattgtaact tttcttaagt attagtgcga agttacgtac

 Consensus 151    tcaatcaaac aataagttgc gtcatataaa aatagtgttt attatttatt 200
+ BF01053A        tcaatcaaac aataagttgc gtcatataaa aatagtgttt attatttatt

 Consensus 201    gactttgaaa cctaactcta ctagaagtgt gaatttctgt aactgtgtgt 250
+ BF01053A        gactttgaaa cctaactcta ctagaagtgt gaatttctgt aactgtgtgt

 Consensus 251    ctgataaatt taaaaatagt gttgtaaata attttgatga tattagacga 300
+ BF01053A        ctgataaatt taaaaatagt gttgtaaata attttgatga tattagacga

 Consensus 301    tttttgggat atgcctcctg ttaaacgcgg gagacgggga gtcagcgacg 350
+ BF01053A        tttttgggat atgcctcctg ttaaacgcgg gagacgggga gtcagcgacg

 Consensus 351    ctgatgatga ggacgatgat tacagaaaaa agcgagatcg aaataatgag 400
+ BF01053A        ctgatgatga ggacgatgat tacagaaaaa agcgagatcg aaataatgag

 Consensus 401    gcagtgaaaa aaagcagata caagtctaaa cagagaactc aagagaccgt 450
+ BF01053A        gcagtgaaaa aaagcagata caagtctaaa cagagaactc aagagaccgt

 Consensus 451    tgtgagagtg aataaattaa aggctgaaaa tcaaatgtta gaagagaaag 500
+ BF01053A        tgtgagagtg aataaattaa aggctgaaaa tcaaatgtta gaagagaaag
+ BF01006X              agtg aataaattaa aggctgaaaa tcaaatgtta gaagagaaag

 Consensus 501    tgaaaacact gactaaagat ctcaagttcc ttaaggatct gttcatggaa 550
+ BF01053A        tgaaaacgct gactaaagat ctcaagttcc ttaaggatct gttcatggaa
+ BF01006X        tgaaaacact gactaaagat ctcaagttcc ttaaggatct gttcatggaa

 Consensus 551    tacgcttcta attcacagaa cccaaaattt gagggcatcg accttgacaa 600
+ BF01053A        tacgcttcta attcacagaa cccaaaattt gagggcatcg accttgacaa
+ BF01006X        tacgcttcta attcacagaa ccccaaattt gagggcatcg acctcgacaa

 Consensus 601    gctgctggaa gatgttcaag aggaaaagaa agataaagat agcaaataat 650
+ BF01053A        gctgctggaa gatgttcaag aggaaaagaa agataaagat agcaaataat
+ BF01006X        gctgctggaa gatgttcaag aggaaaagaa agataaagat agcaaataat

 Consensus 651    tctacatcat catcatcata taatataatt tataatagaa ataattaaat 700
+ BF01053A        tctacatcat catcatcata taatataatt tataatagaa ataattaaat
+ BF01006X        tctacatcat catcatcata taacataatt tataatagaa ataattaaat

 Consensus 701    gttaaatctc atgaaaaatt ttagtagaaa tggtttttca ctacttctat 750
+ BF01053A        gttaaatctc atgaaaaatt ttagtagaaa tggtttttca ctacttctat
+ BF01006X        gttaaatctc atgaaaaatt ttagtagaaa tggtttctca ctacttctat

 Consensus 751    tattatttta gaaattaaat caattgttga taatcgattt ctagagtaat 800
+ BF01053A        cattatttt    
+ BF01006X        tattatttta gaaattaaat caattgttga taatcgattt ctagagtaat

 Consensus 801    tacagcaact atacttgaac caaaacgata tgcatttact atccaatata 850
+ BF01006X        tacagcaact atacttgaac caaaacgata tgcatttact atccaatata

 Consensus 851    acaggattag aatgaattgt tttggaatat ttttcttcat aagtcacaat 900
+ BF01006X        acaggattag aatgaattgt tttggaatat ttttcttcat aagtcacaat

 Consensus 901    aacttttaaa ttttttgtcc gagcatgttt taataaggta caataagtaa 950
+ BF01006X        aacttttaaa ttttttgtcc gagcatgttt taataaggta caataagtaa

 Consensus 951    gactattttg tggactaagt ccccgactcg gctcaaggta caaatgtgtg 1000
+ BF01006X        gactattttg tggactaagt ccccgactcg gctcaaggta caaatgtgtg

 Consensus 1001   aatgtgcttg gttttatatc gtgactacta taaaatataa acacaagtaa 1050
+ BF01006X        aatgtgcttg gttttatatc gtgactacta taaaatataa acacaagtaa

 Consensus 1051   ctaattttat tgatcttgac actaccatta tccttgggtg tgttgccaat 1100
+ BF01006X        ctaattttat tgatcttgac actaccatta tccttgggtg tgttgccaat

 Consensus 1101   tgccatacat ttttgaaacc tttggttaga atcattatca gtgctcattt 1150
+ BF01006X        tgccatacat ttttgaaacc tttggttaga atcattatca gtgctcattt

 Consensus 1151   caatatcatt gtgttctctt caagca   1176
+ BF01006X        caatatcatt gtgttctctt caagca  


    Multiple Alignment For contig0001-0500.txt Consensus 113 - Complete Sequences
    -------------------------------------------------------------------

 Complete Alignments
 -------------------

 Consensus -34                                          catcc atcagtgtta 15
+ BF01053A        acacattcat tgtaaaatta gtggtcgctt gtaancatcc atcagtgtta

 Consensus 16     actaattcaa aagtaaatat gtgtaaatga ataattgtac ttttaatttc 65
+ BF01053A        actaattcaa aagtaaatat gtgtaaatga ataattgtac ttttaatttc

 Consensus 66     ttatataatt tcaagaagac acgtgggtta tcgagatatt gttaaaattg 115
+ BF01053A        ttatataatt tcaagaagac acgtgggtta tcgagatatt gttaaaattg

 Consensus 116    taacttttct taagtattag tgcgaagtta cgtactcaat caaacaataa 165
+ BF01053A        taacttttct taagtattag tgcgaagtta cgtactcaat caaacaataa

 Consensus 166    gttgcgtcat ataaaaatag tgtttattat ttattgactt tgaaacctaa 215
+ BF01053A        gttgcgtcat ataaaaatag tgtttattat ttattgactt tgaaacctaa

 Consensus 216    ctctactaga agtgtgaatt tctgtaactg tgtgtctgat aaatttaaaa 265
+ BF01053A        ctctactaga agtgtgaatt tctgtaactg tgtgtctgat aaatttaaaa

 Consensus 266    atagtgttgt aaataatttt gatgatatta gacgattttt gggatatgcc 315
+ BF01053A        atagtgttgt aaataatttt gatgatatta gacgattttt gggatatgcc

 Consensus 316    tcctgttaaa cgcgggagac ggggagtcag cgacgctgat gatgaggacg 365
+ BF01053A        tcctgttaaa cgcgggagac ggggagtcag cgacgctgat gatgaggacg

 Consensus 366    atgattacag aaaaaagcga gatcgaaata atgaggcagt gaaaaaaagc 415
+ BF01053A        atgattacag aaaaaagcga gatcgaaata atgaggcagt gaaaaaaagc

 Consensus 416    agatacaagt ctaaacagag aactcaagag accgttgtga gagtgaataa 465
+ BF01053A        agatacaagt ctaaacagag aactcaagag accgttgtga gagtgaataa
+ BF01006X                                                     agtgaataa

 Consensus 466    attaaaggct gaaaatcaaa tgttagaaga gaaagtgaaa acactgacta 515
+ BF01053A        attaaaggct gaaaatcaaa tgttagaaga gaaagtgaaa acgctgacta
+ BF01006X        attaaaggct gaaaatcaaa tgttagaaga gaaagtgaaa acactgacta

 Consensus 516    aagatctcaa gttccttaag gatctgttca tggaatacgc ttctaattca 565
+ BF01053A        aagatctcaa gttccttaag gatctgttca tggaatacgc ttctaattca
+ BF01006X        aagatctcaa gttccttaag gatctgttca tggaatacgc ttctaattca

 Consensus 566    cagaacccaa aatttgaggg catcgacctt gacaagctgc tggaagatgt 615
+ BF01053A        cagaacccaa aatttgaggg catcgacctt gacaagctgc tggaagatgt
+ BF01006X        cagaacccca aatttgaggg catcgacctc gacaagctgc tggaagatgt

 Consensus 616    tcaagaggaa aagaaagata aagatagcaa ataattctac atcatcatca 665
+ BF01053A        tcaagaggaa aagaaagata aagatagcaa ataattctac atcatcatca
+ BF01006X        tcaagaggaa aagaaagata aagatagcaa ataattctac atcatcatca

 Consensus 666    tcatataata taatttataa tagaaataat taaatgttaa atctcatgaa 715
+ BF01053A        tcatataata taatttataa tagaaataat taaatgttaa atctcatgaa
+ BF01006X        tcatataaca taatttataa tagaaataat taaatgttaa atctcatgaa

 Consensus 716    aaattttagt agaaatggtt tttcactact tctattatta ttttagaaat 765
+ BF01053A        aaattttagt agaaatggtt tttcactact tctatcatta tttt
+ BF01006X        aaattttagt agaaatggtt tctcactact tctattatta ttttagaaat

 Consensus 766    taaatcaatt gttgataatc gatttctaga gtaattacag caactatact 815
+ BF01006X        taaatcaatt gttgataatc gatttctaga gtaattacag caactatact

 Consensus 816    tgaaccaaaa cgatatgcat ttactatcca atataacagg attagaatga 865
+ BF01006X        tgaaccaaaa cgatatgcat ttactatcca atataacagg attagaatga

 Consensus 866    attgttttgg aatatttttc ttcataagtc acaataactt ttaaattttt 915
+ BF01006X        attgttttgg aatatttttc ttcataagtc acaataactt ttaaattttt

 Consensus 916    tgtccgagca tgttttaata aggtacaata agtaagacta ttttgtggac 965
+ BF01006X        tgtccgagca tgttttaata aggtacaata agtaagacta ttttgtggac

 Consensus 966    taagtccccg actcggctca aggtacaaat gtgtgaatgt gcttggtttt 1015
+ BF01006X        taagtccccg actcggctca aggtacaaat gtgtgaatgt gcttggtttt

 Consensus 1016   atatcgtgac tactataaaa tataaacaca agtaactaat tttattgatc 1065
+ BF01006X        atatcgtgac tactataaaa tataaacaca agtaactaat tttattgatc

 Consensus 1066   ttgacactac cattatcctt gggtgtgttg ccaattgcca tacatttttg 1115
+ BF01006X        ttgacactac cattatcctt gggtgtgttg ccaattgcca tacatttttg

 Consensus 1116   aaacctttgg ttagaatcat tatcagtgct catttcaata tcattgtgtt 1165
+ BF01006X        aaacctttgg ttagaatcat tatcagtgct catttcaata tcattgtgtt

 Consensus 1166   ctcttcaagc a    1176
+ BF01006X        ctcttcaagc a   

 Consensus


 Consensus Sequence
 ------------------

> contig0001-0500.txt Consensus
1      catccatcag tgttaactaa ttcaaaagta aatatgtgta aatgaataat 50
51     tgtactttta atttcttata taatttcaag aagacacgtg ggttatcgag 100
101    atattgttaa aattgtaact tttcttaagt attagtgcga agttacgtac 150
151    tcaatcaaac aataagttgc gtcatataaa aatagtgttt attatttatt 200
201    gactttgaaa cctaactcta ctagaagtgt gaatttctgt aactgtgtgt 250
251    ctgataaatt taaaaatagt gttgtaaata attttgatga tattagacga 300
301    tttttgggat atgcctcctg ttaaacgcgg gagacgggga gtcagcgacg 350
351    ctgatgatga ggacgatgat tacagaaaaa agcgagatcg aaataatgag 400
401    gcagtgaaaa aaagcagata caagtctaaa cagagaactc aagagaccgt 450
451    tgtgagagtg aataaattaa aggctgaaaa tcaaatgtta gaagagaaag 500
501    tgaaaacact gactaaagat ctcaagttcc ttaaggatct gttcatggaa 550
551    tacgcttcta attcacagaa cccaaaattt gagggcatcg accttgacaa 600
601    gctgctggaa gatgttcaag aggaaaagaa agataaagat agcaaataat 650
651    tctacatcat catcatcata taatataatt tataatagaa ataattaaat 700
701    gttaaatctc atgaaaaatt ttagtagaaa tggtttttca ctacttctat 750
751    tattatttta gaaattaaat caattgttga taatcgattt ctagagtaat 800
801    tacagcaact atacttgaac caaaacgata tgcatttact atccaatata 850
851    acaggattag aatgaattgt tttggaatat ttttcttcat aagtcacaat 900
901    aacttttaaa ttttttgtcc gagcatgttt taataaggta caataagtaa 950
951    gactattttg tggactaagt ccccgactcg gctcaaggta caaatgtgtg 1000
1001   aatgtgcttg gttttatatc gtgactacta taaaatataa acacaagtaa 1050
1051   ctaattttat tgatcttgac actaccatta tccttgggtg tgttgccaat 1100
1101   tgccatacat ttttgaaacc tttggttaga atcattatca gtgctcattt 1150
1151   caatatcatt gtgttctctt caagca   1176
