# Supplementary material for: Chasing Migration Genes: A Brain Expressed Sequence Tag Resource for Summer and Migratory Monarch Butterflies (Danaus plexippus)
Source: PLoS One. 2008 Jan 9;3(1):e1345. doi: 10.1371/journal.pone.0001345 (PMC2156104; doi:10.1371/journal.pone.0001345)
Supplement: Dataset S2 — SNPs and Microsatellites in the Monarch EST Database. A compressed file contains detailed information of SNPs and mcirosatellites in the monarch EST database, which includes summaries for both SNPs and microsatellites. Access to the sequence information and position for each SNP and microsatellite is also provided. (17.63 MB ZIP) [file pone.0001345.s002.zip › Package/Contig0001-0500/contig0001-0500.txt.contig113.full]

Range	-59	1226
Cultivar	none	yellow
Cultivar	Consensus	white

Contig	"Contig"	Consensus	1	1176	catccatcagtgttaactaattcaaaagtaaatatgtgtaaatgaataattgtacttttaatttcttatataatttcaagaagacacgtgggttatcgagatattgttaaaattgtaacttttcttaagtattagtgcgaagttacgtactcaatcaaacaataagttgcgtcatataaaaatagtgtttattatttattgactttgaaacctaactctactagaagtgtgaatttctgtaactgtgtgtctgataaatttaaaaatagtgttgtaaataattttgatgatattagacgatttttgggatatgcctcctgttaaacgcgggagacggggagtcagcgacgctgatgatgaggacgatgattacagaaaaaagcgagatcgaaataatgaggcagtgaaaaaaagcagatacaagtctaaacagagaactcaagagaccgttgtgagagtgaataaattaaaggctgaaaatcaaatgttagaagagaaagtgaaaacactgactaaagatctcaagttccttaaggatctgttcatggaatacgcttctaattcacagaacccaaaatttgagggcatcgaccttgacaagctgctggaagatgttcaagaggaaaagaaagataaagatagcaaataattctacatcatcatcatcatataatataatttataatagaaataattaaatgttaaatctcatgaaaaattttagtagaaatggtttttcactacttctattattattttagaaattaaatcaattgttgataatcgatttctagagtaattacagcaactatacttgaaccaaaacgatatgcatttactatccaatataacaggattagaatgaattgttttggaatatttttcttcataagtcacaataacttttaaattttttgtccgagcatgttttaataaggtacaataagtaagactattttgtggactaagtccccgactcggctcaaggtacaaatgtgtgaatgtgcttggttttatatcgtgactactataaaatataaacacaagtaactaattttattgatcttgacactaccattatccttgggtgtgttgccaattgccatacatttttgaaacctttggttagaatcattatcagtgctcatttcaatatcattgtgttctcttcaagca	Consensus
Glyph2	"+ BF01053A2G10.f1 794"	"+ BF01053A"	-34	759	-34	0	760	760	acacattcattgtaaaattagtggtcgcttgtaancatccatcagtgttaactaattcaaaagtaaatatgtgtaaatgaataattgtacttttaatttcttatataatttcaagaagacacgtgggttatcgagatattgttaaaattgtaacttttcttaagtattagtgcgaagttacgtactcaatcaaacaataagttgcgtcatataaaaatagtgtttattatttattgactttgaaacctaactctactagaagtgtgaatttctgtaactgtgtgtctgataaatttaaaaatagtgttgtaaataattttgatgatattagacgatttttgggatatgcctcctgttaaacgcgggagacggggagtcagcgacgctgatgatgaggacgatgattacagaaaaaagcgagatcgaaataatgaggcagtgaaaaaaagcagatacaagtctaaacagagaactcaagagaccgttgtgagagtgaataaattaaaggctgaaaatcaaatgttagaagagaaagtgaaaacgctgactaaagatctcaagttccttaaggatctgttcatggaatacgcttctaattcacagaacccaaaatttgagggcatcgaccttgacaagctgctggaagatgttcaagaggaaaagaaagataaagatagcaaataattctacatcatcatcatcatataatataatttataatagaaataattaaatgttaaatctcatgaaaaattttagtagaaatggtttttcactacttctatcattatttt	none
Glyph2	"+ BF01006X1E10.f1 720"	"+ BF01006X"	457	1176	457	458	1177	1177	agtgaataaattaaaggctgaaaatcaaatgttagaagagaaagtgaaaacactgactaaagatctcaagttccttaaggatctgttcatggaatacgcttctaattcacagaaccccaaatttgagggcatcgacctcgacaagctgctggaagatgttcaagaggaaaagaaagataaagatagcaaataattctacatcatcatcatcatataacataatttataatagaaataattaaatgttaaatctcatgaaaaattttagtagaaatggtttctcactacttctattattattttagaaattaaatcaattgttgataatcgatttctagagtaattacagcaactatacttgaaccaaaacgatatgcatttactatccaatataacaggattagaatgaattgttttggaatatttttcttcataagtcacaataacttttaaattttttgtccgagcatgttttaataaggtacaataagtaagactattttgtggactaagtccccgactcggctcaaggtacaaatgtgtgaatgtgcttggttttatatcgtgactactataaaatataaacacaagtaactaattttattgatcttgacactaccattatccttgggtgtgttgccaattgccatacatttttgaaacctttggttagaatcattatcagtgctcatttcaatatcattgtgttctcttcaagca	none
