# Supplementary material for: Chasing Migration Genes: A Brain Expressed Sequence Tag Resource for Summer and Migratory Monarch Butterflies (Danaus plexippus)
Source: PLoS One. 2008 Jan 9;3(1):e1345. doi: 10.1371/journal.pone.0001345 (PMC2156104; doi:10.1371/journal.pone.0001345)
Supplement: Dataset S2 — SNPs and Microsatellites in the Monarch EST Database. A compressed file contains detailed information of SNPs and mcirosatellites in the monarch EST database, which includes summaries for both SNPs and microsatellites. Access to the sequence information and position for each SNP and microsatellite is also provided. (17.63 MB ZIP) [file pone.0001345.s002.zip › Package/Contig0001-0500/contig0001-0500.txt.contig114.align]

    Multiple Alignment For contig0001-0500.txt Consensus 114
    ----------------------------------------------

 ESTs In Alignment
 -----------------
+ BF01038A1F08.f1 794
+ BF01050B1H05.f1 636

 Potential SNPs:
 ---------------
 NONE


 Alignments
 ----------

 Consensus 1      gattcgttcg gtggggcgga atcgttcctg tccctgccgg tggtgagtcc 50
+ BF01038A        gattcgttcg gtggggcgga atcgttcctg tccctgccgg tggtgagtcc

 Consensus 51     gtccgccccg ccgcccgccc ccgccccgca ggctcacaga ccacccagat 100
+ BF01038A        gtccgccccg ccgcccgccc ccgccccgca ggctcacaga ccacccagat

 Consensus 101    ggttgaagcg acccgtccgg gccaggttcg cgttcggtgg taagttggtg 150
+ BF01038A        ggttgaagcg acccgtccgg gccaggttcg cgttcggtgg taagttggtg

 Consensus 151    tcgttcgagc gttgccggcg ggaggcgggc gcgcaggaga cggtctacat 200
+ BF01038A        tcgttcgagc gttgccggcg ggaggcgggc gcgcaggaga cggtctacat

 Consensus 201    cagtcaggtg gtgagcgagc cggagatcgt ggagaaggcg atggagctgg 250
+ BF01038A        cagtcaggtg gtgagcgagc cggagatcgt ggagaaggcg atggagctgg

 Consensus 251    acaaggtcat cggcctcacg ctcagccagg aacccgacgc gacacaccgg 300
+ BF01038A        acaaggtcat cggcctcacg ctcagccagg aacccgacgc gacacaccgg

 Consensus 301    ctggccgaat attgccgtga gaagggagac gctgccgtgg agcagagcga 350
+ BF01038A        ctggccgaat attgccgtga gaagggagac gctgccgtgg agcagagcga

 Consensus 351    gcgctacgag tggttcttcc tacgagcgaa cttcctgcca tcgtaccgga 400
+ BF01038A        gcgctacgag tggttcttcc tacgagcgaa cttcctgcca tcgtaccgga
+ BF01050B                        cttcc tgcgagcgaa cttcctgcca tcgtaccgga

 Consensus 401    cggaactgct gaatctgtta gggttcaaac aggacgagat atcgtcgagg 450
+ BF01038A        cggaactgct gaatctgtta gggttcaaac aggacgagat atcgtcgagg
+ BF01050B        cggaactgct gaatctgtta gggttcaaac aggacgagat atcgtcgagg

 Consensus 451    ttcaaaggcc tagccgttaa caacgagggc cgagcagcgg acgcccaggg 500
+ BF01038A        ttcaaaggcc tagccgttaa caacgagggc cgagcagcgg acgcccaggg
+ BF01050B        ttcaaaggcc tagccgttaa caacgagggc cgagcagcgg acgcccaggg

 Consensus 501    actcagcagg gacgcgcaga ccttgataga gaggaagctg tctagtgtgg 550
+ BF01038A        actcagcagg gacgcgcaga ccttgataga gaggaagctg tctagtgtgg
+ BF01050B        actcagcagg gacgcgcaga ccttgataga gaggaagctg tctagtgtgg

 Consensus 551    agctggagcc gagcgtgcgg gacgtggtca tccccaacgg agacgacctc 600
+ BF01038A        agctggagcc gagcgtgcgg gacgtggtca tccccaacgg agacgacctc
+ BF01050B        agctggagcc gagcgtgcgg gacgtggtca tccccaacgg agacgacctc

 Consensus 601    acgagtgaga tctgtcgctc gctggtgatg ggtcagctgg aggaggcggt 650
+ BF01038A        acgagtgaga tctgtcgctc gctggtgatg ggtcagctgg aggaggcggt
+ BF01050B        acgagtgaga tctgtcgctc gctggtgatg ggtcagctgg aggaggcggt

 Consensus 651    ggagctgtgt ctggaggacg agcgggtcgc cgacgcactc gtcatcgcct 700
+ BF01038A        ggagctgtgt ctggaggacg agcgggtcgc cgacgcactc gtcatcgcct
+ BF01050B        ggagctgtgt ctggaggacg agcgggtcgc cgacgcactc gtcatcgcct

 Consensus 701    cgctcggaag ccaggagttg ttgtacaagg tccagcggta ccatctgtat 750
+ BF01038A        cgctcggaag ccaggagttg ttgtacaagg tccagcggta ccatctgtat
+ BF01050B        cgctcggaag ccaggagttg ttgtacaagg tccagcggta ccatctgtat

 Consensus 751    cgcacgtgta actcgcccgt gtcgctggtg gcgggcggtc tgctaggcgg 800
+ BF01038A        cgcacgtgta actcgcccgt gtcgctggtg gcgggcggtc tgct
+ BF01050B        cgcacgtgta actcgcccgt gtcgctggtg gcgggcggtc tgctaggcgg

 Consensus 801    gcggtgggcg gcgctggtgg cgggcgcctc tccctcgtcc tggagggacg 850
+ BF01050B        gcggtgggcg gcgctggtgg cgggcgcctc tccctcgtcc tggagggacg

 Consensus 851    tgctggccgc cctcctcaca cactgccacg gagagagctt gcaacactac 900
+ BF01050B        tgctggccgc cctcctcaca cactgccacg gagagagctt gcaacactac

 Consensus 901    tgcgagatgt tgggtgacaa gctatcatcg tcatccgagg cgagtcttcg 950
+ BF01050B        tgcgagatgt tgggtgacaa gctatcatcg tcatccgagg cgagtcttcg

 Consensus 951    ggaggcggcc gtactgtgtt acacgtgttg tgcgtgcggg gagccgctgt 1000
+ BF01050B        ggaggcggcc gtactgtgtt acacgtgttg tgcgtgcggg gagccgctgt

 Consensus 1001   g     1001
+ BF01050B        g    


    Multiple Alignment For contig0001-0500.txt Consensus 114 - Complete Sequences
    -------------------------------------------------------------------

 Complete Alignments
 -------------------

 Consensus 1      gattcgttcg gtggggcgga atcgttcctg tccctgccgg tggtgagtcc 50
+ BF01038A        gattcgttcg gtggggcgga atcgttcctg tccctgccgg tggtgagtcc

 Consensus 51     gtccgccccg ccgcccgccc ccgccccgca ggctcacaga ccacccagat 100
+ BF01038A        gtccgccccg ccgcccgccc ccgccccgca ggctcacaga ccacccagat

 Consensus 101    ggttgaagcg acccgtccgg gccaggttcg cgttcggtgg taagttggtg 150
+ BF01038A        ggttgaagcg acccgtccgg gccaggttcg cgttcggtgg taagttggtg

 Consensus 151    tcgttcgagc gttgccggcg ggaggcgggc gcgcaggaga cggtctacat 200
+ BF01038A        tcgttcgagc gttgccggcg ggaggcgggc gcgcaggaga cggtctacat

 Consensus 201    cagtcaggtg gtgagcgagc cggagatcgt ggagaaggcg atggagctgg 250
+ BF01038A        cagtcaggtg gtgagcgagc cggagatcgt ggagaaggcg atggagctgg

 Consensus 251    acaaggtcat cggcctcacg ctcagccagg aacccgacgc gacacaccgg 300
+ BF01038A        acaaggtcat cggcctcacg ctcagccagg aacccgacgc gacacaccgg

 Consensus 301    ctggccgaat attgccgtga gaagggagac gctgccgtgg agcagagcga 350
+ BF01038A        ctggccgaat attgccgtga gaagggagac gctgccgtgg agcagagcga

 Consensus 351    gcgctacgag tggttcttcc tacgagcgaa cttcctgcca tcgtaccgga 400
+ BF01038A        gcgctacgag tggttcttcc tacgagcgaa cttcctgcca tcgtaccgga
+ BF01050B                        cttcc tgcgagcgaa cttcctgcca tcgtaccgga

 Consensus 401    cggaactgct gaatctgtta gggttcaaac aggacgagat atcgtcgagg 450
+ BF01038A        cggaactgct gaatctgtta gggttcaaac aggacgagat atcgtcgagg
+ BF01050B        cggaactgct gaatctgtta gggttcaaac aggacgagat atcgtcgagg

 Consensus 451    ttcaaaggcc tagccgttaa caacgagggc cgagcagcgg acgcccaggg 500
+ BF01038A        ttcaaaggcc tagccgttaa caacgagggc cgagcagcgg acgcccaggg
+ BF01050B        ttcaaaggcc tagccgttaa caacgagggc cgagcagcgg acgcccaggg

 Consensus 501    actcagcagg gacgcgcaga ccttgataga gaggaagctg tctagtgtgg 550
+ BF01038A        actcagcagg gacgcgcaga ccttgataga gaggaagctg tctagtgtgg
+ BF01050B        actcagcagg gacgcgcaga ccttgataga gaggaagctg tctagtgtgg

 Consensus 551    agctggagcc gagcgtgcgg gacgtggtca tccccaacgg agacgacctc 600
+ BF01038A        agctggagcc gagcgtgcgg gacgtggtca tccccaacgg agacgacctc
+ BF01050B        agctggagcc gagcgtgcgg gacgtggtca tccccaacgg agacgacctc

 Consensus 601    acgagtgaga tctgtcgctc gctggtgatg ggtcagctgg aggaggcggt 650
+ BF01038A        acgagtgaga tctgtcgctc gctggtgatg ggtcagctgg aggaggcggt
+ BF01050B        acgagtgaga tctgtcgctc gctggtgatg ggtcagctgg aggaggcggt

 Consensus 651    ggagctgtgt ctggaggacg agcgggtcgc cgacgcactc gtcatcgcct 700
+ BF01038A        ggagctgtgt ctggaggacg agcgggtcgc cgacgcactc gtcatcgcct
+ BF01050B        ggagctgtgt ctggaggacg agcgggtcgc cgacgcactc gtcatcgcct

 Consensus 701    cgctcggaag ccaggagttg ttgtacaagg tccagcggta ccatctgtat 750
+ BF01038A        cgctcggaag ccaggagttg ttgtacaagg tccagcggta ccatctgtat
+ BF01050B        cgctcggaag ccaggagttg ttgtacaagg tccagcggta ccatctgtat

 Consensus 751    cgcacgtgta actcgcccgt gtcgctggtg gcgggcggtc tgctaggcgg 800
+ BF01038A        cgcacgtgta actcgcccgt gtcgctggtg gcgggcggtc tgct
+ BF01050B        cgcacgtgta actcgcccgt gtcgctggtg gcgggcggtc tgctaggcgg

 Consensus 801    gcggtgggcg gcgctggtgg cgggcgcctc tccctcgtcc tggagggacg 850
+ BF01050B        gcggtgggcg gcgctggtgg cgggcgcctc tccctcgtcc tggagggacg

 Consensus 851    tgctggccgc cctcctcaca cactgccacg gagagagctt gcaacactac 900
+ BF01050B        tgctggccgc cctcctcaca cactgccacg gagagagctt gcaacactac

 Consensus 901    tgcgagatgt tgggtgacaa gctatcatcg tcatccgagg cgagtcttcg 950
+ BF01050B        tgcgagatgt tgggtgacaa gctatcatcg tcatccgagg cgagtcttcg

 Consensus 951    ggaggcggcc gtactgtgtt acacgtgttg tgcgtgcggg gagccgctgt 1000
+ BF01050B        ggaggcggcc gtactgtgtt acacgtgttg tgcgtgcggg gagccgctgt

 Consensus 1001   g     1001
+ BF01050B        g    

 Consensus


 Consensus Sequence
 ------------------

> contig0001-0500.txt Consensus
1      gattcgttcg gtggggcgga atcgttcctg tccctgccgg tggtgagtcc 50
51     gtccgccccg ccgcccgccc ccgccccgca ggctcacaga ccacccagat 100
101    ggttgaagcg acccgtccgg gccaggttcg cgttcggtgg taagttggtg 150
151    tcgttcgagc gttgccggcg ggaggcgggc gcgcaggaga cggtctacat 200
201    cagtcaggtg gtgagcgagc cggagatcgt ggagaaggcg atggagctgg 250
251    acaaggtcat cggcctcacg ctcagccagg aacccgacgc gacacaccgg 300
301    ctggccgaat attgccgtga gaagggagac gctgccgtgg agcagagcga 350
351    gcgctacgag tggttcttcc tacgagcgaa cttcctgcca tcgtaccgga 400
401    cggaactgct gaatctgtta gggttcaaac aggacgagat atcgtcgagg 450
451    ttcaaaggcc tagccgttaa caacgagggc cgagcagcgg acgcccaggg 500
501    actcagcagg gacgcgcaga ccttgataga gaggaagctg tctagtgtgg 550
551    agctggagcc gagcgtgcgg gacgtggtca tccccaacgg agacgacctc 600
601    acgagtgaga tctgtcgctc gctggtgatg ggtcagctgg aggaggcggt 650
651    ggagctgtgt ctggaggacg agcgggtcgc cgacgcactc gtcatcgcct 700
701    cgctcggaag ccaggagttg ttgtacaagg tccagcggta ccatctgtat 750
751    cgcacgtgta actcgcccgt gtcgctggtg gcgggcggtc tgctaggcgg 800
801    gcggtgggcg gcgctggtgg cgggcgcctc tccctcgtcc tggagggacg 850
851    tgctggccgc cctcctcaca cactgccacg gagagagctt gcaacactac 900
901    tgcgagatgt tgggtgacaa gctatcatcg tcatccgagg cgagtcttcg 950
951    ggaggcggcc gtactgtgtt acacgtgttg tgcgtgcggg gagccgctgt 1000
