# Supplementary material for: Chasing Migration Genes: A Brain Expressed Sequence Tag Resource for Summer and Migratory Monarch Butterflies (Danaus plexippus)
Source: PLoS One. 2008 Jan 9;3(1):e1345. doi: 10.1371/journal.pone.0001345 (PMC2156104; doi:10.1371/journal.pone.0001345)
Supplement: Dataset S2 — SNPs and Microsatellites in the Monarch EST Database. A compressed file contains detailed information of SNPs and mcirosatellites in the monarch EST database, which includes summaries for both SNPs and microsatellites. Access to the sequence information and position for each SNP and microsatellite is also provided. (17.63 MB ZIP) [file pone.0001345.s002.zip › Package/Contig0001-0500/contig0001-0500.txt.contig115.align]

    Multiple Alignment For contig0001-0500.txt Consensus 115
    ----------------------------------------------

 ESTs In Alignment
 -----------------
+ BF01006X1H07.f1 647
+ BF01049B1A06.f1 753

 Potential SNPs:
 ---------------
 NONE


 Alignments
 ----------

 Consensus 1      ttttttgagg tcggtgtgaa ggaatgtcac cgcagtccac cgctcaacgg 50
+ BF01006X        ttttttgagg tcggtgtgaa ggaatgtcac cgcagtccac cgctcaacgg
+ BF01049B                                                            gg

 Consensus 51     acgctgtaca cacttcaatc aaactgaact gatgagatgc gatgagtggg 100
+ BF01006X        acgctgtaca cacttcaatc aaactgaact gatgagatgc gatgagtggg
+ BF01049B        acgcnnnaca cacttcaatc aaactgaact gatgagatgc gatgagtggg

 Consensus 101    tgtacgaggt ccccgacagc ttcgtggccg aatttggttt agcctgccag 150
+ BF01006X        tgtacgaggt ccccgacagc ttcgtggccg aatttggttt agcctgccag
+ BF01049B        tgtacgaggt ccccgacagc ttcgtggccg aatttggttt agcctgccag

 Consensus 151    gactggaaac cccctttagt cgggaccata catagcctcg gatgcctcat 200
+ BF01006X        gactggaaac cccctttagt cgggaccata catagcctcg gatgcctcat
+ BF01049B        gactggaaac cccctttagt cgggaccata catagcctcg gatgcctcat

 Consensus 201    aggacaaata atacaaggac aaatatcaga caggttcggt cgtaagacag 250
+ BF01006X        aggacaaata atacaaggac aaatatcaga caggttcggt cgtaagacag
+ BF01049B        aggacaaata atacaaggac aaatatcaga caggttcggt cgtaagacag

 Consensus 251    ctgcagtatt ctcgggcaca atgggggctg tactcggtct atccaaaagt 300
+ BF01006X        ctgcagtatt ctcgggcaca atgggggctg tactcggtct atccaaaagt
+ BF01049B        ctgcagtatt ctcgggcaca atgggggctg tactcggtct atccaaaagt

 Consensus 301    tttgcctcgt ctttctgggt gtatctcgcg ctggagggcc tggaggctac 350
+ BF01006X        tttgcctcgt ctttctgggt gtatctcgcg ctggagggcc tggaggctac
+ BF01049B        tttgcctcgt ctttctgggt gtatctcgcg ctggagggcc tggaggctac

 Consensus 351    tatcggagat gccttatctc ctacgtttat gttaagcatc gagatcgtag 400
+ BF01006X        tatcggagat gcc   
+ BF01049B        tatcggagat gccttatctc ctacgtttat gttaagcatc gagatcgtag

 Consensus 401    ataagcagcg tgctgtgtta tatcaaatga tattactgaa tttctacact 450
+ BF01049B        ataagcagcg tgctgtgtta tatcaaatga tattactgaa tttctacact

 Consensus 451    atcggtcaaa ttgtaatgtc atttgtcgcc tgggcggtgc catactggag 500
+ BF01049B        atcggtcaaa ttgtaatgtc atttgtcgcc tgggcggtgc catactggag

 Consensus 501    gaacttcctc cgtgtgatct acgcgccgac tctcctcata attacatact 550
+ BF01049B        gaacttcctc cgtgtgatct acgcgccgac tctcctcata attacatact

 Consensus 551    cattcttttt ggatgagagt attcgatggc tttttagtaa aggacaaaaa 600
+ BF01049B        cattcttttt ggatgagagt attcgatggc tttttagtaa aggacaaaaa

 Consensus 601    gagagagcta tccgattaat agaaaaaata gcaaaaagaa acaatgtaca 650
+ BF01049B        gagagagcta tccgattaat agaaaaaata gcaaaaagaa acaatgtaca

 Consensus 651    gattgaccga aatatgatta acaaacttga gtacacggat gaaaaaactt 700
+ BF01049B        gattgaccga aatatgatta acaaacttga gtacacggat gaaaaaactt

 Consensus 701    caagcaaagc agacaggaag ttgctattaa agacttttaa atcacaaata 750
+ BF01049B        caagcaaagc agacaggaag ttgctattaa agacttttaa atcacaaata

 Consensus 751    atgatgcgaa ggttcctcgt gtgtctcgtc tggtggttca cgatcactct 800
+ BF01049B        atgatgcgaa ggttcctcgt gtgtctcgtc tggtggttca cgatcactct

 Consensus 801    c     801
+ BF01049B        c    


    Multiple Alignment For contig0001-0500.txt Consensus 115 - Complete Sequences
    -------------------------------------------------------------------

 Complete Alignments
 -------------------

 Consensus -283                                                          -234
+ BF01006X        gaatcgaaga atgttgtaac atggcctcca agaaaacacg acaatgcgac

 Consensus -233                                                          -184
+ BF01006X        gaggactgtn nnnntgatcc ggtccagttg gacactatac tgggccaact

 Consensus -183                                                          -134
+ BF01006X        cggagggttc ggtaggcacc agctcatcac cctgtgtatg ctggccctcg

 Consensus -133                                                          -84
+ BF01006X        tctactctac caactccatg tatatcgtga actacgtctt cgcggttgaa

 Consensus -83                                                           -34
+ BF01006X        gatgtcagtt acaggtgtaa ggtgccggaa tgcgagagcg gcagcagttt

 Consensus -33                                         tttttt gaggtcggtg 16
+ BF01006X        ctccgtcccc tggctgaacg cttcgagttt nnnntttttt gaggtcggtg

 Consensus 17     tgaaggaatg tcaccgcagt ccaccgctca acggacgctg tacacacttc 66
+ BF01006X        tgaaggaatg tcaccgcagt ccaccgctca acggacgctg tacacacttc
+ BF01049B                                           ggacgcnn nacacacttc

 Consensus 67     aatcaaactg aactgatgag atgcgatgag tgggtgtacg aggtccccga 116
+ BF01006X        aatcaaactg aactgatgag atgcgatgag tgggtgtacg aggtccccga
+ BF01049B        aatcaaactg aactgatgag atgcgatgag tgggtgtacg aggtccccga

 Consensus 117    cagcttcgtg gccgaatttg gtttagcctg ccaggactgg aaaccccctt 166
+ BF01006X        cagcttcgtg gccgaatttg gtttagcctg ccaggactgg aaaccccctt
+ BF01049B        cagcttcgtg gccgaatttg gtttagcctg ccaggactgg aaaccccctt

 Consensus 167    tagtcgggac catacatagc ctcggatgcc tcataggaca aataatacaa 216
+ BF01006X        tagtcgggac catacatagc ctcggatgcc tcataggaca aataatacaa
+ BF01049B        tagtcgggac catacatagc ctcggatgcc tcataggaca aataatacaa

 Consensus 217    ggacaaatat cagacaggtt cggtcgtaag acagctgcag tattctcggg 266
+ BF01006X        ggacaaatat cagacaggtt cggtcgtaag acagctgcag tattctcggg
+ BF01049B        ggacaaatat cagacaggtt cggtcgtaag acagctgcag tattctcggg

 Consensus 267    cacaatgggg gctgtactcg gtctatccaa aagttttgcc tcgtctttct 316
+ BF01006X        cacaatgggg gctgtactcg gtctatccaa aagttttgcc tcgtctttct
+ BF01049B        cacaatgggg gctgtactcg gtctatccaa aagttttgcc tcgtctttct

 Consensus 317    gggtgtatct cgcgctggag ggcctggagg ctactatcgg agatgcctta 366
+ BF01006X        gggtgtatct cgcgctggag ggcctggagg ctactatcgg agatgcc
+ BF01049B        gggtgtatct cgcgctggag ggcctggagg ctactatcgg agatgcctta

 Consensus 367    tctcctacgt ttatgttaag catcgagatc gtagataagc agcgtgctgt 416
+ BF01049B        tctcctacgt ttatgttaag catcgagatc gtagataagc agcgtgctgt

 Consensus 417    gttatatcaa atgatattac tgaatttcta cactatcggt caaattgtaa 466
+ BF01049B        gttatatcaa atgatattac tgaatttcta cactatcggt caaattgtaa

 Consensus 467    tgtcatttgt cgcctgggcg gtgccatact ggaggaactt cctccgtgtg 516
+ BF01049B        tgtcatttgt cgcctgggcg gtgccatact ggaggaactt cctccgtgtg

 Consensus 517    atctacgcgc cgactctcct cataattaca tactcattct ttttggatga 566
+ BF01049B        atctacgcgc cgactctcct cataattaca tactcattct ttttggatga

 Consensus 567    gagtattcga tggcttttta gtaaaggaca aaaagagaga gctatccgat 616
+ BF01049B        gagtattcga tggcttttta gtaaaggaca aaaagagaga gctatccgat

 Consensus 617    taatagaaaa aatagcaaaa agaaacaatg tacagattga ccgaaatatg 666
+ BF01049B        taatagaaaa aatagcaaaa agaaacaatg tacagattga ccgaaatatg

 Consensus 667    attaacaaac ttgagtacac ggatgaaaaa acttcaagca aagcagacag 716
+ BF01049B        attaacaaac ttgagtacac ggatgaaaaa acttcaagca aagcagacag

 Consensus 717    gaagttgcta ttaaagactt ttaaatcaca aataatgatg cgaaggttcc 766
+ BF01049B        gaagttgcta ttaaagactt ttaaatcaca aataatgatg cgaaggttcc

 Consensus 767    tcgtgtgtct cgtctggtgg ttcacgatca ctctc  801
+ BF01049B        tcgtgtgtct cgtctggtgg ttcacgatca ctctc 

 Consensus


 Consensus Sequence
 ------------------

> contig0001-0500.txt Consensus
1      ttttttgagg tcggtgtgaa ggaatgtcac cgcagtccac cgctcaacgg 50
51     acgctgtaca cacttcaatc aaactgaact gatgagatgc gatgagtggg 100
101    tgtacgaggt ccccgacagc ttcgtggccg aatttggttt agcctgccag 150
151    gactggaaac cccctttagt cgggaccata catagcctcg gatgcctcat 200
201    aggacaaata atacaaggac aaatatcaga caggttcggt cgtaagacag 250
251    ctgcagtatt ctcgggcaca atgggggctg tactcggtct atccaaaagt 300
301    tttgcctcgt ctttctgggt gtatctcgcg ctggagggcc tggaggctac 350
351    tatcggagat gccttatctc ctacgtttat gttaagcatc gagatcgtag 400
401    ataagcagcg tgctgtgtta tatcaaatga tattactgaa tttctacact 450
451    atcggtcaaa ttgtaatgtc atttgtcgcc tgggcggtgc catactggag 500
501    gaacttcctc cgtgtgatct acgcgccgac tctcctcata attacatact 550
551    cattcttttt ggatgagagt attcgatggc tttttagtaa aggacaaaaa 600
601    gagagagcta tccgattaat agaaaaaata gcaaaaagaa acaatgtaca 650
651    gattgaccga aatatgatta acaaacttga gtacacggat gaaaaaactt 700
701    caagcaaagc agacaggaag ttgctattaa agacttttaa atcacaaata 750
751    atgatgcgaa ggttcctcgt gtgtctcgtc tggtggttca cgatcactct 800
