# Supplementary material for: Chasing Migration Genes: A Brain Expressed Sequence Tag Resource for Summer and Migratory Monarch Butterflies (Danaus plexippus)
Source: PLoS One. 2008 Jan 9;3(1):e1345. doi: 10.1371/journal.pone.0001345 (PMC2156104; doi:10.1371/journal.pone.0001345)
Supplement: Dataset S2 — SNPs and Microsatellites in the Monarch EST Database. A compressed file contains detailed information of SNPs and mcirosatellites in the monarch EST database, which includes summaries for both SNPs and microsatellites. Access to the sequence information and position for each SNP and microsatellite is also provided. (17.63 MB ZIP) [file pone.0001345.s002.zip › Package/Contig0001-0500/contig0001-0500.txt.contig116]

Range	-34	847
Cultivar	none	yellow
Cultivar	Consensus	white

Contig	"Contig"	Consensus	1	797	gacaatataaaaaaagcttgaaccgcgaagtcatgttagataatattaaaaatgtttaacaaggttcttcaacgcgccctcaagttccgaatcaagaagacctatcccacgaacgtttacgatctgtccaaaggaacggcgatagcgctccaaagaccgtacagcgatgaagtaaatcgcgcgaaaaatgcaaaaatttcaaattctcctaccattttcgacaaaatcatctccaaagaaatgaaagcggacattatttacgaagatgatgtctgtttggctttcaacgacatagcaccgcaggcgcctgtacatttcctgattatacctaaacgtagaatacctagattacaggacagcgaagtagatgacaaggagctcctaggtcaccttatgttggtggctggttccctggcagcatcccgggctccgcagggctggcgactggttgtcaacaatggagttcagggagctcagagtgtttatcatctacatctacatgtgctcggtggacggcaaatgaagtggcctcccgggtaaaggctgattggtgctaggcgagggtaaattacctcagggtgtggggtaataaagaattatcagatttcttagagttgggagattgtattatataaataatgttctactaacaacctctttatattcaatgtcaatcattgatacatccgttctgaaacaccgacttagtgtcacatttatttaaataaatttgttctactatttttataaattttctaaacttagtagtaaattttttgctatgaaatgcatagctc	Consensus
Glyph	"+ BF01047B2H07.f1 807"	"+ BF01047B"	1	797	gacaatataaaaaaagcttgaaccgcgaagtcatgttagataatattaaaaatgtttaacaaggttcttcaacgcgccctcaagttccgaatcaagaagacctatcccacgaacgtttacgatctgtccaaaggaacggcgatagcgctccaaagaccgtacagcgatgaagtaaatcgcgcgaaaaatgcaaaaatttcaaattctcctaccattttcgacaaaatcatctccaaagaaatgaaagcggacattatttacgaagatgatgtctgtttggctttcaacgacatagcaccgcaggcgcctgtacatttcctgattatacctaaacgtagaatacctagattacaggacagcgaagtagatgacaaggagctcctaggtcaccttatgttggtggctggttccctggcagcatcccgggctccgcagggctggcgtctggttgtcaacaatggagttcagggagctcagagtgtttatcatctacatctacatgtgctcggtggacggcaaatgaagtggcctcccgggtaaagggtgatcggtgctaggcgagggtaaattacctcagggtgtggggtaataaagaattatcagatttcttagagttgggagattgtattatataaataatgttctactaacaacctctttatattcaatgtcaatcattgatacatccgttctgaaacaccgacttagtgtcacatttatttaaataaatttgttctactatttttataaattttctaaacttagtagtnnnttttttgctatgaaatgcatagctc	none
Glyph	"+ BF01006X1C08.f1 440"	"+ BF01006X"	209	648	ctaccattttcgacaaaatcatctccaaagaaatgaaagcggacattatttacgaagatgatgtctgtttggctttcaacgacatagcaccgcaggcgcctgtacatttcctgattatacctaaacgtagaatacctagattacaggacagcgaagtagatgacaaggagctcctaggtcaccttatgttggtggctggttccctggcagcatcccgggctccgcagggctggcgactggttgtcaacaacggagttcagggagctcagagtgtttatcatctacatctacatgtgctcggtggacggcaaatgaagtggcctcccgggtaaaggctgattggtgctaggcgagggtaaattacctcagggtgtggggtaataaagaattatcagatttcttnnngttgggagattgtattatataaataatgttctact	none
