# Supplementary material for: Chasing Migration Genes: A Brain Expressed Sequence Tag Resource for Summer and Migratory Monarch Butterflies (Danaus plexippus)
Source: PLoS One. 2008 Jan 9;3(1):e1345. doi: 10.1371/journal.pone.0001345 (PMC2156104; doi:10.1371/journal.pone.0001345)
Supplement: Dataset S2 — SNPs and Microsatellites in the Monarch EST Database. A compressed file contains detailed information of SNPs and mcirosatellites in the monarch EST database, which includes summaries for both SNPs and microsatellites. Access to the sequence information and position for each SNP and microsatellite is also provided. (17.63 MB ZIP) [file pone.0001345.s002.zip › Package/Contig0001-0500/contig0001-0500.txt.contig116.align]

    Multiple Alignment For contig0001-0500.txt Consensus 116
    ----------------------------------------------

 ESTs In Alignment
 -----------------
+ BF01006X1C08.f1 440
+ BF01047B2H07.f1 807

 Potential SNPs:
 ---------------
 NONE


 Alignments
 ----------

 Consensus 1      gacaatataa aaaaagcttg aaccgcgaag tcatgttaga taatattaaa 50
+ BF01047B        gacaatataa aaaaagcttg aaccgcgaag tcatgttaga taatattaaa

 Consensus 51     aatgtttaac aaggttcttc aacgcgccct caagttccga atcaagaaga 100
+ BF01047B        aatgtttaac aaggttcttc aacgcgccct caagttccga atcaagaaga

 Consensus 101    cctatcccac gaacgtttac gatctgtcca aaggaacggc gatagcgctc 150
+ BF01047B        cctatcccac gaacgtttac gatctgtcca aaggaacggc gatagcgctc

 Consensus 151    caaagaccgt acagcgatga agtaaatcgc gcgaaaaatg caaaaatttc 200
+ BF01047B        caaagaccgt acagcgatga agtaaatcgc gcgaaaaatg caaaaatttc

 Consensus 201    aaattctcct accattttcg acaaaatcat ctccaaagaa atgaaagcgg 250
+ BF01006X                ct accattttcg acaaaatcat ctccaaagaa atgaaagcgg
+ BF01047B        aaattctcct accattttcg acaaaatcat ctccaaagaa atgaaagcgg

 Consensus 251    acattattta cgaagatgat gtctgtttgg ctttcaacga catagcaccg 300
+ BF01006X        acattattta cgaagatgat gtctgtttgg ctttcaacga catagcaccg
+ BF01047B        acattattta cgaagatgat gtctgtttgg ctttcaacga catagcaccg

 Consensus 301    caggcgcctg tacatttcct gattatacct aaacgtagaa tacctagatt 350
+ BF01006X        caggcgcctg tacatttcct gattatacct aaacgtagaa tacctagatt
+ BF01047B        caggcgcctg tacatttcct gattatacct aaacgtagaa tacctagatt

 Consensus 351    acaggacagc gaagtagatg acaaggagct cctaggtcac cttatgttgg 400
+ BF01006X        acaggacagc gaagtagatg acaaggagct cctaggtcac cttatgttgg
+ BF01047B        acaggacagc gaagtagatg acaaggagct cctaggtcac cttatgttgg

 Consensus 401    tggctggttc cctggcagca tcccgggctc cgcagggctg gcgactggtt 450
+ BF01006X        tggctggttc cctggcagca tcccgggctc cgcagggctg gcgactggtt
+ BF01047B        tggctggttc cctggcagca tcccgggctc cgcagggctg gcgtctggtt

 Consensus 451    gtcaacaatg gagttcaggg agctcagagt gtttatcatc tacatctaca 500
+ BF01006X        gtcaacaacg gagttcaggg agctcagagt gtttatcatc tacatctaca
+ BF01047B        gtcaacaatg gagttcaggg agctcagagt gtttatcatc tacatctaca

 Consensus 501    tgtgctcggt ggacggcaaa tgaagtggcc tcccgggtaa aggctgattg 550
+ BF01006X        tgtgctcggt ggacggcaaa tgaagtggcc tcccgggtaa aggctgattg
+ BF01047B        tgtgctcggt ggacggcaaa tgaagtggcc tcccgggtaa agggtgatcg

 Consensus 551    gtgctaggcg agggtaaatt acctcagggt gtggggtaat aaagaattat 600
+ BF01006X        gtgctaggcg agggtaaatt acctcagggt gtggggtaat aaagaattat
+ BF01047B        gtgctaggcg agggtaaatt acctcagggt gtggggtaat aaagaattat

 Consensus 601    cagatttctt agagttggga gattgtatta tataaataat gttctactaa 650
+ BF01006X        cagatttctt nnngttggga gattgtatta tataaataat gttctact
+ BF01047B        cagatttctt agagttggga gattgtatta tataaataat gttctactaa

 Consensus 651    caacctcttt atattcaatg tcaatcattg atacatccgt tctgaaacac 700
+ BF01047B        caacctcttt atattcaatg tcaatcattg atacatccgt tctgaaacac

 Consensus 701    cgacttagtg tcacatttat ttaaataaat ttgttctact atttttataa 750
+ BF01047B        cgacttagtg tcacatttat ttaaataaat ttgttctact atttttataa

 Consensus 751    attttctaaa cttagtagta aattttttgc tatgaaatgc atagctc 797
+ BF01047B        attttctaaa cttagtagtn nnttttttgc tatgaaatgc atagctc


    Multiple Alignment For contig0001-0500.txt Consensus 116 - Complete Sequences
    -------------------------------------------------------------------

 Complete Alignments
 -------------------

 Consensus -9                gacaatataa aaaaagcttg aaccgcgaag tcatgttaga 40
+ BF01047B        aaacaannnn gacaatataa aaaaagcttg aaccgcgaag tcatgttaga

 Consensus 41     taatattaaa aatgtttaac aaggttcttc aacgcgccct caagttccga 90
+ BF01047B        taatattaaa aatgtttaac aaggttcttc aacgcgccct caagttccga

 Consensus 91     atcaagaaga cctatcccac gaacgtttac gatctgtcca aaggaacggc 140
+ BF01047B        atcaagaaga cctatcccac gaacgtttac gatctgtcca aaggaacggc

 Consensus 141    gatagcgctc caaagaccgt acagcgatga agtaaatcgc gcgaaaaatg 190
+ BF01047B        gatagcgctc caaagaccgt acagcgatga agtaaatcgc gcgaaaaatg

 Consensus 191    caaaaatttc aaattctcct accattttcg acaaaatcat ctccaaagaa 240
+ BF01006X                           ct accattttcg acaaaatcat ctccaaagaa
+ BF01047B        caaaaatttc aaattctcct accattttcg acaaaatcat ctccaaagaa

 Consensus 241    atgaaagcgg acattattta cgaagatgat gtctgtttgg ctttcaacga 290
+ BF01006X        atgaaagcgg acattattta cgaagatgat gtctgtttgg ctttcaacga
+ BF01047B        atgaaagcgg acattattta cgaagatgat gtctgtttgg ctttcaacga

 Consensus 291    catagcaccg caggcgcctg tacatttcct gattatacct aaacgtagaa 340
+ BF01006X        catagcaccg caggcgcctg tacatttcct gattatacct aaacgtagaa
+ BF01047B        catagcaccg caggcgcctg tacatttcct gattatacct aaacgtagaa

 Consensus 341    tacctagatt acaggacagc gaagtagatg acaaggagct cctaggtcac 390
+ BF01006X        tacctagatt acaggacagc gaagtagatg acaaggagct cctaggtcac
+ BF01047B        tacctagatt acaggacagc gaagtagatg acaaggagct cctaggtcac

 Consensus 391    cttatgttgg tggctggttc cctggcagca tcccgggctc cgcagggctg 440
+ BF01006X        cttatgttgg tggctggttc cctggcagca tcccgggctc cgcagggctg
+ BF01047B        cttatgttgg tggctggttc cctggcagca tcccgggctc cgcagggctg

 Consensus 441    gcgactggtt gtcaacaatg gagttcaggg agctcagagt gtttatcatc 490
+ BF01006X        gcgactggtt gtcaacaacg gagttcaggg agctcagagt gtttatcatc
+ BF01047B        gcgtctggtt gtcaacaatg gagttcaggg agctcagagt gtttatcatc

 Consensus 491    tacatctaca tgtgctcggt ggacggcaaa tgaagtggcc tcccgggtaa 540
+ BF01006X        tacatctaca tgtgctcggt ggacggcaaa tgaagtggcc tcccgggtaa
+ BF01047B        tacatctaca tgtgctcggt ggacggcaaa tgaagtggcc tcccgggtaa

 Consensus 541    aggctgattg gtgctaggcg agggtaaatt acctcagggt gtggggtaat 590
+ BF01006X        aggctgattg gtgctaggcg agggtaaatt acctcagggt gtggggtaat
+ BF01047B        agggtgatcg gtgctaggcg agggtaaatt acctcagggt gtggggtaat

 Consensus 591    aaagaattat cagatttctt agagttggga gattgtatta tataaataat 640
+ BF01006X        aaagaattat cagatttctt nnngttggga gattgtatta tataaataat
+ BF01047B        aaagaattat cagatttctt agagttggga gattgtatta tataaataat

 Consensus 641    gttctactaa caacctcttt atattcaatg tcaatcattg atacatccgt 690
+ BF01006X        gttctact    
+ BF01047B        gttctactaa caacctcttt atattcaatg tcaatcattg atacatccgt

 Consensus 691    tctgaaacac cgacttagtg tcacatttat ttaaataaat ttgttctact 740
+ BF01047B        tctgaaacac cgacttagtg tcacatttat ttaaataaat ttgttctact

 Consensus 741    atttttataa attttctaaa cttagtagta aattttttgc tatgaaatgc 790
+ BF01047B        atttttataa attttctaaa cttagtagtn nnttttttgc tatgaaatgc

 Consensus 791    atagctc     797
+ BF01047B        atagctc    

 Consensus


 Consensus Sequence
 ------------------

> contig0001-0500.txt Consensus
1      gacaatataa aaaaagcttg aaccgcgaag tcatgttaga taatattaaa 50
51     aatgtttaac aaggttcttc aacgcgccct caagttccga atcaagaaga 100
101    cctatcccac gaacgtttac gatctgtcca aaggaacggc gatagcgctc 150
151    caaagaccgt acagcgatga agtaaatcgc gcgaaaaatg caaaaatttc 200
201    aaattctcct accattttcg acaaaatcat ctccaaagaa atgaaagcgg 250
251    acattattta cgaagatgat gtctgtttgg ctttcaacga catagcaccg 300
301    caggcgcctg tacatttcct gattatacct aaacgtagaa tacctagatt 350
351    acaggacagc gaagtagatg acaaggagct cctaggtcac cttatgttgg 400
401    tggctggttc cctggcagca tcccgggctc cgcagggctg gcgactggtt 450
451    gtcaacaatg gagttcaggg agctcagagt gtttatcatc tacatctaca 500
501    tgtgctcggt ggacggcaaa tgaagtggcc tcccgggtaa aggctgattg 550
551    gtgctaggcg agggtaaatt acctcagggt gtggggtaat aaagaattat 600
601    cagatttctt agagttggga gattgtatta tataaataat gttctactaa 650
651    caacctcttt atattcaatg tcaatcattg atacatccgt tctgaaacac 700
701    cgacttagtg tcacatttat ttaaataaat ttgttctact atttttataa 750
751    attttctaaa cttagtagta aattttttgc tatgaaatgc atagctc 797
