# Supplementary material for: Chasing Migration Genes: A Brain Expressed Sequence Tag Resource for Summer and Migratory Monarch Butterflies (Danaus plexippus)
Source: PLoS One. 2008 Jan 9;3(1):e1345. doi: 10.1371/journal.pone.0001345 (PMC2156104; doi:10.1371/journal.pone.0001345)
Supplement: Dataset S2 — SNPs and Microsatellites in the Monarch EST Database. A compressed file contains detailed information of SNPs and mcirosatellites in the monarch EST database, which includes summaries for both SNPs and microsatellites. Access to the sequence information and position for each SNP and microsatellite is also provided. (17.63 MB ZIP) [file pone.0001345.s002.zip › Package/Contig0001-0500/contig0001-0500.txt.contig116.full]

Range	-34	847
Cultivar	none	yellow
Cultivar	Consensus	white

Contig	"Contig"	Consensus	1	797	gacaatataaaaaaagcttgaaccgcgaagtcatgttagataatattaaaaatgtttaacaaggttcttcaacgcgccctcaagttccgaatcaagaagacctatcccacgaacgtttacgatctgtccaaaggaacggcgatagcgctccaaagaccgtacagcgatgaagtaaatcgcgcgaaaaatgcaaaaatttcaaattctcctaccattttcgacaaaatcatctccaaagaaatgaaagcggacattatttacgaagatgatgtctgtttggctttcaacgacatagcaccgcaggcgcctgtacatttcctgattatacctaaacgtagaatacctagattacaggacagcgaagtagatgacaaggagctcctaggtcaccttatgttggtggctggttccctggcagcatcccgggctccgcagggctggcgactggttgtcaacaatggagttcagggagctcagagtgtttatcatctacatctacatgtgctcggtggacggcaaatgaagtggcctcccgggtaaaggctgattggtgctaggcgagggtaaattacctcagggtgtggggtaataaagaattatcagatttcttagagttgggagattgtattatataaataatgttctactaacaacctctttatattcaatgtcaatcattgatacatccgttctgaaacaccgacttagtgtcacatttatttaaataaatttgttctactatttttataaattttctaaacttagtagtaaattttttgctatgaaatgcatagctc	Consensus
Glyph2	"+ BF01047B2H07.f1 807"	"+ BF01047B"	-9	797	-9	0	798	798	aaacaannnngacaatataaaaaaagcttgaaccgcgaagtcatgttagataatattaaaaatgtttaacaaggttcttcaacgcgccctcaagttccgaatcaagaagacctatcccacgaacgtttacgatctgtccaaaggaacggcgatagcgctccaaagaccgtacagcgatgaagtaaatcgcgcgaaaaatgcaaaaatttcaaattctcctaccattttcgacaaaatcatctccaaagaaatgaaagcggacattatttacgaagatgatgtctgtttggctttcaacgacatagcaccgcaggcgcctgtacatttcctgattatacctaaacgtagaatacctagattacaggacagcgaagtagatgacaaggagctcctaggtcaccttatgttggtggctggttccctggcagcatcccgggctccgcagggctggcgtctggttgtcaacaatggagttcagggagctcagagtgtttatcatctacatctacatgtgctcggtggacggcaaatgaagtggcctcccgggtaaagggtgatcggtgctaggcgagggtaaattacctcagggtgtggggtaataaagaattatcagatttcttagagttgggagattgtattatataaataatgttctactaacaacctctttatattcaatgtcaatcattgatacatccgttctgaaacaccgacttagtgtcacatttatttaaataaatttgttctactatttttataaattttctaaacttagtagtnnnttttttgctatgaaatgcatagctc	none
Glyph2	"+ BF01006X1C08.f1 440"	"+ BF01006X"	209	648	209	210	649	649	ctaccattttcgacaaaatcatctccaaagaaatgaaagcggacattatttacgaagatgatgtctgtttggctttcaacgacatagcaccgcaggcgcctgtacatttcctgattatacctaaacgtagaatacctagattacaggacagcgaagtagatgacaaggagctcctaggtcaccttatgttggtggctggttccctggcagcatcccgggctccgcagggctggcgactggttgtcaacaacggagttcagggagctcagagtgtttatcatctacatctacatgtgctcggtggacggcaaatgaagtggcctcccgggtaaaggctgattggtgctaggcgagggtaaattacctcagggtgtggggtaataaagaattatcagatttcttnnngttgggagattgtattatataaataatgttctact	none
