# Supplementary material for: Chasing Migration Genes: A Brain Expressed Sequence Tag Resource for Summer and Migratory Monarch Butterflies (Danaus plexippus)
Source: PLoS One. 2008 Jan 9;3(1):e1345. doi: 10.1371/journal.pone.0001345 (PMC2156104; doi:10.1371/journal.pone.0001345)
Supplement: Dataset S2 — SNPs and Microsatellites in the Monarch EST Database. A compressed file contains detailed information of SNPs and mcirosatellites in the monarch EST database, which includes summaries for both SNPs and microsatellites. Access to the sequence information and position for each SNP and microsatellite is also provided. (17.63 MB ZIP) [file pone.0001345.s002.zip › Package/Contig0001-0500/contig0001-0500.txt.contig117.align]

    Multiple Alignment For contig0001-0500.txt Consensus 117
    ----------------------------------------------

 ESTs In Alignment
 -----------------
+ BF01025A1E03.f1 802
+ BF01047B1C03.f1 744

 Potential SNPs:
 ---------------
 NONE


 Alignments
 ----------

 Consensus 1      agcaataacc cagattacaa aagtgctaca agtatccacg aatttacggt 50
+ BF01025A        agcaataacc cagattacaa aagtgctaca agtatccacg aatttacggt
+ BF01047B        agcaataatc cagattacaa aagtgctaca agtatccacg aatttacggt

 Consensus 51     aaagaatata aaaggcgaag aagtcaaatt agattcttat aaagggcatg 100
+ BF01025A        aaagaatata aaaggcgaag aagtcaaatt agattcttat aaagggcatg
+ BF01047B        aaagaatata aaaggcgaag aagtcaaatt agattcttat aaagggcatg

 Consensus 101    tatgcatcat tgtgaatgtc gcatcccaat gtggacttac ggcaaataat 150
+ BF01025A        tatgcatcat tgtgaatgtc gcatcccaat gtggacttac ggcaaataat
+ BF01047B        tatgcatcat tgtgaatgtc gcatcccaat gtggactgac ggcaaataat

 Consensus 151    tacaagcagc tcaatgagtt gtatgaccag tatgctgaga gcaaaggcaa 200
+ BF01025A        tacaagcagc tcaatgagtt gtatgaccag tatgctgaga gcaaaggcaa
+ BF01047B        tacaagcagc tcaatgagtt gtatgaccag tatgctgaga gcaaaggcaa

 Consensus 201    gtttatttac aaataaagat aattttccct ataaatataa atatctacag 250
+ BF01025A        gtttatttac aaataaagat aattttccct ataaatataa atatctacag
+ BF01047B        gtttatttac aaataaagat aattttccct ataaatataa atatctagag

 Consensus 251    tatcgtaatt gagtttggaa tctatataaa aaaatttaaa gaactctgta 300
+ BF01025A        tatcgtaatt gagtttggaa tctatataaa aaaatttaaa gaactctgta
+ BF01047B        tatcgtaatt gagtttggaa tctatataaa caaattcaaa gaactctgta

 Consensus 301    acttggtact ttatttcaaa attattgaat acatttgaaa atctttattt 350
+ BF01025A        acttggtact ttatttcaaa attattgaat a-----gaaa atctttattt
+ BF01047B        acttggtact ttatttcaaa attactgaat acatttgaaa atctttattt

 Consensus 351    tttatacatt tggctcttta aaaataaatg gaatattttt ataaaaattg 400
+ BF01025A        tttatacatt tggctcttta aaaataaatg gaatattttt ataaaaattg
+ BF01047B        tttatacatt tggctcttta aaaataaatg gaatattttt ataaaaattg

 Consensus 401    aaataatcaa agaaacttta cattagggtt tacattactt tttaacttta 450
+ BF01025A        aaataatcaa agaaacttta cattagggtt tacattactt tttaacttta
+ BF01047B        aaataatcaa agaaacttta cattagggtt tacattactt tttaacttta

 Consensus 451    aagaaactaa gaaacaacta tgtttattat tttgcattga ataatgactg 500
+ BF01025A        aagaaactaa gaaacaacta tgtttattat tttgcattga ataatgactg
+ BF01047B        aagaaactaa gaaacaacta tgtttattat tttgcattgg ataatgactg

 Consensus 501    agattgtgat catacaagtt tttttaacat ttctaagcga tgaacaaagt 550
+ BF01025A        agattgtgat catacaagtt tttttaacat ttctaagcga tgaacaaagt
+ BF01047B        agattgtgat catacaagtt tttt-aacat ttctaagcga tgaacaaagt

 Consensus 551    cctttgtatc agataatacc taagcattaa tatatttcaa tgtgcctttt 600
+ BF01025A        cctgtgtatc agataatacc taagcattaa tatatttcaa tgtgcctttt
+ BF01047B        cctttgtatc agataatacc taagcattaa tatatttcaa tgtgcctttt

 Consensus 601    catatcttgg tgtctatact caatattata ggtcttcgta ttttggcatt 650
+ BF01025A        catatcttgg tgtctatact caatattata ggtcttcgta ttttggcgtt
+ BF01047B        catatcttgg tgtctatact caatattata ggtcttcgta ttttggcatt

 Consensus 651    tccctgcaac caatttgctg gccaagagcc tgggaactct gaagacattg 700
+ BF01025A        tccctgcaac caatttgctg gccaagagcc tgggaactct gaagacattg
+ BF01047B        tccctgcaac caatttgctg gccaagagcc tgggaactct gaagacattg

 Consensus 701    tctgtttcat gaacgaacgc aaagtaaact ttgacatgtt cgaaa 745
+ BF01025A        tctgtttcat gaacgaacgc aaagtaaact ttgacatg 
+ BF01047B        tctgtttcat gaacgaacgc aaagtaaact ttgacatgtt cgaaa


    Multiple Alignment For contig0001-0500.txt Consensus 117 - Complete Sequences
    -------------------------------------------------------------------

 Complete Alignments
 -------------------

 Consensus -68                                                           -19
+ BF01025A        cttgttgtac ctgctctcgg taatttattt tgtgtagcac gagtaaatct

 Consensus -18                        a gcaataaccc agattacaaa agtgctacaa 31
+ BF01025A        aagtaccata aaaatggcta gcaataaccc agattacaaa agtgctacaa
+ BF01047B                            a gcaataatcc agattacaaa agtgctacaa

 Consensus 32     gtatccacga atttacggta aagaatataa aaggcgaaga agtcaaatta 81
+ BF01025A        gtatccacga atttacggta aagaatataa aaggcgaaga agtcaaatta
+ BF01047B        gtatccacga atttacggta aagaatataa aaggcgaaga agtcaaatta

 Consensus 82     gattcttata aagggcatgt atgcatcatt gtgaatgtcg catcccaatg 131
+ BF01025A        gattcttata aagggcatgt atgcatcatt gtgaatgtcg catcccaatg
+ BF01047B        gattcttata aagggcatgt atgcatcatt gtgaatgtcg catcccaatg

 Consensus 132    tggacttacg gcaaataatt acaagcagct caatgagttg tatgaccagt 181
+ BF01025A        tggacttacg gcaaataatt acaagcagct caatgagttg tatgaccagt
+ BF01047B        tggactgacg gcaaataatt acaagcagct caatgagttg tatgaccagt

 Consensus 182    atgctgagag caaaggcaag tttatttaca aataaagata attttcccta 231
+ BF01025A        atgctgagag caaaggcaag tttatttaca aataaagata attttcccta
+ BF01047B        atgctgagag caaaggcaag tttatttaca aataaagata attttcccta

 Consensus 232    taaatataaa tatctacagt atcgtaattg agtttggaat ctatataaaa 281
+ BF01025A        taaatataaa tatctacagt atcgtaattg agtttggaat ctatataaaa
+ BF01047B        taaatataaa tatctagagt atcgtaattg agtttggaat ctatataaac

 Consensus 282    aaatttaaag aactctgtaa cttggtactt tatttcaaaa ttattgaata 331
+ BF01025A        aaatttaaag aactctgtaa cttggtactt tatttcaaaa ttattgaata
+ BF01047B        aaattcaaag aactctgtaa cttggtactt tatttcaaaa ttactgaata

 Consensus 332    catttgaaaa tctttatttt ttatacattt ggctctttaa aaataaatgg 381
+ BF01025A        -----gaaaa tctttatttt ttatacattt ggctctttaa aaataaatgg
+ BF01047B        catttgaaaa tctttatttt ttatacattt ggctctttaa aaataaatgg

 Consensus 382    aatattttta taaaaattga aataatcaaa gaaactttac attagggttt 431
+ BF01025A        aatattttta taaaaattga aataatcaaa gaaactttac attagggttt
+ BF01047B        aatattttta taaaaattga aataatcaaa gaaactttac attagggttt

 Consensus 432    acattacttt ttaactttaa agaaactaag aaacaactat gtttattatt 481
+ BF01025A        acattacttt ttaactttaa agaaactaag aaacaactat gtttattatt
+ BF01047B        acattacttt ttaactttaa agaaactaag aaacaactat gtttattatt

 Consensus 482    ttgcattgaa taatgactga gattgtgatc atacaagttt ttttaacatt 531
+ BF01025A        ttgcattgaa taatgactga gattgtgatc atacaagttt ttttaacatt
+ BF01047B        ttgcattgga taatgactga gattgtgatc atacaagttt ttt-aacatt

 Consensus 532    tctaagcgat gaacaaagtc ctttgtatca gataatacct aagcattaat 581
+ BF01025A        tctaagcgat gaacaaagtc ctgtgtatca gataatacct aagcattaat
+ BF01047B        tctaagcgat gaacaaagtc ctttgtatca gataatacct aagcattaat

 Consensus 582    atatttcaat gtgccttttc atatcttggt gtctatactc aatattatag 631
+ BF01025A        atatttcaat gtgccttttc atatcttggt gtctatactc aatattatag
+ BF01047B        atatttcaat gtgccttttc atatcttggt gtctatactc aatattatag

 Consensus 632    gtcttcgtat tttggcattt ccctgcaacc aatttgctgg ccaagagcct 681
+ BF01025A        gtcttcgtat tttggcgttt ccctgcaacc aatttgctgg ccaagagcct
+ BF01047B        gtcttcgtat tttggcattt ccctgcaacc aatttgctgg ccaagagcct

 Consensus 682    gggaactctg aagacattgt ctgtttcatg aacgaacgca aagtaaactt 731
+ BF01025A        gggaactctg aagacattgt ctgtttcatg aacgaacgca aagtaaactt
+ BF01047B        gggaactctg aagacattgt ctgtttcatg aacgaacgca aagtaaactt

 Consensus 732    tgacatgttc gaaa    745
+ BF01025A        tgacatg    
+ BF01047B        tgacatgttc gaaa   

 Consensus


 Consensus Sequence
 ------------------

> contig0001-0500.txt Consensus
1      agcaataacc cagattacaa aagtgctaca agtatccacg aatttacggt 50
51     aaagaatata aaaggcgaag aagtcaaatt agattcttat aaagggcatg 100
101    tatgcatcat tgtgaatgtc gcatcccaat gtggacttac ggcaaataat 150
151    tacaagcagc tcaatgagtt gtatgaccag tatgctgaga gcaaaggcaa 200
201    gtttatttac aaataaagat aattttccct ataaatataa atatctacag 250
251    tatcgtaatt gagtttggaa tctatataaa aaaatttaaa gaactctgta 300
301    acttggtact ttatttcaaa attattgaat acatttgaaa atctttattt 350
351    tttatacatt tggctcttta aaaataaatg gaatattttt ataaaaattg 400
401    aaataatcaa agaaacttta cattagggtt tacattactt tttaacttta 450
451    aagaaactaa gaaacaacta tgtttattat tttgcattga ataatgactg 500
501    agattgtgat catacaagtt tttttaacat ttctaagcga tgaacaaagt 550
551    cctttgtatc agataatacc taagcattaa tatatttcaa tgtgcctttt 600
601    catatcttgg tgtctatact caatattata ggtcttcgta ttttggcatt 650
651    tccctgcaac caatttgctg gccaagagcc tgggaactct gaagacattg 700
701    tctgtttcat gaacgaacgc aaagtaaact ttgacatgtt cgaaa 745
