# Supplementary material for: Chasing Migration Genes: A Brain Expressed Sequence Tag Resource for Summer and Migratory Monarch Butterflies (Danaus plexippus)
Source: PLoS One. 2008 Jan 9;3(1):e1345. doi: 10.1371/journal.pone.0001345 (PMC2156104; doi:10.1371/journal.pone.0001345)
Supplement: Dataset S2 — SNPs and Microsatellites in the Monarch EST Database. A compressed file contains detailed information of SNPs and mcirosatellites in the monarch EST database, which includes summaries for both SNPs and microsatellites. Access to the sequence information and position for each SNP and microsatellite is also provided. (17.63 MB ZIP) [file pone.0001345.s002.zip › Package/Contig0001-0500/contig0001-0500.txt.contig118.align]

    Multiple Alignment For contig0001-0500.txt Consensus 118
    ----------------------------------------------

 ESTs In Alignment
 -----------------
+ BF01044A1C02.f1 890
+ BF01005A2C01.f1 754

 Potential SNPs:
 ---------------
 NONE


 Alignments
 ----------

 Consensus 1      ccacctcctt aaaggcgatc gcgaggcggc tgcgtcgtgt ctcagcacca 50
+ BF01044A        ccacctcctt aaaggcgatc gcgaggcggc tgcgtcgtgt ctcagcacca

 Consensus 51     tccgcggccg ttcccgagct ggtgtcgaag ccgagctcag tctcatcgag 100
+ BF01044A        tccgcggccg ttcccgagct ggtgtcgaag ccgagctcag tctcatcgag

 Consensus 101    actgacgtta aggcttcaat ggaaaaaaca gcgacggtaa tggacgtgtt 150
+ BF01044A        actgacgtta aggcttcaat ggaaaaaaca gcgacggtaa tggacgtgtt

 Consensus 151    ccaaggcagt aacttcaagg cgttctatat atcctgcgct ttggtgttct 200
+ BF01044A        ccaaggcagt aacttcaagg cgttctatat atcctgcgct ttggtgttct

 Consensus 201    tccaacagtt cagtggcatc aacgctgttc tgttctacat gacggacatc 250
+ BF01044A        tccaacagtt cagtggcatc aacgctgttc tgttctacat gacggacatc

 Consensus 251    ttcgagtcct ctggcagcga cctccagcct gccatcgcaa ccattataat 300
+ BF01044A        ttcgagtcct ctggcagcga cctccagcct gccatcgcaa ccattataat
+ BF01005A                                                  a ccattataat

 Consensus 301    cggagccgtt caggtggtag cgtcttgtat cactcccgtg gtggtagacc 350
+ BF01044A        cggagccgtt caggtggtag cgtcttgtat cactcccgtg gtggtagacc
+ BF01005A        cggagccgtt caggtggnnn cgtcttgtat cactcccgtg gtggtagacc

 Consensus 351    gtctcggccg ccgtctgctg ttaatggtat cagcctgcgg tacagcgatc 400
+ BF01044A        gtctcggccg ccgtctgctg ttaatggtat cagcctgcgg tacggcgatc
+ BF01005A        gtctcggccg ccgtctgctg ttaatggtgt cagcctgcgg tacagcgatc

 Consensus 401    ggagccattc tgctcggaat gtttttcctg ctgaagcaca atgagagcga 450
+ BF01044A        ggagccattc tgctcggtat gtttttcctg ctgaagcaca atgagagcga
+ BF01005A        ggagccattc tgctcggaat gtttttcctg ctgaagcaca atgagagcga

 Consensus 451    agtggtagcg tcgatcagct ttcttcctat attgtctctg gtgctgttca 500
+ BF01044A        agtggtagcg tcgatcagct ttcttcctat attgtctctg gtgctgttca
+ BF01005A        agtggtagcg tcgatcagct ttcttccttt attgtctctg gtgctgttca

 Consensus 501    ttgtgacgta ctgttggggt ctcggtcccc tgccctgggc ggtgatgagc 550
+ BF01044A        ttgtgacgta ctgttggggt ctcggtcccc tgccctgggc ggtgatgagc
+ BF01005A        ttgtgacgta ctgttggggt ctcggtcccc tgccctgggc ggtgatgagc

 Consensus 551    gagttattcc caatagaagt taaggctgca gcctcaccga tagctacagc 600
+ BF01044A        gagttattcc caatagaagt taaggctgca gcctcaccga tagctacagc
+ BF01005A        gagttattcc caatagaagt taaggctgca gcctcaccga tagctacagc

 Consensus 601    gttttgctgg ctattgtcct tcctgattac caaattcttc ccgtccctgg 650
+ BF01044A        gttttgctgg ctattgtcct tcctgattac caaattcttc ccgtccctgg
+ BF01005A        gttttgctgg ctattgtcct tcctgattac caaattcttc ccgtccctgg

 Consensus 651    accgtcacgt cggtttcctc atgttcggtg ggtgttgtgt cgcggcgttc 700
+ BF01044A        accgtcacgt cggtttcctc atgttcggtg ggtgttgtgt cgcggcgttc
+ BF01005A        accgtcacgt cggcttcctc atgttcggtg ggtgttgtgt cgcggcgttc

 Consensus 701    gccttctcgc tgctggttgt tccagagacc aaaggaaaga gcttctctga 750
+ BF01044A        gccttctcgc tgctggttgt tccagagacc aaaggaaaga gcttctctga
+ BF01005A        gccttctcgc tgctggttgt tccagagacc aagggaaaga gcttctctga

 Consensus 751    aatacaagac atgctggcag ggaaaaagag acaagaaaag gcctaagtta 800
+ BF01044A        aatacaagac atgctggcag ggnnnaagag acaagaaaag gcctaagtta
+ BF01005A        aatacaagac atgctggcag ggaaaaagag acaagaaaag gcctaagtta

 Consensus 801    ttaattttat tgtacaataa aatggtgcta atttattact ttacttatta 850
+ BF01044A        ttaattttat tgtacaatga aatggtgcta atttattact ttacttatta
+ BF01005A        ttaattttat tgtacaataa aatggtgcta atttattact ttacttatta

 Consensus 851    cgttaaaatg acttttggga ccaatttata aattgctagc tattgtgttt 900
+ BF01044A        cgttaaaatg acttttggga c-aatttata aattgctagc t
+ BF01005A        cgttaaaatg acttttggga ccaatttata aattgctagc tattgtgttt

 Consensus 901    aaattcatat taaaatagaa attggcttta aagttagtta ggttttattt 950
+ BF01005A        aaattcatat taaaatagaa attggcttta aagttagtta ggttttattt

 Consensus 951    tcgagaatta ttattgaatt aaatggacgt aactttcgta aaattcaaaa 1000
+ BF01005A        tcgagaatta ttattgaatt aaatggacgt aactttcgta aaattcaaaa

 Consensus 1001   ttttacttct gtgagtcgac agtttctttg aatagtcagc g 1041
+ BF01005A        ttttacttct gtgagtcgac agtttctttg aatagtcagc g


    Multiple Alignment For contig0001-0500.txt Consensus 118 - Complete Sequences
    -------------------------------------------------------------------

 Complete Alignments
 -------------------

 Consensus 1      ccacctcctt aaaggcgatc gcgaggcggc tgcgtcgtgt ctcagcacca 50
+ BF01044A        ccacctcctt aaaggcgatc gcgaggcggc tgcgtcgtgt ctcagcacca

 Consensus 51     tccgcggccg ttcccgagct ggtgtcgaag ccgagctcag tctcatcgag 100
+ BF01044A        tccgcggccg ttcccgagct ggtgtcgaag ccgagctcag tctcatcgag

 Consensus 101    actgacgtta aggcttcaat ggaaaaaaca gcgacggtaa tggacgtgtt 150
+ BF01044A        actgacgtta aggcttcaat ggaaaaaaca gcgacggtaa tggacgtgtt

 Consensus 151    ccaaggcagt aacttcaagg cgttctatat atcctgcgct ttggtgttct 200
+ BF01044A        ccaaggcagt aacttcaagg cgttctatat atcctgcgct ttggtgttct

 Consensus 201    tccaacagtt cagtggcatc aacgctgttc tgttctacat gacggacatc 250
+ BF01044A        tccaacagtt cagtggcatc aacgctgttc tgttctacat gacggacatc

 Consensus 251    ttcgagtcct ctggcagcga cctccagcct gccatcgcaa ccattataat 300
+ BF01044A        ttcgagtcct ctggcagcga cctccagcct gccatcgcaa ccattataat
+ BF01005A                                                cga ccattataat

 Consensus 301    cggagccgtt caggtggtag cgtcttgtat cactcccgtg gtggtagacc 350
+ BF01044A        cggagccgtt caggtggtag cgtcttgtat cactcccgtg gtggtagacc
+ BF01005A        cggagccgtt caggtggnnn cgtcttgtat cactcccgtg gtggtagacc

 Consensus 351    gtctcggccg ccgtctgctg ttaatggtat cagcctgcgg tacagcgatc 400
+ BF01044A        gtctcggccg ccgtctgctg ttaatggtat cagcctgcgg tacggcgatc
+ BF01005A        gtctcggccg ccgtctgctg ttaatggtgt cagcctgcgg tacagcgatc

 Consensus 401    ggagccattc tgctcggaat gtttttcctg ctgaagcaca atgagagcga 450
+ BF01044A        ggagccattc tgctcggtat gtttttcctg ctgaagcaca atgagagcga
+ BF01005A        ggagccattc tgctcggaat gtttttcctg ctgaagcaca atgagagcga

 Consensus 451    agtggtagcg tcgatcagct ttcttcctat attgtctctg gtgctgttca 500
+ BF01044A        agtggtagcg tcgatcagct ttcttcctat attgtctctg gtgctgttca
+ BF01005A        agtggtagcg tcgatcagct ttcttccttt attgtctctg gtgctgttca

 Consensus 501    ttgtgacgta ctgttggggt ctcggtcccc tgccctgggc ggtgatgagc 550
+ BF01044A        ttgtgacgta ctgttggggt ctcggtcccc tgccctgggc ggtgatgagc
+ BF01005A        ttgtgacgta ctgttggggt ctcggtcccc tgccctgggc ggtgatgagc

 Consensus 551    gagttattcc caatagaagt taaggctgca gcctcaccga tagctacagc 600
+ BF01044A        gagttattcc caatagaagt taaggctgca gcctcaccga tagctacagc
+ BF01005A        gagttattcc caatagaagt taaggctgca gcctcaccga tagctacagc

 Consensus 601    gttttgctgg ctattgtcct tcctgattac caaattcttc ccgtccctgg 650
+ BF01044A        gttttgctgg ctattgtcct tcctgattac caaattcttc ccgtccctgg
+ BF01005A        gttttgctgg ctattgtcct tcctgattac caaattcttc ccgtccctgg

 Consensus 651    accgtcacgt cggtttcctc atgttcggtg ggtgttgtgt cgcggcgttc 700
+ BF01044A        accgtcacgt cggtttcctc atgttcggtg ggtgttgtgt cgcggcgttc
+ BF01005A        accgtcacgt cggcttcctc atgttcggtg ggtgttgtgt cgcggcgttc

 Consensus 701    gccttctcgc tgctggttgt tccagagacc aaaggaaaga gcttctctga 750
+ BF01044A        gccttctcgc tgctggttgt tccagagacc aaaggaaaga gcttctctga
+ BF01005A        gccttctcgc tgctggttgt tccagagacc aagggaaaga gcttctctga

 Consensus 751    aatacaagac atgctggcag ggaaaaagag acaagaaaag gcctaagtta 800
+ BF01044A        aatacaagac atgctggcag ggnnnaagag acaagaaaag gcctaagtta
+ BF01005A        aatacaagac atgctggcag ggaaaaagag acaagaaaag gcctaagtta

 Consensus 801    ttaattttat tgtacaataa aatggtgcta atttattact ttacttatta 850
+ BF01044A        ttaattttat tgtacaatga aatggtgcta atttattact ttacttatta
+ BF01005A        ttaattttat tgtacaataa aatggtgcta atttattact ttacttatta

 Consensus 851    cgttaaaatg acttttggga ccaatttata aattgctagc tattgtgttt 900
+ BF01044A        cgttaaaatg acttttggga c-aatttata aattgctagc t
+ BF01005A        cgttaaaatg acttttggga ccaatttata aattgctagc tattgtgttt

 Consensus 901    aaattcatat taaaatagaa attggcttta aagttagtta ggttttattt 950
+ BF01005A        aaattcatat taaaatagaa attggcttta aagttagtta ggttttattt

 Consensus 951    tcgagaatta ttattgaatt aaatggacgt aactttcgta aaattcaaaa 1000
+ BF01005A        tcgagaatta ttattgaatt aaatggacgt aactttcgta aaattcaaaa

 Consensus 1001   ttttacttct gtgagtcgac agtttctttg aatagtcagc g 1041
+ BF01005A        ttttacttct gtgagtcgac agtttctttg aatagtcagc g

 Consensus


 Consensus Sequence
 ------------------

> contig0001-0500.txt Consensus
1      ccacctcctt aaaggcgatc gcgaggcggc tgcgtcgtgt ctcagcacca 50
51     tccgcggccg ttcccgagct ggtgtcgaag ccgagctcag tctcatcgag 100
101    actgacgtta aggcttcaat ggaaaaaaca gcgacggtaa tggacgtgtt 150
151    ccaaggcagt aacttcaagg cgttctatat atcctgcgct ttggtgttct 200
201    tccaacagtt cagtggcatc aacgctgttc tgttctacat gacggacatc 250
251    ttcgagtcct ctggcagcga cctccagcct gccatcgcaa ccattataat 300
301    cggagccgtt caggtggtag cgtcttgtat cactcccgtg gtggtagacc 350
351    gtctcggccg ccgtctgctg ttaatggtat cagcctgcgg tacagcgatc 400
401    ggagccattc tgctcggaat gtttttcctg ctgaagcaca atgagagcga 450
451    agtggtagcg tcgatcagct ttcttcctat attgtctctg gtgctgttca 500
501    ttgtgacgta ctgttggggt ctcggtcccc tgccctgggc ggtgatgagc 550
551    gagttattcc caatagaagt taaggctgca gcctcaccga tagctacagc 600
601    gttttgctgg ctattgtcct tcctgattac caaattcttc ccgtccctgg 650
651    accgtcacgt cggtttcctc atgttcggtg ggtgttgtgt cgcggcgttc 700
701    gccttctcgc tgctggttgt tccagagacc aaaggaaaga gcttctctga 750
751    aatacaagac atgctggcag ggaaaaagag acaagaaaag gcctaagtta 800
801    ttaattttat tgtacaataa aatggtgcta atttattact ttacttatta 850
851    cgttaaaatg acttttggga ccaatttata aattgctagc tattgtgttt 900
901    aaattcatat taaaatagaa attggcttta aagttagtta ggttttattt 950
951    tcgagaatta ttattgaatt aaatggacgt aactttcgta aaattcaaaa 1000
1001   ttttacttct gtgagtcgac agtttctttg aatagtcagc g 1041
