# Supplementary material for: Chasing Migration Genes: A Brain Expressed Sequence Tag Resource for Summer and Migratory Monarch Butterflies (Danaus plexippus)
Source: PLoS One. 2008 Jan 9;3(1):e1345. doi: 10.1371/journal.pone.0001345 (PMC2156104; doi:10.1371/journal.pone.0001345)
Supplement: Dataset S2 — SNPs and Microsatellites in the Monarch EST Database. A compressed file contains detailed information of SNPs and mcirosatellites in the monarch EST database, which includes summaries for both SNPs and microsatellites. Access to the sequence information and position for each SNP and microsatellite is also provided. (17.63 MB ZIP) [file pone.0001345.s002.zip › Package/Contig0001-0500/contig0001-0500.txt.contig119.align]

    Multiple Alignment For contig0001-0500.txt Consensus 119
    ----------------------------------------------

 ESTs In Alignment
 -----------------
+ BF01041A1E05.f1 772
+ BF01005A1D07.f1 685

 Potential SNPs:
 ---------------
 NONE


 Alignments
 ----------

 Consensus 1      tattatcaaa aaacttacct ttaaaaatgt tttgagcatg gatctgtatt 50
+ BF01041A        tattatcaaa aaacttacct ttaaaaatgt tttgagcatg gatctgtatt

 Consensus 51     taaaatttta ttcaattact atcttatata tatagatatt ttaagatatt 100
+ BF01041A        taaaatttta ttcaattact atcttatata tatagatatt ttaagatatt

 Consensus 101    cttgttaaat tgaaaagtca catttagttc gattcaacta taattcccaa 150
+ BF01041A        cttgttaaat tgaaaagtca catttagttc gattcaacta taattcccaa
+ BF01005A                                      tc gattcaacta taattcccaa

 Consensus 151    aatctaattt tgagtatatt gtatcagtaa taaatagtta tcaatggtaa 200
+ BF01041A        aatctaattt tgagtatatt gtatcagtaa taaatagtta tcaatggtaa
+ BF01005A        aatctaattt tgagtatatt gtatcagtaa taaatagtta tcaatggtaa

 Consensus 201    atctattcaa aataactata tagctttgta tcgtcactta attctagtca 250
+ BF01041A        atctattcaa aataactata tagctctgta tcgtcactta attctagtca
+ BF01005A        atctattcaa aataactata tagcgttgta tcgtcactta attctagtca

 Consensus 251    agctagtagt tactgaacga tttttataaa agcatataca catatatgct 300
+ BF01041A        agctagtagt tactgaacga tttttataaa agcatataca cgtatatgct
+ BF01005A        agctagtagt tactgaacga tttttataaa agcatataca catatatgct

 Consensus 301    agagggtagt agcaatgtgt gtagttgata gtgaactcct gtgtgcggtg 350
+ BF01041A        agagggtagt agcaatgtgt gtagttgata gtgaactcct gtgtgcggtg
+ BF01005A        agagggtagt agcaatgtgt gtagttgata gtgaactcct gtgtgcggtg

 Consensus 351    tgtgagtgtg tggttgacgc agagctcggc gcgacgcggc ggcggcggca 400
+ BF01041A        tgtgagtgtg tggttgacgc agagctcggc gcgacgcggc ggcggcggca
+ BF01005A        tgtgagtgtg tggttgacgc agagctcggc gcgacgcggc ggcggcggca

 Consensus 401    gccctggccc tggcggcgct gtggtggggc cgcgccccac gacctcaccg 450
+ BF01041A        gccctggccc tggcggcgct gtggtggggc cgcgccccac gacctcaccg
+ BF01005A        gccctggccc tggcggcgct gtggtggggc cgcgccccac gacctcaccg

 Consensus 451    caagcaccgc ggcgcgcggc gctagagccg ccctgagcga ccacgcacac 500
+ BF01041A        caagcaccgc ggcgcgcggc gctagagccg ccctgagcga ccacgcacac
+ BF01005A        caagcaccgc ggcgcgcggc gctagagccg ccctgagcga ccacgcacac

 Consensus 501    catatttatt ctagatagac ctaatgttaa ccaattgacg cgggcgcgcc 550
+ BF01041A        catatttatt ctagatagac ctaatgttaa ccaattgacg cgggcgcgcc
+ BF01005A        catatttatt ctagatagac ctaatgttaa ccaattgacg cgggcgcgcc

 Consensus 551    ccgctcccgg ccttaactga gcgagcggcg cgcccgcgcc ccacgccgcc 600
+ BF01041A        ccgctcccgg ccttaactga gcgagcggcg cgcccgcgcc ccacgccgcc
+ BF01005A        ccgctcccgg ccttaactga gcgagcggcg cgcccgcgcc ccacgccgcc

 Consensus 601    cgacgcaccg ttccgccatc ggaggttcat cctcgtcata gcaatattat 650
+ BF01041A        cgacgcaccg ttccgccatc ggaggttcat cctcgtcata gcaatattat
+ BF01005A        cgacgcaccg ttccgccatc ggaggttcat cctcgtcata gcaatattat

 Consensus 651    agtaatcgtg tagatcatag aagcgtgccg cgacccgcga gcggtgcctg 700
+ BF01041A        agtaatcgtg tagatcatag aagcgtgccg cgacccgcga gcggtgcctg
+ BF01005A        agtaatcgtg tagatcatag aagcgtgccg cgacccgcga gcggtgcctg

 Consensus 701    tcggccggcc tggcctcggt ccgtcgcgtc tgaatgcgtg cgaggtctag 750
+ BF01041A        tcggccggcc tggcctcggt ccgtcgcgtc tgaatgcgtg cgaggtctag
+ BF01005A        tcggccggcc tggcctcggt ccgtcgcgtc tgaatgcgtg cgaggtctag

 Consensus 751    tgctagtcct gtagtgcctg tgcccgagtg actgtggcga cggaccgacg 800
+ BF01041A        tgctagtcct gtagtgcctg tg  
+ BF01005A        tgctagtcct gtagtgcctg tgcccgagtg actgtggcga cggaccgacg

 Consensus 801    cgtcgccccc acc    813
+ BF01005A        cgtcgccccc acc   


    Multiple Alignment For contig0001-0500.txt Consensus 119 - Complete Sequences
    -------------------------------------------------------------------

 Complete Alignments
 -------------------

 Consensus 1      tattatcaaa aaacttacct ttaaaaatgt tttgagcatg gatctgtatt 50
+ BF01041A        tattatcaaa aaacttacct ttaaaaatgt tttgagcatg gatctgtatt

 Consensus 51     taaaatttta ttcaattact atcttatata tatagatatt ttaagatatt 100
+ BF01041A        taaaatttta ttcaattact atcttatata tatagatatt ttaagatatt

 Consensus 101    cttgttaaat tgaaaagtca catttagttc gattcaacta taattcccaa 150
+ BF01041A        cttgttaaat tgaaaagtca catttagttc gattcaacta taattcccaa
+ BF01005A                                      tc gattcaacta taattcccaa

 Consensus 151    aatctaattt tgagtatatt gtatcagtaa taaatagtta tcaatggtaa 200
+ BF01041A        aatctaattt tgagtatatt gtatcagtaa taaatagtta tcaatggtaa
+ BF01005A        aatctaattt tgagtatatt gtatcagtaa taaatagtta tcaatggtaa

 Consensus 201    atctattcaa aataactata tagctttgta tcgtcactta attctagtca 250
+ BF01041A        atctattcaa aataactata tagctctgta tcgtcactta attctagtca
+ BF01005A        atctattcaa aataactata tagcgttgta tcgtcactta attctagtca

 Consensus 251    agctagtagt tactgaacga tttttataaa agcatataca catatatgct 300
+ BF01041A        agctagtagt tactgaacga tttttataaa agcatataca cgtatatgct
+ BF01005A        agctagtagt tactgaacga tttttataaa agcatataca catatatgct

 Consensus 301    agagggtagt agcaatgtgt gtagttgata gtgaactcct gtgtgcggtg 350
+ BF01041A        agagggtagt agcaatgtgt gtagttgata gtgaactcct gtgtgcggtg
+ BF01005A        agagggtagt agcaatgtgt gtagttgata gtgaactcct gtgtgcggtg

 Consensus 351    tgtgagtgtg tggttgacgc agagctcggc gcgacgcggc ggcggcggca 400
+ BF01041A        tgtgagtgtg tggttgacgc agagctcggc gcgacgcggc ggcggcggca
+ BF01005A        tgtgagtgtg tggttgacgc agagctcggc gcgacgcggc ggcggcggca

 Consensus 401    gccctggccc tggcggcgct gtggtggggc cgcgccccac gacctcaccg 450
+ BF01041A        gccctggccc tggcggcgct gtggtggggc cgcgccccac gacctcaccg
+ BF01005A        gccctggccc tggcggcgct gtggtggggc cgcgccccac gacctcaccg

 Consensus 451    caagcaccgc ggcgcgcggc gctagagccg ccctgagcga ccacgcacac 500
+ BF01041A        caagcaccgc ggcgcgcggc gctagagccg ccctgagcga ccacgcacac
+ BF01005A        caagcaccgc ggcgcgcggc gctagagccg ccctgagcga ccacgcacac

 Consensus 501    catatttatt ctagatagac ctaatgttaa ccaattgacg cgggcgcgcc 550
+ BF01041A        catatttatt ctagatagac ctaatgttaa ccaattgacg cgggcgcgcc
+ BF01005A        catatttatt ctagatagac ctaatgttaa ccaattgacg cgggcgcgcc

 Consensus 551    ccgctcccgg ccttaactga gcgagcggcg cgcccgcgcc ccacgccgcc 600
+ BF01041A        ccgctcccgg ccttaactga gcgagcggcg cgcccgcgcc ccacgccgcc
+ BF01005A        ccgctcccgg ccttaactga gcgagcggcg cgcccgcgcc ccacgccgcc

 Consensus 601    cgacgcaccg ttccgccatc ggaggttcat cctcgtcata gcaatattat 650
+ BF01041A        cgacgcaccg ttccgccatc ggaggttcat cctcgtcata gcaatattat
+ BF01005A        cgacgcaccg ttccgccatc ggaggttcat cctcgtcata gcaatattat

 Consensus 651    agtaatcgtg tagatcatag aagcgtgccg cgacccgcga gcggtgcctg 700
+ BF01041A        agtaatcgtg tagatcatag aagcgtgccg cgacccgcga gcggtgcctg
+ BF01005A        agtaatcgtg tagatcatag aagcgtgccg cgacccgcga gcggtgcctg

 Consensus 701    tcggccggcc tggcctcggt ccgtcgcgtc tgaatgcgtg cgaggtctag 750
+ BF01041A        tcggccggcc tggcctcggt ccgtcgcgtc tgaatgcgtg cgaggtctag
+ BF01005A        tcggccggcc tggcctcggt ccgtcgcgtc tgaatgcgtg cgaggtctag

 Consensus 751    tgctagtcct gtagtgcctg tgcccgagtg actgtggcga cggaccgacg 800
+ BF01041A        tgctagtcct gtagtgcctg tg  
+ BF01005A        tgctagtcct gtagtgcctg tgcccgagtg actgtggcga cggaccgacg

 Consensus 801    cgtcgccccc acc    813
+ BF01005A        cgtcgccccc acc   

 Consensus


 Consensus Sequence
 ------------------

> contig0001-0500.txt Consensus
1      tattatcaaa aaacttacct ttaaaaatgt tttgagcatg gatctgtatt 50
51     taaaatttta ttcaattact atcttatata tatagatatt ttaagatatt 100
101    cttgttaaat tgaaaagtca catttagttc gattcaacta taattcccaa 150
151    aatctaattt tgagtatatt gtatcagtaa taaatagtta tcaatggtaa 200
201    atctattcaa aataactata tagctttgta tcgtcactta attctagtca 250
251    agctagtagt tactgaacga tttttataaa agcatataca catatatgct 300
301    agagggtagt agcaatgtgt gtagttgata gtgaactcct gtgtgcggtg 350
351    tgtgagtgtg tggttgacgc agagctcggc gcgacgcggc ggcggcggca 400
401    gccctggccc tggcggcgct gtggtggggc cgcgccccac gacctcaccg 450
451    caagcaccgc ggcgcgcggc gctagagccg ccctgagcga ccacgcacac 500
501    catatttatt ctagatagac ctaatgttaa ccaattgacg cgggcgcgcc 550
551    ccgctcccgg ccttaactga gcgagcggcg cgcccgcgcc ccacgccgcc 600
601    cgacgcaccg ttccgccatc ggaggttcat cctcgtcata gcaatattat 650
651    agtaatcgtg tagatcatag aagcgtgccg cgacccgcga gcggtgcctg 700
701    tcggccggcc tggcctcggt ccgtcgcgtc tgaatgcgtg cgaggtctag 750
751    tgctagtcct gtagtgcctg tgcccgagtg actgtggcga cggaccgacg 800
801    cgtcgccccc acc    813
