# Supplementary material for: Chasing Migration Genes: A Brain Expressed Sequence Tag Resource for Summer and Migratory Monarch Butterflies (Danaus plexippus)
Source: PLoS One. 2008 Jan 9;3(1):e1345. doi: 10.1371/journal.pone.0001345 (PMC2156104; doi:10.1371/journal.pone.0001345)
Supplement: Dataset S2 — SNPs and Microsatellites in the Monarch EST Database. A compressed file contains detailed information of SNPs and mcirosatellites in the monarch EST database, which includes summaries for both SNPs and microsatellites. Access to the sequence information and position for each SNP and microsatellite is also provided. (17.63 MB ZIP) [file pone.0001345.s002.zip › Package/Contig0001-0500/contig0001-0500.txt.contig12.align]

    Multiple Alignment For contig0001-0500.txt Consensus 12
    ----------------------------------------------

 ESTs In Alignment
 -----------------
+ BF01053A2A11.f1 784

 Potential SNPs:
 ---------------
 NONE


 Alignments
 ----------

 Consensus 1      tacgggnncn nncctttgca gcgtactcga cccaatggag tccctgatct 50
+ BF01053A        tacgggnncn nncctttgca gcgtactcga cccaatggag tccctgatct

 Consensus 51     actggcggtg tgcggcgcgg tcgggtgccg ctctgggtgc cggcctggtg 100
+ BF01053A        actggcggtg tgcggcgcgg tcgggtgccg ctctgggtgc cggcctggtg

 Consensus 101    ctgctggtgg cgctcgcgtg ctgctcggtg gtgtcggtgc tggcgtacgg 150
+ BF01053A        ctgctggtgg cgctcgcgtg ctgctcggtg gtgtcggtgc tggcgtacgg

 Consensus 151    ctcgctgctg gccctcgtcg ccgccgtcgc cttccgcatc tacaagaacg 200
+ BF01053A        ctcgctgctg gccctcgtcg ccgccgtcgc cttccgcatc tacaagaacg

 Consensus 201    tgctgcaggc cgtgcagaag accaacgagg gtcatccttt caaatggctg 250
+ BF01053A        tgctgcaggc cgtgcagaag accaacgagg gtcatccttt caaatggctg

 Consensus 251    ctggagaagg acgtgagtgt gtcggtggag cgcgcgcagt cgctggccgc 300
+ BF01053A        ctggagaagg acgtgagtgt gtcggtggag cgcgcgcagt cgctggccgc

 Consensus 301    gtccgccacc gcgcagctaa acgccgcgct cgctgaactg agacggttgt 350
+ BF01053A        gtccgccacc gcgcagctaa acgccgcgct cgctgaactg agacggttgt

 Consensus 351    tcctggtgga ggacctggtc gactccctca agttcggcgt gctgctgtgg 400
+ BF01053A        tcctggtgga ggacctggtc gactccctca agttcggcgt gctgctgtgg

 Consensus 401    tgcctcacgt acgtgggcgc ctgcttcaac ggcatcacgc tcatcatcct 450
+ BF01053A        tgcctcacgt acgtgggcgc ctgcttcaac ggcatcacgc tcatcatcct

 Consensus 451    gggctggata gctctgttca cattgcctaa ggcgtacgag atgaacaagg 500
+ BF01053A        gggctggata gctctgttca cattgcctaa ggcgtacgag atgaacaagg

 Consensus 501    cgcaggtgga cgccaacctg gagctggcgc gcgccaagat aaacgaaatc 550
+ BF01053A        cgcaggtgga cgccaacctg gagctggcgc gcgccaagat aaacgaaatc

 Consensus 551    tcggccaaag tgcgcgcggc cgtgcccctg ggacggaagg cggagagcga 600
+ BF01053A        tcggccaaag tgcgcgcggc cgtgcccctg ggacggaagg cggagagcga

 Consensus 601    gaaggacaag tagagcggcg gcacgtgacg cgcacgacac gaccggcccg 650
+ BF01053A        gaaggacaag tagagcggcg gcacgtgacg cgcacgacac gaccggcccg

 Consensus 651    gggacgacac gacacacgcc acctcccgcg tcacgtgaca acgccgccca 700
+ BF01053A        gggacgacac gacacacgcc acctcccgcg tcacgtgaca acgccgccca

 Consensus 701    cgtcagctcg gcgccggaat ccctcgccgt ctgtcatatt cataattact 750
+ BF01053A        cgtcagctcg gcgccggnnt ccctcgccgt ctgtcatatt cataattact

 Consensus 751    tgtattcgat gaacacatta attacgtgta aagc  784
+ BF01053A        tgtattcgat gaacacatta attacgtgta aagc 


    Multiple Alignment For contig0001-0500.txt Consensus 12 - Complete Sequences
    -------------------------------------------------------------------

 Complete Alignments
 -------------------

 Consensus 1      tacgggnncn nncctttgca gcgtactcga cccaatggag tccctgatct 50
+ BF01053A        tacgggnncn nncctttgca gcgtactcga cccaatggag tccctgatct

 Consensus 51     actggcggtg tgcggcgcgg tcgggtgccg ctctgggtgc cggcctggtg 100
+ BF01053A        actggcggtg tgcggcgcgg tcgggtgccg ctctgggtgc cggcctggtg

 Consensus 101    ctgctggtgg cgctcgcgtg ctgctcggtg gtgtcggtgc tggcgtacgg 150
+ BF01053A        ctgctggtgg cgctcgcgtg ctgctcggtg gtgtcggtgc tggcgtacgg

 Consensus 151    ctcgctgctg gccctcgtcg ccgccgtcgc cttccgcatc tacaagaacg 200
+ BF01053A        ctcgctgctg gccctcgtcg ccgccgtcgc cttccgcatc tacaagaacg

 Consensus 201    tgctgcaggc cgtgcagaag accaacgagg gtcatccttt caaatggctg 250
+ BF01053A        tgctgcaggc cgtgcagaag accaacgagg gtcatccttt caaatggctg

 Consensus 251    ctggagaagg acgtgagtgt gtcggtggag cgcgcgcagt cgctggccgc 300
+ BF01053A        ctggagaagg acgtgagtgt gtcggtggag cgcgcgcagt cgctggccgc

 Consensus 301    gtccgccacc gcgcagctaa acgccgcgct cgctgaactg agacggttgt 350
+ BF01053A        gtccgccacc gcgcagctaa acgccgcgct cgctgaactg agacggttgt

 Consensus 351    tcctggtgga ggacctggtc gactccctca agttcggcgt gctgctgtgg 400
+ BF01053A        tcctggtgga ggacctggtc gactccctca agttcggcgt gctgctgtgg

 Consensus 401    tgcctcacgt acgtgggcgc ctgcttcaac ggcatcacgc tcatcatcct 450
+ BF01053A        tgcctcacgt acgtgggcgc ctgcttcaac ggcatcacgc tcatcatcct

 Consensus 451    gggctggata gctctgttca cattgcctaa ggcgtacgag atgaacaagg 500
+ BF01053A        gggctggata gctctgttca cattgcctaa ggcgtacgag atgaacaagg

 Consensus 501    cgcaggtgga cgccaacctg gagctggcgc gcgccaagat aaacgaaatc 550
+ BF01053A        cgcaggtgga cgccaacctg gagctggcgc gcgccaagat aaacgaaatc

 Consensus 551    tcggccaaag tgcgcgcggc cgtgcccctg ggacggaagg cggagagcga 600
+ BF01053A        tcggccaaag tgcgcgcggc cgtgcccctg ggacggaagg cggagagcga

 Consensus 601    gaaggacaag tagagcggcg gcacgtgacg cgcacgacac gaccggcccg 650
+ BF01053A        gaaggacaag tagagcggcg gcacgtgacg cgcacgacac gaccggcccg

 Consensus 651    gggacgacac gacacacgcc acctcccgcg tcacgtgaca acgccgccca 700
+ BF01053A        gggacgacac gacacacgcc acctcccgcg tcacgtgaca acgccgccca

 Consensus 701    cgtcagctcg gcgccggaat ccctcgccgt ctgtcatatt cataattact 750
+ BF01053A        cgtcagctcg gcgccggnnt ccctcgccgt ctgtcatatt cataattact

 Consensus 751    tgtattcgat gaacacatta attacgtgta aagc  784
+ BF01053A        tgtattcgat gaacacatta attacgtgta aagc 

 Consensus


 Consensus Sequence
 ------------------

> contig0001-0500.txt Consensus
1      tacgggnncn nncctttgca gcgtactcga cccaatggag tccctgatct 50
51     actggcggtg tgcggcgcgg tcgggtgccg ctctgggtgc cggcctggtg 100
101    ctgctggtgg cgctcgcgtg ctgctcggtg gtgtcggtgc tggcgtacgg 150
151    ctcgctgctg gccctcgtcg ccgccgtcgc cttccgcatc tacaagaacg 200
201    tgctgcaggc cgtgcagaag accaacgagg gtcatccttt caaatggctg 250
251    ctggagaagg acgtgagtgt gtcggtggag cgcgcgcagt cgctggccgc 300
301    gtccgccacc gcgcagctaa acgccgcgct cgctgaactg agacggttgt 350
351    tcctggtgga ggacctggtc gactccctca agttcggcgt gctgctgtgg 400
401    tgcctcacgt acgtgggcgc ctgcttcaac ggcatcacgc tcatcatcct 450
451    gggctggata gctctgttca cattgcctaa ggcgtacgag atgaacaagg 500
501    cgcaggtgga cgccaacctg gagctggcgc gcgccaagat aaacgaaatc 550
551    tcggccaaag tgcgcgcggc cgtgcccctg ggacggaagg cggagagcga 600
601    gaaggacaag tagagcggcg gcacgtgacg cgcacgacac gaccggcccg 650
651    gggacgacac gacacacgcc acctcccgcg tcacgtgaca acgccgccca 700
701    cgtcagctcg gcgccggaat ccctcgccgt ctgtcatatt cataattact 750
751    tgtattcgat gaacacatta attacgtgta aagc  784
