# Supplementary material for: Chasing Migration Genes: A Brain Expressed Sequence Tag Resource for Summer and Migratory Monarch Butterflies (Danaus plexippus)
Source: PLoS One. 2008 Jan 9;3(1):e1345. doi: 10.1371/journal.pone.0001345 (PMC2156104; doi:10.1371/journal.pone.0001345)
Supplement: Dataset S2 — SNPs and Microsatellites in the Monarch EST Database. A compressed file contains detailed information of SNPs and mcirosatellites in the monarch EST database, which includes summaries for both SNPs and microsatellites. Access to the sequence information and position for each SNP and microsatellite is also provided. (17.63 MB ZIP) [file pone.0001345.s002.zip › Package/Contig0001-0500/contig0001-0500.txt.contig120.align]

    Multiple Alignment For contig0001-0500.txt Consensus 120
    ----------------------------------------------

 ESTs In Alignment
 -----------------
+ BF01005A1C01.f1 761
+ BF01040B2H12.f1 841

 Potential SNPs:
 ---------------
 NONE


 Alignments
 ----------

 Consensus 1      agatgaaaag ataaatttat ttttattgga acttgttgaa agtgttttaa 50
+ BF01040B        agatgaaaag ataaatttat ttttattgga acttgttgaa agtgttttaa

 Consensus 51     tttgctaaat gagttctaaa tcagatgtaa atagaagagt actcgccatt 100
+ BF01040B        tttgctaaat gagttctaaa tcagatgtaa atagaagagt actcgccatt

 Consensus 101    caggcgaaaa agaagaggca taaattagga aagaaaaaaa accgtgagga 150
+ BF01005A                                   tagga nnnnnaaaaa accgtgagga
+ BF01040B        caggcgaaaa agaagaggca taaattagga aagaaaaaaa accgtgagga

 Consensus 151    agatcacggc gctggtggac agggaaacgg gctgcgcaat caaaaccaga 200
+ BF01005A        agatcacggc gctggtggac agggaaacgg gctgcgcaat caaaaccaga
+ BF01040B        agatcacggc gctggtggac agggaaacgg gctgcgcaat caaaaccaga

 Consensus 201    atcgtcttga acctacacat agttcatcta atgaaacgat tgaggaagac 250
+ BF01005A        atcgtcttga acctacacat agttcatcta atgaaacgat tgaggaagac
+ BF01040B        atcgtcttga acctacacat agttcatcta atgaaacgat tgaggaagac

 Consensus 251    gaagatgaac aatacgcgtg tagcgacgac gaagagcagg aagatagcgc 300
+ BF01005A        gaagatgaac aatacgcgtg tagcgacgac gaagagcagg aagatagcgc
+ BF01040B        gaagatgaac aatacgcgtg tagcgacgac gaagagcagg aagatagcgc

 Consensus 301    cgattattgc aagggtggtt accatcctgt caaaatcgga gatctattcc 350
+ BF01005A        cgattattgc aagggtggtt accatcctgt caaaatcgga gatctattcc
+ BF01040B        cgattattgc aagggtggtt accatcctgt caaaatcgga gatctattcc

 Consensus 351    tgaatcgcta ccacgtcact aggaagttgg gttggggtca cttttctact 400
+ BF01005A        tgaatcgcta ccacgtcact aggaagttgg gttggggtca cttttctact
+ BF01040B        tgaatcgcta ccacgtcact aggaagttgg gttggggtca cttttctact

 Consensus 401    gtatggctgt gttgggatct tgtggataaa agattcgtcg ctttaaaggt 450
+ BF01005A        gtatggctgt gttgggatct tgtggataaa agattcgtcg ctttaaaggt
+ BF01040B        gtatggctgt gttgggatct tgtggataaa agattcgtcg ctttaaaggt

 Consensus 451    tgtcaaatcg gcacctcact tcacagagac ggcgttggac gaaattaaaa 500
+ BF01005A        tgtcaaatcg gcacctcact tcacagagac ggcgttggac gaaattaaaa
+ BF01040B        tgtcaaatcg gcacctcact tcacagagac ggcgttggac gaaattaaaa

 Consensus 501    tcttaaaagc tgtccgtgac agtgacccgt cggatccgaa gagaaacaaa 550
+ BF01005A        tcttaaaagc tgtccgtgac agtgacccgt cggatccgaa gagaaacaaa
+ BF01040B        tcttaaaagc tgtccgtgac agtgacccgt cggatccgaa gagaaacaaa

 Consensus 551    actgttcaac ttctcaatga tttcaaaatc actggagtaa atggcactca 600
+ BF01005A        actgttcaac ttctcaatga tttcaaaatc actggagtaa atggcactca
+ BF01040B        actgttcaac ttctcaatga tttcaaaatc actggagtaa atggcactca

 Consensus 601    tgtatgtatg gtttttgaag tgttagggca tcatttactg aaattgattc 650
+ BF01005A        tgtatgtatg gtttttgaag tgttagggca tcatttactg aaattgattc
+ BF01040B        tgtatgtatg gtttttgaag tgttagggca tcatttactg aaattgattc

 Consensus 651    taaagtctaa ttatagaggg attccgcgtg aaaatgtaaa aaccattata 700
+ BF01005A        taaagtctaa ttatagaggg attccgcgtg aaaatgtaaa aaccattata
+ BF01040B        taaagtctaa ttatagaggg attccgcgtg aaaatgtaaa aaccattata

 Consensus 701    cgccaagttt tggagggctt ggattacctt catactaaat gtaaaataat 750
+ BF01005A        cgccaagttt tggagggctt ggattacctt catactaaat gtaaaataat
+ BF01040B        cgccaagttc tggagggctt ggattacctt catactaaat gtaaaataat

 Consensus 751    tcatactgat attaaacctg aaaatgtgtt agtgtgtgtt gatgaagctt 800
+ BF01005A        tcatactgat attaaacctg aaaatgtgtt agtgtgtgtt gatgaagctt
+ BF01040B        tcatactgat attaaacctg aaaatgtgtt agtgtgtgtt gatgaagctt

 Consensus 801    acatccgcaa gctagcagct gaagctacag aattacattc cttgggcctt 850
+ BF01005A        acatccgcaa gctagcagct gaagctacag aattacattc cttgggcctt
+ BF01040B        acatccgcaa gctagcagct gaagctacag aattacattc c

 Consensus 851    aggttacccc attcccttat aagcacggca cctaaa  886
+ BF01005A        aggttacccc attcccttat aagcacggca cctaaa 


    Multiple Alignment For contig0001-0500.txt Consensus 120 - Complete Sequences
    -------------------------------------------------------------------

 Complete Alignments
 -------------------

 Consensus 1      agatgaaaag ataaatttat ttttattgga acttgttgaa agtgttttaa 50
+ BF01040B        agatgaaaag ataaatttat ttttattgga acttgttgaa agtgttttaa

 Consensus 51     tttgctaaat gagttctaaa tcagatgtaa atagaagagt actcgccatt 100
+ BF01040B        tttgctaaat gagttctaaa tcagatgtaa atagaagagt actcgccatt

 Consensus 101    caggcgaaaa agaagaggca taaattagga aagaaaaaaa accgtgagga 150
+ BF01005A                                   tagga nnnnnaaaaa accgtgagga
+ BF01040B        caggcgaaaa agaagaggca taaattagga aagaaaaaaa accgtgagga

 Consensus 151    agatcacggc gctggtggac agggaaacgg gctgcgcaat caaaaccaga 200
+ BF01005A        agatcacggc gctggtggac agggaaacgg gctgcgcaat caaaaccaga
+ BF01040B        agatcacggc gctggtggac agggaaacgg gctgcgcaat caaaaccaga

 Consensus 201    atcgtcttga acctacacat agttcatcta atgaaacgat tgaggaagac 250
+ BF01005A        atcgtcttga acctacacat agttcatcta atgaaacgat tgaggaagac
+ BF01040B        atcgtcttga acctacacat agttcatcta atgaaacgat tgaggaagac

 Consensus 251    gaagatgaac aatacgcgtg tagcgacgac gaagagcagg aagatagcgc 300
+ BF01005A        gaagatgaac aatacgcgtg tagcgacgac gaagagcagg aagatagcgc
+ BF01040B        gaagatgaac aatacgcgtg tagcgacgac gaagagcagg aagatagcgc

 Consensus 301    cgattattgc aagggtggtt accatcctgt caaaatcgga gatctattcc 350
+ BF01005A        cgattattgc aagggtggtt accatcctgt caaaatcgga gatctattcc
+ BF01040B        cgattattgc aagggtggtt accatcctgt caaaatcgga gatctattcc

 Consensus 351    tgaatcgcta ccacgtcact aggaagttgg gttggggtca cttttctact 400
+ BF01005A        tgaatcgcta ccacgtcact aggaagttgg gttggggtca cttttctact
+ BF01040B        tgaatcgcta ccacgtcact aggaagttgg gttggggtca cttttctact

 Consensus 401    gtatggctgt gttgggatct tgtggataaa agattcgtcg ctttaaaggt 450
+ BF01005A        gtatggctgt gttgggatct tgtggataaa agattcgtcg ctttaaaggt
+ BF01040B        gtatggctgt gttgggatct tgtggataaa agattcgtcg ctttaaaggt

 Consensus 451    tgtcaaatcg gcacctcact tcacagagac ggcgttggac gaaattaaaa 500
+ BF01005A        tgtcaaatcg gcacctcact tcacagagac ggcgttggac gaaattaaaa
+ BF01040B        tgtcaaatcg gcacctcact tcacagagac ggcgttggac gaaattaaaa

 Consensus 501    tcttaaaagc tgtccgtgac agtgacccgt cggatccgaa gagaaacaaa 550
+ BF01005A        tcttaaaagc tgtccgtgac agtgacccgt cggatccgaa gagaaacaaa
+ BF01040B        tcttaaaagc tgtccgtgac agtgacccgt cggatccgaa gagaaacaaa

 Consensus 551    actgttcaac ttctcaatga tttcaaaatc actggagtaa atggcactca 600
+ BF01005A        actgttcaac ttctcaatga tttcaaaatc actggagtaa atggcactca
+ BF01040B        actgttcaac ttctcaatga tttcaaaatc actggagtaa atggcactca

 Consensus 601    tgtatgtatg gtttttgaag tgttagggca tcatttactg aaattgattc 650
+ BF01005A        tgtatgtatg gtttttgaag tgttagggca tcatttactg aaattgattc
+ BF01040B        tgtatgtatg gtttttgaag tgttagggca tcatttactg aaattgattc

 Consensus 651    taaagtctaa ttatagaggg attccgcgtg aaaatgtaaa aaccattata 700
+ BF01005A        taaagtctaa ttatagaggg attccgcgtg aaaatgtaaa aaccattata
+ BF01040B        taaagtctaa ttatagaggg attccgcgtg aaaatgtaaa aaccattata

 Consensus 701    cgccaagttt tggagggctt ggattacctt catactaaat gtaaaataat 750
+ BF01005A        cgccaagttt tggagggctt ggattacctt catactaaat gtaaaataat
+ BF01040B        cgccaagttc tggagggctt ggattacctt catactaaat gtaaaataat

 Consensus 751    tcatactgat attaaacctg aaaatgtgtt agtgtgtgtt gatgaagctt 800
+ BF01005A        tcatactgat attaaacctg aaaatgtgtt agtgtgtgtt gatgaagctt
+ BF01040B        tcatactgat attaaacctg aaaatgtgtt agtgtgtgtt gatgaagctt

 Consensus 801    acatccgcaa gctagcagct gaagctacag aattacattc cttgggcctt 850
+ BF01005A        acatccgcaa gctagcagct gaagctacag aattacattc cttgggcctt
+ BF01040B        acatccgcaa gctagcagct gaagctacag aattacattc c

 Consensus 851    aggttacccc attcccttat aagcacggca cctaaa  886
+ BF01005A        aggttacccc attcccttat aagcacggca cctaaa 

 Consensus


 Consensus Sequence
 ------------------

> contig0001-0500.txt Consensus
1      agatgaaaag ataaatttat ttttattgga acttgttgaa agtgttttaa 50
51     tttgctaaat gagttctaaa tcagatgtaa atagaagagt actcgccatt 100
101    caggcgaaaa agaagaggca taaattagga aagaaaaaaa accgtgagga 150
151    agatcacggc gctggtggac agggaaacgg gctgcgcaat caaaaccaga 200
201    atcgtcttga acctacacat agttcatcta atgaaacgat tgaggaagac 250
251    gaagatgaac aatacgcgtg tagcgacgac gaagagcagg aagatagcgc 300
301    cgattattgc aagggtggtt accatcctgt caaaatcgga gatctattcc 350
351    tgaatcgcta ccacgtcact aggaagttgg gttggggtca cttttctact 400
401    gtatggctgt gttgggatct tgtggataaa agattcgtcg ctttaaaggt 450
451    tgtcaaatcg gcacctcact tcacagagac ggcgttggac gaaattaaaa 500
501    tcttaaaagc tgtccgtgac agtgacccgt cggatccgaa gagaaacaaa 550
551    actgttcaac ttctcaatga tttcaaaatc actggagtaa atggcactca 600
601    tgtatgtatg gtttttgaag tgttagggca tcatttactg aaattgattc 650
651    taaagtctaa ttatagaggg attccgcgtg aaaatgtaaa aaccattata 700
701    cgccaagttt tggagggctt ggattacctt catactaaat gtaaaataat 750
751    tcatactgat attaaacctg aaaatgtgtt agtgtgtgtt gatgaagctt 800
801    acatccgcaa gctagcagct gaagctacag aattacattc cttgggcctt 850
851    aggttacccc attcccttat aagcacggca cctaaa  886
