# Supplementary material for: Chasing Migration Genes: A Brain Expressed Sequence Tag Resource for Summer and Migratory Monarch Butterflies (Danaus plexippus)
Source: PLoS One. 2008 Jan 9;3(1):e1345. doi: 10.1371/journal.pone.0001345 (PMC2156104; doi:10.1371/journal.pone.0001345)
Supplement: Dataset S2 — SNPs and Microsatellites in the Monarch EST Database. A compressed file contains detailed information of SNPs and mcirosatellites in the monarch EST database, which includes summaries for both SNPs and microsatellites. Access to the sequence information and position for each SNP and microsatellite is also provided. (17.63 MB ZIP) [file pone.0001345.s002.zip › Package/Contig0001-0500/contig0001-0500.txt.contig121.align]

    Multiple Alignment For contig0001-0500.txt Consensus 121
    ----------------------------------------------

 ESTs In Alignment
 -----------------
+ BF01005A1E10.f1 752
+ BF01040B2G05.f1 743

 Potential SNPs:
 ---------------
 NONE


 Alignments
 ----------

 Consensus 1      cccgatcgtg ccttgcaacg atgagacgtc gccgatattg acatcggagg 50
+ BF01040B        cccgatcgtg ccttgcaacg atgagacgtc gccgatattg acatcggagg

 Consensus 51     actccccagt aaaggacgac tcgctatgtt tagcgcgtca gtacaagagg 100
+ BF01040B        actccccagt aaaggacgac tcgctatgtt tagcgcgtca gtacaagagg

 Consensus 101    aacatcatgg acatgtacag tcgggacagg acgcgctcgg acagcgggca 150
+ BF01040B        aacatcatgg acatgtacag tcgggacagg acgcgctcgg acagcgggca

 Consensus 151    ggggtcggac gaccagtgta acatagacca cgacgtcctc aacgtcaaca 200
+ BF01040B        ggggtcggac gaccagtgta acatagacca cgacgtcctc aacgtcaaca

 Consensus 201    tcaagggagc ccacgacacc gaacacatca ggcgaatcat aggagtcccc 250
+ BF01040B        tcaagggagc ccacgacacc gaacacatca ggcgaatcat aggagtcccc

 Consensus 251    acgcccgagg acgaggcgcc gcccgagatc accggctcga gctcaccggt 300
+ BF01040B        acgcccgagg acgaggcgcc gcccgagatc accggctcga gctcaccggt

 Consensus 301    caacaacaac aacaacctgg agctggagga gagtctgtac gataaagtcg 350
+ BF01040B        caacaacaac aacaacctgg agctggagga gagtctgtac gataaagtcg

 Consensus 351    tacccatgga catagacacc accgtcatca cgcagaccaa gatagagtcc 400
+ BF01040B        tacccatgga catagacacc accgtcatca cgcagaccaa gatagagtcc

 Consensus 401    aacgacctgc tggcggacat gaagggcatc gagagcccca acgacaaggc 450
+ BF01040B        aacgacctgc tggcggacat gaagggcatc gagagcccca acgacaaggc

 Consensus 451    gaacagctcc cagtccgcag acaccatcgg caactcctcg ccgcagagag 500
+ BF01005A                            g acaccctnng caactcctcg ccgcagagag
+ BF01040B        gaacagctcc cagtccgcag acaccagcgg caactcctcg ccgcagagag

 Consensus 501    acgagatgga cgacatacag aaaaagatac actccttcca caccgagaac 550
+ BF01005A        acgagatgga cgacatacag aaaaagatac actccttcca caccgagaac
+ BF01040B        acgagatgga cgacatacag aaaaagatac actccttcca caccgagaac

 Consensus 551    atcatgatac tgaagagcag gaacaagaaa ccgcccaagg aaaagaggaa 600
+ BF01005A        atcatgatac tgaagagcag gaacaagaaa ccgcccaagg aaaagaggaa
+ BF01040B        atcatgatac tgaagagcag gaacaagaaa ccgcccaagg aaaagaggaa

 Consensus 601    gaaggtcaac ctgaacttcg acctcaacat ggtggacgac cgggtcagca 650
+ BF01005A        gaaggtcaac ctgaacttcg acctcaacat ggtggacgac cgggtcagca
+ BF01040B        gaaggtcaac ctgaacttcg acctcaacat ggtggacgac cgggtcagca

 Consensus 651    tacagttgcg gaccgacgac gactccagct ccaagtcctc ggagctcaac 700
+ BF01005A        tacagttgcg gaccgacgac gactccagct ccaagtcctc ggagctcaac
+ BF01040B        tacagttgcg gaccgacgac gactccagct ccaagtcctc ggagctcaac

 Consensus 701    ggagacggcc acgacgaccc tgacgacaag ctgcacgtgg cgccagagaa 750
+ BF01005A        ggagacggcc acgacgaccc tgacgacaag ctgcacgtgg cgccagagaa
+ BF01040B        ggagacggcc acgacgaccc tgacgacaag ctgcacgtgg cgc

 Consensus 751    catcccgctg ccgcccgtgg agtccatccc gctgcccgcg ccagagacca 800
+ BF01005A        catcccgctg ccgcccgtgg agtccatccc gctgcccgcg ccagagacca

 Consensus 801    tcccgttgcc cgaggaaccc gccccgctgg cgctcatctc ctcccccgag 850
+ BF01005A        tcccgttgcc cgaggaaccc gccccgctgg cgctcatctc ctcccccgag

 Consensus 851    accatcccgc tgcccgagga gaccatgaag cctctcaaac ccgtcaacgc 900
+ BF01005A        accatcccgc tgcccgagga gaccatgaag cctctcaaac ccgtcaacgc

 Consensus 901    catcccccac acggagagag ccgaccggag agaaaaggag cccgccgaca 950
+ BF01005A        catcccccac acggagagag ccgaccggag agaaaaggag cccgccgaca

 Consensus 951    cgatgtcctt ctccaccagg ttcaattcca ccggcctgtt ctcggggata 1000
+ BF01005A        cgatgtcctt ctccaccagg ttcaattcca ccggcctgtt ctcggggata

 Consensus 1001   ttcagcaaca tcgcgcacaa gtatagagtg gacggctgca tcaacgaaaa 1050
+ BF01005A        ttcagcaaca tcgcgcacaa gtatagagtg gacggctgca tcaacgaaaa

 Consensus 1051   catacccaac atgtcgatca ttaagagtgc tatagacagg actacaagtt 1100
+ BF01005A        catacccaac atgtcgatca ttaagagtgc tatagacagg actacaagtt

 Consensus 1101   tagataatag tttgttcgac aaggagagtg cgggtcaggt ggacgagctg 1150
+ BF01005A        tagataatag tttgttcgac aaggagagtg cgggtcaggt ggacgagctg

 Consensus 1151   aagagtgtac aggagatcct cacccgcgtt aacaatatgg actctaataa 1200
+ BF01005A        aagagtgtac aggagatcct cacccgcgtt aacaatatgg actctaataa

 Consensus 1201   cagtgtgttg ttgtcggggg t   1221
+ BF01005A        cagtgtgttg ttgtcggggg t  


    Multiple Alignment For contig0001-0500.txt Consensus 121 - Complete Sequences
    -------------------------------------------------------------------

 Complete Alignments
 -------------------

 Consensus 1      cccgatcgtg ccttgcaacg atgagacgtc gccgatattg acatcggagg 50
+ BF01040B        cccgatcgtg ccttgcaacg atgagacgtc gccgatattg acatcggagg

 Consensus 51     actccccagt aaaggacgac tcgctatgtt tagcgcgtca gtacaagagg 100
+ BF01040B        actccccagt aaaggacgac tcgctatgtt tagcgcgtca gtacaagagg

 Consensus 101    aacatcatgg acatgtacag tcgggacagg acgcgctcgg acagcgggca 150
+ BF01040B        aacatcatgg acatgtacag tcgggacagg acgcgctcgg acagcgggca

 Consensus 151    ggggtcggac gaccagtgta acatagacca cgacgtcctc aacgtcaaca 200
+ BF01040B        ggggtcggac gaccagtgta acatagacca cgacgtcctc aacgtcaaca

 Consensus 201    tcaagggagc ccacgacacc gaacacatca ggcgaatcat aggagtcccc 250
+ BF01040B        tcaagggagc ccacgacacc gaacacatca ggcgaatcat aggagtcccc

 Consensus 251    acgcccgagg acgaggcgcc gcccgagatc accggctcga gctcaccggt 300
+ BF01040B        acgcccgagg acgaggcgcc gcccgagatc accggctcga gctcaccggt

 Consensus 301    caacaacaac aacaacctgg agctggagga gagtctgtac gataaagtcg 350
+ BF01040B        caacaacaac aacaacctgg agctggagga gagtctgtac gataaagtcg

 Consensus 351    tacccatgga catagacacc accgtcatca cgcagaccaa gatagagtcc 400
+ BF01040B        tacccatgga catagacacc accgtcatca cgcagaccaa gatagagtcc

 Consensus 401    aacgacctgc tggcggacat gaagggcatc gagagcccca acgacaaggc 450
+ BF01040B        aacgacctgc tggcggacat gaagggcatc gagagcccca acgacaaggc

 Consensus 451    gaacagctcc cagtccgcag acaccatcgg caactcctcg ccgcagagag 500
+ BF01005A                            g acaccctnng caactcctcg ccgcagagag
+ BF01040B        gaacagctcc cagtccgcag acaccagcgg caactcctcg ccgcagagag

 Consensus 501    acgagatgga cgacatacag aaaaagatac actccttcca caccgagaac 550
+ BF01005A        acgagatgga cgacatacag aaaaagatac actccttcca caccgagaac
+ BF01040B        acgagatgga cgacatacag aaaaagatac actccttcca caccgagaac

 Consensus 551    atcatgatac tgaagagcag gaacaagaaa ccgcccaagg aaaagaggaa 600
+ BF01005A        atcatgatac tgaagagcag gaacaagaaa ccgcccaagg aaaagaggaa
+ BF01040B        atcatgatac tgaagagcag gaacaagaaa ccgcccaagg aaaagaggaa

 Consensus 601    gaaggtcaac ctgaacttcg acctcaacat ggtggacgac cgggtcagca 650
+ BF01005A        gaaggtcaac ctgaacttcg acctcaacat ggtggacgac cgggtcagca
+ BF01040B        gaaggtcaac ctgaacttcg acctcaacat ggtggacgac cgggtcagca

 Consensus 651    tacagttgcg gaccgacgac gactccagct ccaagtcctc ggagctcaac 700
+ BF01005A        tacagttgcg gaccgacgac gactccagct ccaagtcctc ggagctcaac
+ BF01040B        tacagttgcg gaccgacgac gactccagct ccaagtcctc ggagctcaac

 Consensus 701    ggagacggcc acgacgaccc tgacgacaag ctgcacgtgg cgccagagaa 750
+ BF01005A        ggagacggcc acgacgaccc tgacgacaag ctgcacgtgg cgccagagaa
+ BF01040B        ggagacggcc acgacgaccc tgacgacaag ctgcacgtgg cgc

 Consensus 751    catcccgctg ccgcccgtgg agtccatccc gctgcccgcg ccagagacca 800
+ BF01005A        catcccgctg ccgcccgtgg agtccatccc gctgcccgcg ccagagacca

 Consensus 801    tcccgttgcc cgaggaaccc gccccgctgg cgctcatctc ctcccccgag 850
+ BF01005A        tcccgttgcc cgaggaaccc gccccgctgg cgctcatctc ctcccccgag

 Consensus 851    accatcccgc tgcccgagga gaccatgaag cctctcaaac ccgtcaacgc 900
+ BF01005A        accatcccgc tgcccgagga gaccatgaag cctctcaaac ccgtcaacgc

 Consensus 901    catcccccac acggagagag ccgaccggag agaaaaggag cccgccgaca 950
+ BF01005A        catcccccac acggagagag ccgaccggag agaaaaggag cccgccgaca

 Consensus 951    cgatgtcctt ctccaccagg ttcaattcca ccggcctgtt ctcggggata 1000
+ BF01005A        cgatgtcctt ctccaccagg ttcaattcca ccggcctgtt ctcggggata

 Consensus 1001   ttcagcaaca tcgcgcacaa gtatagagtg gacggctgca tcaacgaaaa 1050
+ BF01005A        ttcagcaaca tcgcgcacaa gtatagagtg gacggctgca tcaacgaaaa

 Consensus 1051   catacccaac atgtcgatca ttaagagtgc tatagacagg actacaagtt 1100
+ BF01005A        catacccaac atgtcgatca ttaagagtgc tatagacagg actacaagtt

 Consensus 1101   tagataatag tttgttcgac aaggagagtg cgggtcaggt ggacgagctg 1150
+ BF01005A        tagataatag tttgttcgac aaggagagtg cgggtcaggt ggacgagctg

 Consensus 1151   aagagtgtac aggagatcct cacccgcgtt aacaatatgg actctaataa 1200
+ BF01005A        aagagtgtac aggagatcct cacccgcgtt aacaatatgg actctaataa

 Consensus 1201   cagtgtgttg ttgtcggggg t   1221
+ BF01005A        cagtgtgttg ttgtcggggg t  

 Consensus


 Consensus Sequence
 ------------------

> contig0001-0500.txt Consensus
1      cccgatcgtg ccttgcaacg atgagacgtc gccgatattg acatcggagg 50
51     actccccagt aaaggacgac tcgctatgtt tagcgcgtca gtacaagagg 100
101    aacatcatgg acatgtacag tcgggacagg acgcgctcgg acagcgggca 150
151    ggggtcggac gaccagtgta acatagacca cgacgtcctc aacgtcaaca 200
201    tcaagggagc ccacgacacc gaacacatca ggcgaatcat aggagtcccc 250
251    acgcccgagg acgaggcgcc gcccgagatc accggctcga gctcaccggt 300
301    caacaacaac aacaacctgg agctggagga gagtctgtac gataaagtcg 350
351    tacccatgga catagacacc accgtcatca cgcagaccaa gatagagtcc 400
401    aacgacctgc tggcggacat gaagggcatc gagagcccca acgacaaggc 450
451    gaacagctcc cagtccgcag acaccatcgg caactcctcg ccgcagagag 500
501    acgagatgga cgacatacag aaaaagatac actccttcca caccgagaac 550
551    atcatgatac tgaagagcag gaacaagaaa ccgcccaagg aaaagaggaa 600
601    gaaggtcaac ctgaacttcg acctcaacat ggtggacgac cgggtcagca 650
651    tacagttgcg gaccgacgac gactccagct ccaagtcctc ggagctcaac 700
701    ggagacggcc acgacgaccc tgacgacaag ctgcacgtgg cgccagagaa 750
751    catcccgctg ccgcccgtgg agtccatccc gctgcccgcg ccagagacca 800
801    tcccgttgcc cgaggaaccc gccccgctgg cgctcatctc ctcccccgag 850
851    accatcccgc tgcccgagga gaccatgaag cctctcaaac ccgtcaacgc 900
901    catcccccac acggagagag ccgaccggag agaaaaggag cccgccgaca 950
951    cgatgtcctt ctccaccagg ttcaattcca ccggcctgtt ctcggggata 1000
1001   ttcagcaaca tcgcgcacaa gtatagagtg gacggctgca tcaacgaaaa 1050
1051   catacccaac atgtcgatca ttaagagtgc tatagacagg actacaagtt 1100
1101   tagataatag tttgttcgac aaggagagtg cgggtcaggt ggacgagctg 1150
1151   aagagtgtac aggagatcct cacccgcgtt aacaatatgg actctaataa 1200
1201   cagtgtgttg ttgtcggggg t   1221
