# Supplementary material for: Chasing Migration Genes: A Brain Expressed Sequence Tag Resource for Summer and Migratory Monarch Butterflies (Danaus plexippus)
Source: PLoS One. 2008 Jan 9;3(1):e1345. doi: 10.1371/journal.pone.0001345 (PMC2156104; doi:10.1371/journal.pone.0001345)
Supplement: Dataset S2 — SNPs and Microsatellites in the Monarch EST Database. A compressed file contains detailed information of SNPs and mcirosatellites in the monarch EST database, which includes summaries for both SNPs and microsatellites. Access to the sequence information and position for each SNP and microsatellite is also provided. (17.63 MB ZIP) [file pone.0001345.s002.zip › Package/Contig0001-0500/contig0001-0500.txt.contig122.align]

    Multiple Alignment For contig0001-0500.txt Consensus 122
    ----------------------------------------------

 ESTs In Alignment
 -----------------
+ BF01038B2D03.f1 775
+ BF01005A1H02.f1 795

 Potential SNPs:
 ---------------
 NONE


 Alignments
 ----------

 Consensus 1      ctcttccggg gggctgttgt cgcccgaggt ggacatgaca aatgtaccta 50
+ BF01038B        ctcttccggg gggctgttgt cgcccgaggt ggacatgaca aatgtaccta

 Consensus 51     gatcctcgat cgacatagag cacgacggtt tctatctgtt gaagaaggac 100
+ BF01038B        gatcctcgat cgacatagag cacgacggtt tctatctgtt gaagaaggac

 Consensus 101    tcgcagcgcc gtctcactct atcacgagtg ttggagcagg acagcgagaa 150
+ BF01038B        tcgcagcgcc gtctcactct atcacgagtg ttggagcagg acagcgagaa

 Consensus 151    gatctgctct aaatggatgc tgagcataca acaggatttc ggcaacaccg 200
+ BF01038B        gatctgctct aaatggatgc tgagcataca acaggatttc ggcaacaccg

 Consensus 201    tactcactat gaatcacctg gagacactgc ggtgcgccct aaaggagtac 250
+ BF01038B        tactcactat gaatcacctg gagacactgc ggtgcgccct aaaggagtac

 Consensus 251    atcatggatc aaaacagagg cgtgatagaa cgcgccataa taaccctcaa 300
+ BF01038B        atcatggatc aaaacagagg cgtgatagaa cgcgccataa taaccctcaa

 Consensus 301    ggaggattta gatttcgact cgaacgctat aaacgagctg cactcggcga 350
+ BF01038B        ggaggattta gatttcgact cgaacgctat aaacgagctg cactcggcga

 Consensus 351    tatacatgtt ccaggaggcg gtcaacgtcg tgctgaggat gcacagcatt 400
+ BF01038B        tatacatgtt ccaggaggcg gtcaacgtcg tgctgaggat gcacagcatt

 Consensus 401    aagccgcact ggatgttcgc gttggacaac ctggtgagga acgccgtgca 450
+ BF01038B        aagccgcact ggatgttcgc gttggacaac ctggtgcgga acgccgtgca
+ BF01005A                                     aac ctggtgagga acgccgtgca

 Consensus 451    ggcggccatc accgtcctgt cgccggagct gggtgctaat ctggctgggc 500
+ BF01038B        ggcggccatc accgtcctgt cgccggagct gggtgctaat ctggctgggc
+ BF01005A        ggcggccatc accgtcctgt cgccggagct gggtgctaat ctggctgggc

 Consensus 501    aggaggccga gcgtcgcagt gggccagcgg acgcctctcc atcagctctg 550
+ BF01038B        aggaggccga gcgtcgcagt gggccagcgg acgcctctcc atcagctctg
+ BF01005A        aggaggccga gcgtcgcagt gggccagcgg acgcctctcc atcagctctg

 Consensus 551    tccactgaaa cctccaccag agatccgcta acactacatc atctcagaca 600
+ BF01038B        tccactgaaa cctccaccag agatccgcta acactacatc atctcaggca
+ BF01005A        tccactgaaa cctccaccag ggatccgcta acactacacc atctcagaca

 Consensus 601    ggacaatcac aaattacaac aagaactaat tgagagttat cagcagtacc 650
+ BF01038B        ggacaatcac aaattacaac aagaactaat tgagagttat cagcagtacc
+ BF01005A        ggacaatcac aaattacaac aagaactaat tgagagttat cagcagtacc

 Consensus 651    aagctctgct gcgagcaatg ctggacgaac agaagtcgca gacgttgata 700
+ BF01038B        aagctctgct gcgagcaatg ctggacgaac agaagtcgca gacgttgata
+ BF01005A        aagctctgct gcgagcaatg ctggacgaac agaagtcgca gacgttgata

 Consensus 701    ttaaaagaaa tcatagaaaa caaaaataca tcagctgatc agtcggatga 750
+ BF01038B        ttaaaagaaa tcatagaaaa caaaaataca tcagctgatc agtcggatga
+ BF01005A        ttaaaagaaa tcatagaaaa caaaaataca tcagctgatc agtcggatga

 Consensus 751    tgaggtagat ccggtacagt tggctgaact caggtcgtgg gtgtcgtctt 800
+ BF01038B        tgaggtagat ccggtacagt tggct  
+ BF01005A        tgaggtagat ccggtacagt tggctgaact caggtcgtgg gtgtcgtctt

 Consensus 801    gtggagtccc tgatgaggtg gttcgagccc tggccgctca aaagtacaac 850
+ BF01005A        gtggagtccc tgatgaggtg gttcgagccc tggccgctca aaagtacaac

 Consensus 851    ctcgacgacc tcctgcacca cgctgagaga gaggatctag cgaggcttag 900
+ BF01005A        ctcgacgacc tcctgcacca cgctgagaga gaggatctag cgaggcttag

 Consensus 901    tcttaaaggt ggtgtggaac tgcgtctatg gcgtgcgatc gtcgagcatc 950
+ BF01005A        tcttaaaggt ggtgtggaac tgcgtctatg gcgtgcgatc gtcgagcatc

 Consensus 951    gctctcagga caatcacctg cgaagaacga gcagcacgga aacggatata 1000
+ BF01005A        gctctcagga caatcacctg cgaagaacga gcagcacgga aacggatata

 Consensus 1001   gacaacacta tagtagttgt cgagtgtcag aagtgcaaaa cgtcccggtc 1050
+ BF01005A        gacaacacta tagtagttgt cgagtgtcag aagtgcaaaa cgtcccggtc

 Consensus 1051   cgcgaccacg tgctcaaaca atccgacgat agttataagg gatcagaaga 1100
+ BF01005A        cgcgaccacg tgctcaaaca atccgacgat agttataagg gatcagaaga

 Consensus 1101   acggtgacga tgtagccgaa tattacgccg agaacggggt tgtcaacctc 1150
+ BF01005A        acggtgacga tgtagccgaa tattacgccg agaacggggt tgtcaacctc

 Consensus 1151   tgactatcgc gtgggtggtg caccctacag tgaaacttaa gctgggacat 1200
+ BF01005A        tgactatcgc gtgggtggtg caccctacag tgaaacttaa gctgggacat

 Consensus 1201   taacgagtga cacattaatg at   1222
+ BF01005A        taacgagtga cacattaatg at  


    Multiple Alignment For contig0001-0500.txt Consensus 122 - Complete Sequences
    -------------------------------------------------------------------

 Complete Alignments
 -------------------

 Consensus 1      ctcttccggg gggctgttgt cgcccgaggt ggacatgaca aatgtaccta 50
+ BF01038B        ctcttccggg gggctgttgt cgcccgaggt ggacatgaca aatgtaccta

 Consensus 51     gatcctcgat cgacatagag cacgacggtt tctatctgtt gaagaaggac 100
+ BF01038B        gatcctcgat cgacatagag cacgacggtt tctatctgtt gaagaaggac

 Consensus 101    tcgcagcgcc gtctcactct atcacgagtg ttggagcagg acagcgagaa 150
+ BF01038B        tcgcagcgcc gtctcactct atcacgagtg ttggagcagg acagcgagaa

 Consensus 151    gatctgctct aaatggatgc tgagcataca acaggatttc ggcaacaccg 200
+ BF01038B        gatctgctct aaatggatgc tgagcataca acaggatttc ggcaacaccg

 Consensus 201    tactcactat gaatcacctg gagacactgc ggtgcgccct aaaggagtac 250
+ BF01038B        tactcactat gaatcacctg gagacactgc ggtgcgccct aaaggagtac

 Consensus 251    atcatggatc aaaacagagg cgtgatagaa cgcgccataa taaccctcaa 300
+ BF01038B        atcatggatc aaaacagagg cgtgatagaa cgcgccataa taaccctcaa

 Consensus 301    ggaggattta gatttcgact cgaacgctat aaacgagctg cactcggcga 350
+ BF01038B        ggaggattta gatttcgact cgaacgctat aaacgagctg cactcggcga

 Consensus 351    tatacatgtt ccaggaggcg gtcaacgtcg tgctgaggat gcacagcatt 400
+ BF01038B        tatacatgtt ccaggaggcg gtcaacgtcg tgctgaggat gcacagcatt

 Consensus 401    aagccgcact ggatgttcgc gttggacaac ctggtgagga acgccgtgca 450
+ BF01038B        aagccgcact ggatgttcgc gttggacaac ctggtgcgga acgccgtgca
+ BF01005A                                     aac ctggtgagga acgccgtgca

 Consensus 451    ggcggccatc accgtcctgt cgccggagct gggtgctaat ctggctgggc 500
+ BF01038B        ggcggccatc accgtcctgt cgccggagct gggtgctaat ctggctgggc
+ BF01005A        ggcggccatc accgtcctgt cgccggagct gggtgctaat ctggctgggc

 Consensus 501    aggaggccga gcgtcgcagt gggccagcgg acgcctctcc atcagctctg 550
+ BF01038B        aggaggccga gcgtcgcagt gggccagcgg acgcctctcc atcagctctg
+ BF01005A        aggaggccga gcgtcgcagt gggccagcgg acgcctctcc atcagctctg

 Consensus 551    tccactgaaa cctccaccag agatccgcta acactacatc atctcagaca 600
+ BF01038B        tccactgaaa cctccaccag agatccgcta acactacatc atctcaggca
+ BF01005A        tccactgaaa cctccaccag ggatccgcta acactacacc atctcagaca

 Consensus 601    ggacaatcac aaattacaac aagaactaat tgagagttat cagcagtacc 650
+ BF01038B        ggacaatcac aaattacaac aagaactaat tgagagttat cagcagtacc
+ BF01005A        ggacaatcac aaattacaac aagaactaat tgagagttat cagcagtacc

 Consensus 651    aagctctgct gcgagcaatg ctggacgaac agaagtcgca gacgttgata 700
+ BF01038B        aagctctgct gcgagcaatg ctggacgaac agaagtcgca gacgttgata
+ BF01005A        aagctctgct gcgagcaatg ctggacgaac agaagtcgca gacgttgata

 Consensus 701    ttaaaagaaa tcatagaaaa caaaaataca tcagctgatc agtcggatga 750
+ BF01038B        ttaaaagaaa tcatagaaaa caaaaataca tcagctgatc agtcggatga
+ BF01005A        ttaaaagaaa tcatagaaaa caaaaataca tcagctgatc agtcggatga

 Consensus 751    tgaggtagat ccggtacagt tggctgaact caggtcgtgg gtgtcgtctt 800
+ BF01038B        tgaggtagat ccggtacagt tggct  
+ BF01005A        tgaggtagat ccggtacagt tggctgaact caggtcgtgg gtgtcgtctt

 Consensus 801    gtggagtccc tgatgaggtg gttcgagccc tggccgctca aaagtacaac 850
+ BF01005A        gtggagtccc tgatgaggtg gttcgagccc tggccgctca aaagtacaac

 Consensus 851    ctcgacgacc tcctgcacca cgctgagaga gaggatctag cgaggcttag 900
+ BF01005A        ctcgacgacc tcctgcacca cgctgagaga gaggatctag cgaggcttag

 Consensus 901    tcttaaaggt ggtgtggaac tgcgtctatg gcgtgcgatc gtcgagcatc 950
+ BF01005A        tcttaaaggt ggtgtggaac tgcgtctatg gcgtgcgatc gtcgagcatc

 Consensus 951    gctctcagga caatcacctg cgaagaacga gcagcacgga aacggatata 1000
+ BF01005A        gctctcagga caatcacctg cgaagaacga gcagcacgga aacggatata

 Consensus 1001   gacaacacta tagtagttgt cgagtgtcag aagtgcaaaa cgtcccggtc 1050
+ BF01005A        gacaacacta tagtagttgt cgagtgtcag aagtgcaaaa cgtcccggtc

 Consensus 1051   cgcgaccacg tgctcaaaca atccgacgat agttataagg gatcagaaga 1100
+ BF01005A        cgcgaccacg tgctcaaaca atccgacgat agttataagg gatcagaaga

 Consensus 1101   acggtgacga tgtagccgaa tattacgccg agaacggggt tgtcaacctc 1150
+ BF01005A        acggtgacga tgtagccgaa tattacgccg agaacggggt tgtcaacctc

 Consensus 1151   tgactatcgc gtgggtggtg caccctacag tgaaacttaa gctgggacat 1200
+ BF01005A        tgactatcgc gtgggtggtg caccctacag tgaaacttaa gctgggacat

 Consensus 1201   taacgagtga cacattaatg at   1222
+ BF01005A        taacgagtga cacattaatg at  

 Consensus


 Consensus Sequence
 ------------------

> contig0001-0500.txt Consensus
1      ctcttccggg gggctgttgt cgcccgaggt ggacatgaca aatgtaccta 50
51     gatcctcgat cgacatagag cacgacggtt tctatctgtt gaagaaggac 100
101    tcgcagcgcc gtctcactct atcacgagtg ttggagcagg acagcgagaa 150
151    gatctgctct aaatggatgc tgagcataca acaggatttc ggcaacaccg 200
201    tactcactat gaatcacctg gagacactgc ggtgcgccct aaaggagtac 250
251    atcatggatc aaaacagagg cgtgatagaa cgcgccataa taaccctcaa 300
301    ggaggattta gatttcgact cgaacgctat aaacgagctg cactcggcga 350
351    tatacatgtt ccaggaggcg gtcaacgtcg tgctgaggat gcacagcatt 400
401    aagccgcact ggatgttcgc gttggacaac ctggtgagga acgccgtgca 450
451    ggcggccatc accgtcctgt cgccggagct gggtgctaat ctggctgggc 500
501    aggaggccga gcgtcgcagt gggccagcgg acgcctctcc atcagctctg 550
551    tccactgaaa cctccaccag agatccgcta acactacatc atctcagaca 600
601    ggacaatcac aaattacaac aagaactaat tgagagttat cagcagtacc 650
651    aagctctgct gcgagcaatg ctggacgaac agaagtcgca gacgttgata 700
701    ttaaaagaaa tcatagaaaa caaaaataca tcagctgatc agtcggatga 750
751    tgaggtagat ccggtacagt tggctgaact caggtcgtgg gtgtcgtctt 800
801    gtggagtccc tgatgaggtg gttcgagccc tggccgctca aaagtacaac 850
851    ctcgacgacc tcctgcacca cgctgagaga gaggatctag cgaggcttag 900
901    tcttaaaggt ggtgtggaac tgcgtctatg gcgtgcgatc gtcgagcatc 950
951    gctctcagga caatcacctg cgaagaacga gcagcacgga aacggatata 1000
1001   gacaacacta tagtagttgt cgagtgtcag aagtgcaaaa cgtcccggtc 1050
1051   cgcgaccacg tgctcaaaca atccgacgat agttataagg gatcagaaga 1100
1101   acggtgacga tgtagccgaa tattacgccg agaacggggt tgtcaacctc 1150
1151   tgactatcgc gtgggtggtg caccctacag tgaaacttaa gctgggacat 1200
1201   taacgagtga cacattaatg at   1222
