# Supplementary material for: Chasing Migration Genes: A Brain Expressed Sequence Tag Resource for Summer and Migratory Monarch Butterflies (Danaus plexippus)
Source: PLoS One. 2008 Jan 9;3(1):e1345. doi: 10.1371/journal.pone.0001345 (PMC2156104; doi:10.1371/journal.pone.0001345)
Supplement: Dataset S2 — SNPs and Microsatellites in the Monarch EST Database. A compressed file contains detailed information of SNPs and mcirosatellites in the monarch EST database, which includes summaries for both SNPs and microsatellites. Access to the sequence information and position for each SNP and microsatellite is also provided. (17.63 MB ZIP) [file pone.0001345.s002.zip › Package/Contig0001-0500/contig0001-0500.txt.contig123.align]

    Multiple Alignment For contig0001-0500.txt Consensus 123
    ----------------------------------------------

 ESTs In Alignment
 -----------------
+ BF01038B1A10.f1 677
+ BF01010B2E03.f1 781

 Potential SNPs:
 ---------------
 NONE


 Alignments
 ----------

 Consensus 1      cgctcgctgt aaaatcttat tgatcgtttt ccagcccact ttatttcggt 50
+ BF01010B        cgctcgctgt aaaatcttat tgatcgtttt ccagcccact ttatttcggt

 Consensus 51     ttcgtcgcca gtaaagtccg ttcgccggcg gatgcggcgg acctagataa 100
+ BF01010B        ttcgtcgcca gtaaagtccg ttcgccggcg gatgcggcgg acctagataa

 Consensus 101    attggtttta atttcgttta tttgtgataa gaaaaccctt aaacatgggg 150
+ BF01038B               tta atttcgttta tttgtgataa gaaaaccctt aaacatgggg
+ BF01010B        attggtttta atttcgttta tttgtgataa gaaaaccctt aaacatgggg

 Consensus 151    tcgttatttc gaagtgagga aatgactctg tgtcaactat ttctgcagag 200
+ BF01038B        tcgttatttc gaagtgagga aatgactctg tgtcaactat ttctgcagag
+ BF01010B        tcgttatttc gaagtgagga aatgactctg tgtcaactat ttctgcagag

 Consensus 201    tgaagcagcc tatgcatgcg tgtctgaact tggtgaactg gggcttgttc 250
+ BF01038B        tgaagcagcc tatgcatgcg tgtctgaact tggtgaactg gggcttgttc
+ BF01010B        tgaagcagcc tatgcatgcg tgtctgaact tggtgaactg gggcttgttc

 Consensus 251    agttccgcga tttgaaccca gacgtgaacg cgttccaacg gaagttcgtc 300
+ BF01038B        agttccgcga tttgaaccca gacgtgaacg cgttccaacg gaagttcgtc
+ BF01010B        agttccgcga tttgaaccca gacgtgaacg cgttccaacg gaagttcgtc

 Consensus 301    aatgaagtgc gccgttgcga tgagatggag aggaagctgc gctacctgga 350
+ BF01038B        aatgaagtgc gccgttgcga tgagatggag aggaagctgc gctacctgga
+ BF01010B        aatgaagtgc gccgttgcga tgagatggag aggaagctgc gctacctgga

 Consensus 351    gaaggagatc aggagagacg gcatccccat gctggagata ccgggggagg 400
+ BF01038B        gaaggagatc aggagagacg gcatccccat gctggagata ccgggggagg
+ BF01010B        gaaggagatc aggagagacg gcatccccat gctggagata ccgggggagg

 Consensus 401    tgcccgaggc gccgcagccc agggagatga tcgaccttga ggctacgttt 450
+ BF01038B        tgcccgaggc gccgcagccc agggagatga tcgaccttga ggctacgttt
+ BF01010B        tgcccgaggc gccgcagccc agggagatga tcgaccttga ggctacgttt

 Consensus 451    gagaaactcg aaaatgaact ccgggaagtc aatcagaacg ctgaggcgtt 500
+ BF01038B        gagaaactcg aaaatgaact ccgggaagtc aatcagaacg ctgaggcgtt
+ BF01010B        gagaaactcg aaaatgaact ccgggaagtc aatcagaacg ctgaggcgtt

 Consensus 501    gaagaggaac tacttggaac tgacggagct gaagcacata ctgaggaaga 550
+ BF01038B        gaagaggaac tacttggaac tgacggagct gaagcacata ctgaggaaga
+ BF01010B        gaagaggaac tacttggaac tgacggagct gaagcacata ctgaggaaga

 Consensus 551    cgcaggtgtt cttcgacgag cacgagggtg gtgccaatac cactgagtca 600
+ BF01038B        cgcaggtgtt cttcgacgag cacgagggtg gtgccaatac cactgagtca
+ BF01010B        cgcaggtgtt cttcgacgag cacgagggtg gtgccaatac cactgagtca

 Consensus 601    atgacccggg ctctgatatc cgacgatccg aacagacata tgggacaggt 650
+ BF01038B        atgacccggg ctctgatatc cgacgatccg aacagacata tgggacaggt
+ BF01010B        atgacccggg ctctgatatc cgacgatccg aacagacata tgggacaggt

 Consensus 651    ccaactaggt tttcgggata aacaagagtc cttggaattc ctgccttgtt 700
+ BF01038B        ccaactaggt tttcgggata aacaagagtc cttggaattc ctgccttgtt
+ BF01010B        ccaactaggt tttcgggata aacaagagtc cttggaattc ctgccttgtt

 Consensus 701    tcgttgccgg agttattctc cgtgagagaa ttcctgcctt tgagcgtatg 750
+ BF01038B        tcgttgccgg agttattctc cgtgagagaa ttcctgcctt tgnncgtatg
+ BF01010B        tcgttgccgg agttattctc cgtgagagaa ttcctgcctt tgagcgtatg

 Consensus 751    ctgtggcgtg cgtgtcgcgg taacgtcttc c  781
+ BF01038B        ctgtggcgtg cgtgtcgcgg taacgtcttc c 
+ BF01010B        ctgtggcgtg cgtgtcgcgg taacgtcttc c 


    Multiple Alignment For contig0001-0500.txt Consensus 123 - Complete Sequences
    -------------------------------------------------------------------

 Complete Alignments
 -------------------

 Consensus 1      cgctcgctgt aaaatcttat tgatcgtttt ccagcccact ttatttcggt 50
+ BF01010B        cgctcgctgt aaaatcttat tgatcgtttt ccagcccact ttatttcggt

 Consensus 51     ttcgtcgcca gtaaagtccg ttcgccggcg gatgcggcgg acctagataa 100
+ BF01010B        ttcgtcgcca gtaaagtccg ttcgccggcg gatgcggcgg acctagataa

 Consensus 101    attggtttta atttcgttta tttgtgataa gaaaaccctt aaacatgggg 150
+ BF01038B               tta atttcgttta tttgtgataa gaaaaccctt aaacatgggg
+ BF01010B        attggtttta atttcgttta tttgtgataa gaaaaccctt aaacatgggg

 Consensus 151    tcgttatttc gaagtgagga aatgactctg tgtcaactat ttctgcagag 200
+ BF01038B        tcgttatttc gaagtgagga aatgactctg tgtcaactat ttctgcagag
+ BF01010B        tcgttatttc gaagtgagga aatgactctg tgtcaactat ttctgcagag

 Consensus 201    tgaagcagcc tatgcatgcg tgtctgaact tggtgaactg gggcttgttc 250
+ BF01038B        tgaagcagcc tatgcatgcg tgtctgaact tggtgaactg gggcttgttc
+ BF01010B        tgaagcagcc tatgcatgcg tgtctgaact tggtgaactg gggcttgttc

 Consensus 251    agttccgcga tttgaaccca gacgtgaacg cgttccaacg gaagttcgtc 300
+ BF01038B        agttccgcga tttgaaccca gacgtgaacg cgttccaacg gaagttcgtc
+ BF01010B        agttccgcga tttgaaccca gacgtgaacg cgttccaacg gaagttcgtc

 Consensus 301    aatgaagtgc gccgttgcga tgagatggag aggaagctgc gctacctgga 350
+ BF01038B        aatgaagtgc gccgttgcga tgagatggag aggaagctgc gctacctgga
+ BF01010B        aatgaagtgc gccgttgcga tgagatggag aggaagctgc gctacctgga

 Consensus 351    gaaggagatc aggagagacg gcatccccat gctggagata ccgggggagg 400
+ BF01038B        gaaggagatc aggagagacg gcatccccat gctggagata ccgggggagg
+ BF01010B        gaaggagatc aggagagacg gcatccccat gctggagata ccgggggagg

 Consensus 401    tgcccgaggc gccgcagccc agggagatga tcgaccttga ggctacgttt 450
+ BF01038B        tgcccgaggc gccgcagccc agggagatga tcgaccttga ggctacgttt
+ BF01010B        tgcccgaggc gccgcagccc agggagatga tcgaccttga ggctacgttt

 Consensus 451    gagaaactcg aaaatgaact ccgggaagtc aatcagaacg ctgaggcgtt 500
+ BF01038B        gagaaactcg aaaatgaact ccgggaagtc aatcagaacg ctgaggcgtt
+ BF01010B        gagaaactcg aaaatgaact ccgggaagtc aatcagaacg ctgaggcgtt

 Consensus 501    gaagaggaac tacttggaac tgacggagct gaagcacata ctgaggaaga 550
+ BF01038B        gaagaggaac tacttggaac tgacggagct gaagcacata ctgaggaaga
+ BF01010B        gaagaggaac tacttggaac tgacggagct gaagcacata ctgaggaaga

 Consensus 551    cgcaggtgtt cttcgacgag cacgagggtg gtgccaatac cactgagtca 600
+ BF01038B        cgcaggtgtt cttcgacgag cacgagggtg gtgccaatac cactgagtca
+ BF01010B        cgcaggtgtt cttcgacgag cacgagggtg gtgccaatac cactgagtca

 Consensus 601    atgacccggg ctctgatatc cgacgatccg aacagacata tgggacaggt 650
+ BF01038B        atgacccggg ctctgatatc cgacgatccg aacagacata tgggacaggt
+ BF01010B        atgacccggg ctctgatatc cgacgatccg aacagacata tgggacaggt

 Consensus 651    ccaactaggt tttcgggata aacaagagtc cttggaattc ctgccttgtt 700
+ BF01038B        ccaactaggt tttcgggata aacaagagtc cttggaattc ctgccttgtt
+ BF01010B        ccaactaggt tttcgggata aacaagagtc cttggaattc ctgccttgtt

 Consensus 701    tcgttgccgg agttattctc cgtgagagaa ttcctgcctt tgagcgtatg 750
+ BF01038B        tcgttgccgg agttattctc cgtgagagaa ttcctgcctt tgnncgtatg
+ BF01010B        tcgttgccgg agttattctc cgtgagagaa ttcctgcctt tgagcgtatg

 Consensus 751    ctgtggcgtg cgtgtcgcgg taacgtcttc c  781
+ BF01038B        ctgtggcgtg cgtgtcgcgg taacgtcttc ctga 
+ BF01010B        ctgtggcgtg cgtgtcgcgg taacgtcttc c 

 Consensus


 Consensus Sequence
 ------------------

> contig0001-0500.txt Consensus
1      cgctcgctgt aaaatcttat tgatcgtttt ccagcccact ttatttcggt 50
51     ttcgtcgcca gtaaagtccg ttcgccggcg gatgcggcgg acctagataa 100
101    attggtttta atttcgttta tttgtgataa gaaaaccctt aaacatgggg 150
151    tcgttatttc gaagtgagga aatgactctg tgtcaactat ttctgcagag 200
201    tgaagcagcc tatgcatgcg tgtctgaact tggtgaactg gggcttgttc 250
251    agttccgcga tttgaaccca gacgtgaacg cgttccaacg gaagttcgtc 300
301    aatgaagtgc gccgttgcga tgagatggag aggaagctgc gctacctgga 350
351    gaaggagatc aggagagacg gcatccccat gctggagata ccgggggagg 400
401    tgcccgaggc gccgcagccc agggagatga tcgaccttga ggctacgttt 450
451    gagaaactcg aaaatgaact ccgggaagtc aatcagaacg ctgaggcgtt 500
501    gaagaggaac tacttggaac tgacggagct gaagcacata ctgaggaaga 550
551    cgcaggtgtt cttcgacgag cacgagggtg gtgccaatac cactgagtca 600
601    atgacccggg ctctgatatc cgacgatccg aacagacata tgggacaggt 650
651    ccaactaggt tttcgggata aacaagagtc cttggaattc ctgccttgtt 700
701    tcgttgccgg agttattctc cgtgagagaa ttcctgcctt tgagcgtatg 750
751    ctgtggcgtg cgtgtcgcgg taacgtcttc c  781
