# Supplementary material for: Chasing Migration Genes: A Brain Expressed Sequence Tag Resource for Summer and Migratory Monarch Butterflies (Danaus plexippus)
Source: PLoS One. 2008 Jan 9;3(1):e1345. doi: 10.1371/journal.pone.0001345 (PMC2156104; doi:10.1371/journal.pone.0001345)
Supplement: Dataset S2 — SNPs and Microsatellites in the Monarch EST Database. A compressed file contains detailed information of SNPs and mcirosatellites in the monarch EST database, which includes summaries for both SNPs and microsatellites. Access to the sequence information and position for each SNP and microsatellite is also provided. (17.63 MB ZIP) [file pone.0001345.s002.zip › Package/Contig0001-0500/contig0001-0500.txt.contig124.align]

    Multiple Alignment For contig0001-0500.txt Consensus 124
    ----------------------------------------------

 ESTs In Alignment
 -----------------
+ BF01005A1C10.f1 689
+ BF01038A1C05.f1 776

 Potential SNPs:
 ---------------
 NONE


 Alignments
 ----------

 Consensus 1      atatattgat aatgattttg acaagaatca agttggactg ggataggaga 50
+ BF01038A        atatattgat aatgattttg acaagaatca agttggactg ggataggaga

 Consensus 51     tagtgattgt tagattacat ttataatcgc tatgatataa cattcattca 100
+ BF01038A        tagtgattgt tagattacat ttataatcgc tatgatataa cattcattca

 Consensus 101    tttaatcaaa tgtccccgta catgtccact acagtgttag tgacatgtgc 150
+ BF01038A        tttaatcaaa tgtccccgta catgtccact acagtgttag tgacatgtgc

 Consensus 151    ttaaattagc aagtaatatt aaaattataa taaatgctaa taatttatgt 200
+ BF01038A        ttaaattagc aagtaatatt aaaattataa taaatgctaa taatttatgt

 Consensus 201    aaccttcatc gaaaggacga gttgaaatag ttacttgcaa tggaaagtga 250
+ BF01038A        aaccttcatc gaaaggacga gttgaaatag ttacttgcaa tggaaagtga

 Consensus 251    acggaaaaat gtagttcgtg ttggttcgag aaaaagcgag ttagcgctta 300
+ BF01038A        acggaaaaat gtagttcgtg ttggttcgag aaaaagcgag ttagcgctta

 Consensus 301    ttcaaactaa ctttgtgata gacagcttaa agaaaatcta tccagataaa 350
+ BF01038A        ttcaaactaa ctttgtgata gacagcttaa agaaaatcta tccagataaa

 Consensus 351    gaattcacca tagtttcgat gacaacatta ggtgacagag tgttagatat 400
+ BF01038A        gaattcacca tagtttcgat gacaacatta ggtgacagag tgttagatat

 Consensus 401    ctcgttacca aaaataggtg aaaaatcatt attcactaaa gacctagagg 450
+ BF01038A        ctcgttacca aaaataggtg aaaaatcatt attcactaaa gacctagagg

 Consensus 451    aagccttaag gaacaacact gtcgattttg ttgtgcattc gttaaaagac 500
+ BF01038A        aagccttaag gaacaacact gtcgattttg ttgtgcattc gttaaaagac

 Consensus 501    ttgccaacta ccttaccaga tggtcttgct attggtgctg tgtttgaaag 550
+ BF01038A        ttgccaacta ccttaccaga tggtcttgct attggtgctg tgtttgaaag

 Consensus 551    agaagatccg cgagatgctc tcgtactaag agaagacatc aaagaagcga 600
+ BF01038A        agaagatccg cgagatgctc tcgtactaag agaagacatc aaagaagcga

 Consensus 601    cactcagtgc attgccggct ggatctatca taggaacatc atctttacgt 650
+ BF01005A                                                       tttacgt
+ BF01038A        cactcagtgc attgccggct ggatctatca taggaacatc atctttacgt

 Consensus 651    cgaacagcac agcttagagg gagttatccc gaactgtcgg tgcaagatgt 700
+ BF01005A        cgaacagcac agcttagagg gagttatccc gaactgtcgg tgcaagatgt
+ BF01038A        cgaacagcac agcttagagg gagttatccc gaactgtcgg tgcaagatgt

 Consensus 701    gagaggaaac cttaatacaa gattgaagaa attagatagc ggagcatatt 750
+ BF01005A        gagaggaaac cttaatacaa gattgaagaa attagatagc ggagcatatt
+ BF01038A        gagaggaaac cttaatacaa gattgaagaa attagatagc ggagcatatt

 Consensus 751    ctgcgttact actagcaact gccggtttag aaagaatggg ctgggaaaaa 800
+ BF01005A        ctgcgttact gctagcgact gccggtttag aaagaatggg ctgggaaaaa
+ BF01038A        ctgcgttact actagcaact gccgg  

 Consensus 801    cgaatcacca agattcttcc gtgttctgag atgatgtatg ctgtaggtca 850
+ BF01005A        cgaatcacca agattcttcc gtgttctgag atgatgtatg ctgtaggtca

 Consensus 851    aggtgccctc gcagtggaat gtcggtcgga taatgctgaa attttaacat 900
+ BF01005A        aggtgccctc gcagtggaat gtcggtcgga taatgctgaa attttaacat

 Consensus 901    tattatcccc attcaatcat gtagagacat attgtagagt attggccgag 950
+ BF01005A        tattatcccc attcaatcat gtagagacat attgtagagt attggccgag

 Consensus 951    aggagcttct tgaaaacatt gggttataca ttttttatca taatatcaac 1000
+ BF01005A        aggagcttct tgaaaacatt gggttataca ttttttatca taatatcaac

 Consensus 1001   acatttttga gtattaaatt tattattagt atttaaatct ttaataattc 1050
+ BF01005A        acatttttga gtattaaatt tattattagt atttaaatct ttaataattc

 Consensus 1051   ttcatattaa aacattgtga gattggcttg tcactatttt aaagactagt 1100
+ BF01005A        ttcatattaa aacattgtga gattggcttg tcactatttt aaagactagt

 Consensus 1101   tcttattttt tacattgatt atatctctga tggtttaaaa taaatatttt 1150
+ BF01005A        tcttattttt tacattgatt atatctctga tggtttaaaa taaatatttt

 Consensus 1151   taggtggtgg ttgcagtgca ccagttggtg tgtcaacaaa gttaaaagct 1200
+ BF01005A        taggtggtgg ttgcagtgca ccagttggtg tgtcaacaaa gttaaaagct

 Consensus 1201   ttggattctg attggaaact aagtatcaca ggcggagtat ggagtttgga 1250
+ BF01005A        ttggattctg attggaaact aagtatcaca ggcggagtat ggagtttgga

 Consensus 1251   tggaaaaaca aaagtaacgg acacattgga aaagacattt acacaaatta 1300
+ BF01005A        tggaaaaaca aaagtaacgg acacattgga aaagacattt acacaaatta

 Consensus 1301   aaaagtcaca aaaacacaaa ctaagtccta ct  1332
+ BF01005A        aaaagtcaca aaaacacaaa ctaagtccta ct 


    Multiple Alignment For contig0001-0500.txt Consensus 124 - Complete Sequences
    -------------------------------------------------------------------

 Complete Alignments
 -------------------

 Consensus 1      atatattgat aatgattttg acaagaatca agttggactg ggataggaga 50
+ BF01038A        atatattgat aatgattttg acaagaatca agttggactg ggataggaga

 Consensus 51     tagtgattgt tagattacat ttataatcgc tatgatataa cattcattca 100
+ BF01038A        tagtgattgt tagattacat ttataatcgc tatgatataa cattcattca

 Consensus 101    tttaatcaaa tgtccccgta catgtccact acagtgttag tgacatgtgc 150
+ BF01038A        tttaatcaaa tgtccccgta catgtccact acagtgttag tgacatgtgc

 Consensus 151    ttaaattagc aagtaatatt aaaattataa taaatgctaa taatttatgt 200
+ BF01038A        ttaaattagc aagtaatatt aaaattataa taaatgctaa taatttatgt

 Consensus 201    aaccttcatc gaaaggacga gttgaaatag ttacttgcaa tggaaagtga 250
+ BF01038A        aaccttcatc gaaaggacga gttgaaatag ttacttgcaa tggaaagtga

 Consensus 251    acggaaaaat gtagttcgtg ttggttcgag aaaaagcgag ttagcgctta 300
+ BF01038A        acggaaaaat gtagttcgtg ttggttcgag aaaaagcgag ttagcgctta

 Consensus 301    ttcaaactaa ctttgtgata gacagcttaa agaaaatcta tccagataaa 350
+ BF01038A        ttcaaactaa ctttgtgata gacagcttaa agaaaatcta tccagataaa

 Consensus 351    gaattcacca tagtttcgat gacaacatta ggtgacagag tgttagatat 400
+ BF01038A        gaattcacca tagtttcgat gacaacatta ggtgacagag tgttagatat

 Consensus 401    ctcgttacca aaaataggtg aaaaatcatt attcactaaa gacctagagg 450
+ BF01038A        ctcgttacca aaaataggtg aaaaatcatt attcactaaa gacctagagg

 Consensus 451    aagccttaag gaacaacact gtcgattttg ttgtgcattc gttaaaagac 500
+ BF01038A        aagccttaag gaacaacact gtcgattttg ttgtgcattc gttaaaagac

 Consensus 501    ttgccaacta ccttaccaga tggtcttgct attggtgctg tgtttgaaag 550
+ BF01038A        ttgccaacta ccttaccaga tggtcttgct attggtgctg tgtttgaaag

 Consensus 551    agaagatccg cgagatgctc tcgtactaag agaagacatc aaagaagcga 600
+ BF01038A        agaagatccg cgagatgctc tcgtactaag agaagacatc aaagaagcga

 Consensus 601    cactcagtgc attgccggct ggatctatca taggaacatc atctttacgt 650
+ BF01005A                                                       tttacgt
+ BF01038A        cactcagtgc attgccggct ggatctatca taggaacatc atctttacgt

 Consensus 651    cgaacagcac agcttagagg gagttatccc gaactgtcgg tgcaagatgt 700
+ BF01005A        cgaacagcac agcttagagg gagttatccc gaactgtcgg tgcaagatgt
+ BF01038A        cgaacagcac agcttagagg gagttatccc gaactgtcgg tgcaagatgt

 Consensus 701    gagaggaaac cttaatacaa gattgaagaa attagatagc ggagcatatt 750
+ BF01005A        gagaggaaac cttaatacaa gattgaagaa attagatagc ggagcatatt
+ BF01038A        gagaggaaac cttaatacaa gattgaagaa attagatagc ggagcatatt

 Consensus 751    ctgcgttact actagcaact gccggtttag aaagaatggg ctgggaaaaa 800
+ BF01005A        ctgcgttact gctagcgact gccggtttag aaagaatggg ctgggaaaaa
+ BF01038A        ctgcgttact actagcaact gccgga  

 Consensus 801    cgaatcacca agattcttcc gtgttctgag atgatgtatg ctgtaggtca 850
+ BF01005A        cgaatcacca agattcttcc gtgttctgag atgatgtatg ctgtaggtca

 Consensus 851    aggtgccctc gcagtggaat gtcggtcgga taatgctgaa attttaacat 900
+ BF01005A        aggtgccctc gcagtggaat gtcggtcgga taatgctgaa attttaacat

 Consensus 901    tattatcccc attcaatcat gtagagacat attgtagagt attggccgag 950
+ BF01005A        tattatcccc attcaatcat gtagagacat attgtagagt attggccgag

 Consensus 951    aggagcttct tgaaaacatt gggttataca ttttttatca taatatcaac 1000
+ BF01005A        aggagcttct tgaaaacatt gggttataca ttttttatca taatatcaac

 Consensus 1001   acatttttga gtattaaatt tattattagt atttaaatct ttaataattc 1050
+ BF01005A        acatttttga gtattaaatt tattattagt atttaaatct ttaataattc

 Consensus 1051   ttcatattaa aacattgtga gattggcttg tcactatttt aaagactagt 1100
+ BF01005A        ttcatattaa aacattgtga gattggcttg tcactatttt aaagactagt

 Consensus 1101   tcttattttt tacattgatt atatctctga tggtttaaaa taaatatttt 1150
+ BF01005A        tcttattttt tacattgatt atatctctga tggtttaaaa taaatatttt

 Consensus 1151   taggtggtgg ttgcagtgca ccagttggtg tgtcaacaaa gttaaaagct 1200
+ BF01005A        taggtggtgg ttgcagtgca ccagttggtg tgtcaacaaa gttaaaagct

 Consensus 1201   ttggattctg attggaaact aagtatcaca ggcggagtat ggagtttgga 1250
+ BF01005A        ttggattctg attggaaact aagtatcaca ggcggagtat ggagtttgga

 Consensus 1251   tggaaaaaca aaagtaacgg acacattgga aaagacattt acacaaatta 1300
+ BF01005A        tggaaaaaca aaagtaacgg acacattgga aaagacattt acacaaatta

 Consensus 1301   aaaagtcaca aaaacacaaa ctaagtccta ct  1332
+ BF01005A        aaaagtcaca aaaacacaaa ctaagtccta ct 

 Consensus


 Consensus Sequence
 ------------------

> contig0001-0500.txt Consensus
1      atatattgat aatgattttg acaagaatca agttggactg ggataggaga 50
51     tagtgattgt tagattacat ttataatcgc tatgatataa cattcattca 100
101    tttaatcaaa tgtccccgta catgtccact acagtgttag tgacatgtgc 150
151    ttaaattagc aagtaatatt aaaattataa taaatgctaa taatttatgt 200
201    aaccttcatc gaaaggacga gttgaaatag ttacttgcaa tggaaagtga 250
251    acggaaaaat gtagttcgtg ttggttcgag aaaaagcgag ttagcgctta 300
301    ttcaaactaa ctttgtgata gacagcttaa agaaaatcta tccagataaa 350
351    gaattcacca tagtttcgat gacaacatta ggtgacagag tgttagatat 400
401    ctcgttacca aaaataggtg aaaaatcatt attcactaaa gacctagagg 450
451    aagccttaag gaacaacact gtcgattttg ttgtgcattc gttaaaagac 500
501    ttgccaacta ccttaccaga tggtcttgct attggtgctg tgtttgaaag 550
551    agaagatccg cgagatgctc tcgtactaag agaagacatc aaagaagcga 600
601    cactcagtgc attgccggct ggatctatca taggaacatc atctttacgt 650
651    cgaacagcac agcttagagg gagttatccc gaactgtcgg tgcaagatgt 700
701    gagaggaaac cttaatacaa gattgaagaa attagatagc ggagcatatt 750
751    ctgcgttact actagcaact gccggtttag aaagaatggg ctgggaaaaa 800
801    cgaatcacca agattcttcc gtgttctgag atgatgtatg ctgtaggtca 850
851    aggtgccctc gcagtggaat gtcggtcgga taatgctgaa attttaacat 900
901    tattatcccc attcaatcat gtagagacat attgtagagt attggccgag 950
951    aggagcttct tgaaaacatt gggttataca ttttttatca taatatcaac 1000
1001   acatttttga gtattaaatt tattattagt atttaaatct ttaataattc 1050
1051   ttcatattaa aacattgtga gattggcttg tcactatttt aaagactagt 1100
1101   tcttattttt tacattgatt atatctctga tggtttaaaa taaatatttt 1150
1151   taggtggtgg ttgcagtgca ccagttggtg tgtcaacaaa gttaaaagct 1200
1201   ttggattctg attggaaact aagtatcaca ggcggagtat ggagtttgga 1250
1251   tggaaaaaca aaagtaacgg acacattgga aaagacattt acacaaatta 1300
1301   aaaagtcaca aaaacacaaa ctaagtccta ct  1332
