# Supplementary material for: Chasing Migration Genes: A Brain Expressed Sequence Tag Resource for Summer and Migratory Monarch Butterflies (Danaus plexippus)
Source: PLoS One. 2008 Jan 9;3(1):e1345. doi: 10.1371/journal.pone.0001345 (PMC2156104; doi:10.1371/journal.pone.0001345)
Supplement: Dataset S2 — SNPs and Microsatellites in the Monarch EST Database. A compressed file contains detailed information of SNPs and mcirosatellites in the monarch EST database, which includes summaries for both SNPs and microsatellites. Access to the sequence information and position for each SNP and microsatellite is also provided. (17.63 MB ZIP) [file pone.0001345.s002.zip › Package/Contig0001-0500/contig0001-0500.txt.contig125.align]

    Multiple Alignment For contig0001-0500.txt Consensus 125
    ----------------------------------------------

 ESTs In Alignment
 -----------------
+ BF01005A1A02.f1 794
+ BF01038A1C03.f1 743

 Potential SNPs:
 ---------------
 NONE


 Alignments
 ----------

 Consensus 1      tgtcggcggt ctgttgttac tggaggcgcg gttcacggcg gagctgctgg 50
+ BF01005A        tgtcggcggt ctgttgttac tggaggcgcg gttcacggcg gagctgctgg

 Consensus 51     cagccctgct acatatacca gcgcacaaga cactgttgag aagacatctc 100
+ BF01005A        cagccctgct acatatacca gcgcacaaga cactgttgag aagacatctc

 Consensus 101    acacaaagat tcaacgatct gttgggtcgc gacgttatcc agcagaagag 150
+ BF01005A        acacaaagat tcaacgatct gttgggtcgc gacgttatcc agcagaagag

 Consensus 151    gaacgcggaa caaacactcg gataccaacc gctcacggcc accaccaagt 200
+ BF01005A        gaacgcggaa caaacactcg gataccaacc gctcacggcc accaccaagt

 Consensus 201    ataaggtgcc aaaaaagagt cagttttcat tgaagaggaa gaagagtagg 250
+ BF01005A        ataaggtgcc aaaaaagagt cagttttcat tgaagaggaa gaagagtagg

 Consensus 251    gacgagctgg gagacctcgt gtgtccgctg agagactcag gtgacgacac 300
+ BF01005A        gacgagctgg gagacctcgt gtgtccgctg agagactcag gtgacgacac

 Consensus 301    tacgatgaga gccaagccag cagtaccgga cggcgggtcg ggtgtttgtc 350
+ BF01005A        tacgatgaga gccaagccag cagtaccgga cggcgggtcg ggtgtttgtc

 Consensus 351    tccagcgtga cgaaactctg tacggatatt gatagacggc taagactagt 400
+ BF01005A        tccagcgtga cgaaactctg tacggatatt gatagacggc taagactagt

 Consensus 401    cggttattag cacaagccgg ctggtaacac tagccggctg gtgacactag 450
+ BF01005A        cggttattag cacaagccgg ctggtaacac tagccggctg gtgacactag

 Consensus 451    ccggctgata acactagccg gctggtaaca ctagctggct gataacatta 500
+ BF01005A        ccggctgata acactagccg gctggtaaca ctagctggct gataacatta
+ BF01038A                                               ggct gataacacta

 Consensus 501    gtcggctggt aacactaatc gaccactagt gaatccttcc gagccggtta 550
+ BF01005A        gccggctggt aacactaatc gaccactagt gaatccttcc gagccggtta
+ BF01038A        gtcggctggt aacactaatc gaccgctagt gaatcctgcc gagccggtta

 Consensus 551    gaaatccgac tatagccgat attcatatcg ctcgttgtaa actttaacaa 600
+ BF01005A        gaaatccgac tatagccgat attcatatcg ctcgttgtaa actttaacaa
+ BF01038A        gatatccgac tatagccgat attcatatcg ctcgttgtta actttaacaa

 Consensus 601    caatcgaagt ttaaagatga tacattaaac tcgacgtgtt catcaaatca 650
+ BF01005A        caatcgaagt ttaaagatga tacattaaac tcgacgtgtt catcaaatca
+ BF01038A        caatcgaagt ttaaagatga tacattgaac tcgacgtgtt catcaaatca

 Consensus 651    acaataatta atttagtatt ttatatacat attcttatat atcgttctta 700
+ BF01005A        acaataatta atttagtatt ttatatacat attcttatat atcgttctta
+ BF01038A        acaataatta atttagtatt ttatatacat attcttatat atcgttctta

 Consensus 701    taatggttgc taatttattt ttaatattaa aatatatttt aagttataca 750
+ BF01005A        taatggttgc taatttattt ttaatattaa aatatatttt aagttataca
+ BF01038A        taatggttgc taatttattt ttaatattaa aatatatttt aagttataca

 Consensus 751    gtcatgtgag ctgttttata ctgtctttat catcgcgttt taatttagaa 800
+ BF01005A        gtcacgtgcg ctgttttata ctgtctttat catcgcg 
+ BF01038A        gtcatgtgag ctgtt--ata ctgtctttat catcgcgttt taatttagaa

 Consensus 801    atcgtatggc atcttattta tgtaataact cacatatatc tatatatatt 850
+ BF01038A        atcgtatggc atcttattta tgtaataact cacatatatc tatatatatt

 Consensus 851    tttatattca agcgatgttg aaagaacgaa cacgcgtgaa tgtagaaatg 900
+ BF01038A        tttatattca agcgatgttg aaagaacgaa cacgcgtgaa tgtagaaatg

 Consensus 901    aatatgattt aatggaaaat tcattgaaag ttttcattct atacaattta 950
+ BF01038A        aatatgattt aatggaaaat tcattgaaag ttttcattct atacaattta

 Consensus 951    tttgatttat atatcttagt agatgtatta tttatcatta acttgccagt 1000
+ BF01038A        tttgatttat atatcttagt agatgtatta tttatcatta acttgccagt

 Consensus 1001   gtcattttta gactcgactt tcttttattt ttaaataaaa ataatgattt 1050
+ BF01038A        gtcattttta gactcgactt tcttttattt ttaaataaaa ataatgattt

 Consensus 1051   gaatgtcaaa taatgatatt gatgagaatt ttctatgaaa tatataaatt 1100
+ BF01038A        gaatgtcaaa taatgatatt gatgagaatt ttctatgaaa tatataaatt

 Consensus 1101   tataccgtca ttgtaacaat tatgtgttgc tttgtattcg caagatgtat 1150
+ BF01038A        tataccgtca ttgtaacaat tatgtgttgc tttgtattcg caagatgtat

 Consensus 1151   tcaatttata attaaagtgt caactgccaa atataatttc ttagattaat 1200
+ BF01038A        tcaatttata attaaagtgt caactgccaa atataatttc ttagattaat

 Consensus 1201   ttaagatttt ttttaa    1216
+ BF01038A        ttaagatttt ttttaa   


    Multiple Alignment For contig0001-0500.txt Consensus 125 - Complete Sequences
    -------------------------------------------------------------------

 Complete Alignments
 -------------------

 Consensus -6            tgt cggcggtctg ttgttactgg aggcgcggtt cacggcggag 43
+ BF01005A        ccgtnnntgt cggcggtctg ttgttactgg aggcgcggtt cacggcggag

 Consensus 44     ctgctggcag ccctgctaca tataccagcg cacaagacac tgttgagaag 93
+ BF01005A        ctgctggcag ccctgctaca tataccagcg cacaagacac tgttgagaag

 Consensus 94     acatctcaca caaagattca acgatctgtt gggtcgcgac gttatccagc 143
+ BF01005A        acatctcaca caaagattca acgatctgtt gggtcgcgac gttatccagc

 Consensus 144    agaagaggaa cgcggaacaa acactcggat accaaccgct cacggccacc 193
+ BF01005A        agaagaggaa cgcggaacaa acactcggat accaaccgct cacggccacc

 Consensus 194    accaagtata aggtgccaaa aaagagtcag ttttcattga agaggaagaa 243
+ BF01005A        accaagtata aggtgccaaa aaagagtcag ttttcattga agaggaagaa

 Consensus 244    gagtagggac gagctgggag acctcgtgtg tccgctgaga gactcaggtg 293
+ BF01005A        gagtagggac gagctgggag acctcgtgtg tccgctgaga gactcaggtg

 Consensus 294    acgacactac gatgagagcc aagccagcag taccggacgg cgggtcgggt 343
+ BF01005A        acgacactac gatgagagcc aagccagcag taccggacgg cgggtcgggt

 Consensus 344    gtttgtctcc agcgtgacga aactctgtac ggatattgat agacggctaa 393
+ BF01005A        gtttgtctcc agcgtgacga aactctgtac ggatattgat agacggctaa

 Consensus 394    gactagtcgg ttattagcac aagccggctg gtaacactag ccggctggtg 443
+ BF01005A        gactagtcgg ttattagcac aagccggctg gtaacactag ccggctggtg

 Consensus 444    acactagccg gctgataaca ctagccggct ggtaacacta gctggctgat 493
+ BF01005A        acactagccg gctgataaca ctagccggct ggtaacacta gctggctgat
+ BF01038A                                      cc gttgcttncg gccggctgat

 Consensus 494    aacattagtc ggctggtaac actaatcgac cactagtgaa tccttccgag 543
+ BF01005A        aacattagcc ggctggtaac actaatcgac cactagtgaa tccttccgag
+ BF01038A        aacactagtc ggctggtaac actaatcgac cgctagtgaa tcctgccgag

 Consensus 544    ccggttagaa atccgactat agccgatatt catatcgctc gttgtaaact 593
+ BF01005A        ccggttagaa atccgactat agccgatatt catatcgctc gttgtaaact
+ BF01038A        ccggttagat atccgactat agccgatatt catatcgctc gttgttaact

 Consensus 594    ttaacaacaa tcgaagttta aagatgatac attaaactcg acgtgttcat 643
+ BF01005A        ttaacaacaa tcgaagttta aagatgatac attaaactcg acgtgttcat
+ BF01038A        ttaacaacaa tcgaagttta aagatgatac attgaactcg acgtgttcat

 Consensus 644    caaatcaaca ataattaatt tagtatttta tatacatatt cttatatatc 693
+ BF01005A        caaatcaaca ataattaatt tagtatttta tatacatatt cttatatatc
+ BF01038A        caaatcaaca ataattaatt tagtatttta tatacatatt cttatatatc

 Consensus 694    gttcttataa tggttgctaa tttattttta atattaaaat atattttaag 743
+ BF01005A        gttcttataa tggttgctaa tttattttta atattaaaat atattttaag
+ BF01038A        gttcttataa tggttgctaa tttattttta atattaaaat atattttaag

 Consensus 744    ttatacagtc atgtgagctg ttttatactg tctttatcat cgcgttttaa 793
+ BF01005A        ttatacagtc acgtgcgctg ttttatactg tctttatcat cgcg
+ BF01038A        ttatacagtc atgtgagctg tt--atactg tctttatcat cgcgttttaa

 Consensus 794    tttagaaatc gtatggcatc ttatttatgt aataactcac atatatctat 843
+ BF01038A        tttagaaatc gtatggcatc ttatttatgt aataactcac atatatctat

 Consensus 844    atatattttt atattcaagc gatgttgaaa gaacgaacac gcgtgaatgt 893
+ BF01038A        atatattttt atattcaagc gatgttgaaa gaacgaacac gcgtgaatgt

 Consensus 894    agaaatgaat atgatttaat ggaaaattca ttgaaagttt tcattctata 943
+ BF01038A        agaaatgaat atgatttaat ggaaaattca ttgaaagttt tcattctata

 Consensus 944    caatttattt gatttatata tcttagtaga tgtattattt atcattaact 993
+ BF01038A        caatttattt gatttatata tcttagtaga tgtattattt atcattaact

 Consensus 994    tgccagtgtc atttttagac tcgactttct tttattttta aataaaaata 1043
+ BF01038A        tgccagtgtc atttttagac tcgactttct tttattttta aataaaaata

 Consensus 1044   atgatttgaa tgtcaaataa tgatattgat gagaattttc tatgaaatat 1093
+ BF01038A        atgatttgaa tgtcaaataa tgatattgat gagaattttc tatgaaatat

 Consensus 1094   ataaatttat accgtcattg taacaattat gtgttgcttt gtattcgcaa 1143
+ BF01038A        ataaatttat accgtcattg taacaattat gtgttgcttt gtattcgcaa

 Consensus 1144   gatgtattca atttataatt aaagtgtcaa ctgccaaata taatttctta 1193
+ BF01038A        gatgtattca atttataatt aaagtgtcaa ctgccaaata taatttctta

 Consensus 1194   gattaattta agattttttt taa   1216
+ BF01038A        gattaattta agattttttt taa  

 Consensus


 Consensus Sequence
 ------------------

> contig0001-0500.txt Consensus
1      tgtcggcggt ctgttgttac tggaggcgcg gttcacggcg gagctgctgg 50
51     cagccctgct acatatacca gcgcacaaga cactgttgag aagacatctc 100
101    acacaaagat tcaacgatct gttgggtcgc gacgttatcc agcagaagag 150
151    gaacgcggaa caaacactcg gataccaacc gctcacggcc accaccaagt 200
201    ataaggtgcc aaaaaagagt cagttttcat tgaagaggaa gaagagtagg 250
251    gacgagctgg gagacctcgt gtgtccgctg agagactcag gtgacgacac 300
301    tacgatgaga gccaagccag cagtaccgga cggcgggtcg ggtgtttgtc 350
351    tccagcgtga cgaaactctg tacggatatt gatagacggc taagactagt 400
401    cggttattag cacaagccgg ctggtaacac tagccggctg gtgacactag 450
451    ccggctgata acactagccg gctggtaaca ctagctggct gataacatta 500
501    gtcggctggt aacactaatc gaccactagt gaatccttcc gagccggtta 550
551    gaaatccgac tatagccgat attcatatcg ctcgttgtaa actttaacaa 600
601    caatcgaagt ttaaagatga tacattaaac tcgacgtgtt catcaaatca 650
651    acaataatta atttagtatt ttatatacat attcttatat atcgttctta 700
701    taatggttgc taatttattt ttaatattaa aatatatttt aagttataca 750
751    gtcatgtgag ctgttttata ctgtctttat catcgcgttt taatttagaa 800
801    atcgtatggc atcttattta tgtaataact cacatatatc tatatatatt 850
851    tttatattca agcgatgttg aaagaacgaa cacgcgtgaa tgtagaaatg 900
901    aatatgattt aatggaaaat tcattgaaag ttttcattct atacaattta 950
951    tttgatttat atatcttagt agatgtatta tttatcatta acttgccagt 1000
1001   gtcattttta gactcgactt tcttttattt ttaaataaaa ataatgattt 1050
1051   gaatgtcaaa taatgatatt gatgagaatt ttctatgaaa tatataaatt 1100
1101   tataccgtca ttgtaacaat tatgtgttgc tttgtattcg caagatgtat 1150
1151   tcaatttata attaaagtgt caactgccaa atataatttc ttagattaat 1200
1201   ttaagatttt ttttaa    1216
