# Supplementary material for: Chasing Migration Genes: A Brain Expressed Sequence Tag Resource for Summer and Migratory Monarch Butterflies (Danaus plexippus)
Source: PLoS One. 2008 Jan 9;3(1):e1345. doi: 10.1371/journal.pone.0001345 (PMC2156104; doi:10.1371/journal.pone.0001345)
Supplement: Dataset S2 — SNPs and Microsatellites in the Monarch EST Database. A compressed file contains detailed information of SNPs and mcirosatellites in the monarch EST database, which includes summaries for both SNPs and microsatellites. Access to the sequence information and position for each SNP and microsatellite is also provided. (17.63 MB ZIP) [file pone.0001345.s002.zip › Package/Contig0001-0500/contig0001-0500.txt.contig126.align]

    Multiple Alignment For contig0001-0500.txt Consensus 126
    ----------------------------------------------

 ESTs In Alignment
 -----------------
+ BF01035X1F01.f1 845
+ BF01006X1A09.f1 713

 Potential SNPs:
 ---------------
 NONE


 Alignments
 ----------

 Consensus 1      ctttatttgt aatatttgat attgaattga gtcgaaagta ccaagacgta 50
+ BF01006X        ctttatttgt aatatttgat attgaattga gtcgaaagta ccaagacgta

 Consensus 51     gacggccact tgactaattt caactcgaaa tgccttttca tttatacttg 100
+ BF01006X        gacggccact tgactaattt caactcgaaa tgccttttca tttatacttg

 Consensus 101    gtgataaaag atgttaagta catattacaa ataatatatt ttttaaatgt 150
+ BF01006X        gtgataaaag atgttaagta catattacaa ataatatatt ttttaaatgt

 Consensus 151    caaatgaaat agatatggaa taataaatgc atataaacac gttggaaatg 200
+ BF01006X        caaatgaaat agatatggaa taataaatgc atataaacac gttggaaatg

 Consensus 201    acttttatat ttttaaattg tagcttaaat actatgatgt aatgttgcca 250
+ BF01006X        acttttatat ttttaaattg tagcttaaat actatgatgt aatgttgcca

 Consensus 251    tatataaaaa atatgattcc aaccgagtat aagtgcagat gtaagtgagt 300
+ BF01006X        tatataaaaa atatgattcc aaccgagtat aagtgcagat gtaagtgagt

 Consensus 301    ggtcgtatta gaagtttatt taaacttatg cactatgtta ttgttggata 350
+ BF01006X        ggtcgtatta gaagtttatt taaacttatg cactatgtta ttgttggata

 Consensus 351    taataaaatg tttaatcgaa ttttagaaca gttttgtata gatattgtaa 400
+ BF01006X        taataaaatg tttaatcgaa ttttagaaca gttttgtata gatattgtaa

 Consensus 401    ctaaatgaaa cctccttttt tgaaatgact acttcgtaca acaataaatc 450
+ BF01006X        ctaaatgaaa cctccttttt tgaaatgact acttcgtaca acaataaatc

 Consensus 451    taagatcaga caactgaaat atatatacaa aaggaatgag acctcaattt 500
+ BF01006X        taagatcaga caactgaaat atatatacaa aaggaatgag acctcaattt

 Consensus 501    aacagaagta taaaaaatta tttatattat gagaaaaaga atgtcctttc 550
+ BF01006X        aacagaagta taaaaaatta tttatattat gagaaaaaga atgtcctttc

 Consensus 551    aaaaatcgag gcccgaaatc actgtaaggt aaatacaaat acaccacata 600
+ BF01035X                                   aaggt aaatacaaat acaccacata
+ BF01006X        aaaaatcgag gcccgaaatc actgtaaggt aaatacaaat acaccacata

 Consensus 601    tatgttttgt actaaacata tattaatagg taaaggtgaa aagtattaaa 650
+ BF01035X        tatgtttcgt actaaacata tattaatagg taaaggtgaa aagtattaaa
+ BF01006X        tatgttttgt actaaacata tattaatagg taaaggtgaa aagtattaaa

 Consensus 651    aagttatgta caacgaggac tagaactgtc ttataatatt ctataaactt 700
+ BF01035X        a-gttatgta caacgaggac tagatctgtc ttataatatt ctataaactt
+ BF01006X        aagttatgta caacgaggac tagaactgtc t 

 Consensus 701    cacattattt tatcaaagag agtttgaatg tttgacgtat tcaataccca 750
+ BF01035X        cacattattt tatcaaagag agtttgaatg tttgacgtat tcaataccca

 Consensus 751    agaacagcac acctaaatta tattccccaa gtaacacgct gaatcttgtt 800
+ BF01035X        agaacagcac acctaaatta tattccccaa gtaacacgct gaatcttgtt

 Consensus 801    cagaagctct actttaatag ttaaagttaa acaaataact atggacttta 850
+ BF01035X        cagaagctct actttaatag ttaaagttaa acaaataact atggacttta

 Consensus 851    tcaaagacat ttggtgaata ataactagaa aatattgaag tatttgatat 900
+ BF01035X        tcaaagacat ttggtgaata ataactagaa aatattgaag tatttgatat

 Consensus 901    tccttactta aaaaatatat atataaagta taaaacaaaa agaatcattt 950
+ BF01035X        tccttactta aaaaatatat atataaagta taaaacaaaa agaatcattt

 Consensus 951    taataattat gtattataag taagagttct cgttatctac tcgaacacga 1000
+ BF01035X        taataattat gtattataag taagagttct cgttatctac tcgaacacga

 Consensus 1001   aaactttctt actttcaata taataaatta ttggatatac atattatagc 1050
+ BF01035X        aaactttctt actttcaata taataaatta ttggatatac atattatagc

 Consensus 1051   tccgaagttt tatgaatgaa aacaatagca actctcattg tgaagtcgtg 1100
+ BF01035X        tccgaagttt tatgaatgaa aacaatagca actctcattg tgaagtcgtg

 Consensus 1101   cgaactcgta ccagtgatac aaaattctga tctgatcttc cttaaattct 1150
+ BF01035X        cgaactcgta ccagtgatac aaaattctga tctgatcttc cttaaattct

 Consensus 1151   ttgttagtca taatgttagc ggaatatacc aggtgaattg ttacccttga 1200
+ BF01035X        ttgttagtca taatgttagc ggaatatacc aggtgaattg ttacccttga

 Consensus 1201   gcgtattaag aaaatcaaat ctctaacaaa tctgaataca aaactatgaa 1250
+ BF01035X        gcgtattaag aaaatcaaat ctctaacaaa tctgaataca aaactatgaa

 Consensus 1251   gtaaaaaaac ttaatgcttt tcacctttat tcgctttaag tataatataa 1300
+ BF01035X        gtaaaaaaac ttaatgcttt tcacctttat tcgctttaag tataatataa

 Consensus 1301   tcgtaagttc acagtgtaga aatatatatt acaatcattt acgaattaga 1350
+ BF01035X        tcgtaagttc acagtgtaga aatatatatt acaatcattt acgaattaga

 Consensus 1351   taataaacaa aattggactg ttcgcatttt attttatata agtataacaa 1400
+ BF01035X        taataaacaa aattggactg ttcgcatttt attttatata agtataacaa

 Consensus 1401   atttttgtcc acagtatatc t   1421
+ BF01035X        atttttgtcc acagtatatc t  


    Multiple Alignment For contig0001-0500.txt Consensus 126 - Complete Sequences
    -------------------------------------------------------------------

 Complete Alignments
 -------------------

 Consensus -31                                       ctttattt gtaatatttg 18
+ BF01006X        tgaacgcgat gtaaaattat ttgaaactaa anctttattt gtaatatttg

 Consensus 19     atattgaatt gagtcgaaag taccaagacg tagacggcca cttgactaat 68
+ BF01006X        atattgaatt gagtcgaaag taccaagacg tagacggcca cttgactaat

 Consensus 69     ttcaactcga aatgcctttt catttatact tggtgataaa agatgttaag 118
+ BF01006X        ttcaactcga aatgcctttt catttatact tggtgataaa agatgttaag

 Consensus 119    tacatattac aaataatata ttttttaaat gtcaaatgaa atagatatgg 168
+ BF01006X        tacatattac aaataatata ttttttaaat gtcaaatgaa atagatatgg

 Consensus 169    aataataaat gcatataaac acgttggaaa tgacttttat atttttaaat 218
+ BF01006X        aataataaat gcatataaac acgttggaaa tgacttttat atttttaaat

 Consensus 219    tgtagcttaa atactatgat gtaatgttgc catatataaa aaatatgatt 268
+ BF01006X        tgtagcttaa atactatgat gtaatgttgc catatataaa aaatatgatt

 Consensus 269    ccaaccgagt ataagtgcag atgtaagtga gtggtcgtat tagaagttta 318
+ BF01006X        ccaaccgagt ataagtgcag atgtaagtga gtggtcgtat tagaagttta

 Consensus 319    tttaaactta tgcactatgt tattgttgga tataataaaa tgtttaatcg 368
+ BF01006X        tttaaactta tgcactatgt tattgttgga tataataaaa tgtttaatcg

 Consensus 369    aattttagaa cagttttgta tagatattgt aactaaatga aacctccttt 418
+ BF01006X        aattttagaa cagttttgta tagatattgt aactaaatga aacctccttt

 Consensus 419    tttgaaatga ctacttcgta caacaataaa tctaagatca gacaactgaa 468
+ BF01006X        tttgaaatga ctacttcgta caacaataaa tctaagatca gacaactgaa

 Consensus 469    atatatatac aaaaggaatg agacctcaat ttaacagaag tataaaaaat 518
+ BF01006X        atatatatac aaaaggaatg agacctcaat ttaacagaag tataaaaaat

 Consensus 519    tatttatatt atgagaaaaa gaatgtcctt tcaaaaatcg aggcccgaaa 568
+ BF01006X        tatttatatt atgagaaaaa gaatgtcctt tcaaaaatcg aggcccgaaa

 Consensus 569    tcactgtaag gtaaatacaa atacaccaca tatatgtttt gtactaaaca 618
+ BF01035X               aag gtaaatacaa atacaccaca tatatgtttc gtactaaaca
+ BF01006X        tcactgtaag gtaaatacaa atacaccaca tatatgtttt gtactaaaca

 Consensus 619    tatattaata ggtaaaggtg aaaagtatta aaaagttatg tacaacgagg 668
+ BF01035X        tatattaata ggtaaaggtg aaaagtatta aaa-gttatg tacaacgagg
+ BF01006X        tatattaata ggtaaaggtg aaaagtatta aaaagttatg tacaacgagg

 Consensus 669    actagaactg tcttataata ttctataaac ttcacattat tttatcaaag 718
+ BF01035X        actagatctg tcttataata ttctataaac ttcacattat tttatcaaag
+ BF01006X        actagaactg tct   

 Consensus 719    agagtttgaa tgtttgacgt attcaatacc caagaacagc acacctaaat 768
+ BF01035X        agagtttgaa tgtttgacgt attcaatacc caagaacagc acacctaaat

 Consensus 769    tatattcccc aagtaacacg ctgaatcttg ttcagaagct ctactttaat 818
+ BF01035X        tatattcccc aagtaacacg ctgaatcttg ttcagaagct ctactttaat

 Consensus 819    agttaaagtt aaacaaataa ctatggactt tatcaaagac atttggtgaa 868
+ BF01035X        agttaaagtt aaacaaataa ctatggactt tatcaaagac atttggtgaa

 Consensus 869    taataactag aaaatattga agtatttgat attccttact taaaaaatat 918
+ BF01035X        taataactag aaaatattga agtatttgat attccttact taaaaaatat

 Consensus 919    atatataaag tataaaacaa aaagaatcat tttaataatt atgtattata 968
+ BF01035X        atatataaag tataaaacaa aaagaatcat tttaataatt atgtattata

 Consensus 969    agtaagagtt ctcgttatct actcgaacac gaaaactttc ttactttcaa 1018
+ BF01035X        agtaagagtt ctcgttatct actcgaacac gaaaactttc ttactttcaa

 Consensus 1019   tataataaat tattggatat acatattata gctccgaagt tttatgaatg 1068
+ BF01035X        tataataaat tattggatat acatattata gctccgaagt tttatgaatg

 Consensus 1069   aaaacaatag caactctcat tgtgaagtcg tgcgaactcg taccagtgat 1118
+ BF01035X        aaaacaatag caactctcat tgtgaagtcg tgcgaactcg taccagtgat

 Consensus 1119   acaaaattct gatctgatct tccttaaatt ctttgttagt cataatgtta 1168
+ BF01035X        acaaaattct gatctgatct tccttaaatt ctttgttagt cataatgtta

 Consensus 1169   gcggaatata ccaggtgaat tgttaccctt gagcgtatta agaaaatcaa 1218
+ BF01035X        gcggaatata ccaggtgaat tgttaccctt gagcgtatta agaaaatcaa

 Consensus 1219   atctctaaca aatctgaata caaaactatg aagtaaaaaa acttaatgct 1268
+ BF01035X        atctctaaca aatctgaata caaaactatg aagtaaaaaa acttaatgct

 Consensus 1269   tttcaccttt attcgcttta agtataatat aatcgtaagt tcacagtgta 1318
+ BF01035X        tttcaccttt attcgcttta agtataatat aatcgtaagt tcacagtgta

 Consensus 1319   gaaatatata ttacaatcat ttacgaatta gataataaac aaaattggac 1368
+ BF01035X        gaaatatata ttacaatcat ttacgaatta gataataaac aaaattggac

 Consensus 1369   tgttcgcatt ttattttata taagtataac aaatttttgt ccacagtata 1418
+ BF01035X        tgttcgcatt ttattttata taagtataac aaatttttgt ccacagtata

 Consensus 1419   tct     1421
+ BF01035X        tct    

 Consensus


 Consensus Sequence
 ------------------

> contig0001-0500.txt Consensus
1      ctttatttgt aatatttgat attgaattga gtcgaaagta ccaagacgta 50
51     gacggccact tgactaattt caactcgaaa tgccttttca tttatacttg 100
101    gtgataaaag atgttaagta catattacaa ataatatatt ttttaaatgt 150
151    caaatgaaat agatatggaa taataaatgc atataaacac gttggaaatg 200
201    acttttatat ttttaaattg tagcttaaat actatgatgt aatgttgcca 250
251    tatataaaaa atatgattcc aaccgagtat aagtgcagat gtaagtgagt 300
301    ggtcgtatta gaagtttatt taaacttatg cactatgtta ttgttggata 350
351    taataaaatg tttaatcgaa ttttagaaca gttttgtata gatattgtaa 400
401    ctaaatgaaa cctccttttt tgaaatgact acttcgtaca acaataaatc 450
451    taagatcaga caactgaaat atatatacaa aaggaatgag acctcaattt 500
501    aacagaagta taaaaaatta tttatattat gagaaaaaga atgtcctttc 550
551    aaaaatcgag gcccgaaatc actgtaaggt aaatacaaat acaccacata 600
601    tatgttttgt actaaacata tattaatagg taaaggtgaa aagtattaaa 650
651    aagttatgta caacgaggac tagaactgtc ttataatatt ctataaactt 700
701    cacattattt tatcaaagag agtttgaatg tttgacgtat tcaataccca 750
751    agaacagcac acctaaatta tattccccaa gtaacacgct gaatcttgtt 800
801    cagaagctct actttaatag ttaaagttaa acaaataact atggacttta 850
851    tcaaagacat ttggtgaata ataactagaa aatattgaag tatttgatat 900
901    tccttactta aaaaatatat atataaagta taaaacaaaa agaatcattt 950
951    taataattat gtattataag taagagttct cgttatctac tcgaacacga 1000
1001   aaactttctt actttcaata taataaatta ttggatatac atattatagc 1050
1051   tccgaagttt tatgaatgaa aacaatagca actctcattg tgaagtcgtg 1100
1101   cgaactcgta ccagtgatac aaaattctga tctgatcttc cttaaattct 1150
1151   ttgttagtca taatgttagc ggaatatacc aggtgaattg ttacccttga 1200
1201   gcgtattaag aaaatcaaat ctctaacaaa tctgaataca aaactatgaa 1250
1251   gtaaaaaaac ttaatgcttt tcacctttat tcgctttaag tataatataa 1300
1301   tcgtaagttc acagtgtaga aatatatatt acaatcattt acgaattaga 1350
1351   taataaacaa aattggactg ttcgcatttt attttatata agtataacaa 1400
1401   atttttgtcc acagtatatc t   1421
