# Supplementary material for: Chasing Migration Genes: A Brain Expressed Sequence Tag Resource for Summer and Migratory Monarch Butterflies (Danaus plexippus)
Source: PLoS One. 2008 Jan 9;3(1):e1345. doi: 10.1371/journal.pone.0001345 (PMC2156104; doi:10.1371/journal.pone.0001345)
Supplement: Dataset S2 — SNPs and Microsatellites in the Monarch EST Database. A compressed file contains detailed information of SNPs and mcirosatellites in the monarch EST database, which includes summaries for both SNPs and microsatellites. Access to the sequence information and position for each SNP and microsatellite is also provided. (17.63 MB ZIP) [file pone.0001345.s002.zip › Package/Contig0001-0500/contig0001-0500.txt.contig127.align]

    Multiple Alignment For contig0001-0500.txt Consensus 127
    ----------------------------------------------

 ESTs In Alignment
 -----------------
+ BF01006X1E04.f1 750
+ BF01034B2A07.f1 763

 Potential SNPs:
 ---------------
 NONE


 Alignments
 ----------

 Consensus 1      aaatatttaa aaaataagag acacgttcaa attattaatt actttattta 50
+ BF01006X        aaatatttaa aaaataagag acacgttcaa attattaatt actttattta

 Consensus 51     ataattatat actttatttc aaacgccatg gaggaaacag taactaatgc 100
+ BF01006X        ataattatat actttatttc aaacgccatg gaggaaacag taactaatgc

 Consensus 101    gtcggatgtt gataatttta agctcaaaag atgtacagat tggttgcttc 150
+ BF01006X        gtcggatgtt gataatttta agctcaaaag atgtacagat tggttgcttc

 Consensus 151    agcagaacaa tccagacaag ttgacccgac agaatcagaa tgatattcag 200
+ BF01006X        agcagaacaa tccagacaag ttgacccgac agaatcagaa tgatattcag

 Consensus 201    tttattatcg aaacgaatgc ccatagaaag aaatttttcc tttccgctgc 250
+ BF01006X        tttattatcg aaacgaatgc ccatagaaag aaatttttcc tttccgctgc

 Consensus 251    agaggatgag gcaacagttc caactggggt cgatgaaaac acagtcgaac 300
+ BF01006X        agaggatgag gcaacagttc caactggggt cgatgaaaac acagtcgaac

 Consensus 301    cggcaaccgt gcctttggcc cgtttacgta aagacaatat acggatggag 350
+ BF01006X        cggcaaccgt gcctttggcc cgtttacgta aagacaatat acggatggag

 Consensus 351    tgtgaatggc aatcctgcag gaagttcttc actaactatg aagtgtttca 400
+ BF01006X        tgtgaatggc aatcctgcag gaagttcttc actaactatg aagtgtttca

 Consensus 401    gaagcatgta acaaaacatg cctccgactt acatgttatt gatatggaag 450
+ BF01006X        gaagcatgta acaaaacatg cctccgactt acatgttatt gatatggaag
+ BF01034B                                                att gatatggaag

 Consensus 451    gtgatgtgga ctatgtatgt ctgtgggata tttgcggtca tcgcaccaag 500
+ BF01006X        gtgatgtgga ctatgtatgt ctgtgggata tttgcggtca tcgcaccaag
+ BF01034B        gtgatgtgga ctatgtatgt ctgtgggata tttgcggtca tcgcaccaag

 Consensus 501    gactttgttg agatggtgcg tcatattagc tatcacgctt atcacgcaag 550
+ BF01006X        gactttgttg agatggtgcg tcatattagc tatcacgctt atcacgcaag
+ BF01034B        gactttgttg agatggtgcg tcatattagc tatcacgctt atcacgcaag

 Consensus 551    acttctagcc atcggttaca atgctcgagc tacacttaaa ctggaccagt 600
+ BF01006X        acttctagcc atcggttaca acgctcgagc tacacttaaa ctggaccagt
+ BF01034B        acttctagcc atcggttaca atgctcgagc tacacttaaa ctggaccagt

 Consensus 601    gtaagaagga ctccagccgc cgtaatagac taccctcact gaagtccgat 650
+ BF01006X        gtaagaagga ctccagccgc cgtaatagac taccctcgct gaagtccgat
+ BF01034B        gtaagaagga ctccagccgc cgtaatagac taccctcact gaagtccgat

 Consensus 651    cattgttgta tgtggattgg atgttcggaa actttttttt ctatacagac 700
+ BF01006X        cattgttgta tgtggattgg atgttcggaa acnnnntttt ctatacagac
+ BF01034B        cattgttgta tgtggattgg atgttcggaa actttttttt ctatacagac

 Consensus 701    gtttctagac cacatgaagc atcatatttt ctactccgac gactatctct 750
+ BF01006X        gtttctagac cacatgaagc atcatatttt ctactccgac gactatctct
+ BF01034B        gtttctagac cacatgaagc atcatatttt ctactccgac gactatctct

 Consensus 751    gctcgtgggc cggttgtgga gcgaccttca ctaagcgaca ttccctcgta 800
+ BF01034B        gctcgtgggc cggttgtgga gcgaccttca ctaagcgaca ttccctcgta

 Consensus 801    ctgcatctga gatcacatac acaagagaaa accatagcct gcttccattg 850
+ BF01034B        ctgcatctga gatcacatac acaagagaaa accatagcct gcttccattg

 Consensus 851    cggcagacat ttcacatgta acaggaaact tagcgatcat ttagcgaggc 900
+ BF01034B        cggcagacat ttcacatgta acaggaaact tagcgatcat ttagcgaggc

 Consensus 901    agaacgtaga cccgtcgacg ggctacccgt gtaacatgtg cggcactgtg 950
+ BF01034B        agaacgtaga cccgtcgacg ggctacccgt gtaacatgtg cggcactgtg

 Consensus 951    ctggcgagcg cgtacctcca gcgcgagcac gcccgccagc acgtgtcggc 1000
+ BF01034B        ctggcgagcg cgtacctcca gcgcgagcac gcccgccagc acgtgtcggc

 Consensus 1001   gtacgcgtgc actctgtgcg acatgtcggc gaccaccccc gccgctctcg 1050
+ BF01034B        gtacgcgtgc actctgtgcg acatgtcggc gaccaccccc gccgctctcg

 Consensus 1051   cccaccacgt gcggtaccga cacctcgccg accacgccag gagcttcgcc 1100
+ BF01034B        cccaccacgt gcggtaccga cacctcgccg accacgccag gagcttcgcc

 Consensus 1101   tgcccgcatt gtgtatacag agcggtgact aaatgtgatc tgcgcaagca 1150
+ BF01034B        tgcccgcatt gtgtatacag agcggtgact aaatgtgatc tgcgcaagca

 Consensus 1151   catactgaca catacaagaa aagcaaagaa aaagactaaa gacgatagcg 1200
+ BF01034B        catactgaca catacaagaa aagcaaagaa aaagactaaa gacgatagcg


    Multiple Alignment For contig0001-0500.txt Consensus 127 - Complete Sequences
    -------------------------------------------------------------------

 Complete Alignments
 -------------------

 Consensus 1      aaatatttaa aaaataagag acacgttcaa attattaatt actttattta 50
+ BF01006X        aaatatttaa aaaataagag acacgttcaa attattaatt actttattta

 Consensus 51     ataattatat actttatttc aaacgccatg gaggaaacag taactaatgc 100
+ BF01006X        ataattatat actttatttc aaacgccatg gaggaaacag taactaatgc

 Consensus 101    gtcggatgtt gataatttta agctcaaaag atgtacagat tggttgcttc 150
+ BF01006X        gtcggatgtt gataatttta agctcaaaag atgtacagat tggttgcttc

 Consensus 151    agcagaacaa tccagacaag ttgacccgac agaatcagaa tgatattcag 200
+ BF01006X        agcagaacaa tccagacaag ttgacccgac agaatcagaa tgatattcag

 Consensus 201    tttattatcg aaacgaatgc ccatagaaag aaatttttcc tttccgctgc 250
+ BF01006X        tttattatcg aaacgaatgc ccatagaaag aaatttttcc tttccgctgc

 Consensus 251    agaggatgag gcaacagttc caactggggt cgatgaaaac acagtcgaac 300
+ BF01006X        agaggatgag gcaacagttc caactggggt cgatgaaaac acagtcgaac

 Consensus 301    cggcaaccgt gcctttggcc cgtttacgta aagacaatat acggatggag 350
+ BF01006X        cggcaaccgt gcctttggcc cgtttacgta aagacaatat acggatggag

 Consensus 351    tgtgaatggc aatcctgcag gaagttcttc actaactatg aagtgtttca 400
+ BF01006X        tgtgaatggc aatcctgcag gaagttcttc actaactatg aagtgtttca

 Consensus 401    gaagcatgta acaaaacatg cctccgactt acatgttatt gatatggaag 450
+ BF01006X        gaagcatgta acaaaacatg cctccgactt acatgttatt gatatggaag
+ BF01034B                                                att gatatggaag

 Consensus 451    gtgatgtgga ctatgtatgt ctgtgggata tttgcggtca tcgcaccaag 500
+ BF01006X        gtgatgtgga ctatgtatgt ctgtgggata tttgcggtca tcgcaccaag
+ BF01034B        gtgatgtgga ctatgtatgt ctgtgggata tttgcggtca tcgcaccaag

 Consensus 501    gactttgttg agatggtgcg tcatattagc tatcacgctt atcacgcaag 550
+ BF01006X        gactttgttg agatggtgcg tcatattagc tatcacgctt atcacgcaag
+ BF01034B        gactttgttg agatggtgcg tcatattagc tatcacgctt atcacgcaag

 Consensus 551    acttctagcc atcggttaca atgctcgagc tacacttaaa ctggaccagt 600
+ BF01006X        acttctagcc atcggttaca acgctcgagc tacacttaaa ctggaccagt
+ BF01034B        acttctagcc atcggttaca atgctcgagc tacacttaaa ctggaccagt

 Consensus 601    gtaagaagga ctccagccgc cgtaatagac taccctcact gaagtccgat 650
+ BF01006X        gtaagaagga ctccagccgc cgtaatagac taccctcgct gaagtccgat
+ BF01034B        gtaagaagga ctccagccgc cgtaatagac taccctcact gaagtccgat

 Consensus 651    cattgttgta tgtggattgg atgttcggaa actttttttt ctatacagac 700
+ BF01006X        cattgttgta tgtggattgg atgttcggaa acnnnntttt ctatacagac
+ BF01034B        cattgttgta tgtggattgg atgttcggaa actttttttt ctatacagac

 Consensus 701    gtttctagac cacatgaagc atcatatttt ctactccgac gactatctct 750
+ BF01006X        gtttctagac cacatgaagc atcatatttt ctactccgac gactatctct
+ BF01034B        gtttctagac cacatgaagc atcatatttt ctactccgac gactatctct

 Consensus 751    gctcgtgggc cggttgtgga gcgaccttca ctaagcgaca ttccctcgta 800
+ BF01034B        gctcgtgggc cggttgtgga gcgaccttca ctaagcgaca ttccctcgta

 Consensus 801    ctgcatctga gatcacatac acaagagaaa accatagcct gcttccattg 850
+ BF01034B        ctgcatctga gatcacatac acaagagaaa accatagcct gcttccattg

 Consensus 851    cggcagacat ttcacatgta acaggaaact tagcgatcat ttagcgaggc 900
+ BF01034B        cggcagacat ttcacatgta acaggaaact tagcgatcat ttagcgaggc

 Consensus 901    agaacgtaga cccgtcgacg ggctacccgt gtaacatgtg cggcactgtg 950
+ BF01034B        agaacgtaga cccgtcgacg ggctacccgt gtaacatgtg cggcactgtg

 Consensus 951    ctggcgagcg cgtacctcca gcgcgagcac gcccgccagc acgtgtcggc 1000
+ BF01034B        ctggcgagcg cgtacctcca gcgcgagcac gcccgccagc acgtgtcggc

 Consensus 1001   gtacgcgtgc actctgtgcg acatgtcggc gaccaccccc gccgctctcg 1050
+ BF01034B        gtacgcgtgc actctgtgcg acatgtcggc gaccaccccc gccgctctcg

 Consensus 1051   cccaccacgt gcggtaccga cacctcgccg accacgccag gagcttcgcc 1100
+ BF01034B        cccaccacgt gcggtaccga cacctcgccg accacgccag gagcttcgcc

 Consensus 1101   tgcccgcatt gtgtatacag agcggtgact aaatgtgatc tgcgcaagca 1150
+ BF01034B        tgcccgcatt gtgtatacag agcggtgact aaatgtgatc tgcgcaagca

 Consensus 1151   catactgaca catacaagaa aagcaaagaa aaagactaaa gacgatagcg 1200
+ BF01034B        catactgaca catacaagaa aagcaaagaa aaagactaaa gacgatagcg

 Consensus


 Consensus Sequence
 ------------------

> contig0001-0500.txt Consensus
1      aaatatttaa aaaataagag acacgttcaa attattaatt actttattta 50
51     ataattatat actttatttc aaacgccatg gaggaaacag taactaatgc 100
101    gtcggatgtt gataatttta agctcaaaag atgtacagat tggttgcttc 150
151    agcagaacaa tccagacaag ttgacccgac agaatcagaa tgatattcag 200
201    tttattatcg aaacgaatgc ccatagaaag aaatttttcc tttccgctgc 250
251    agaggatgag gcaacagttc caactggggt cgatgaaaac acagtcgaac 300
301    cggcaaccgt gcctttggcc cgtttacgta aagacaatat acggatggag 350
351    tgtgaatggc aatcctgcag gaagttcttc actaactatg aagtgtttca 400
401    gaagcatgta acaaaacatg cctccgactt acatgttatt gatatggaag 450
451    gtgatgtgga ctatgtatgt ctgtgggata tttgcggtca tcgcaccaag 500
501    gactttgttg agatggtgcg tcatattagc tatcacgctt atcacgcaag 550
551    acttctagcc atcggttaca atgctcgagc tacacttaaa ctggaccagt 600
601    gtaagaagga ctccagccgc cgtaatagac taccctcact gaagtccgat 650
651    cattgttgta tgtggattgg atgttcggaa actttttttt ctatacagac 700
701    gtttctagac cacatgaagc atcatatttt ctactccgac gactatctct 750
751    gctcgtgggc cggttgtgga gcgaccttca ctaagcgaca ttccctcgta 800
801    ctgcatctga gatcacatac acaagagaaa accatagcct gcttccattg 850
851    cggcagacat ttcacatgta acaggaaact tagcgatcat ttagcgaggc 900
901    agaacgtaga cccgtcgacg ggctacccgt gtaacatgtg cggcactgtg 950
951    ctggcgagcg cgtacctcca gcgcgagcac gcccgccagc acgtgtcggc 1000
1001   gtacgcgtgc actctgtgcg acatgtcggc gaccaccccc gccgctctcg 1050
1051   cccaccacgt gcggtaccga cacctcgccg accacgccag gagcttcgcc 1100
1101   tgcccgcatt gtgtatacag agcggtgact aaatgtgatc tgcgcaagca 1150
1151   catactgaca catacaagaa aagcaaagaa aaagactaaa gacgatagcg 1200
