# Supplementary material for: Chasing Migration Genes: A Brain Expressed Sequence Tag Resource for Summer and Migratory Monarch Butterflies (Danaus plexippus)
Source: PLoS One. 2008 Jan 9;3(1):e1345. doi: 10.1371/journal.pone.0001345 (PMC2156104; doi:10.1371/journal.pone.0001345)
Supplement: Dataset S2 — SNPs and Microsatellites in the Monarch EST Database. A compressed file contains detailed information of SNPs and mcirosatellites in the monarch EST database, which includes summaries for both SNPs and microsatellites. Access to the sequence information and position for each SNP and microsatellite is also provided. (17.63 MB ZIP) [file pone.0001345.s002.zip › Package/Contig0001-0500/contig0001-0500.txt.contig128.align]

    Multiple Alignment For contig0001-0500.txt Consensus 128
    ----------------------------------------------

 ESTs In Alignment
 -----------------
- BF01005A1E11.f1 647
+ BF01032A2B03.f1 640

 Potential SNPs:
 ---------------
 NONE


 Alignments
 ----------

 Consensus 1      ctggaacaat tcgcggccgc accgattttt tttttttttt tttttttcat 50
+ BF01032A        ctggaacaat tcgcggccgc accgattttt tttttttttt tttttttcat

 Consensus 51     aaaaaataaa tttattaaaa ctcagtcaaa atacagagag aatcgaattg 100
+ BF01032A        aaaaaataaa tttattaaaa ctcagtcaaa atacagagag aatcgaattg

 Consensus 101    gtcgtccaaa atgaaacgtc gagtgttcca ataatacaca agacacttag 150
- BF01005A                                     cca ataatacaca agacacttag
+ BF01032A        gtcgtccaaa atgaaacgtc gagtgttcca ataatacaca cgacacttag

 Consensus 151    tttagtttac gacataggaa cagatttata agaaaatatt tagttcatca 200
- BF01005A        tttagtttac gacataggaa cagatttata agaaaatatt tagttcatca
+ BF01032A        tttagtttac gacataggaa cagatttata agaaaatatt tagttcatca

 Consensus 201    agtagcatta caaacctaaa agtatacgag atactaaaat tacttcagcc 250
- BF01005A        agtagcatta caaacctaaa agtatacgag atactaaaat tacttcagcc
+ BF01032A        agtagcatta caaacctaaa agtatacgag atactaaaat tacttcagcc

 Consensus 251    tttacatttt taaatttcgt ctacaaacta taaaatgact tttattttag 300
- BF01005A        tttacatttt taaatttcgt ctacaaacta taaaatgact tttattttag
+ BF01032A        tttacttttt taaatttcgt ctacaaacta taaaatgact tttattttag

 Consensus 301    atttaaacat taataatatg taattttata ctttgatgga tcagccatca 350
- BF01005A        atttaaacat ta-taatatg taattttata ctttgatgga tcagccatca
+ BF01032A        atttaaacat taataatatg taattttata ctttgatgga tcagccatca

 Consensus 351    cgatataaat ttttctcgat ttttatataa tattcgtttc taatttattg 400
- BF01005A        cgatattaat ctttctcgac ttttttttaa tattcgtttc taatttattg
+ BF01032A        cgatataaat ttttctcgat ttttatata- tattcgtttc taatttattg

 Consensus 401    cataaatttt taaatgaaac taattcgaat gaagtcttat atgtaaatga 450
- BF01005A        cataaatttt taaatgaaac taattcgaat gaagtcttat atgtaaatga
+ BF01032A        catagatttt taaatgaaac taattcgaat gaagtcttat atgtaaatga

 Consensus 451    attcagagat atgagtatac ttaccacaag tttccagaga cgctacatac 500
- BF01005A        attcagagat atgagtatac ttaccccaag tttccagaga cgctacatac
+ BF01032A        attcagagat atgagtatac ttaccacaag tttccagaga cgctacatac

 Consensus 501    gagattaaac ggcttttctt tcttaaatct cttcacatta tttacgtagg 550
- BF01005A        gagattaaac ggcttttctt tcttaaatct cttcacatta tttacgtagg
+ BF01032A        gagattaaac ggcttttctt tcttaaatct cttcacgtta cttacgtagg

 Consensus 551    ttattgtatg agaaacgtta aacgtgaact tcgtatgtag tgtgaggacg 600
- BF01005A        ttattgtatg agaaacggtc aacgtgaact tcgtatgtag tgtgaggacg
+ BF01032A        ttattgtatg agaaacgtga aacg----ct tcgtatgtag tgtgaggacg

 Consensus 601    aaaacttgtg ctaaggatac aatagtaact taatttttga agacacacta 650
- BF01005A        aaaacttgtg ctaaggatac aatagtaact taatttttga agacacacta
+ BF01032A        aaaacttgtg ctaaggatac aatagtaact taatttttga agaca

 Consensus 651    tatatcatca aaatacttgc tgaatatttc atataattta agttaatttt 700
- BF01005A        tatatcatca aaatacttgc tgaatatttc atataattta agttaatttt

 Consensus 701    ctcgttacaa atattaaaat aatataaaaa taaaataaac aaacaatgca 750
- BF01005A        ctcgttacaa atattaaaat aatataaaaa taaaataaac aaacaatgca

 Consensus 751    catacggaaa ccttttagtg aatta   775
- BF01005A        catacggaaa ccttttagtg aatta  


    Multiple Alignment For contig0001-0500.txt Consensus 128 - Complete Sequences
    -------------------------------------------------------------------

 Complete Alignments
 -------------------

 Consensus 1      ctggaacaat tcgcggccgc accgattttt tttttttttt tttttttcat 50
+ BF01032A        ctggaacaat tcgcggccgc accgattttt tttttttttt tttttttcat

 Consensus 51     aaaaaataaa tttattaaaa ctcagtcaaa atacagagag aatcgaattg 100
+ BF01032A        aaaaaataaa tttattaaaa ctcagtcaaa atacagagag aatcgaattg

 Consensus 101    gtcgtccaaa atgaaacgtc gagtgttcca ataatacaca agacacttag 150
- BF01005A                                     cca ataatacaca agacacttag
+ BF01032A        gtcgtccaaa atgaaacgtc gagtgttcca ataatacaca cgacacttag

 Consensus 151    tttagtttac gacataggaa cagatttata agaaaatatt tagttcatca 200
- BF01005A        tttagtttac gacataggaa cagatttata agaaaatatt tagttcatca
+ BF01032A        tttagtttac gacataggaa cagatttata agaaaatatt tagttcatca

 Consensus 201    agtagcatta caaacctaaa agtatacgag atactaaaat tacttcagcc 250
- BF01005A        agtagcatta caaacctaaa agtatacgag atactaaaat tacttcagcc
+ BF01032A        agtagcatta caaacctaaa agtatacgag atactaaaat tacttcagcc

 Consensus 251    tttacatttt taaatttcgt ctacaaacta taaaatgact tttattttag 300
- BF01005A        tttacatttt taaatttcgt ctacaaacta taaaatgact tttattttag
+ BF01032A        tttacttttt taaatttcgt ctacaaacta taaaatgact tttattttag

 Consensus 301    atttaaacat taataatatg taattttata ctttgatgga tcagccatca 350
- BF01005A        atttaaacat ta-taatatg taattttata ctttgatgga tcagccatca
+ BF01032A        atttaaacat taataatatg taattttata ctttgatgga tcagccatca

 Consensus 351    cgatataaat ttttctcgat ttttatataa tattcgtttc taatttattg 400
- BF01005A        cgatattaat ctttctcgac ttttttttaa tattcgtttc taatttattg
+ BF01032A        cgatataaat ttttctcgat ttttatata- tattcgtttc taatttattg

 Consensus 401    cataaatttt taaatgaaac taattcgaat gaagtcttat atgtaaatga 450
- BF01005A        cataaatttt taaatgaaac taattcgaat gaagtcttat atgtaaatga
+ BF01032A        catagatttt taaatgaaac taattcgaat gaagtcttat atgtaaatga

 Consensus 451    attcagagat atgagtatac ttaccacaag tttccagaga cgctacatac 500
- BF01005A        attcagagat atgagtatac ttaccccaag tttccagaga cgctacatac
+ BF01032A        attcagagat atgagtatac ttaccacaag tttccagaga cgctacatac

 Consensus 501    gagattaaac ggcttttctt tcttaaatct cttcacatta tttacgtagg 550
- BF01005A        gagattaaac ggcttttctt tcttaaatct cttcacatta tttacgtagg
+ BF01032A        gagattaaac ggcttttctt tcttaaatct cttcacgtta cttacgtagg

 Consensus 551    ttattgtatg agaaacgtta aacgtgaact tcgtatgtag tgtgaggacg 600
- BF01005A        ttattgtatg agaaacggtc aacgtgaact tcgtatgtag tgtgaggacg
+ BF01032A        ttattgtatg agaaacgtga aacg----ct tcgtatgtag tgtgaggacg

 Consensus 601    aaaacttgtg ctaaggatac aatagtaact taatttttga agacacacta 650
- BF01005A        aaaacttgtg ctaaggatac aatagtaact taatttttga agacacacta
+ BF01032A        aaaacttgtg ctaaggatac aatagtaact taatttttga agaca

 Consensus 651    tatatcatca aaatacttgc tgaatatttc atataattta agttaatttt 700
- BF01005A        tatatcatca aaatacttgc tgaatatttc atataattta agttaatttt

 Consensus 701    ctcgttacaa atattaaaat aatataaaaa taaaataaac aaacaatgca 750
- BF01005A        ctcgttacaa atattaaaat aatataaaaa taaaataaac aaacaatgca

 Consensus 751    catacggaaa ccttttagtg aatta   775
- BF01005A        catacggaaa ccttttagtg aatta  

 Consensus


 Consensus Sequence
 ------------------

> contig0001-0500.txt Consensus
1      ctggaacaat tcgcggccgc accgattttt tttttttttt tttttttcat 50
51     aaaaaataaa tttattaaaa ctcagtcaaa atacagagag aatcgaattg 100
101    gtcgtccaaa atgaaacgtc gagtgttcca ataatacaca agacacttag 150
151    tttagtttac gacataggaa cagatttata agaaaatatt tagttcatca 200
201    agtagcatta caaacctaaa agtatacgag atactaaaat tacttcagcc 250
251    tttacatttt taaatttcgt ctacaaacta taaaatgact tttattttag 300
301    atttaaacat taataatatg taattttata ctttgatgga tcagccatca 350
351    cgatataaat ttttctcgat ttttatataa tattcgtttc taatttattg 400
401    cataaatttt taaatgaaac taattcgaat gaagtcttat atgtaaatga 450
451    attcagagat atgagtatac ttaccacaag tttccagaga cgctacatac 500
501    gagattaaac ggcttttctt tcttaaatct cttcacatta tttacgtagg 550
551    ttattgtatg agaaacgtta aacgtgaact tcgtatgtag tgtgaggacg 600
601    aaaacttgtg ctaaggatac aatagtaact taatttttga agacacacta 650
651    tatatcatca aaatacttgc tgaatatttc atataattta agttaatttt 700
701    ctcgttacaa atattaaaat aatataaaaa taaaataaac aaacaatgca 750
751    catacggaaa ccttttagtg aatta   775
