# Supplementary material for: Chasing Migration Genes: A Brain Expressed Sequence Tag Resource for Summer and Migratory Monarch Butterflies (Danaus plexippus)
Source: PLoS One. 2008 Jan 9;3(1):e1345. doi: 10.1371/journal.pone.0001345 (PMC2156104; doi:10.1371/journal.pone.0001345)
Supplement: Dataset S2 — SNPs and Microsatellites in the Monarch EST Database. A compressed file contains detailed information of SNPs and mcirosatellites in the monarch EST database, which includes summaries for both SNPs and microsatellites. Access to the sequence information and position for each SNP and microsatellite is also provided. (17.63 MB ZIP) [file pone.0001345.s002.zip › Package/Contig0001-0500/contig0001-0500.txt.contig128.full]

Range	-24	825
Cultivar	none	yellow
Cultivar	Consensus	white

Contig	"Contig"	Consensus	1	775	ctggaacaattcgcggccgcaccgattttttttttttttttttttttcataaaaaataaatttattaaaactcagtcaaaatacagagagaatcgaattggtcgtccaaaatgaaacgtcgagtgttccaataatacacaagacacttagtttagtttacgacataggaacagatttataagaaaatatttagttcatcaagtagcattacaaacctaaaagtatacgagatactaaaattacttcagcctttacatttttaaatttcgtctacaaactataaaatgacttttattttagatttaaacattaataatatgtaattttatactttgatggatcagccatcacgatataaatttttctcgatttttatataatattcgtttctaatttattgcataaatttttaaatgaaactaattcgaatgaagtcttatatgtaaatgaattcagagatatgagtatacttaccacaagtttccagagacgctacatacgagattaaacggcttttctttcttaaatctcttcacattatttacgtaggttattgtatgagaaacgttaaacgtgaacttcgtatgtagtgtgaggacgaaaacttgtgctaaggatacaatagtaacttaatttttgaagacacactatatatcatcaaaatacttgctgaatatttcatataatttaagttaattttctcgttacaaatattaaaataatataaaaataaaataaacaaacaatgcacatacggaaaccttttagtgaatta	Consensus
Glyph2	"+ BF01032A2B03.f1 640"	"+ BF01032A"	1	645	1	2	646	646	ctggaacaattcgcggccgcaccgattttttttttttttttttttttcataaaaaataaatttattaaaactcagtcaaaatacagagagaatcgaattggtcgtccaaaatgaaacgtcgagtgttccaataatacacacgacacttagtttagtttacgacataggaacagatttataagaaaatatttagttcatcaagtagcattacaaacctaaaagtatacgagatactaaaattacttcagcctttacttttttaaatttcgtctacaaactataaaatgacttttattttagatttaaacattaataatatgtaattttatactttgatggatcagccatcacgatataaatttttctcgatttttatata-tattcgtttctaatttattgcatagatttttaaatgaaactaattcgaatgaagtcttatatgtaaatgaattcagagatatgagtatacttaccacaagtttccagagacgctacatacgagattaaacggcttttctttcttaaatctcttcacgttacttacgtaggttattgtatgagaaacgtgaaacg----cttcgtatgtagtgtgaggacgaaaacttgtgctaaggatacaatagtaacttaatttttgaagaca	none
Glyph2	"- BF01005A1E11.f1 647"	"- BF01005A"	128	775	128	129	776	776	ccaataatacacaagacacttagtttagtttacgacataggaacagatttataagaaaatatttagttcatcaagtagcattacaaacctaaaagtatacgagatactaaaattacttcagcctttacatttttaaatttcgtctacaaactataaaatgacttttattttagatttaaacatta-taatatgtaattttatactttgatggatcagccatcacgatattaatctttctcgacttttttttaatattcgtttctaatttattgcataaatttttaaatgaaactaattcgaatgaagtcttatatgtaaatgaattcagagatatgagtatacttaccccaagtttccagagacgctacatacgagattaaacggcttttctttcttaaatctcttcacattatttacgtaggttattgtatgagaaacggtcaacgtgaacttcgtatgtagtgtgaggacgaaaacttgtgctaaggatacaatagtaacttaatttttgaagacacactatatatcatcaaaatacttgctgaatatttcatataatttaagttaattttctcgttacaaatattaaaataatataaaaataaaataaacaaacaatgcacatacggaaaccttttagtgaatta	none
