# Supplementary material for: Chasing Migration Genes: A Brain Expressed Sequence Tag Resource for Summer and Migratory Monarch Butterflies (Danaus plexippus)
Source: PLoS One. 2008 Jan 9;3(1):e1345. doi: 10.1371/journal.pone.0001345 (PMC2156104; doi:10.1371/journal.pone.0001345)
Supplement: Dataset S2 — SNPs and Microsatellites in the Monarch EST Database. A compressed file contains detailed information of SNPs and mcirosatellites in the monarch EST database, which includes summaries for both SNPs and microsatellites. Access to the sequence information and position for each SNP and microsatellite is also provided. (17.63 MB ZIP) [file pone.0001345.s002.zip › Package/Contig0001-0500/contig0001-0500.txt.contig129.align]

    Multiple Alignment For contig0001-0500.txt Consensus 129
    ----------------------------------------------

 ESTs In Alignment
 -----------------
+ BF01006X1F04.f1 650
+ BF01032A1H07.f1 785

 Potential SNPs:
 ---------------
 NONE


 Alignments
 ----------

 Consensus 1      gcaattcccg ccggagattg gttatagcaa actaaagact ggagtagttc 50
+ BF01032A        gcaattcccg ccggagattg gttatagcaa actaaagact ggagtagttc

 Consensus 51     gtgaagcgat tttcttcagt atttttggta ttaaccatct cggggcgacc 100
+ BF01032A        gtgaagcgat tttcttcagt atttttggta ttaaccatct cggggcgacc

 Consensus 101    tacctgtaac ccttttattt gttcaacaca taggcctact gaattcacaa 150
+ BF01032A        tacctgtaac ccttttattt gttcaacaca taggcctact gaattcacaa

 Consensus 151    tggcgatcac aagcatggat cccggaccag gtgccgctgc gttgcaagct 200
+ BF01032A        tggcgatcac aagcatggat cccggaccag gtgccgctgc gttgcaagct

 Consensus 201    tggggcggcc aaatggcggc cttcggtagc aacgagaccg ttgttgacaa 250
+ BF01032A        tggggcggcc aaatggcggc cttcggtagc aacgagaccg ttgttgacaa

 Consensus 251    agtactccct gacatgttgc acctcatcga tcctcactgg taccaattcc 300
+ BF01032A        agtactccct gacatgttgc acctcatcga tcctcactgg taccaattcc

 Consensus 301    cgccgatgaa tcccatgtgg catggactac ttggctttgt aatgggcgtc 350
+ BF01032A        cgccgatgaa tcccatgtgg catggactac ttggctttgt aatgggcgtc

 Consensus 351    cttggtttca tatcgatcac tggcaacgga atggttgtct acatcttcac 400
+ BF01032A        cttggtttca tatcgatcac tggcaacgga atggttgtct acatcttcac

 Consensus 401    gaccactaag actctcaaaa ctccatcaaa cattctcgtt gtaaatcttg 450
+ BF01032A        gaccactaag actctcaaaa ctccatcaaa cattctcgtt gtaaatcttg

 Consensus 451    cattctccga cttctgcatg atggccatta tggctccgcc tatgctgatt 500
+ BF01032A        cattctccga cttctgcatg atggccatta tggctccgcc tatgctgatt

 Consensus 501    aactgctaca acgaaacttg ggtgttcgga cccttagcct gtcaactgta 550
+ BF01006X                                                          tgta
+ BF01032A        aactgctaca acgaaacttg ggtgttcgga cccttagcct gtcaactgta

 Consensus 551    cgcgtgcgct ggatcattgt tcggatgtgg ttccatctgg actatgacca 600
+ BF01006X        cgcgtgcgct ggatcattgt tcggatgtgg ttccatctgg actatgacca
+ BF01032A        cgcgtgcgct ggatcattgt tcggatgtgg ttccatctgg actatgacca

 Consensus 601    tgatcgcttt ctaccgctac aacgtcatcg taaagggcct agctgcaaaa 650
+ BF01006X        tgatcgcttt ctaccgctac aacgtcatcg taaagggcct agctgcaaaa
+ BF01032A        tgatcgcttt cgaccgctac aacgtcatcg taaagggcct agctgcaaaa

 Consensus 651    ccaatgacca tcaatggcgc tttgctgcga gtgcttggta tctgggcctt 700
+ BF01006X        ccaatgacca tcaatggcgc tttgctgcga gtgcttggta tctgggcctt
+ BF01032A        ccaatgacca tcaatggcgc tttgctgcga gtgcttggta tctgggcctt

 Consensus 701    ctccctggca tggactgttg ctccaatgtt cggctggggc cgatacgtac 750
+ BF01006X        ctccctggca tggactgttg ctccaatgtt cggctggggc cgatacgtac
+ BF01032A        ctccctggca tggactgttg ctccaatgtt cggctggggc cgatacgtac

 Consensus 751    cagaaggcaa catgactgcc tgtggaactg actacttcga caaatctttc 800
+ BF01006X        cagaaggcaa catgactgcc tgtggaactg actacttcga caaatctttc
+ BF01032A        cagnnngcaa catgactgcc tgtggaactg actac 

 Consensus 801    gccaaccgct cttacatcgt aatctactcg gtcttctgct actttgcacc 850
+ BF01006X        gccaaccgct cttacatcgt aatctactcg gtcttctgct actttgcacc

 Consensus 851    actgtttctc attatctact cctacttctt cattattcag gctgtagcag 900
+ BF01006X        actgtttctc attatctact cctacttctt cattattcag gctgtagcag

 Consensus 901    ctcatgaaaa agcgatgagg gagcaggcga agaaaatgaa cgttgcctct 950
+ BF01006X        ctcatgaaaa agcgatgagg gagcaggcga agaaaatgaa cgttgcctct

 Consensus 951    cttaggtctt ccgaccaggc taacaccagc gctgaatgca aactggccaa 1000
+ BF01006X        cttaggtctt ccgaccaggc taacaccagc gctgnntgca aactggccaa

 Consensus 1001   ggtagcatta atgacgatct cactgtggtt catggcgtgg acaccttatc 1050
+ BF01006X        ggtagcatta atgacgatct cactgtggtt catggcgtgg acaccttatc

 Consensus 1051   tggttatcaa cttctgcggc atcttcgacg gtgcccctat cagccccctc 1100
+ BF01006X        tggttatcaa cttctgcggc atcttcgacg gtgcccctat cagccccctc

 Consensus 1101   gcgaccatct ggggctctgt cttcgccaag actaatgccg tttataaccc 1150
+ BF01006X        gcgaccatct ggggctctgt cttcgccaag nctaatgccg tttataaccc

 Consensus 1151   aattgtatat ggcatcagcc accctaaata ccgcgcggcg ctgtat 1196
+ BF01006X        aattgtatat ggcatcagcc accctaaata ccgcgcggcg ctgtat


    Multiple Alignment For contig0001-0500.txt Consensus 129 - Complete Sequences
    -------------------------------------------------------------------

 Complete Alignments
 -------------------

 Consensus 1      gcaattcccg ccggagattg gttatagcaa actaaagact ggagtagttc 50
+ BF01032A        gcaattcccg ccggagattg gttatagcaa actaaagact ggagtagttc

 Consensus 51     gtgaagcgat tttcttcagt atttttggta ttaaccatct cggggcgacc 100
+ BF01032A        gtgaagcgat tttcttcagt atttttggta ttaaccatct cggggcgacc

 Consensus 101    tacctgtaac ccttttattt gttcaacaca taggcctact gaattcacaa 150
+ BF01032A        tacctgtaac ccttttattt gttcaacaca taggcctact gaattcacaa

 Consensus 151    tggcgatcac aagcatggat cccggaccag gtgccgctgc gttgcaagct 200
+ BF01032A        tggcgatcac aagcatggat cccggaccag gtgccgctgc gttgcaagct

 Consensus 201    tggggcggcc aaatggcggc cttcggtagc aacgagaccg ttgttgacaa 250
+ BF01032A        tggggcggcc aaatggcggc cttcggtagc aacgagaccg ttgttgacaa

 Consensus 251    agtactccct gacatgttgc acctcatcga tcctcactgg taccaattcc 300
+ BF01032A        agtactccct gacatgttgc acctcatcga tcctcactgg taccaattcc

 Consensus 301    cgccgatgaa tcccatgtgg catggactac ttggctttgt aatgggcgtc 350
+ BF01032A        cgccgatgaa tcccatgtgg catggactac ttggctttgt aatgggcgtc

 Consensus 351    cttggtttca tatcgatcac tggcaacgga atggttgtct acatcttcac 400
+ BF01032A        cttggtttca tatcgatcac tggcaacgga atggttgtct acatcttcac

 Consensus 401    gaccactaag actctcaaaa ctccatcaaa cattctcgtt gtaaatcttg 450
+ BF01032A        gaccactaag actctcaaaa ctccatcaaa cattctcgtt gtaaatcttg

 Consensus 451    cattctccga cttctgcatg atggccatta tggctccgcc tatgctgatt 500
+ BF01032A        cattctccga cttctgcatg atggccatta tggctccgcc tatgctgatt

 Consensus 501    aactgctaca acgaaacttg ggtgttcgga cccttagcct gtcaactgta 550
+ BF01006X                                                          tgta
+ BF01032A        aactgctaca acgaaacttg ggtgttcgga cccttagcct gtcaactgta

 Consensus 551    cgcgtgcgct ggatcattgt tcggatgtgg ttccatctgg actatgacca 600
+ BF01006X        cgcgtgcgct ggatcattgt tcggatgtgg ttccatctgg actatgacca
+ BF01032A        cgcgtgcgct ggatcattgt tcggatgtgg ttccatctgg actatgacca

 Consensus 601    tgatcgcttt ctaccgctac aacgtcatcg taaagggcct agctgcaaaa 650
+ BF01006X        tgatcgcttt ctaccgctac aacgtcatcg taaagggcct agctgcaaaa
+ BF01032A        tgatcgcttt cgaccgctac aacgtcatcg taaagggcct agctgcaaaa

 Consensus 651    ccaatgacca tcaatggcgc tttgctgcga gtgcttggta tctgggcctt 700
+ BF01006X        ccaatgacca tcaatggcgc tttgctgcga gtgcttggta tctgggcctt
+ BF01032A        ccaatgacca tcaatggcgc tttgctgcga gtgcttggta tctgggcctt

 Consensus 701    ctccctggca tggactgttg ctccaatgtt cggctggggc cgatacgtac 750
+ BF01006X        ctccctggca tggactgttg ctccaatgtt cggctggggc cgatacgtac
+ BF01032A        ctccctggca tggactgttg ctccaatgtt cggctggggc cgatacgtac

 Consensus 751    cagaaggcaa catgactgcc tgtggaactg actacttcga caaatctttc 800
+ BF01006X        cagaaggcaa catgactgcc tgtggaactg actacttcga caaatctttc
+ BF01032A        cagnnngcaa catgactgcc tgtggaactg actac 

 Consensus 801    gccaaccgct cttacatcgt aatctactcg gtcttctgct actttgcacc 850
+ BF01006X        gccaaccgct cttacatcgt aatctactcg gtcttctgct actttgcacc

 Consensus 851    actgtttctc attatctact cctacttctt cattattcag gctgtagcag 900
+ BF01006X        actgtttctc attatctact cctacttctt cattattcag gctgtagcag

 Consensus 901    ctcatgaaaa agcgatgagg gagcaggcga agaaaatgaa cgttgcctct 950
+ BF01006X        ctcatgaaaa agcgatgagg gagcaggcga agaaaatgaa cgttgcctct

 Consensus 951    cttaggtctt ccgaccaggc taacaccagc gctgaatgca aactggccaa 1000
+ BF01006X        cttaggtctt ccgaccaggc taacaccagc gctgnntgca aactggccaa

 Consensus 1001   ggtagcatta atgacgatct cactgtggtt catggcgtgg acaccttatc 1050
+ BF01006X        ggtagcatta atgacgatct cactgtggtt catggcgtgg acaccttatc

 Consensus 1051   tggttatcaa cttctgcggc atcttcgacg gtgcccctat cagccccctc 1100
+ BF01006X        tggttatcaa cttctgcggc atcttcgacg gtgcccctat cagccccctc

 Consensus 1101   gcgaccatct ggggctctgt cttcgccaag actaatgccg tttataaccc 1150
+ BF01006X        gcgaccatct ggggctctgt cttcgccaag nctaatgccg tttataaccc

 Consensus 1151   aattgtatat ggcatcagcc accctaaata ccgcgcggcg ctgtat 1196
+ BF01006X        aattgtatat ggcatcagcc accctaaata ccgcgcggcg ctgtat

 Consensus


 Consensus Sequence
 ------------------

> contig0001-0500.txt Consensus
1      gcaattcccg ccggagattg gttatagcaa actaaagact ggagtagttc 50
51     gtgaagcgat tttcttcagt atttttggta ttaaccatct cggggcgacc 100
101    tacctgtaac ccttttattt gttcaacaca taggcctact gaattcacaa 150
151    tggcgatcac aagcatggat cccggaccag gtgccgctgc gttgcaagct 200
201    tggggcggcc aaatggcggc cttcggtagc aacgagaccg ttgttgacaa 250
251    agtactccct gacatgttgc acctcatcga tcctcactgg taccaattcc 300
301    cgccgatgaa tcccatgtgg catggactac ttggctttgt aatgggcgtc 350
351    cttggtttca tatcgatcac tggcaacgga atggttgtct acatcttcac 400
401    gaccactaag actctcaaaa ctccatcaaa cattctcgtt gtaaatcttg 450
451    cattctccga cttctgcatg atggccatta tggctccgcc tatgctgatt 500
501    aactgctaca acgaaacttg ggtgttcgga cccttagcct gtcaactgta 550
551    cgcgtgcgct ggatcattgt tcggatgtgg ttccatctgg actatgacca 600
601    tgatcgcttt ctaccgctac aacgtcatcg taaagggcct agctgcaaaa 650
651    ccaatgacca tcaatggcgc tttgctgcga gtgcttggta tctgggcctt 700
701    ctccctggca tggactgttg ctccaatgtt cggctggggc cgatacgtac 750
751    cagaaggcaa catgactgcc tgtggaactg actacttcga caaatctttc 800
801    gccaaccgct cttacatcgt aatctactcg gtcttctgct actttgcacc 850
851    actgtttctc attatctact cctacttctt cattattcag gctgtagcag 900
901    ctcatgaaaa agcgatgagg gagcaggcga agaaaatgaa cgttgcctct 950
951    cttaggtctt ccgaccaggc taacaccagc gctgaatgca aactggccaa 1000
1001   ggtagcatta atgacgatct cactgtggtt catggcgtgg acaccttatc 1050
1051   tggttatcaa cttctgcggc atcttcgacg gtgcccctat cagccccctc 1100
1101   gcgaccatct ggggctctgt cttcgccaag actaatgccg tttataaccc 1150
1151   aattgtatat ggcatcagcc accctaaata ccgcgcggcg ctgtat 1196
