# Supplementary material for: Chasing Migration Genes: A Brain Expressed Sequence Tag Resource for Summer and Migratory Monarch Butterflies (Danaus plexippus)
Source: PLoS One. 2008 Jan 9;3(1):e1345. doi: 10.1371/journal.pone.0001345 (PMC2156104; doi:10.1371/journal.pone.0001345)
Supplement: Dataset S2 — SNPs and Microsatellites in the Monarch EST Database. A compressed file contains detailed information of SNPs and mcirosatellites in the monarch EST database, which includes summaries for both SNPs and microsatellites. Access to the sequence information and position for each SNP and microsatellite is also provided. (17.63 MB ZIP) [file pone.0001345.s002.zip › Package/Contig0001-0500/contig0001-0500.txt.contig13.align]

    Multiple Alignment For contig0001-0500.txt Consensus 13
    ----------------------------------------------

 ESTs In Alignment
 -----------------
+ BF01060B1D02.f1 726

 Potential SNPs:
 ---------------
 NONE


 Alignments
 ----------

 Consensus 1      gctttcgtac acttcgaaga ccgggattgt gccgttaagg cgatgcagga 50
+ BF01060B        gctttcgtac acttcgaaga ccgggattgt gccgttaagg cgatgcagga

 Consensus 51     gatagacggc aaggagctgg gtggagcccg cctcgaggtg tcgctggcca 100
+ BF01060B        gatagacggc aaggagctgg gtggagcccg cctcgaggtg tcgctggcca

 Consensus 101    agccaccctc ggacaagaag aagaaggagg agatactgag ggcgagggag 150
+ BF01060B        agccaccctc ggacaagaag aagaaggagg agatactgag ggcgagggag

 Consensus 151    agacgcatga cgcagatgat atacggacgg ggcggatttg attggtgcag 200
+ BF01060B        agacgcatga cgcagatgat atacggacgg ggcggatttg attggtgcag

 Consensus 201    ctgctcgccg gtgcacgggg cgctccgggg ccgcacgccg cagccgcagc 250
+ BF01060B        ctgctcgccg gtgcacgggg cgctccgggg ccgcacgccg cagccgcagc

 Consensus 251    cgcgcccgcc gcaggcccgc ggggactacg attatgatta cgactattac 300
+ BF01060B        cgcgcccgcc gcaggcccgc ggggactacg attatgatta cgactattac

 Consensus 301    gggtacgggg attaccgagg tggctacaat gagccatttt accggtacga 350
+ BF01060B        gggtacgggg attaccgagg tggctacaat gagccatttt accggtacga

 Consensus 351    tgagttctat tttgattacg cggggccacc gcaaccgtcc gccgtccgcc 400
+ BF01060B        tgagttctat tttgattacg cggggccacc gcaaccgtcc gccgtccgcc

 Consensus 401    agcctcccaa cagagcgcag ccggacgacg agctcgctct cgggcccgac 450
+ BF01060B        agcctcccaa cagagcgcag ccggacgacg agctcgctct cgggcccgac

 Consensus 451    tcgctttact acgatctaac tggaggcatt cagggggctg ggtcatgtgg 500
+ BF01060B        tcgctttact acgatctaac tggaggcatt cagggggctg ggtcatgtgg

 Consensus 501    gacgggcgcg cgctgggggc ggcgcggggc cgcggctggg gcccgtggtg 550
+ BF01060B        gacgggcgcg cgctgggggc ggcgcggggc cgcggctggg gcccgtggtg

 Consensus 551    gtgcgcgccg cgccgctcgt ggccgccgca cgcccagcgg catgcgtggc 600
+ BF01060B        gtgcgcgccg cgccgctcgt ggccgccgca cgcccagcgg catgcgtggc

 Consensus 601    aacccgcgcg ccaagccaag tttaccaggt aaacgtaaac tcgacggggg 650
+ BF01060B        aacccgcgcg ccaagccaag tttaccaggt aaacgtaaac tcgacggggg

 Consensus 651    tcagcagatc gctggggggg agcgggagag caagccgcgc ccaggcgagc 700
+ BF01060B        tcagcagatc gctggggggg agcgggagag caagccgcgc ccaggcgagc

 Consensus 701    ccctgtcccg gaggcactac aagctc   726
+ BF01060B        ccctgtcccg gaggcactac aagctc  


    Multiple Alignment For contig0001-0500.txt Consensus 13 - Complete Sequences
    -------------------------------------------------------------------

 Complete Alignments
 -------------------

 Consensus 1      gctttcgtac acttcgaaga ccgggattgt gccgttaagg cgatgcagga 50
+ BF01060B        gctttcgtac acttcgaaga ccgggattgt gccgttaagg cgatgcagga

 Consensus 51     gatagacggc aaggagctgg gtggagcccg cctcgaggtg tcgctggcca 100
+ BF01060B        gatagacggc aaggagctgg gtggagcccg cctcgaggtg tcgctggcca

 Consensus 101    agccaccctc ggacaagaag aagaaggagg agatactgag ggcgagggag 150
+ BF01060B        agccaccctc ggacaagaag aagaaggagg agatactgag ggcgagggag

 Consensus 151    agacgcatga cgcagatgat atacggacgg ggcggatttg attggtgcag 200
+ BF01060B        agacgcatga cgcagatgat atacggacgg ggcggatttg attggtgcag

 Consensus 201    ctgctcgccg gtgcacgggg cgctccgggg ccgcacgccg cagccgcagc 250
+ BF01060B        ctgctcgccg gtgcacgggg cgctccgggg ccgcacgccg cagccgcagc

 Consensus 251    cgcgcccgcc gcaggcccgc ggggactacg attatgatta cgactattac 300
+ BF01060B        cgcgcccgcc gcaggcccgc ggggactacg attatgatta cgactattac

 Consensus 301    gggtacgggg attaccgagg tggctacaat gagccatttt accggtacga 350
+ BF01060B        gggtacgggg attaccgagg tggctacaat gagccatttt accggtacga

 Consensus 351    tgagttctat tttgattacg cggggccacc gcaaccgtcc gccgtccgcc 400
+ BF01060B        tgagttctat tttgattacg cggggccacc gcaaccgtcc gccgtccgcc

 Consensus 401    agcctcccaa cagagcgcag ccggacgacg agctcgctct cgggcccgac 450
+ BF01060B        agcctcccaa cagagcgcag ccggacgacg agctcgctct cgggcccgac

 Consensus 451    tcgctttact acgatctaac tggaggcatt cagggggctg ggtcatgtgg 500
+ BF01060B        tcgctttact acgatctaac tggaggcatt cagggggctg ggtcatgtgg

 Consensus 501    gacgggcgcg cgctgggggc ggcgcggggc cgcggctggg gcccgtggtg 550
+ BF01060B        gacgggcgcg cgctgggggc ggcgcggggc cgcggctggg gcccgtggtg

 Consensus 551    gtgcgcgccg cgccgctcgt ggccgccgca cgcccagcgg catgcgtggc 600
+ BF01060B        gtgcgcgccg cgccgctcgt ggccgccgca cgcccagcgg catgcgtggc

 Consensus 601    aacccgcgcg ccaagccaag tttaccaggt aaacgtaaac tcgacggggg 650
+ BF01060B        aacccgcgcg ccaagccaag tttaccaggt aaacgtaaac tcgacggggg

 Consensus 651    tcagcagatc gctggggggg agcgggagag caagccgcgc ccaggcgagc 700
+ BF01060B        tcagcagatc gctggggggg agcgggagag caagccgcgc ccaggcgagc

 Consensus 701    ccctgtcccg gaggcactac aagctc   726
+ BF01060B        ccctgtcccg gaggcactac aagctc  

 Consensus


 Consensus Sequence
 ------------------

> contig0001-0500.txt Consensus
1      gctttcgtac acttcgaaga ccgggattgt gccgttaagg cgatgcagga 50
51     gatagacggc aaggagctgg gtggagcccg cctcgaggtg tcgctggcca 100
101    agccaccctc ggacaagaag aagaaggagg agatactgag ggcgagggag 150
151    agacgcatga cgcagatgat atacggacgg ggcggatttg attggtgcag 200
201    ctgctcgccg gtgcacgggg cgctccgggg ccgcacgccg cagccgcagc 250
251    cgcgcccgcc gcaggcccgc ggggactacg attatgatta cgactattac 300
301    gggtacgggg attaccgagg tggctacaat gagccatttt accggtacga 350
351    tgagttctat tttgattacg cggggccacc gcaaccgtcc gccgtccgcc 400
401    agcctcccaa cagagcgcag ccggacgacg agctcgctct cgggcccgac 450
451    tcgctttact acgatctaac tggaggcatt cagggggctg ggtcatgtgg 500
501    gacgggcgcg cgctgggggc ggcgcggggc cgcggctggg gcccgtggtg 550
551    gtgcgcgccg cgccgctcgt ggccgccgca cgcccagcgg catgcgtggc 600
601    aacccgcgcg ccaagccaag tttaccaggt aaacgtaaac tcgacggggg 650
651    tcagcagatc gctggggggg agcgggagag caagccgcgc ccaggcgagc 700
701    ccctgtcccg gaggcactac aagctc   726
