# Supplementary material for: Chasing Migration Genes: A Brain Expressed Sequence Tag Resource for Summer and Migratory Monarch Butterflies (Danaus plexippus)
Source: PLoS One. 2008 Jan 9;3(1):e1345. doi: 10.1371/journal.pone.0001345 (PMC2156104; doi:10.1371/journal.pone.0001345)
Supplement: Dataset S2 — SNPs and Microsatellites in the Monarch EST Database. A compressed file contains detailed information of SNPs and mcirosatellites in the monarch EST database, which includes summaries for both SNPs and microsatellites. Access to the sequence information and position for each SNP and microsatellite is also provided. (17.63 MB ZIP) [file pone.0001345.s002.zip › Package/Contig0001-0500/contig0001-0500.txt.contig130.align]

    Multiple Alignment For contig0001-0500.txt Consensus 130
    ----------------------------------------------

 ESTs In Alignment
 -----------------
+ BF01005A1B06.f1 636
+ BF01031B2F01.f1 726

 Potential SNPs:
 ---------------
 NONE


 Alignments
 ----------

 Consensus 1      acggtcgtct caaaactaaa tatgaacaaa aagtttttaa ccgttgcgat 50
+ BF01031B        acggtcgtct caaaactaaa tatgaacaaa aagtttttaa ccgttgcgat

 Consensus 51     acttttggcg gtttccataa tcgccgctcg gggtgacgaa actccttcag 100
+ BF01031B        acttttggcg gtttccataa tcgccgctcg gggtgacgaa actccttcag

 Consensus 101    aacaatgttc aggacaaaac tacgaggatc ttcgcgagag gatccaggtt 150
+ BF01005A          caatgttc aggacaaaac tacgaggatc ttcgcgagag gatccaggtt
+ BF01031B        aacaatgttc aggacaaaac tacgaggatc ttcgcgagag gatccaggtt

 Consensus 151    caaccttgtg gcatgttgcg ctgcaagctt cgtaaaggga caaacacaac 200
+ BF01005A        caaccttgtg gcatgttgcg ctgcaagctt cgtaaaggga caaacacaac
+ BF01031B        caaccttgtg gcatgttgcg ctgcaagctt cgtaaaggga caaacacaac

 Consensus 201    cgttgtgttt aaatttaaac cagatcacga aatcaaacag ctgacgaacg 250
+ BF01005A        cgttgtgttt aaatttaaac cagatcacga aatcaaacag ctgacgaacg
+ BF01031B        cgttgtgttt aaatttaaac cagatcacga aatcaaacag ctgacgaacg

 Consensus 251    atgtttatgc tgtcatagct ggcctgccat tgccgtttgt tggcgtggca 300
+ BF01005A        atgtttatgc tgtcatagct ggcctgccat tgccgtttgt tggcgtggca
+ BF01031B        atgtttatgc tgtcatagct ggcctgccat tgccgtttgt tggcgtggca

 Consensus 301    ggggtcagtg cgtgcgcaca gatcaaatac gctgattctg gtgaaccggc 350
+ BF01005A        ggggtcagtg cgtgcgcaca gatcaaatac gctgattctg gtgaaccggc
+ BF01031B        ggggtcagtg cgtgcgcaca gatcaaatac gctgattctg gtgaaccggc

 Consensus 351    gccgtgccct ctggctgctg acaaagagta catatacacc aactccttcc 400
+ BF01005A        gccgtgccct ctggctgctg acaaagagta catatacacc aactccttcc
+ BF01031B        gccgtgccct ctggctgctg acaaagagta catatacacc aactccttcc

 Consensus 401    acatagagaa gttctacccc caagtacccc ttagagtgca ttggggtttg 450
+ BF01005A        acatagagaa gttctacccc caagtacccc ttagagtgca ttggggtttg
+ BF01031B        acatagagaa gttctacccc caagtacccc ttagagtgca ttggggtttg

 Consensus 451    aacgatggca acaccgacat tatgtgcttc gaaataccag ctgttatcgc 500
+ BF01005A        aacgatggca acaccgacat tatgtgcttc gaaataccag ctgttatcgc
+ BF01031B        aacgatggca acaccgacat tatgtgcttc gaaataccag ctgttatcgc

 Consensus 501    caagtaagta atttcgtaaa cagaaattat gtcatttaaa aatttctagt 550
+ BF01005A        caagtaagta atttcgtaaa cagaaattat gtcatttaaa aatttctagt
+ BF01031B        caagtaagta atttcgtaaa cagaaattat gtcatttaaa aatttctagt

 Consensus 551    tttctatcga aattaagaat ttgatttata tttttattaa taaaaattta 600
+ BF01005A        tttctatcga aattaagaat ttgatttata tttttattaa taaaaattta
+ BF01031B        tttctatcga aattaagaat ttgatttata tttttattaa taaaaattta

 Consensus 601    taatctatat atatatatat taaattttca ttcggatatt ttataataat 650
+ BF01005A        taatctatat atatatat-- taaattttca ttcggatatt ttataataat
+ BF01031B        taatctatat atatatatat taaattttca ttcggatatt ttataataat

 Consensus 651    cgtttgtcag tagtttgttt aagtcgtata gatttatata ataataaacg 700
+ BF01005A        cgtttgtcag tagtttgttt aagtcgtata gatttatata ataataaacg
+ BF01031B        cgtttgtcag tagcttgttt aagtcgtata gatttatata ataataaacg

 Consensus 701    catattaaaa aaaaaaaaaa aaaaaaaaaa aaaaatcggt  740
+ BF01005A        catattaaaa aaaaaagaaa aaaaaaaaaa aaaaatcggt 
+ BF01031B        catattaaaa aaaaaaaaaa aaaaaa  


    Multiple Alignment For contig0001-0500.txt Consensus 130 - Complete Sequences
    -------------------------------------------------------------------

 Complete Alignments
 -------------------

 Consensus 1      acggtcgtct caaaactaaa tatgaacaaa aagtttttaa ccgttgcgat 50
+ BF01031B        acggtcgtct caaaactaaa tatgaacaaa aagtttttaa ccgttgcgat

 Consensus 51     acttttggcg gtttccataa tcgccgctcg gggtgacgaa actccttcag 100
+ BF01031B        acttttggcg gtttccataa tcgccgctcg gggtgacgaa actccttcag

 Consensus 101    aacaatgttc aggacaaaac tacgaggatc ttcgcgagag gatccaggtt 150
+ BF01005A          caatgttc aggacaaaac tacgaggatc ttcgcgagag gatccaggtt
+ BF01031B        aacaatgttc aggacaaaac tacgaggatc ttcgcgagag gatccaggtt

 Consensus 151    caaccttgtg gcatgttgcg ctgcaagctt cgtaaaggga caaacacaac 200
+ BF01005A        caaccttgtg gcatgttgcg ctgcaagctt cgtaaaggga caaacacaac
+ BF01031B        caaccttgtg gcatgttgcg ctgcaagctt cgtaaaggga caaacacaac

 Consensus 201    cgttgtgttt aaatttaaac cagatcacga aatcaaacag ctgacgaacg 250
+ BF01005A        cgttgtgttt aaatttaaac cagatcacga aatcaaacag ctgacgaacg
+ BF01031B        cgttgtgttt aaatttaaac cagatcacga aatcaaacag ctgacgaacg

 Consensus 251    atgtttatgc tgtcatagct ggcctgccat tgccgtttgt tggcgtggca 300
+ BF01005A        atgtttatgc tgtcatagct ggcctgccat tgccgtttgt tggcgtggca
+ BF01031B        atgtttatgc tgtcatagct ggcctgccat tgccgtttgt tggcgtggca

 Consensus 301    ggggtcagtg cgtgcgcaca gatcaaatac gctgattctg gtgaaccggc 350
+ BF01005A        ggggtcagtg cgtgcgcaca gatcaaatac gctgattctg gtgaaccggc
+ BF01031B        ggggtcagtg cgtgcgcaca gatcaaatac gctgattctg gtgaaccggc

 Consensus 351    gccgtgccct ctggctgctg acaaagagta catatacacc aactccttcc 400
+ BF01005A        gccgtgccct ctggctgctg acaaagagta catatacacc aactccttcc
+ BF01031B        gccgtgccct ctggctgctg acaaagagta catatacacc aactccttcc

 Consensus 401    acatagagaa gttctacccc caagtacccc ttagagtgca ttggggtttg 450
+ BF01005A        acatagagaa gttctacccc caagtacccc ttagagtgca ttggggtttg
+ BF01031B        acatagagaa gttctacccc caagtacccc ttagagtgca ttggggtttg

 Consensus 451    aacgatggca acaccgacat tatgtgcttc gaaataccag ctgttatcgc 500
+ BF01005A        aacgatggca acaccgacat tatgtgcttc gaaataccag ctgttatcgc
+ BF01031B        aacgatggca acaccgacat tatgtgcttc gaaataccag ctgttatcgc

 Consensus 501    caagtaagta atttcgtaaa cagaaattat gtcatttaaa aatttctagt 550
+ BF01005A        caagtaagta atttcgtaaa cagaaattat gtcatttaaa aatttctagt
+ BF01031B        caagtaagta atttcgtaaa cagaaattat gtcatttaaa aatttctagt

 Consensus 551    tttctatcga aattaagaat ttgatttata tttttattaa taaaaattta 600
+ BF01005A        tttctatcga aattaagaat ttgatttata tttttattaa taaaaattta
+ BF01031B        tttctatcga aattaagaat ttgatttata tttttattaa taaaaattta

 Consensus 601    taatctatat atatatatat taaattttca ttcggatatt ttataataat 650
+ BF01005A        taatctatat atatatat-- taaattttca ttcggatatt ttataataat
+ BF01031B        taatctatat atatatatat taaattttca ttcggatatt ttataataat

 Consensus 651    cgtttgtcag tagtttgttt aagtcgtata gatttatata ataataaacg 700
+ BF01005A        cgtttgtcag tagtttgttt aagtcgtata gatttatata ataataaacg
+ BF01031B        cgtttgtcag tagcttgttt aagtcgtata gatttatata ataataaacg

 Consensus 701    catattaaaa aaaaaaaaaa aaaaaaaaaa aaaaatcggt  740
+ BF01005A        catattaaaa aaaaaagaaa aaaaaaaaaa aaaaatcggt 
+ BF01031B        catattaaaa aaaaaaaaaa aaaaaa  

 Consensus


 Consensus Sequence
 ------------------

> contig0001-0500.txt Consensus
1      acggtcgtct caaaactaaa tatgaacaaa aagtttttaa ccgttgcgat 50
51     acttttggcg gtttccataa tcgccgctcg gggtgacgaa actccttcag 100
101    aacaatgttc aggacaaaac tacgaggatc ttcgcgagag gatccaggtt 150
151    caaccttgtg gcatgttgcg ctgcaagctt cgtaaaggga caaacacaac 200
201    cgttgtgttt aaatttaaac cagatcacga aatcaaacag ctgacgaacg 250
251    atgtttatgc tgtcatagct ggcctgccat tgccgtttgt tggcgtggca 300
301    ggggtcagtg cgtgcgcaca gatcaaatac gctgattctg gtgaaccggc 350
351    gccgtgccct ctggctgctg acaaagagta catatacacc aactccttcc 400
401    acatagagaa gttctacccc caagtacccc ttagagtgca ttggggtttg 450
451    aacgatggca acaccgacat tatgtgcttc gaaataccag ctgttatcgc 500
501    caagtaagta atttcgtaaa cagaaattat gtcatttaaa aatttctagt 550
551    tttctatcga aattaagaat ttgatttata tttttattaa taaaaattta 600
601    taatctatat atatatatat taaattttca ttcggatatt ttataataat 650
651    cgtttgtcag tagtttgttt aagtcgtata gatttatata ataataaacg 700
701    catattaaaa aaaaaaaaaa aaaaaaaaaa aaaaatcggt  740
