# Supplementary material for: Chasing Migration Genes: A Brain Expressed Sequence Tag Resource for Summer and Migratory Monarch Butterflies (Danaus plexippus)
Source: PLoS One. 2008 Jan 9;3(1):e1345. doi: 10.1371/journal.pone.0001345 (PMC2156104; doi:10.1371/journal.pone.0001345)
Supplement: Dataset S2 — SNPs and Microsatellites in the Monarch EST Database. A compressed file contains detailed information of SNPs and mcirosatellites in the monarch EST database, which includes summaries for both SNPs and microsatellites. Access to the sequence information and position for each SNP and microsatellite is also provided. (17.63 MB ZIP) [file pone.0001345.s002.zip › Package/Contig0001-0500/contig0001-0500.txt.contig131.align]

    Multiple Alignment For contig0001-0500.txt Consensus 131
    ----------------------------------------------

 ESTs In Alignment
 -----------------
+ BF01029B2C02.f1 771
+ BF01010B2B07.f1 785

 Potential SNPs:
 ---------------
 NONE


 Alignments
 ----------

 Consensus 1      aaagatgtcg tggcggcgga gaagcagcac cagaacctgc tggatggagt 50
+ BF01010B        aaagatgtcg tggcggcgga gaagcagcac cagaacctgc tggatggagt

 Consensus 51     ggaacacttc gacaagacgc agatgaaaca cgcacacacc gaagaaaaga 100
+ BF01010B        ggaacacttc gacaagacgc agatgaaaca cgcacacacc gaagaaaaga

 Consensus 101    acccgctgcc gcccatggaa gctatcgagg cggagaagga gaaaaacaaa 150
+ BF01029B                                                         acaaa
+ BF01010B        acccgctgcc gcccatggaa gctatcgagg cggagaagga gaaaaacaaa

 Consensus 151    ttcctgaacg gcatcgagaa cttcgacccc accaagctga agcacacgga 200
+ BF01029B        ttcctgaacg gcatcgagaa cttcgacccc accaagctga agcacacgga
+ BF01010B        ttcctgaacg gcatcgagaa cttcgacccc accaagctga agcacacgga

 Consensus 201    gacctgcgag aaaaacccgc tgccaaccaa ggacgtcatc gaacaggaga 250
+ BF01029B        gacctgcgag aaaaacccgc tgccaaccaa ggacgtcatc gaacaggaga
+ BF01010B        gacctgcgag aaaaacccgc tgccaaccaa ggacgtcatc gaacaggaga

 Consensus 251    agacggcctg aactcactcg catatttata acgcaactat ataacgctag 300
+ BF01029B        agacggcctg aactcactcg catatttata acgcaactat ataacgctag
+ BF01010B        agacggcctg aactcactcg catatttata acgcaactat ataacgctag

 Consensus 301    tatcgccgta ttttagactc gatataagtt ttatactacc ggtcggcgct 350
+ BF01029B        tatcgccgta ttttagactc gatataagtt ttatactacc ggtcggcgct
+ BF01010B        tatcgccgta ttttagactc gatataagtt ttatactacc ggtcggcgct

 Consensus 351    cccgttcgta actcatcaac tgtcacctgt cacctgtcaa tgtcaacacg 400
+ BF01029B        cccgttcgta actcatcaac tgtcacctgt cacctgtcaa tgtcaacacg
+ BF01010B        cccgttcgta actcatcaac tgtcacctgt cacctgtcaa tgtcaacacg

 Consensus 401    tcagactgac gtccgcggtg acgccggccg gcctatcatt agaacgtagg 450
+ BF01029B        tcagactgac gtccgcggtg acgccggccg gcctatcatt agaacgtagg
+ BF01010B        tcagactgac gtccgcggtg acgccggccg gcctatcatt agaacgtagg

 Consensus 451    aaccaaattt tctatgtcac ttttaatgat atatatatct gataagtgta 500
+ BF01029B        aaccaaattt tctatgtcac ttttaatgat atatatatct gataagtgta
+ BF01010B        aaccaaattt tctatgtcac ttttaatgat atatatatct gataagtgta

 Consensus 501    ttttatgagc atttttcttt tatttataat gagacgtatt aaattttaag 550
+ BF01029B        ttttatgagc atttttcttt tatttataat gagacgtatt aaattttaag
+ BF01010B        ttttatgagc atttttcttt tatttataat gagacgtatt aaattttaag

 Consensus 551    attgagtact gattttattt aagttgggaa cacactgcac tccgcgattc 600
+ BF01029B        attgagtact gattttattt aagttgggaa cacactgcac tccgcgattc
+ BF01010B        attgagtact gattttattt aagttgggaa cacactgcac tccgcgattc

 Consensus 601    gattcttttc ctcctcgtgc ttgtgttctc tgtctttata ttattgtaag 650
+ BF01029B        gattcttttc ctcctcgtgc ttgtgttctc tgtctttata ttattgtaag
+ BF01010B        gattcttttc ctcctcgtgc ttgtgttctc tgtctttata ttattgtaag

 Consensus 651    ttttattctc gagattcata atggctttgg tcagtttatt taggagtgta 700
+ BF01029B        ttttattctc gagattcata atggctttgg tcagtttatt taggagtgta
+ BF01010B        ttttattctc gagattcata atggctttgg tcagtttatt taggagtgta

 Consensus 701    gttaccaata cttttggatc gaaattgttt acttatttaa atgtgcgata 750
+ BF01029B        gttaccaata cttttggatc gaaattgttt acttatttaa atgtgcgata
+ BF01010B        gttaccaata cttttggatc gaaattgttt acttatttaa atgtgcgata

 Consensus 751    gtcgcgatcg gatgacgtag actatacctg atgctcaaca aagcgaaaat 800
+ BF01029B        gtcgcgatcg gatgacgtag actatacccg atgctcaaca aagcgaaaat
+ BF01010B        gtcgcgatcg gatgacgtag actatacctg atgct 

 Consensus 801    tgtctaattt taaagcaata attgtgtttt tatattaaag agcgaacaat 850
+ BF01029B        tgtctaattt taaagcaata attgtgtttt tatattaaag agcgaacaat

 Consensus 851    aaatttttat actgtcgtat tacatattat atccatatat tcataaacac 900
+ BF01029B        aaatttttat actgtcgtat tacatattat atccatatat tcataaacac

 Consensus 901    attttttcaa ttttat    916
+ BF01029B        attttttcaa ttttat   


    Multiple Alignment For contig0001-0500.txt Consensus 131 - Complete Sequences
    -------------------------------------------------------------------

 Complete Alignments
 -------------------

 Consensus 1      aaagatgtcg tggcggcgga gaagcagcac cagaacctgc tggatggagt 50
+ BF01010B        aaagatgtcg tggcggcgga gaagcagcac cagaacctgc tggatggagt

 Consensus 51     ggaacacttc gacaagacgc agatgaaaca cgcacacacc gaagaaaaga 100
+ BF01010B        ggaacacttc gacaagacgc agatgaaaca cgcacacacc gaagaaaaga

 Consensus 101    acccgctgcc gcccatggaa gctatcgagg cggagaagga gaaaaacaaa 150
+ BF01029B                                                         acaaa
+ BF01010B        acccgctgcc gcccatggaa gctatcgagg cggagaagga gaaaaacaaa

 Consensus 151    ttcctgaacg gcatcgagaa cttcgacccc accaagctga agcacacgga 200
+ BF01029B        ttcctgaacg gcatcgagaa cttcgacccc accaagctga agcacacgga
+ BF01010B        ttcctgaacg gcatcgagaa cttcgacccc accaagctga agcacacgga

 Consensus 201    gacctgcgag aaaaacccgc tgccaaccaa ggacgtcatc gaacaggaga 250
+ BF01029B        gacctgcgag aaaaacccgc tgccaaccaa ggacgtcatc gaacaggaga
+ BF01010B        gacctgcgag aaaaacccgc tgccaaccaa ggacgtcatc gaacaggaga

 Consensus 251    agacggcctg aactcactcg catatttata acgcaactat ataacgctag 300
+ BF01029B        agacggcctg aactcactcg catatttata acgcaactat ataacgctag
+ BF01010B        agacggcctg aactcactcg catatttata acgcaactat ataacgctag

 Consensus 301    tatcgccgta ttttagactc gatataagtt ttatactacc ggtcggcgct 350
+ BF01029B        tatcgccgta ttttagactc gatataagtt ttatactacc ggtcggcgct
+ BF01010B        tatcgccgta ttttagactc gatataagtt ttatactacc ggtcggcgct

 Consensus 351    cccgttcgta actcatcaac tgtcacctgt cacctgtcaa tgtcaacacg 400
+ BF01029B        cccgttcgta actcatcaac tgtcacctgt cacctgtcaa tgtcaacacg
+ BF01010B        cccgttcgta actcatcaac tgtcacctgt cacctgtcaa tgtcaacacg

 Consensus 401    tcagactgac gtccgcggtg acgccggccg gcctatcatt agaacgtagg 450
+ BF01029B        tcagactgac gtccgcggtg acgccggccg gcctatcatt agaacgtagg
+ BF01010B        tcagactgac gtccgcggtg acgccggccg gcctatcatt agaacgtagg

 Consensus 451    aaccaaattt tctatgtcac ttttaatgat atatatatct gataagtgta 500
+ BF01029B        aaccaaattt tctatgtcac ttttaatgat atatatatct gataagtgta
+ BF01010B        aaccaaattt tctatgtcac ttttaatgat atatatatct gataagtgta

 Consensus 501    ttttatgagc atttttcttt tatttataat gagacgtatt aaattttaag 550
+ BF01029B        ttttatgagc atttttcttt tatttataat gagacgtatt aaattttaag
+ BF01010B        ttttatgagc atttttcttt tatttataat gagacgtatt aaattttaag

 Consensus 551    attgagtact gattttattt aagttgggaa cacactgcac tccgcgattc 600
+ BF01029B        attgagtact gattttattt aagttgggaa cacactgcac tccgcgattc
+ BF01010B        attgagtact gattttattt aagttgggaa cacactgcac tccgcgattc

 Consensus 601    gattcttttc ctcctcgtgc ttgtgttctc tgtctttata ttattgtaag 650
+ BF01029B        gattcttttc ctcctcgtgc ttgtgttctc tgtctttata ttattgtaag
+ BF01010B        gattcttttc ctcctcgtgc ttgtgttctc tgtctttata ttattgtaag

 Consensus 651    ttttattctc gagattcata atggctttgg tcagtttatt taggagtgta 700
+ BF01029B        ttttattctc gagattcata atggctttgg tcagtttatt taggagtgta
+ BF01010B        ttttattctc gagattcata atggctttgg tcagtttatt taggagtgta

 Consensus 701    gttaccaata cttttggatc gaaattgttt acttatttaa atgtgcgata 750
+ BF01029B        gttaccaata cttttggatc gaaattgttt acttatttaa atgtgcgata
+ BF01010B        gttaccaata cttttggatc gaaattgttt acttatttaa atgtgcgata

 Consensus 751    gtcgcgatcg gatgacgtag actatacctg atgctcaaca aagcgaaaat 800
+ BF01029B        gtcgcgatcg gatgacgtag actatacccg atgctcaaca aagcgaaaat
+ BF01010B        gtcgcgatcg gatgacgtag actatacctg atgct 

 Consensus 801    tgtctaattt taaagcaata attgtgtttt tatattaaag agcgaacaat 850
+ BF01029B        tgtctaattt taaagcaata attgtgtttt tatattaaag agcgaacaat

 Consensus 851    aaatttttat actgtcgtat tacatattat atccatatat tcataaacac 900
+ BF01029B        aaatttttat actgtcgtat tacatattat atccatatat tcataaacac

 Consensus 901    attttttcaa ttttat    916
+ BF01029B        attttttcaa ttttat   

 Consensus


 Consensus Sequence
 ------------------

> contig0001-0500.txt Consensus
1      aaagatgtcg tggcggcgga gaagcagcac cagaacctgc tggatggagt 50
51     ggaacacttc gacaagacgc agatgaaaca cgcacacacc gaagaaaaga 100
101    acccgctgcc gcccatggaa gctatcgagg cggagaagga gaaaaacaaa 150
151    ttcctgaacg gcatcgagaa cttcgacccc accaagctga agcacacgga 200
201    gacctgcgag aaaaacccgc tgccaaccaa ggacgtcatc gaacaggaga 250
251    agacggcctg aactcactcg catatttata acgcaactat ataacgctag 300
301    tatcgccgta ttttagactc gatataagtt ttatactacc ggtcggcgct 350
351    cccgttcgta actcatcaac tgtcacctgt cacctgtcaa tgtcaacacg 400
401    tcagactgac gtccgcggtg acgccggccg gcctatcatt agaacgtagg 450
451    aaccaaattt tctatgtcac ttttaatgat atatatatct gataagtgta 500
501    ttttatgagc atttttcttt tatttataat gagacgtatt aaattttaag 550
551    attgagtact gattttattt aagttgggaa cacactgcac tccgcgattc 600
601    gattcttttc ctcctcgtgc ttgtgttctc tgtctttata ttattgtaag 650
651    ttttattctc gagattcata atggctttgg tcagtttatt taggagtgta 700
701    gttaccaata cttttggatc gaaattgttt acttatttaa atgtgcgata 750
751    gtcgcgatcg gatgacgtag actatacctg atgctcaaca aagcgaaaat 800
801    tgtctaattt taaagcaata attgtgtttt tatattaaag agcgaacaat 850
851    aaatttttat actgtcgtat tacatattat atccatatat tcataaacac 900
901    attttttcaa ttttat    916
