# Supplementary material for: Chasing Migration Genes: A Brain Expressed Sequence Tag Resource for Summer and Migratory Monarch Butterflies (Danaus plexippus)
Source: PLoS One. 2008 Jan 9;3(1):e1345. doi: 10.1371/journal.pone.0001345 (PMC2156104; doi:10.1371/journal.pone.0001345)
Supplement: Dataset S2 — SNPs and Microsatellites in the Monarch EST Database. A compressed file contains detailed information of SNPs and mcirosatellites in the monarch EST database, which includes summaries for both SNPs and microsatellites. Access to the sequence information and position for each SNP and microsatellite is also provided. (17.63 MB ZIP) [file pone.0001345.s002.zip › Package/Contig0001-0500/contig0001-0500.txt.contig132]

Range	-58	1065
Cultivar	none	yellow
Cultivar	Consensus	white

Contig	"Contig"	Consensus	1	1015	tattattaacttatattaaaattactaaaagtatcaatacttaaaattactattaaaatgtcgtacaatttcgagaatatgagtgtgaatgaaatatttgatttataccgtcaatggcgtgaaaataatgaaaggagaagcgaagatatcattaacacgtatttacaacattctattgatgaaaacgctcttcaaaaacttggaactgaaaaatacgtcataatcgagcaaattatctatgcagcactggattgtcactattatagtttagctaaaatgtggacattgaaactcaacgatgagtttcccaatagccttcgagtcctgagatatagagttttatgcttagaagcagagggccaatataaaaaagctagtagtgaattagaaaatatcacatcaatacataaaacacaagcaccagcctgtaagcgattcgttaccatctacaaggctatgggactcttacccgaagctatcaaggaactggtgttttatctgaaacaattcatatcagatgtggaagcttggcaggagttgtgcgagatgtacttggtaatccaggagtactcgaaggcagcgttctgtgctgaagaacagatcctccatagtcctcatcatcacttgttgcaccagcgtcttgctgatatacggtacactatgggtggagttgaaaacatggaactggccaagacatactactgccaggcattaaaactgaacccagataacatgcgagctttgttgggattgttcttagtaacaaataacctgctgggccaatacaagtcatctggtagtacaaaacgcaaagaaatatggaagctgtcccaatgggtacaatcagagatatcaaagagacaaaagaaagccaaaactccagcctccgtacccactcttactaacctaatgctaactttggctataacggaatagtcaaaaaaaaaacattatttacattaaggttctagtatgaagttaaactattttactcattgtaatattttatatacaa	Consensus
Glyph	"+ BF01028B1E12.f1 725"	"+ BF01028B"	1	689	tattattaacttatattaaaattactaaaagtatcaatacttaaaattactattaaaatgtcgtacaatttcgagaatatgagtgtgaatgaaatatttgatttataccgtcaatggcgtgaaaataatgaaaggagaagcgaagatatcattaacacgtatttacaacattctattgatgaaaacgctcttcaaaaacttggaactgaaaaatacgtcataatcgagcaaattatctatgcagcactggattgtcactattatagtttagctaaaatgtggacattgaaactcaacgatgagtttcccaatagccttcgagtcctgagatatagagttttatgcttagaagcagagggccaatataaaaaagctagtagtgaattagaaaatatcacatcaatacataaaacacaagcaccagcctgtaagcgattcgttaccatctacaaggctatgggactcttacccgaagctatcaaggaactggtgttttatctgaaacaattcatatctgatgtggaagcttggcaggagttgtgcgagatgtacttggtaatccaggagtactcgaaggcagcgttctgtgctgaagaacagatcctccatagtcctcatcatcacttgttgcaccagcgtcttgctgatatacggtacactatgggtggagttgaaaacatggaactggc	none
Glyph	"+ BF01005A1A10.f1 725"	"+ BF01005A"	291	1015	actcaacgatgagtttcccaatagccttcgagtcctgagatatagagttttatgcttagaagcagagggccaatataaaaaagctagtagtgaattagaaaatatcacatcaatacataaaacgcaagcaccagcctgtaagcgattcgttaccatctacaaggctatgggactcttacccgaagctatcaaggaactggtgttttatctgaaacaattcatatcagatgtggaagcttggcaggagttgtgcgagatgtacttggtaatccaggagtactcgaaggcagcgttctgtgctgaagaacagatcctccatagtcctcatcaccacttgttgcaccagcgtcttgctgatatacggtacactatgggtggagttgaaaacatggaactggccaagacatactactgccaggcattaaaactgaacccagataacatgcgagctttgttgggattgttcttagtaacaaataacctgctgggccaatacaagtcatctggtagtacaaaacgcaaagaaatatggaagctgtcccaatgggtacaatcagagatatcaaagagacaaaagaaagccaaaactccagcctccgtacccactcttactaacctaatgctaactttggctataacggaatagtcaaaaaaaaaacattatttacattaaggttctagtatgaagttaaactattttactcattgtaatattttatatacaa	none
