# Supplementary material for: Chasing Migration Genes: A Brain Expressed Sequence Tag Resource for Summer and Migratory Monarch Butterflies (Danaus plexippus)
Source: PLoS One. 2008 Jan 9;3(1):e1345. doi: 10.1371/journal.pone.0001345 (PMC2156104; doi:10.1371/journal.pone.0001345)
Supplement: Dataset S2 — SNPs and Microsatellites in the Monarch EST Database. A compressed file contains detailed information of SNPs and mcirosatellites in the monarch EST database, which includes summaries for both SNPs and microsatellites. Access to the sequence information and position for each SNP and microsatellite is also provided. (17.63 MB ZIP) [file pone.0001345.s002.zip › Package/Contig0001-0500/contig0001-0500.txt.contig132.align]

    Multiple Alignment For contig0001-0500.txt Consensus 132
    ----------------------------------------------

 ESTs In Alignment
 -----------------
+ BF01005A1A10.f1 725
+ BF01028B1E12.f1 725

 Potential SNPs:
 ---------------
 NONE


 Alignments
 ----------

 Consensus 1      tattattaac ttatattaaa attactaaaa gtatcaatac ttaaaattac 50
+ BF01028B        tattattaac ttatattaaa attactaaaa gtatcaatac ttaaaattac

 Consensus 51     tattaaaatg tcgtacaatt tcgagaatat gagtgtgaat gaaatatttg 100
+ BF01028B        tattaaaatg tcgtacaatt tcgagaatat gagtgtgaat gaaatatttg

 Consensus 101    atttataccg tcaatggcgt gaaaataatg aaaggagaag cgaagatatc 150
+ BF01028B        atttataccg tcaatggcgt gaaaataatg aaaggagaag cgaagatatc

 Consensus 151    attaacacgt atttacaaca ttctattgat gaaaacgctc ttcaaaaact 200
+ BF01028B        attaacacgt atttacaaca ttctattgat gaaaacgctc ttcaaaaact

 Consensus 201    tggaactgaa aaatacgtca taatcgagca aattatctat gcagcactgg 250
+ BF01028B        tggaactgaa aaatacgtca taatcgagca aattatctat gcagcactgg

 Consensus 251    attgtcacta ttatagttta gctaaaatgt ggacattgaa actcaacgat 300
+ BF01005A                                                    actcaacgat
+ BF01028B        attgtcacta ttatagttta gctaaaatgt ggacattgaa actcaacgat

 Consensus 301    gagtttccca atagccttcg agtcctgaga tatagagttt tatgcttaga 350
+ BF01005A        gagtttccca atagccttcg agtcctgaga tatagagttt tatgcttaga
+ BF01028B        gagtttccca atagccttcg agtcctgaga tatagagttt tatgcttaga

 Consensus 351    agcagagggc caatataaaa aagctagtag tgaattagaa aatatcacat 400
+ BF01005A        agcagagggc caatataaaa aagctagtag tgaattagaa aatatcacat
+ BF01028B        agcagagggc caatataaaa aagctagtag tgaattagaa aatatcacat

 Consensus 401    caatacataa aacacaagca ccagcctgta agcgattcgt taccatctac 450
+ BF01005A        caatacataa aacgcaagca ccagcctgta agcgattcgt taccatctac
+ BF01028B        caatacataa aacacaagca ccagcctgta agcgattcgt taccatctac

 Consensus 451    aaggctatgg gactcttacc cgaagctatc aaggaactgg tgttttatct 500
+ BF01005A        aaggctatgg gactcttacc cgaagctatc aaggaactgg tgttttatct
+ BF01028B        aaggctatgg gactcttacc cgaagctatc aaggaactgg tgttttatct

 Consensus 501    gaaacaattc atatcagatg tggaagcttg gcaggagttg tgcgagatgt 550
+ BF01005A        gaaacaattc atatcagatg tggaagcttg gcaggagttg tgcgagatgt
+ BF01028B        gaaacaattc atatctgatg tggaagcttg gcaggagttg tgcgagatgt

 Consensus 551    acttggtaat ccaggagtac tcgaaggcag cgttctgtgc tgaagaacag 600
+ BF01005A        acttggtaat ccaggagtac tcgaaggcag cgttctgtgc tgaagaacag
+ BF01028B        acttggtaat ccaggagtac tcgaaggcag cgttctgtgc tgaagaacag

 Consensus 601    atcctccata gtcctcatca tcacttgttg caccagcgtc ttgctgatat 650
+ BF01005A        atcctccata gtcctcatca ccacttgttg caccagcgtc ttgctgatat
+ BF01028B        atcctccata gtcctcatca tcacttgttg caccagcgtc ttgctgatat

 Consensus 651    acggtacact atgggtggag ttgaaaacat ggaactggcc aagacatact 700
+ BF01005A        acggtacact atgggtggag ttgaaaacat ggaactggcc aagacatact
+ BF01028B        acggtacact atgggtggag ttgaaaacat ggaactggc 

 Consensus 701    actgccaggc attaaaactg aacccagata acatgcgagc tttgttggga 750
+ BF01005A        actgccaggc attaaaactg aacccagata acatgcgagc tttgttggga

 Consensus 751    ttgttcttag taacaaataa cctgctgggc caatacaagt catctggtag 800
+ BF01005A        ttgttcttag taacaaataa cctgctgggc caatacaagt catctggtag

 Consensus 801    tacaaaacgc aaagaaatat ggaagctgtc ccaatgggta caatcagaga 850
+ BF01005A        tacaaaacgc aaagaaatat ggaagctgtc ccaatgggta caatcagaga

 Consensus 851    tatcaaagag acaaaagaaa gccaaaactc cagcctccgt acccactctt 900
+ BF01005A        tatcaaagag acaaaagaaa gccaaaactc cagcctccgt acccactctt

 Consensus 901    actaacctaa tgctaacttt ggctataacg gaatagtcaa aaaaaaaaca 950
+ BF01005A        actaacctaa tgctaacttt ggctataacg gaatagtcaa aaaaaaaaca

 Consensus 951    ttatttacat taaggttcta gtatgaagtt aaactatttt actcattgta 1000
+ BF01005A        ttatttacat taaggttcta gtatgaagtt aaactatttt actcattgta

 Consensus 1001   atattttata tacaa    1015
+ BF01005A        atattttata tacaa   


    Multiple Alignment For contig0001-0500.txt Consensus 132 - Complete Sequences
    -------------------------------------------------------------------

 Complete Alignments
 -------------------

 Consensus -33                                         tattat taacttatat 16
+ BF01028B        actaatttaa tatttatatt tcaccataca nnnntattat taacttatat

 Consensus 17     taaaattact aaaagtatca atacttaaaa ttactattaa aatgtcgtac 66
+ BF01028B        taaaattact aaaagtatca atacttaaaa ttactattaa aatgtcgtac

 Consensus 67     aatttcgaga atatgagtgt gaatgaaata tttgatttat accgtcaatg 116
+ BF01028B        aatttcgaga atatgagtgt gaatgaaata tttgatttat accgtcaatg

 Consensus 117    gcgtgaaaat aatgaaagga gaagcgaaga tatcattaac acgtatttac 166
+ BF01028B        gcgtgaaaat aatgaaagga gaagcgaaga tatcattaac acgtatttac

 Consensus 167    aacattctat tgatgaaaac gctcttcaaa aacttggaac tgaaaaatac 216
+ BF01028B        aacattctat tgatgaaaac gctcttcaaa aacttggaac tgaaaaatac

 Consensus 217    gtcataatcg agcaaattat ctatgcagca ctggattgtc actattatag 266
+ BF01028B        gtcataatcg agcaaattat ctatgcagca ctggattgtc actattatag

 Consensus 267    tttagctaaa atgtggacat tgaaactcaa cgatgagttt cccaatagcc 316
+ BF01005A                                  actcaa cgatgagttt cccaatagcc
+ BF01028B        tttagctaaa atgtggacat tgaaactcaa cgatgagttt cccaatagcc

 Consensus 317    ttcgagtcct gagatataga gttttatgct tagaagcaga gggccaatat 366
+ BF01005A        ttcgagtcct gagatataga gttttatgct tagaagcaga gggccaatat
+ BF01028B        ttcgagtcct gagatataga gttttatgct tagaagcaga gggccaatat

 Consensus 367    aaaaaagcta gtagtgaatt agaaaatatc acatcaatac ataaaacaca 416
+ BF01005A        aaaaaagcta gtagtgaatt agaaaatatc acatcaatac ataaaacgca
+ BF01028B        aaaaaagcta gtagtgaatt agaaaatatc acatcaatac ataaaacaca

 Consensus 417    agcaccagcc tgtaagcgat tcgttaccat ctacaaggct atgggactct 466
+ BF01005A        agcaccagcc tgtaagcgat tcgttaccat ctacaaggct atgggactct
+ BF01028B        agcaccagcc tgtaagcgat tcgttaccat ctacaaggct atgggactct

 Consensus 467    tacccgaagc tatcaaggaa ctggtgtttt atctgaaaca attcatatca 516
+ BF01005A        tacccgaagc tatcaaggaa ctggtgtttt atctgaaaca attcatatca
+ BF01028B        tacccgaagc tatcaaggaa ctggtgtttt atctgaaaca attcatatct

 Consensus 517    gatgtggaag cttggcagga gttgtgcgag atgtacttgg taatccagga 566
+ BF01005A        gatgtggaag cttggcagga gttgtgcgag atgtacttgg taatccagga
+ BF01028B        gatgtggaag cttggcagga gttgtgcgag atgtacttgg taatccagga

 Consensus 567    gtactcgaag gcagcgttct gtgctgaaga acagatcctc catagtcctc 616
+ BF01005A        gtactcgaag gcagcgttct gtgctgaaga acagatcctc catagtcctc
+ BF01028B        gtactcgaag gcagcgttct gtgctgaaga acagatcctc catagtcctc

 Consensus 617    atcatcactt gttgcaccag cgtcttgctg atatacggta cactatgggt 666
+ BF01005A        atcaccactt gttgcaccag cgtcttgctg atatacggta cactatgggt
+ BF01028B        atcatcactt gttgcaccag cgtcttgctg atatacggta cactatgggt

 Consensus 667    ggagttgaaa acatggaact ggccaagaca tactactgcc aggcattaaa 716
+ BF01005A        ggagttgaaa acatggaact ggccaagaca tactactgcc aggcattaaa
+ BF01028B        ggagttgaaa acatggaact ggcga  

 Consensus 717    actgaaccca gataacatgc gagctttgtt gggattgttc ttagtaacaa 766
+ BF01005A        actgaaccca gataacatgc gagctttgtt gggattgttc ttagtaacaa

 Consensus 767    ataacctgct gggccaatac aagtcatctg gtagtacaaa acgcaaagaa 816
+ BF01005A        ataacctgct gggccaatac aagtcatctg gtagtacaaa acgcaaagaa

 Consensus 817    atatggaagc tgtcccaatg ggtacaatca gagatatcaa agagacaaaa 866
+ BF01005A        atatggaagc tgtcccaatg ggtacaatca gagatatcaa agagacaaaa

 Consensus 867    gaaagccaaa actccagcct ccgtacccac tcttactaac ctaatgctaa 916
+ BF01005A        gaaagccaaa actccagcct ccgtacccac tcttactaac ctaatgctaa

 Consensus 917    ctttggctat aacggaatag tcaaaaaaaa aacattattt acattaaggt 966
+ BF01005A        ctttggctat aacggaatag tcaaaaaaaa aacattattt acattaaggt

 Consensus 967    tctagtatga agttaaacta ttttactcat tgtaatattt tatatacaa 1015
+ BF01005A        tctagtatga agttaaacta ttttactcat tgtaatattt tatatacaa

 Consensus


 Consensus Sequence
 ------------------

> contig0001-0500.txt Consensus
1      tattattaac ttatattaaa attactaaaa gtatcaatac ttaaaattac 50
51     tattaaaatg tcgtacaatt tcgagaatat gagtgtgaat gaaatatttg 100
101    atttataccg tcaatggcgt gaaaataatg aaaggagaag cgaagatatc 150
151    attaacacgt atttacaaca ttctattgat gaaaacgctc ttcaaaaact 200
201    tggaactgaa aaatacgtca taatcgagca aattatctat gcagcactgg 250
251    attgtcacta ttatagttta gctaaaatgt ggacattgaa actcaacgat 300
301    gagtttccca atagccttcg agtcctgaga tatagagttt tatgcttaga 350
351    agcagagggc caatataaaa aagctagtag tgaattagaa aatatcacat 400
401    caatacataa aacacaagca ccagcctgta agcgattcgt taccatctac 450
451    aaggctatgg gactcttacc cgaagctatc aaggaactgg tgttttatct 500
501    gaaacaattc atatcagatg tggaagcttg gcaggagttg tgcgagatgt 550
551    acttggtaat ccaggagtac tcgaaggcag cgttctgtgc tgaagaacag 600
601    atcctccata gtcctcatca tcacttgttg caccagcgtc ttgctgatat 650
651    acggtacact atgggtggag ttgaaaacat ggaactggcc aagacatact 700
701    actgccaggc attaaaactg aacccagata acatgcgagc tttgttggga 750
751    ttgttcttag taacaaataa cctgctgggc caatacaagt catctggtag 800
801    tacaaaacgc aaagaaatat ggaagctgtc ccaatgggta caatcagaga 850
851    tatcaaagag acaaaagaaa gccaaaactc cagcctccgt acccactctt 900
901    actaacctaa tgctaacttt ggctataacg gaatagtcaa aaaaaaaaca 950
951    ttatttacat taaggttcta gtatgaagtt aaactatttt actcattgta 1000
1001   atattttata tacaa    1015
