# Supplementary material for: Chasing Migration Genes: A Brain Expressed Sequence Tag Resource for Summer and Migratory Monarch Butterflies (Danaus plexippus)
Source: PLoS One. 2008 Jan 9;3(1):e1345. doi: 10.1371/journal.pone.0001345 (PMC2156104; doi:10.1371/journal.pone.0001345)
Supplement: Dataset S2 — SNPs and Microsatellites in the Monarch EST Database. A compressed file contains detailed information of SNPs and mcirosatellites in the monarch EST database, which includes summaries for both SNPs and microsatellites. Access to the sequence information and position for each SNP and microsatellite is also provided. (17.63 MB ZIP) [file pone.0001345.s002.zip › Package/Contig0001-0500/contig0001-0500.txt.contig133.align]

    Multiple Alignment For contig0001-0500.txt Consensus 133
    ----------------------------------------------

 ESTs In Alignment
 -----------------
+ BF01027B2B04.f1 713
+ BF01006X1F07.f1 717

 Potential SNPs:
 ---------------
 NONE


 Alignments
 ----------

 Consensus 1      ttcaattaat tgtcagcacc gtttaatgtc gcacaataac aaaattaaga 50
+ BF01027B        ttcaattaat tgtcagcacc gtttaatgtc gcacaataac aaaattaaga

 Consensus 51     gcgaaatcag tagaagccgc tttacgggcc gcgatcagag aacgagccgc 100
+ BF01027B        gcgaaatcag tagaagccgc tttacgggcc gcgatcagag aacgagccgc

 Consensus 101    cgcgccggtc gcttacacgt aatgttagct ttaatatgtg agtttgttag 150
+ BF01027B        cgcgccggtc gcttacacgt aatgttagct ttaatatgtg agtttgttag
+ BF01006X                                                         gttag

 Consensus 151    ctaaatcgca ttttgtgtcg ccgtggatta aaatacaata cagttagagt 200
+ BF01027B        ctaaatcgca ttttgtgtcg ccgtggatta aaatacaata cagttagagt
+ BF01006X        ctaaatcgca ttttgtgtcg ccgtggatta aaatacaata cagttagagt

 Consensus 201    gattcctacc ggacgatatt tgacacttct aaaataagca gagagacaaa 250
+ BF01027B        gattcctacc ggacgatatt tgacacttct aaaataagca gagagacaaa
+ BF01006X        gattcctacc ggacgatatt tgacacttct aaaataagca gaga--caaa

 Consensus 251    gtatcatatg cttaagtcga ttagtcgatt gctagttgct tcaattaata 300
+ BF01027B        gtatcatatg cttaagtcga ttagtcgatt gctagttgct tcaattaata
+ BF01006X        gtatcatatg cttaagtcga ttagtcgatt gctagttgct tcaattaata

 Consensus 301    aattaggtta tcaaattatt ggttgtaaag tttccgaata taagtgtaaa 350
+ BF01027B        aattaggtta tcaaattatt ggttgtaaag tttccgaata taagtgtaaa
+ BF01006X        aattaggtta tcaaattatt ggttgtaaag tttccgaata taagtgtaaa

 Consensus 351    ataagtcgaa ccatcgtaat catcggttac gcaggtgttg ccgttcgata 400
+ BF01027B        ataagtcgaa ccatcgtaat catcggttac gcaggtgttg ccgttcgata
+ BF01006X        ataagtcgaa ccatcgtaat catcggttac gcaggtgttg ccgttcgata

 Consensus 401    aaacagtgtc ggcacgttca gacagagtgt ggtaataata atataagtga 450
+ BF01027B        aaacagtgtc ggcacgttca ga------gt ggtaataata atataagtgt
+ BF01006X        aaacagtgtc ggcacgttca gacagagtgt ggctgtaata atataagtga

 Consensus 451    tttttttgtt cgagagtggt tcttaaacat aaagaaacgt aacgtagcgt 500
+ BF01027B        tttttttgtt cgagagtggt tcttaaacat aaagaaacgt aacgtagcgt
+ BF01006X        tttttttgtt cgagagtggt tcttaaacat aaagaaacgt aacgtagcgt

 Consensus 501    tgatttgttg ctcatgttgt ctagtttgtg atgtttacat agaaaccaaa 550
+ BF01027B        tgatttgttg ctcatgttgt ctagtttgtg atgtttacat agaaaccaaa
+ BF01006X        tgatttgttg ctcatgttgt ctagttcgtg atgtttacgt agaaaccaaa

 Consensus 551    taaacagaac aatattactc cgcggtccct ctttggaaaa atcatttatg 600
+ BF01027B        taaacagaac aatat-actc cgcggtccct ctttggaaaa atcatttacg
+ BF01006X        taaacagaac aatattactc -gcggtccct ctttggcaag atcacttatg

 Consensus 601    ttatgccttt gaataaatat aaattataat tataaatcac gtcattttat 650
+ BF01027B        ttatgccttt gaataaatat aaattataat tataaatcac gtcattttat
+ BF01006X        ttatgccttt gaataaatat aaattataat tataaatcac gtcattttat

 Consensus 651    acaatgctgt aattaatgta tgaagcattt tattacattt gggactaacg 700
+ BF01027B        acaatgctgt aattaatgta tgaagcnnnt tattacattt gggactaacg
+ BF01006X        accgtgctgt aattaatgta tgaagcattt tattacattt gggactaacg

 Consensus 701    aaatattcaa tccctataat ttgagccact tcgttataag attcgattaa 750
+ BF01027B        aaatattcaa tccctataat   
+ BF01006X        aaatattcaa tccctataat ttgagccact tcgttataag attcgattaa

 Consensus 751    ttcttcctaa aacttaacgt ctaagttgtt ttaactttgg agctgcatct 800
+ BF01006X        ttcttcctaa aacttaacgt ctaagttgtt ttaactttgg agctgcatct

 Consensus 801    tgtattgtcc tgacccttgc acatccgtgc tgtgatattt gagagatctt 850
+ BF01006X        tgtattgtcc tgacccttgc acatccgtgc tgtgatattt gagagatctt

 Consensus 851    catgtaacat tccta    865
+ BF01006X        catgtaacat tccta   


    Multiple Alignment For contig0001-0500.txt Consensus 133 - Complete Sequences
    -------------------------------------------------------------------

 Complete Alignments
 -------------------

 Consensus 1      ttcaattaat tgtcagcacc gtttaatgtc gcacaataac aaaattaaga 50
+ BF01027B        ttcaattaat tgtcagcacc gtttaatgtc gcacaataac aaaattaaga

 Consensus 51     gcgaaatcag tagaagccgc tttacgggcc gcgatcagag aacgagccgc 100
+ BF01027B        gcgaaatcag tagaagccgc tttacgggcc gcgatcagag aacgagccgc

 Consensus 101    cgcgccggtc gcttacacgt aatgttagct ttaatatgtg agtttgttag 150
+ BF01027B        cgcgccggtc gcttacacgt aatgttagct ttaatatgtg agtttgttag
+ BF01006X                                                         gttag

 Consensus 151    ctaaatcgca ttttgtgtcg ccgtggatta aaatacaata cagttagagt 200
+ BF01027B        ctaaatcgca ttttgtgtcg ccgtggatta aaatacaata cagttagagt
+ BF01006X        ctaaatcgca ttttgtgtcg ccgtggatta aaatacaata cagttagagt

 Consensus 201    gattcctacc ggacgatatt tgacacttct aaaataagca gagagacaaa 250
+ BF01027B        gattcctacc ggacgatatt tgacacttct aaaataagca gagagacaaa
+ BF01006X        gattcctacc ggacgatatt tgacacttct aaaataagca gaga--caaa

 Consensus 251    gtatcatatg cttaagtcga ttagtcgatt gctagttgct tcaattaata 300
+ BF01027B        gtatcatatg cttaagtcga ttagtcgatt gctagttgct tcaattaata
+ BF01006X        gtatcatatg cttaagtcga ttagtcgatt gctagttgct tcaattaata

 Consensus 301    aattaggtta tcaaattatt ggttgtaaag tttccgaata taagtgtaaa 350
+ BF01027B        aattaggtta tcaaattatt ggttgtaaag tttccgaata taagtgtaaa
+ BF01006X        aattaggtta tcaaattatt ggttgtaaag tttccgaata taagtgtaaa

 Consensus 351    ataagtcgaa ccatcgtaat catcggttac gcaggtgttg ccgttcgata 400
+ BF01027B        ataagtcgaa ccatcgtaat catcggttac gcaggtgttg ccgttcgata
+ BF01006X        ataagtcgaa ccatcgtaat catcggttac gcaggtgttg ccgttcgata

 Consensus 401    aaacagtgtc ggcacgttca gacagagtgt ggtaataata atataagtga 450
+ BF01027B        aaacagtgtc ggcacgttca ga------gt ggtaataata atataagtgt
+ BF01006X        aaacagtgtc ggcacgttca gacagagtgt ggctgtaata atataagtga

 Consensus 451    tttttttgtt cgagagtggt tcttaaacat aaagaaacgt aacgtagcgt 500
+ BF01027B        tttttttgtt cgagagtggt tcttaaacat aaagaaacgt aacgtagcgt
+ BF01006X        tttttttgtt cgagagtggt tcttaaacat aaagaaacgt aacgtagcgt

 Consensus 501    tgatttgttg ctcatgttgt ctagtttgtg atgtttacat agaaaccaaa 550
+ BF01027B        tgatttgttg ctcatgttgt ctagtttgtg atgtttacat agaaaccaaa
+ BF01006X        tgatttgttg ctcatgttgt ctagttcgtg atgtttacgt agaaaccaaa

 Consensus 551    taaacagaac aatattactc cgcggtccct ctttggaaaa atcatttatg 600
+ BF01027B        taaacagaac aatat-actc cgcggtccct ctttggaaaa atcatttacg
+ BF01006X        taaacagaac aatattactc -gcggtccct ctttggcaag atcacttatg

 Consensus 601    ttatgccttt gaataaatat aaattataat tataaatcac gtcattttat 650
+ BF01027B        ttatgccttt gaataaatat aaattataat tataaatcac gtcattttat
+ BF01006X        ttatgccttt gaataaatat aaattataat tataaatcac gtcattttat

 Consensus 651    acaatgctgt aattaatgta tgaagcattt tattacattt gggactaacg 700
+ BF01027B        acaatgctgt aattaatgta tgaagcnnnt tattacattt gggactaacg
+ BF01006X        accgtgctgt aattaatgta tgaagcattt tattacattt gggactaacg

 Consensus 701    aaatattcaa tccctataat ttgagccact tcgttataag attcgattaa 750
+ BF01027B        aaatattcaa tccctataat   
+ BF01006X        aaatattcaa tccctataat ttgagccact tcgttataag attcgattaa

 Consensus 751    ttcttcctaa aacttaacgt ctaagttgtt ttaactttgg agctgcatct 800
+ BF01006X        ttcttcctaa aacttaacgt ctaagttgtt ttaactttgg agctgcatct

 Consensus 801    tgtattgtcc tgacccttgc acatccgtgc tgtgatattt gagagatctt 850
+ BF01006X        tgtattgtcc tgacccttgc acatccgtgc tgtgatattt gagagatctt

 Consensus 851    catgtaacat tccta    865
+ BF01006X        catgtaacat tccta   

 Consensus


 Consensus Sequence
 ------------------

> contig0001-0500.txt Consensus
1      ttcaattaat tgtcagcacc gtttaatgtc gcacaataac aaaattaaga 50
51     gcgaaatcag tagaagccgc tttacgggcc gcgatcagag aacgagccgc 100
101    cgcgccggtc gcttacacgt aatgttagct ttaatatgtg agtttgttag 150
151    ctaaatcgca ttttgtgtcg ccgtggatta aaatacaata cagttagagt 200
201    gattcctacc ggacgatatt tgacacttct aaaataagca gagagacaaa 250
251    gtatcatatg cttaagtcga ttagtcgatt gctagttgct tcaattaata 300
301    aattaggtta tcaaattatt ggttgtaaag tttccgaata taagtgtaaa 350
351    ataagtcgaa ccatcgtaat catcggttac gcaggtgttg ccgttcgata 400
401    aaacagtgtc ggcacgttca gacagagtgt ggtaataata atataagtga 450
451    tttttttgtt cgagagtggt tcttaaacat aaagaaacgt aacgtagcgt 500
501    tgatttgttg ctcatgttgt ctagtttgtg atgtttacat agaaaccaaa 550
551    taaacagaac aatattactc cgcggtccct ctttggaaaa atcatttatg 600
601    ttatgccttt gaataaatat aaattataat tataaatcac gtcattttat 650
651    acaatgctgt aattaatgta tgaagcattt tattacattt gggactaacg 700
701    aaatattcaa tccctataat ttgagccact tcgttataag attcgattaa 750
751    ttcttcctaa aacttaacgt ctaagttgtt ttaactttgg agctgcatct 800
801    tgtattgtcc tgacccttgc acatccgtgc tgtgatattt gagagatctt 850
851    catgtaacat tccta    865
