# Supplementary material for: Chasing Migration Genes: A Brain Expressed Sequence Tag Resource for Summer and Migratory Monarch Butterflies (Danaus plexippus)
Source: PLoS One. 2008 Jan 9;3(1):e1345. doi: 10.1371/journal.pone.0001345 (PMC2156104; doi:10.1371/journal.pone.0001345)
Supplement: Dataset S2 — SNPs and Microsatellites in the Monarch EST Database. A compressed file contains detailed information of SNPs and mcirosatellites in the monarch EST database, which includes summaries for both SNPs and microsatellites. Access to the sequence information and position for each SNP and microsatellite is also provided. (17.63 MB ZIP) [file pone.0001345.s002.zip › Package/Contig0001-0500/contig0001-0500.txt.contig134.align]

    Multiple Alignment For contig0001-0500.txt Consensus 134
    ----------------------------------------------

 ESTs In Alignment
 -----------------
+ BF01027A1H05.f1 762
+ BF01006X1E11.f1 697

 Potential SNPs:
 ---------------
 NONE


 Alignments
 ----------

 Consensus 1      tccagcccac tttatttcgg tttcgtcgcc agtaaagtcc gttcgccggc 50
+ BF01027A        tccagcccac tttatttcgg tttcgtcgcc agtaaagtcc gttcgccggc

 Consensus 51     ggatgcggcg gacctagata aattggtttt aatttcgttt atttgtgata 100
+ BF01027A        ggatgcggcg gacctagata aattggtttt aatttcgttt atttgtgata
+ BF01006X                                                          gata

 Consensus 101    agaaaaccct taaacatggg gtcgttattt cgaagtgagg aaatgactct 150
+ BF01027A        agaaaaccct taaacatggg gtcgttattt cgaagtgagg aaatgactct
+ BF01006X        agaaaaccct taaacatggg gtcgttattt cgaagtgagg aaatgactct

 Consensus 151    gtgtcaacta tttctgcaga gtgaagcagc ctatgcatgc gtgtctgaac 200
+ BF01027A        gtgtcaacta tttctgcaga gtgaagcagc ctatgcatgc gtgtctgaac
+ BF01006X        gtgtcaacta tttctgcaga gtgaagcagc ctatgcatgc gtgtctgaac

 Consensus 201    ttggtgaact ggggcttgtt cagttccgcg atttgaaccc agacgtgaac 250
+ BF01027A        ttggtgaact ggggcttgtt cagttccgcg atttgaaccc agacgtgaac
+ BF01006X        ttggtgaact ggggcttgtt cagttccgcg atttgaaccc agacgtgaac

 Consensus 251    gcgttccaac ggaagttcgt caatgaagtg cgccgttgcg atgagatgga 300
+ BF01027A        gcgttccaac ggaagttcgt caatgaagtg cgccgttgcg atgagatgga
+ BF01006X        gcgttccaac ggaagttcgt caatgaagtg cgccgttgcg atgagatgga

 Consensus 301    gaggaagctg cgctacctgg agaaggagat caggagagac ggcatcccca 350
+ BF01027A        gaggaagctg cgctacctgg agaaggagat caggagagac ggcatcccca
+ BF01006X        gaggaagctg cgctacctgg agaaggagat caggagagac ggcatcccca

 Consensus 351    tgctggagat accgggggag gtgcccgagg ctccgcagcc cagggagatg 400
+ BF01027A        tgctggagat accgggggag gtgcccgagg cgccgcagcc cagggagatg
+ BF01006X        tgctggagat accgggggag gtgcccgann ntnnncagcc cagggagatg

 Consensus 401    atcgaccttg aggctacgtt tgagaaactc gaaaatgaac tccgggaagt 450
+ BF01027A        atcgaccttg aggctacgtt tgagaaactc gaaaatgaac tccgggaagt
+ BF01006X        atcgaccttg aggctacgtt tgagaaactc gaaaatgaac tccgggaagt

 Consensus 451    caatcagaac gctgaggcgt tgaagaggaa ctacttggaa ctgacggagc 500
+ BF01027A        caatcagaac gctgaggcgt tgaagaggaa ctacttggaa ctgacggagc
+ BF01006X        caatcagaac gctgaggcgt tgaagaggaa ctacttggaa ctgacggagc

 Consensus 501    tgaagcacat attgaggaag acgcaggtgt tcttcgacga gatggcggac 550
+ BF01027A        tgaagcacat actgaggaag acgcaggtgt tcttcgacga gatggcggac
+ BF01006X        tgaagcacat attgaggaag acgcaggtgt tcttcgacga gatggcggac

 Consensus 551    ccgtcgcggg aggaggaaca agtcaccctc ctgggggagg aggggctgat 600
+ BF01027A        ccgtcgcggg aggaggaaca agtcaccctc ctgggggagg aggggctgat
+ BF01006X        ccgtcgcggg aggaggaaca agtcaccctc ctgggggagg aggggctgat

 Consensus 601    ggcgggaggg caagcgctca agctgggttt cgttgccgga gttattctcc 650
+ BF01027A        ggcgggaggg caagcgctca agctgggttt cgttgccgga gttattctcc
+ BF01006X        ggcgggaggg caagcgctca agctgggttt cgttgccgga gttattctcc

 Consensus 651    gtgagagaat tcctgccttt gagcgtatgc tgtggcgtgc gtgtcgcggt 700
+ BF01027A        gtgagagaat tcctgccttt gagcgtatgc tgtggcgtgc gtgtcgcggt
+ BF01006X        gtgagagaat tcctgccttt gagcgtatgc tgtggcgtgc gtgtcgcggt

 Consensus 701    aacgtcttcc tgaggcaggc cgagatcgac acgcctctag aggacccgtc 750
+ BF01027A        aacgtcttcc    
+ BF01006X        aacgtcttcc tgaggcaggc cgagatcgac acgcctctag aggacccgtc

 Consensus 751    atcgtcaaaa aaggtgtaca agtcggtgtt cataatcttc ttc 793
+ BF01006X        atcgtcnnnn naggtgtaca agtcggtgtt cataatcttc ttc


    Multiple Alignment For contig0001-0500.txt Consensus 134 - Complete Sequences
    -------------------------------------------------------------------

 Complete Alignments
 -------------------

 Consensus -51                                                           -2
+ BF01027A        cgttgcgnnn nttntgacga gtccgctcgc tggaaaatct tattgatcgn

 Consensus -1       tccagccc actttatttc ggtttcgtcg ccagtaaagt ccgttcgccg 48
+ BF01027A        nntccagccc actttatttc ggtttcgtcg ccagtaaagt ccgttcgccg

 Consensus 49     gcggatgcgg cggacctaga taaattggtt ttaatttcgt ttatttgtga 98
+ BF01027A        gcggatgcgg cggacctaga taaattggtt ttaatttcgt ttatttgtga
+ BF01006X                                                            ga

 Consensus 99     taagaaaacc cttaaacatg gggtcgttat ttcgaagtga ggaaatgact 148
+ BF01027A        taagaaaacc cttaaacatg gggtcgttat ttcgaagtga ggaaatgact
+ BF01006X        taagaaaacc cttaaacatg gggtcgttat ttcgaagtga ggaaatgact

 Consensus 149    ctgtgtcaac tatttctgca gagtgaagca gcctatgcat gcgtgtctga 198
+ BF01027A        ctgtgtcaac tatttctgca gagtgaagca gcctatgcat gcgtgtctga
+ BF01006X        ctgtgtcaac tatttctgca gagtgaagca gcctatgcat gcgtgtctga

 Consensus 199    acttggtgaa ctggggcttg ttcagttccg cgatttgaac ccagacgtga 248
+ BF01027A        acttggtgaa ctggggcttg ttcagttccg cgatttgaac ccagacgtga
+ BF01006X        acttggtgaa ctggggcttg ttcagttccg cgatttgaac ccagacgtga

 Consensus 249    acgcgttcca acggaagttc gtcaatgaag tgcgccgttg cgatgagatg 298
+ BF01027A        acgcgttcca acggaagttc gtcaatgaag tgcgccgttg cgatgagatg
+ BF01006X        acgcgttcca acggaagttc gtcaatgaag tgcgccgttg cgatgagatg

 Consensus 299    gagaggaagc tgcgctacct ggagaaggag atcaggagag acggcatccc 348
+ BF01027A        gagaggaagc tgcgctacct ggagaaggag atcaggagag acggcatccc
+ BF01006X        gagaggaagc tgcgctacct ggagaaggag atcaggagag acggcatccc

 Consensus 349    catgctggag ataccggggg aggtgcccga ggctccgcag cccagggaga 398
+ BF01027A        catgctggag ataccggggg aggtgcccga ggcgccgcag cccagggaga
+ BF01006X        catgctggag ataccggggg aggtgcccga nnntnnncag cccagggaga

 Consensus 399    tgatcgacct tgaggctacg tttgagaaac tcgaaaatga actccgggaa 448
+ BF01027A        tgatcgacct tgaggctacg tttgagaaac tcgaaaatga actccgggaa
+ BF01006X        tgatcgacct tgaggctacg tttgagaaac tcgaaaatga actccgggaa

 Consensus 449    gtcaatcaga acgctgaggc gttgaagagg aactacttgg aactgacgga 498
+ BF01027A        gtcaatcaga acgctgaggc gttgaagagg aactacttgg aactgacgga
+ BF01006X        gtcaatcaga acgctgaggc gttgaagagg aactacttgg aactgacgga

 Consensus 499    gctgaagcac atattgagga agacgcaggt gttcttcgac gagatggcgg 548
+ BF01027A        gctgaagcac atactgagga agacgcaggt gttcttcgac gagatggcgg
+ BF01006X        gctgaagcac atattgagga agacgcaggt gttcttcgac gagatggcgg

 Consensus 549    acccgtcgcg ggaggaggaa caagtcaccc tcctggggga ggaggggctg 598
+ BF01027A        acccgtcgcg ggaggaggaa caagtcaccc tcctggggga ggaggggctg
+ BF01006X        acccgtcgcg ggaggaggaa caagtcaccc tcctggggga ggaggggctg

 Consensus 599    atggcgggag ggcaagcgct caagctgggt ttcgttgccg gagttattct 648
+ BF01027A        atggcgggag ggcaagcgct caagctgggt ttcgttgccg gagttattct
+ BF01006X        atggcgggag ggcaagcgct caagctgggt ttcgttgccg gagttattct

 Consensus 649    ccgtgagaga attcctgcct ttgagcgtat gctgtggcgt gcgtgtcgcg 698
+ BF01027A        ccgtgagaga attcctgcct ttgagcgtat gctgtggcgt gcgtgtcgcg
+ BF01006X        ccgtgagaga attcctgcct ttgagcgtat gctgtggcgt gcgtgtcgcg

 Consensus 699    gtaacgtctt cctgaggcag gccgagatcg acacgcctct agaggacccg 748
+ BF01027A        gtaacgtctt cc   
+ BF01006X        gtaacgtctt cctgaggcag gccgagatcg acacgcctct agaggacccg

 Consensus 749    tcatcgtcaa aaaaggtgta caagtcggtg ttcataatct tcttc 793
+ BF01006X        tcatcgtcnn nnnaggtgta caagtcggtg ttcataatct tcttc

 Consensus


 Consensus Sequence
 ------------------

> contig0001-0500.txt Consensus
1      tccagcccac tttatttcgg tttcgtcgcc agtaaagtcc gttcgccggc 50
51     ggatgcggcg gacctagata aattggtttt aatttcgttt atttgtgata 100
101    agaaaaccct taaacatggg gtcgttattt cgaagtgagg aaatgactct 150
151    gtgtcaacta tttctgcaga gtgaagcagc ctatgcatgc gtgtctgaac 200
201    ttggtgaact ggggcttgtt cagttccgcg atttgaaccc agacgtgaac 250
251    gcgttccaac ggaagttcgt caatgaagtg cgccgttgcg atgagatgga 300
301    gaggaagctg cgctacctgg agaaggagat caggagagac ggcatcccca 350
351    tgctggagat accgggggag gtgcccgagg ctccgcagcc cagggagatg 400
401    atcgaccttg aggctacgtt tgagaaactc gaaaatgaac tccgggaagt 450
451    caatcagaac gctgaggcgt tgaagaggaa ctacttggaa ctgacggagc 500
501    tgaagcacat attgaggaag acgcaggtgt tcttcgacga gatggcggac 550
551    ccgtcgcggg aggaggaaca agtcaccctc ctgggggagg aggggctgat 600
601    ggcgggaggg caagcgctca agctgggttt cgttgccgga gttattctcc 650
651    gtgagagaat tcctgccttt gagcgtatgc tgtggcgtgc gtgtcgcggt 700
701    aacgtcttcc tgaggcaggc cgagatcgac acgcctctag aggacccgtc 750
751    atcgtcaaaa aaggtgtaca agtcggtgtt cataatcttc ttc 793
