# Supplementary material for: Chasing Migration Genes: A Brain Expressed Sequence Tag Resource for Summer and Migratory Monarch Butterflies (Danaus plexippus)
Source: PLoS One. 2008 Jan 9;3(1):e1345. doi: 10.1371/journal.pone.0001345 (PMC2156104; doi:10.1371/journal.pone.0001345)
Supplement: Dataset S2 — SNPs and Microsatellites in the Monarch EST Database. A compressed file contains detailed information of SNPs and mcirosatellites in the monarch EST database, which includes summaries for both SNPs and microsatellites. Access to the sequence information and position for each SNP and microsatellite is also provided. (17.63 MB ZIP) [file pone.0001345.s002.zip › Package/Contig0001-0500/contig0001-0500.txt.contig135.align]

    Multiple Alignment For contig0001-0500.txt Consensus 135
    ----------------------------------------------

 ESTs In Alignment
 -----------------
+ BF01006X1B09.f1 571
+ BF01026B2A04.f1 779

 Potential SNPs:
 ---------------
 NONE


 Alignments
 ----------

 Consensus 1      ttggagtcgc gcgcgcacgg ccttacacag actataatgg acacgatgaa 50
+ BF01026B        ttggagtcgc gcgcgcacgg ccttacacag actataatgg acacgatgaa

 Consensus 51     tgcgacaatg gacacatcca tggctttgaa cgaagaacag gggaacgcgt 100
+ BF01026B        tgcgacaatg gacacatcca tggctttgaa cgaagaacag gggaacgcgt

 Consensus 101    taagggccaa gataataaca atggtttccc tcttcgccat atcgatggct 150
+ BF01026B        taagggccaa gataataaca atggtttccc tcttcgccat atcgatggct

 Consensus 151    gttggtatag cgcccatgtt aatatcggtc aaatttggct ggttcacaca 200
+ BF01026B        gttggtatag cgcccatgtt aatatcggtc aaatttggct ggttcacaca

 Consensus 201    atcagatggg gaaatacgtt ccagcaaact tgtaatggga ctgttgtctt 250
+ BF01026B        atcagatggg gaaatacgtt ccagcaaact tgtaatggga ctgttgtctt

 Consensus 251    tcggcggagg ggtccttttt gctactacat tcatgcattt gttaccggaa 300
+ BF01026B        tcggcggagg ggtccttttt gctactacat tcatgcattt gttaccggaa

 Consensus 301    gttgcagaaa atattaagga attacaagaa accgcgtgtt ataccagaga 350
+ BF01006X                          gga attacaagaa accgcgtgtt ataccagaga
+ BF01026B        gttgcagaaa atattaagga attacaagaa accg-gtgtt ataccagaga

 Consensus 351    tacctttgta cctggcttcg ctcgtcatgt gctgtgggtt cttcatgatg 400
+ BF01006X        tacctttgta cctggcttcg ctcgtcatgt gctgtgggtt cttcatgatg
+ BF01026B        tacctttgta cctggcttcg ctcgtcatgt gctgtgggtt cttcatgatg

 Consensus 401    tatttagttg aagagcttgt ccatgcgtac ataaacagcc accagaacaa 450
+ BF01006X        tatttagttg aagagcttgt ccatgcgtac ataaacagcc accagaacaa
+ BF01026B        tatttagttg aagagcttgt ccatgcgtac attaacagcc accagaacaa

 Consensus 451    agacgccaat accagcttca cacgcgtctt gagcatacga agaaagagca 500
+ BF01006X        agacgccaat accagcttca cacgcgtctt gagcatacga agaaagagca
+ BF01026B        agacgccaat accagcttca cacgcgtctt gagcatacga agaaagagca

 Consensus 501    atgagacagt ggaaaccaat gaaccagtta cgaaaaacgt agaagccaat 550
+ BF01006X        atgagacagt ggaaaccaat gaaccagtta cgaaaaacgt agaagccaat
+ BF01026B        atgagacagt ggaaaccaat gaaccagcta cgaaaaacgt agaagccaat

 Consensus 551    tatggtgaca ggcacttgcc tctgagtggt gatgacacga ctgtaacagc 600
+ BF01006X        tatggtgaca ggcacttgcc tctgagtggt gatgacacga ctgtaacagc
+ BF01026B        tatggtgaca ggcacttgcc tctgagtggt gatgacacga ctgtaacagc

 Consensus 601    tttaagagga ctgttgattg tgctagcttt gtctatacac gagctgtttg 650
+ BF01006X        tttgagagga ctgttgattg tgctagcttt gtctatacac gagctgtttg
+ BF01026B        tttaagggga ctgttgattg tgctagcttt gtctatacac gagctgtttg

 Consensus 651    aaggattagc ggttggtctg gagtcatctg tgaggaatgt ttggtatatg 700
+ BF01006X        aaggattagc ggttggtctg gagtcatctg tgaggaatgt ttggtatatg
+ BF01026B        aaggattagc ggttggtctg gagtcatctg tgaggaatgt ttggtatatg

 Consensus 701    tttggtgcgg tttcagctca caaatatatt atcgcgttct gcattggagt 750
+ BF01006X        tttggtgcgg tttcagctca caaatatatt atcgcgttct gcattggagt
+ BF01026B        tttggtgcgg tttcagctca caaatatatt atcgcgttct gcattggagt

 Consensus 751    cgagttattg gcagctggca cgaagagatg gttgtcagtt gtctatgttt 800
+ BF01006X        cgagttattg gcagctggca cgaagagatg gttgtcagtt gtctatgttt
+ BF01026B        cgagntattg gcagccggca c  

 Consensus 801    ttacattttc cttcgtgtca gctttgggga tcgcagttgg gatcctgctg 850
+ BF01006X        ttacattttc cttcgtgtca gctttgggga tcgcagttgg gatcctgctg

 Consensus 851    gtaggtggcg ctggagcgac tgcagccggt atatcctc  888
+ BF01006X        gtaggtggcg ctggagcgac tgcagccggt atatcctc 


    Multiple Alignment For contig0001-0500.txt Consensus 135 - Complete Sequences
    -------------------------------------------------------------------

 Complete Alignments
 -------------------

 Consensus -8              t tggagtcgcg cgcgcacggc cttacacaga ctataatgga 41
+ BF01026B        gagaccnnnt tggagtcgcg cgcgcacggc cttacacaga ctataatgga

 Consensus 42     cacgatgaat gcgacaatgg acacatccat ggctttgaac gaagaacagg 91
+ BF01026B        cacgatgaat gcgacaatgg acacatccat ggctttgaac gaagaacagg

 Consensus 92     ggaacgcgtt aagggccaag ataataacaa tggtttccct cttcgccata 141
+ BF01026B        ggaacgcgtt aagggccaag ataataacaa tggtttccct cttcgccata

 Consensus 142    tcgatggctg ttggtatagc gcccatgtta atatcggtca aatttggctg 191
+ BF01026B        tcgatggctg ttggtatagc gcccatgtta atatcggtca aatttggctg

 Consensus 192    gttcacacaa tcagatgggg aaatacgttc cagcaaactt gtaatgggac 241
+ BF01026B        gttcacacaa tcagatgggg aaatacgttc cagcaaactt gtaatgggac

 Consensus 242    tgttgtcttt cggcggaggg gtcctttttg ctactacatt catgcatttg 291
+ BF01026B        tgttgtcttt cggcggaggg gtcctttttg ctactacatt catgcatttg

 Consensus 292    ttaccggaag ttgcagaaaa tattaaggaa ttacaagaaa ccgcgtgtta 341
+ BF01006X                                    ggaa ttacaagaaa ccgcgtgtta
+ BF01026B        ttaccggaag ttgcagaaaa tattaaggaa ttacaagaaa ccg-gtgtta

 Consensus 342    taccagagat acctttgtac ctggcttcgc tcgtcatgtg ctgtgggttc 391
+ BF01006X        taccagagat acctttgtac ctggcttcgc tcgtcatgtg ctgtgggttc
+ BF01026B        taccagagat acctttgtac ctggcttcgc tcgtcatgtg ctgtgggttc

 Consensus 392    ttcatgatgt atttagttga agagcttgtc catgcgtaca taaacagcca 441
+ BF01006X        ttcatgatgt atttagttga agagcttgtc catgcgtaca taaacagcca
+ BF01026B        ttcatgatgt atttagttga agagcttgtc catgcgtaca ttaacagcca

 Consensus 442    ccagaacaaa gacgccaata ccagcttcac acgcgtcttg agcatacgaa 491
+ BF01006X        ccagaacaaa gacgccaata ccagcttcac acgcgtcttg agcatacgaa
+ BF01026B        ccagaacaaa gacgccaata ccagcttcac acgcgtcttg agcatacgaa

 Consensus 492    gaaagagcaa tgagacagtg gaaaccaatg aaccagttac gaaaaacgta 541
+ BF01006X        gaaagagcaa tgagacagtg gaaaccaatg aaccagttac gaaaaacgta
+ BF01026B        gaaagagcaa tgagacagtg gaaaccaatg aaccagctac gaaaaacgta

 Consensus 542    gaagccaatt atggtgacag gcacttgcct ctgagtggtg atgacacgac 591
+ BF01006X        gaagccaatt atggtgacag gcacttgcct ctgagtggtg atgacacgac
+ BF01026B        gaagccaatt atggtgacag gcacttgcct ctgagtggtg atgacacgac

 Consensus 592    tgtaacagct ttaagaggac tgttgattgt gctagctttg tctatacacg 641
+ BF01006X        tgtaacagct ttgagaggac tgttgattgt gctagctttg tctatacacg
+ BF01026B        tgtaacagct ttaaggggac tgttgattgt gctagctttg tctatacacg

 Consensus 642    agctgtttga aggattagcg gttggtctgg agtcatctgt gaggaatgtt 691
+ BF01006X        agctgtttga aggattagcg gttggtctgg agtcatctgt gaggaatgtt
+ BF01026B        agctgtttga aggattagcg gttggtctgg agtcatctgt gaggaatgtt

 Consensus 692    tggtatatgt ttggtgcggt ttcagctcac aaatatatta tcgcgttctg 741
+ BF01006X        tggtatatgt ttggtgcggt ttcagctcac aaatatatta tcgcgttctg
+ BF01026B        tggtatatgt ttggtgcggt ttcagctcac aaatatatta tcgcgttctg

 Consensus 742    cattggagtc gagttattgg cagctggcac gaagagatgg ttgtcagttg 791
+ BF01006X        cattggagtc gagttattgg cagctggcac gaagagatgg ttgtcagttg
+ BF01026B        cattggagtc gagntattgg cagccggcac  

 Consensus 792    tctatgtttt tacattttcc ttcgtgtcag ctttggggat cgcagttggg 841
+ BF01006X        tctatgtttt tacattttcc ttcgtgtcag ctttggggat cgcagttggg

 Consensus 842    atcctgctgg taggtggcgc tggagcgact gcagccggta tatcctc 888
+ BF01006X        atcctgctgg taggtggcgc tggagcgact gcagccggta tatcctc

 Consensus


 Consensus Sequence
 ------------------

> contig0001-0500.txt Consensus
1      ttggagtcgc gcgcgcacgg ccttacacag actataatgg acacgatgaa 50
51     tgcgacaatg gacacatcca tggctttgaa cgaagaacag gggaacgcgt 100
101    taagggccaa gataataaca atggtttccc tcttcgccat atcgatggct 150
151    gttggtatag cgcccatgtt aatatcggtc aaatttggct ggttcacaca 200
201    atcagatggg gaaatacgtt ccagcaaact tgtaatggga ctgttgtctt 250
251    tcggcggagg ggtccttttt gctactacat tcatgcattt gttaccggaa 300
301    gttgcagaaa atattaagga attacaagaa accgcgtgtt ataccagaga 350
351    tacctttgta cctggcttcg ctcgtcatgt gctgtgggtt cttcatgatg 400
401    tatttagttg aagagcttgt ccatgcgtac ataaacagcc accagaacaa 450
451    agacgccaat accagcttca cacgcgtctt gagcatacga agaaagagca 500
501    atgagacagt ggaaaccaat gaaccagtta cgaaaaacgt agaagccaat 550
551    tatggtgaca ggcacttgcc tctgagtggt gatgacacga ctgtaacagc 600
601    tttaagagga ctgttgattg tgctagcttt gtctatacac gagctgtttg 650
651    aaggattagc ggttggtctg gagtcatctg tgaggaatgt ttggtatatg 700
701    tttggtgcgg tttcagctca caaatatatt atcgcgttct gcattggagt 750
751    cgagttattg gcagctggca cgaagagatg gttgtcagtt gtctatgttt 800
801    ttacattttc cttcgtgtca gctttgggga tcgcagttgg gatcctgctg 850
851    gtaggtggcg ctggagcgac tgcagccggt atatcctc  888
