# Supplementary material for: Chasing Migration Genes: A Brain Expressed Sequence Tag Resource for Summer and Migratory Monarch Butterflies (Danaus plexippus)
Source: PLoS One. 2008 Jan 9;3(1):e1345. doi: 10.1371/journal.pone.0001345 (PMC2156104; doi:10.1371/journal.pone.0001345)
Supplement: Dataset S2 — SNPs and Microsatellites in the Monarch EST Database. A compressed file contains detailed information of SNPs and mcirosatellites in the monarch EST database, which includes summaries for both SNPs and microsatellites. Access to the sequence information and position for each SNP and microsatellite is also provided. (17.63 MB ZIP) [file pone.0001345.s002.zip › Package/Contig0001-0500/contig0001-0500.txt.contig136.align]

    Multiple Alignment For contig0001-0500.txt Consensus 136
    ----------------------------------------------

 ESTs In Alignment
 -----------------
+ BF01021B1G04.f1 744
+ BF01012A2G03.f1 289

 Potential SNPs:
 ---------------
 NONE


 Alignments
 ----------

 Consensus 1      cgtaccgtat ttactaaatt acgcagcgtg ttttattttc aaacgccaca 50
+ BF01021B        cgtaccgtat ttactaaatt acgcagcgtg ttttattttc aaacgccaca

 Consensus 51     ataaaattag ttaataatat taaagctaat gagtaagtgg acctttcaag 100
+ BF01021B        ataaaattag ttaataatat taaagctaat gagtaagtgg acctttcaag

 Consensus 101    tgttaaaaat tgtgtacgaa taaaaatggc cgtgtggtgg ttgttttggc 150
+ BF01021B        tgttaaaaat tgtgtacgaa taaaaatggc cgtgtggtgg ttgttttggc

 Consensus 151    tgacatcctg cagcctccta atgaggatcg atgcgactct ttatgacgac 200
+ BF01021B        tgacatcctg cagcctccta atgaggatcg atgcgactct ttatgacgac

 Consensus 201    gaatacgacc catatacaag gacatacgac tatgcatcat ccgagagtcg 250
+ BF01021B        gaatacgacc catatacaag gacatacgac tatgcatcat ccgagagtcg

 Consensus 251    aacttgcaca tcgtctgagt tcagatgcaa aaccggccgc tgcgtgccga 300
+ BF01021B        aacttgcaca tcgtctgagt tcagatgcaa aaccggccgc tgcgtgccga

 Consensus 301    tgtcgtggcg ctgcgacaac gagaaggatt gttcagatgg atcggatgaa 350
+ BF01021B        tgtcgtggcg ctgcgacaac gagaaggatt gttcagatgg atcggatgaa

 Consensus 351    gaacctggaa cttgcaaggt ggagtcatgc ggcccagagg aattcacatg 400
+ BF01021B        gaacctggaa cttgcaaggt ggagtcatgc ggcccagagg aattcacatg
+ BF01012A                                                    aattcacatg

 Consensus 401    cagaggaaaa cgtggagaat gcgtcccatt gacttggatg tgtgacgata 450
+ BF01021B        cagaggaaaa cgtggagaat gcgtcccatt gacttggatg tgtgacgata
+ BF01012A        cagaggaaaa cgtggagaat gcgtcccatt gacttggatg tgtgacgata

 Consensus 451    acgttgattg ctcagatggt tctgacgaga aagcatgcaa tgaaacttgc 500
+ BF01021B        acgttgattg ctcagatggt tctgacgaga aagcatgcaa tgaaacttgc
+ BF01012A        acgttgattg ctcagatggt tctgacgaga aagcatgcaa tgaaacttgc

 Consensus 501    cggtccgatg agtttacatg tggaaatggt aaatgtatac aacaaagatg 550
+ BF01021B        cggtccgatg agtttacatg tggaaatggt aaatgtatac aacaaagatg
+ BF01012A        cggtccgatg agtttacatg tggaaatggt aaatgtatac aacaaagatg

 Consensus 551    ggtttgtgat ggtgatgacg actgtggtga tggaagcgat gaggtcaagt 600
+ BF01021B        ggtttgtgat ggtgatgacg actgtggtga tggaagcgat gaggtcaagt
+ BF01012A        ggtttgtgat ggtgatgacg actgtggtga tggaagcgat gnnntcaagt

 Consensus 601    gtccagcacc gacctgccaa ccccacagcc acttctcctg tgctgacgga 650
+ BF01021B        gtccagcacc gacctgccaa ccccacagcc acttctcctg tgctgacgga
+ BF01012A        gtccagcacc gacctgccaa ccccacagcc acttctcctg tgctgacgga

 Consensus 651    cattgtgtca cagctagatg gcgctgcgac ggtgacattg attgccctga 700
+ BF01021B        cattgtgtca cagctagatg gcgctgcgac ggtgacattg attgccctga
+ BF01012A        cattgtgtca cagctagatg gcgctgcga  

 Consensus 701    tggtagtgat gaaatgggct gcgcgacaac acc  733
+ BF01021B        tggtagtgat gaaatgggct gcgcgacaac acc 


    Multiple Alignment For contig0001-0500.txt Consensus 136 - Complete Sequences
    -------------------------------------------------------------------

 Complete Alignments
 -------------------

 Consensus -10                cgtaccgta tttactaaat tacgcagcgt gttttatttt 39
+ BF01021B        aataatttnn ncgtaccgta tttactaaat tacgcagcgt gttttatttt

 Consensus 40     caaacgccac aataaaatta gttaataata ttaaagctaa tgagtaagtg 89
+ BF01021B        caaacgccac aataaaatta gttaataata ttaaagctaa tgagtaagtg

 Consensus 90     gacctttcaa gtgttaaaaa ttgtgtacga ataaaaatgg ccgtgtggtg 139
+ BF01021B        gacctttcaa gtgttaaaaa ttgtgtacga ataaaaatgg ccgtgtggtg

 Consensus 140    gttgttttgg ctgacatcct gcagcctcct aatgaggatc gatgcgactc 189
+ BF01021B        gttgttttgg ctgacatcct gcagcctcct aatgaggatc gatgcgactc

 Consensus 190    tttatgacga cgaatacgac ccatatacaa ggacatacga ctatgcatca 239
+ BF01021B        tttatgacga cgaatacgac ccatatacaa ggacatacga ctatgcatca

 Consensus 240    tccgagagtc gaacttgcac atcgtctgag ttcagatgca aaaccggccg 289
+ BF01021B        tccgagagtc gaacttgcac atcgtctgag ttcagatgca aaaccggccg

 Consensus 290    ctgcgtgccg atgtcgtggc gctgcgacaa cgagaaggat tgttcagatg 339
+ BF01021B        ctgcgtgccg atgtcgtggc gctgcgacaa cgagaaggat tgttcagatg

 Consensus 340    gatcggatga agaacctgga acttgcaagg tggagtcatg cggcccagag 389
+ BF01021B        gatcggatga agaacctgga acttgcaagg tggagtcatg cggcccagag

 Consensus 390    gaattcacat gcagaggaaa acgtggagaa tgcgtcccat tgacttggat 439
+ BF01021B        gaattcacat gcagaggaaa acgtggagaa tgcgtcccat tgacttggat
+ BF01012A         aattcacat gcagaggaaa acgtggagaa tgcgtcccat tgacttggat

 Consensus 440    gtgtgacgat aacgttgatt gctcagatgg ttctgacgag aaagcatgca 489
+ BF01021B        gtgtgacgat aacgttgatt gctcagatgg ttctgacgag aaagcatgca
+ BF01012A        gtgtgacgat aacgttgatt gctcagatgg ttctgacgag aaagcatgca

 Consensus 490    atgaaacttg ccggtccgat gagtttacat gtggaaatgg taaatgtata 539
+ BF01021B        atgaaacttg ccggtccgat gagtttacat gtggaaatgg taaatgtata
+ BF01012A        atgaaacttg ccggtccgat gagtttacat gtggaaatgg taaatgtata

 Consensus 540    caacaaagat gggtttgtga tggtgatgac gactgtggtg atggaagcga 589
+ BF01021B        caacaaagat gggtttgtga tggtgatgac gactgtggtg atggaagcga
+ BF01012A        caacaaagat gggtttgtga tggtgatgac gactgtggtg atggaagcga

 Consensus 590    tgaggtcaag tgtccagcac cgacctgcca accccacagc cacttctcct 639
+ BF01021B        tgaggtcaag tgtccagcac cgacctgcca accccacagc cacttctcct
+ BF01012A        tgnnntcaag tgtccagcac cgacctgcca accccacagc cacttctcct

 Consensus 640    gtgctgacgg acattgtgtc acagctagat ggcgctgcga cggtgacatt 689
+ BF01021B        gtgctgacgg acattgtgtc acagctagat ggcgctgcga cggtgacatt
+ BF01012A        gtgctgacgg acattgtgtc acagctagat ggcgctgcga 

 Consensus 690    gattgccctg atggtagtga tgaaatgggc tgcgcgacaa cacc 733
+ BF01021B        gattgccctg atggtagtga tgaaatgggc tgcgcgacaa cacc

 Consensus


 Consensus Sequence
 ------------------

> contig0001-0500.txt Consensus
1      cgtaccgtat ttactaaatt acgcagcgtg ttttattttc aaacgccaca 50
51     ataaaattag ttaataatat taaagctaat gagtaagtgg acctttcaag 100
101    tgttaaaaat tgtgtacgaa taaaaatggc cgtgtggtgg ttgttttggc 150
151    tgacatcctg cagcctccta atgaggatcg atgcgactct ttatgacgac 200
201    gaatacgacc catatacaag gacatacgac tatgcatcat ccgagagtcg 250
251    aacttgcaca tcgtctgagt tcagatgcaa aaccggccgc tgcgtgccga 300
301    tgtcgtggcg ctgcgacaac gagaaggatt gttcagatgg atcggatgaa 350
351    gaacctggaa cttgcaaggt ggagtcatgc ggcccagagg aattcacatg 400
401    cagaggaaaa cgtggagaat gcgtcccatt gacttggatg tgtgacgata 450
451    acgttgattg ctcagatggt tctgacgaga aagcatgcaa tgaaacttgc 500
501    cggtccgatg agtttacatg tggaaatggt aaatgtatac aacaaagatg 550
551    ggtttgtgat ggtgatgacg actgtggtga tggaagcgat gaggtcaagt 600
601    gtccagcacc gacctgccaa ccccacagcc acttctcctg tgctgacgga 650
651    cattgtgtca cagctagatg gcgctgcgac ggtgacattg attgccctga 700
701    tggtagtgat gaaatgggct gcgcgacaac acc  733
