# Supplementary material for: Chasing Migration Genes: A Brain Expressed Sequence Tag Resource for Summer and Migratory Monarch Butterflies (Danaus plexippus)
Source: PLoS One. 2008 Jan 9;3(1):e1345. doi: 10.1371/journal.pone.0001345 (PMC2156104; doi:10.1371/journal.pone.0001345)
Supplement: Dataset S2 — SNPs and Microsatellites in the Monarch EST Database. A compressed file contains detailed information of SNPs and mcirosatellites in the monarch EST database, which includes summaries for both SNPs and microsatellites. Access to the sequence information and position for each SNP and microsatellite is also provided. (17.63 MB ZIP) [file pone.0001345.s002.zip › Package/Contig0001-0500/contig0001-0500.txt.contig137.align]

    Multiple Alignment For contig0001-0500.txt Consensus 137
    ----------------------------------------------

 ESTs In Alignment
 -----------------
+ BF01021B1B05.f1 814
+ BF01006X1A02.f1 738

 Potential SNPs:
 ---------------
 NONE


 Alignments
 ----------

 Consensus 1      actgcatatt actcgcatac gcatcacact acatacgtac gattcgcgcg 50
+ BF01021B        actgcatatt actcgcatac gcatcacact acatacgtac gattcgcgcg
+ BF01006X        actgcatatt actcgcatac gcatcacact acatacgcac gattcgcgcg

 Consensus 51     ggacttcgtg ggttctttgt aaaggtttcg ttgaaacagc tcaaaaatgt 100
+ BF01021B        ggacttcgtg ggttctttgt aaaggtttcg ttgaaacagc tcaaaaatgt
+ BF01006X        ggacttcgtg ggttctttgt aaaggtttcg ttgaaacagc tcaaaaatgt

 Consensus 101    ctgattctgc taaaattgaa gataatccta aaatcctttc ggggccggtg 150
+ BF01021B        ctgattctgc taaaattgaa gataatccta aaatcctttc ggggccggtg
+ BF01006X        ctgattctgc taaaattgaa gataatccta aaatcctttc ggggccggtg

 Consensus 151    ttgacaaact ctccgaacgc agtattatcc aagaccctat tgggacgcta 200
+ BF01021B        ttgacaaact ctccgaacgc agtattatcc aagaccctat tgggacgcta
+ BF01006X        ttgacaaact ctccgaacgc agtattatcc aagaccctat tgggacgcta

 Consensus 201    caatgatctt cctttaccgg cggacaagat catagcgact tacgtatgga 250
+ BF01021B        caatgatctt cctttaccgg cggacaagat catagcgact tacgtatgga
+ BF01006X        caatgatctt cctttaccgg cggacaagat catagcgact tacgtatgga

 Consensus 251    tcgacggcac aggagaacat ctaagatgca aggaccgcac tctttcattc 300
+ BF01021B        tcgacggcac aggagaacat ctaagatgca aggaccgcac tctttcattc
+ BF01006X        tcgacggcac aggagaacat ctaagatgca aggaccgcac tctttcattc

 Consensus 301    attccgaaag caccaaaaga tctgccgatt tggaattacg acggtagctc 350
+ BF01021B        attccgaaag caccaaaaga tctgccgatt tggaattacg acggtagctc
+ BF01006X        attccgaaag caccaaaaga tctgccgatt tggaattacg acggtagctc

 Consensus 351    taccggccaa gccgatggtc acaactccga tactttcctg gtggctcgtg 400
+ BF01021B        taccggccaa gccgatggtc acaactccga tactttcctg gtggctcgtg
+ BF01006X        taccggccaa gccgatggtc acaactccga tactttcctg gtggctcgtg

 Consensus 401    ccatttacaa agaccccttc agacgtggca atcatatctt ggttatgtgc 450
+ BF01021B        ccatttacaa agaccccttc agacgtggca atcatatctt ggttatgtgc
+ BF01006X        ccatttacaa agaccccttc agacgtggca atcatatctt ggttatgtgc

 Consensus 451    gacacgtaca aatataacat ggagccgaca gaaagcaacc accggttgaa 500
+ BF01021B        gacacgtaca aatataacat ggagccgaca gaaagcaacc accggttgaa
+ BF01006X        gacacgtaca aatataacat ggagccgaca gaaagcaacc accggttgaa

 Consensus 501    atgccaggaa gcttacgaga agtgcaaaga tgacgagccc tggttcggta 550
+ BF01021B        atgccaggaa gcttacgaga agtgcaaaga tgacgagccc tggttcggta
+ BF01006X        atgccaggaa gcttacgaga agtgcaaaga tgacgagccc tggttcggta

 Consensus 551    tcgagcaaga gtatattctc ctggactcgg atctgaggcc cttcggctgg 600
+ BF01021B        tcgagcaaga gtatattctc ctggactcgg atctgaggcc cttcggctgg
+ BF01006X        tcgagcaaga gtatattctc ctggactcgg atctgaggcc cttcggctgg

 Consensus 601    ccacccggcg gcttcccccc accacagggc ccctactact gtggagttgg 650
+ BF01021B        ccacccggcg gcttcccccc accacagggc ccctactact gtggagttgg
+ BF01006X        ccacccggcg gcttcccccc accacagggc ccctactact gtggagttgg

 Consensus 651    cgcgaacaaa gttttcgcca gagatctcgt tgaagctcat tacaagtgct 700
+ BF01021B        cgcgaacaaa gttttcgcca gagatctcgt tgaagctcat tacaagtgct
+ BF01006X        cgcgaacaaa gttttcgcca gagatctcgt tgaagctcat tacaagtgct

 Consensus 701    gtttgtatgc cggcgttcct attgccggta ctaatgctga ggtcatgccc 750
+ BF01021B        gtttgtatgc cggcgttcct attgccggta ctaatgctga ggtcatgccc
+ BF01006X        gtttgtatgc cggcgttcct attgccggta ctaatgct 

 Consensus 751    tcgcaatggg agttccaagt gggtccctca gttggcgtgt ctgctggtga 800
+ BF01021B        tcgcaatggg agttccaagt gggtccctca gttggcgtgt ctgctggtga

 Consensus 801    tgatctg     807
+ BF01021B        tgatctg    


    Multiple Alignment For contig0001-0500.txt Consensus 137 - Complete Sequences
    -------------------------------------------------------------------

 Complete Alignments
 -------------------

 Consensus -6            act gcatattact cgcatacgca tcacactaca tacgtacgat 43
+ BF01021B        gcggacgact gcatattact cgcatacgca tcacactaca tacgtacgat
+ BF01006X               act gcatattact cgcatacgca tcacactaca tacgcacgat

 Consensus 44     tcgcgcggga cttcgtgggt tctttgtaaa ggtttcgttg aaacagctca 93
+ BF01021B        tcgcgcggga cttcgtgggt tctttgtaaa ggtttcgttg aaacagctca
+ BF01006X        tcgcgcggga cttcgtgggt tctttgtaaa ggtttcgttg aaacagctca

 Consensus 94     aaaatgtctg attctgctaa aattgaagat aatcctaaaa tcctttcggg 143
+ BF01021B        aaaatgtctg attctgctaa aattgaagat aatcctaaaa tcctttcggg
+ BF01006X        aaaatgtctg attctgctaa aattgaagat aatcctaaaa tcctttcggg

 Consensus 144    gccggtgttg acaaactctc cgaacgcagt attatccaag accctattgg 193
+ BF01021B        gccggtgttg acaaactctc cgaacgcagt attatccaag accctattgg
+ BF01006X        gccggtgttg acaaactctc cgaacgcagt attatccaag accctattgg

 Consensus 194    gacgctacaa tgatcttcct ttaccggcgg acaagatcat agcgacttac 243
+ BF01021B        gacgctacaa tgatcttcct ttaccggcgg acaagatcat agcgacttac
+ BF01006X        gacgctacaa tgatcttcct ttaccggcgg acaagatcat agcgacttac

 Consensus 244    gtatggatcg acggcacagg agaacatcta agatgcaagg accgcactct 293
+ BF01021B        gtatggatcg acggcacagg agaacatcta agatgcaagg accgcactct
+ BF01006X        gtatggatcg acggcacagg agaacatcta agatgcaagg accgcactct

 Consensus 294    ttcattcatt ccgaaagcac caaaagatct gccgatttgg aattacgacg 343
+ BF01021B        ttcattcatt ccgaaagcac caaaagatct gccgatttgg aattacgacg
+ BF01006X        ttcattcatt ccgaaagcac caaaagatct gccgatttgg aattacgacg

 Consensus 344    gtagctctac cggccaagcc gatggtcaca actccgatac tttcctggtg 393
+ BF01021B        gtagctctac cggccaagcc gatggtcaca actccgatac tttcctggtg
+ BF01006X        gtagctctac cggccaagcc gatggtcaca actccgatac tttcctggtg

 Consensus 394    gctcgtgcca tttacaaaga ccccttcaga cgtggcaatc atatcttggt 443
+ BF01021B        gctcgtgcca tttacaaaga ccccttcaga cgtggcaatc atatcttggt
+ BF01006X        gctcgtgcca tttacaaaga ccccttcaga cgtggcaatc atatcttggt

 Consensus 444    tatgtgcgac acgtacaaat ataacatgga gccgacagaa agcaaccacc 493
+ BF01021B        tatgtgcgac acgtacaaat ataacatgga gccgacagaa agcaaccacc
+ BF01006X        tatgtgcgac acgtacaaat ataacatgga gccgacagaa agcaaccacc

 Consensus 494    ggttgaaatg ccaggaagct tacgagaagt gcaaagatga cgagccctgg 543
+ BF01021B        ggttgaaatg ccaggaagct tacgagaagt gcaaagatga cgagccctgg
+ BF01006X        ggttgaaatg ccaggaagct tacgagaagt gcaaagatga cgagccctgg

 Consensus 544    ttcggtatcg agcaagagta tattctcctg gactcggatc tgaggccctt 593
+ BF01021B        ttcggtatcg agcaagagta tattctcctg gactcggatc tgaggccctt
+ BF01006X        ttcggtatcg agcaagagta tattctcctg gactcggatc tgaggccctt

 Consensus 594    cggctggcca cccggcggct tccccccacc acagggcccc tactactgtg 643
+ BF01021B        cggctggcca cccggcggct tccccccacc acagggcccc tactactgtg
+ BF01006X        cggctggcca cccggcggct tccccccacc acagggcccc tactactgtg

 Consensus 644    gagttggcgc gaacaaagtt ttcgccagag atctcgttga agctcattac 693
+ BF01021B        gagttggcgc gaacaaagtt ttcgccagag atctcgttga agctcattac
+ BF01006X        gagttggcgc gaacaaagtt ttcgccagag atctcgttga agctcattac

 Consensus 694    aagtgctgtt tgtatgccgg cgttcctatt gccggtacta atgctgaggt 743
+ BF01021B        aagtgctgtt tgtatgccgg cgttcctatt gccggtacta atgctgaggt
+ BF01006X        aagtgctgtt tgtatgccgg cgttcctatt gccggtacta atgct

 Consensus 744    catgccctcg caatgggagt tccaagtggg tccctcagtt ggcgtgtctg 793
+ BF01021B        catgccctcg caatgggagt tccaagtggg tccctcagtt ggcgtgtctg

 Consensus 794    ctggtgatga tctg    807
+ BF01021B        ctggtgatga tctg   

 Consensus


 Consensus Sequence
 ------------------

> contig0001-0500.txt Consensus
1      actgcatatt actcgcatac gcatcacact acatacgtac gattcgcgcg 50
51     ggacttcgtg ggttctttgt aaaggtttcg ttgaaacagc tcaaaaatgt 100
101    ctgattctgc taaaattgaa gataatccta aaatcctttc ggggccggtg 150
151    ttgacaaact ctccgaacgc agtattatcc aagaccctat tgggacgcta 200
201    caatgatctt cctttaccgg cggacaagat catagcgact tacgtatgga 250
251    tcgacggcac aggagaacat ctaagatgca aggaccgcac tctttcattc 300
301    attccgaaag caccaaaaga tctgccgatt tggaattacg acggtagctc 350
351    taccggccaa gccgatggtc acaactccga tactttcctg gtggctcgtg 400
401    ccatttacaa agaccccttc agacgtggca atcatatctt ggttatgtgc 450
451    gacacgtaca aatataacat ggagccgaca gaaagcaacc accggttgaa 500
501    atgccaggaa gcttacgaga agtgcaaaga tgacgagccc tggttcggta 550
551    tcgagcaaga gtatattctc ctggactcgg atctgaggcc cttcggctgg 600
601    ccacccggcg gcttcccccc accacagggc ccctactact gtggagttgg 650
651    cgcgaacaaa gttttcgcca gagatctcgt tgaagctcat tacaagtgct 700
701    gtttgtatgc cggcgttcct attgccggta ctaatgctga ggtcatgccc 750
751    tcgcaatggg agttccaagt gggtccctca gttggcgtgt ctgctggtga 800
801    tgatctg     807
