# Supplementary material for: Chasing Migration Genes: A Brain Expressed Sequence Tag Resource for Summer and Migratory Monarch Butterflies (Danaus plexippus)
Source: PLoS One. 2008 Jan 9;3(1):e1345. doi: 10.1371/journal.pone.0001345 (PMC2156104; doi:10.1371/journal.pone.0001345)
Supplement: Dataset S2 — SNPs and Microsatellites in the Monarch EST Database. A compressed file contains detailed information of SNPs and mcirosatellites in the monarch EST database, which includes summaries for both SNPs and microsatellites. Access to the sequence information and position for each SNP and microsatellite is also provided. (17.63 MB ZIP) [file pone.0001345.s002.zip › Package/Contig0001-0500/contig0001-0500.txt.contig137.full]

Range	-31	857
Cultivar	none	yellow
Cultivar	Consensus	white

Contig	"Contig"	Consensus	1	807	actgcatattactcgcatacgcatcacactacatacgtacgattcgcgcgggacttcgtgggttctttgtaaaggtttcgttgaaacagctcaaaaatgtctgattctgctaaaattgaagataatcctaaaatcctttcggggccggtgttgacaaactctccgaacgcagtattatccaagaccctattgggacgctacaatgatcttcctttaccggcggacaagatcatagcgacttacgtatggatcgacggcacaggagaacatctaagatgcaaggaccgcactctttcattcattccgaaagcaccaaaagatctgccgatttggaattacgacggtagctctaccggccaagccgatggtcacaactccgatactttcctggtggctcgtgccatttacaaagaccccttcagacgtggcaatcatatcttggttatgtgcgacacgtacaaatataacatggagccgacagaaagcaaccaccggttgaaatgccaggaagcttacgagaagtgcaaagatgacgagccctggttcggtatcgagcaagagtatattctcctggactcggatctgaggcccttcggctggccacccggcggcttccccccaccacagggcccctactactgtggagttggcgcgaacaaagttttcgccagagatctcgttgaagctcattacaagtgctgtttgtatgccggcgttcctattgccggtactaatgctgaggtcatgccctcgcaatgggagttccaagtgggtccctcagttggcgtgtctgctggtgatgatctg	Consensus
Glyph2	"+ BF01021B1B05.f1 814"	"+ BF01021B"	-6	807	-6	0	808	808	gcggacgactgcatattactcgcatacgcatcacactacatacgtacgattcgcgcgggacttcgtgggttctttgtaaaggtttcgttgaaacagctcaaaaatgtctgattctgctaaaattgaagataatcctaaaatcctttcggggccggtgttgacaaactctccgaacgcagtattatccaagaccctattgggacgctacaatgatcttcctttaccggcggacaagatcatagcgacttacgtatggatcgacggcacaggagaacatctaagatgcaaggaccgcactctttcattcattccgaaagcaccaaaagatctgccgatttggaattacgacggtagctctaccggccaagccgatggtcacaactccgatactttcctggtggctcgtgccatttacaaagaccccttcagacgtggcaatcatatcttggttatgtgcgacacgtacaaatataacatggagccgacagaaagcaaccaccggttgaaatgccaggaagcttacgagaagtgcaaagatgacgagccctggttcggtatcgagcaagagtatattctcctggactcggatctgaggcccttcggctggccacccggcggcttccccccaccacagggcccctactactgtggagttggcgcgaacaaagttttcgccagagatctcgttgaagctcattacaagtgctgtttgtatgccggcgttcctattgccggtactaatgctgaggtcatgccctcgcaatgggagttccaagtgggtccctcagttggcgtgtctgctggtgatgatctg	none
Glyph2	"+ BF01006X1A02.f1 738"	"+ BF01006X"	1	738	1	2	739	739	actgcatattactcgcatacgcatcacactacatacgcacgattcgcgcgggacttcgtgggttctttgtaaaggtttcgttgaaacagctcaaaaatgtctgattctgctaaaattgaagataatcctaaaatcctttcggggccggtgttgacaaactctccgaacgcagtattatccaagaccctattgggacgctacaatgatcttcctttaccggcggacaagatcatagcgacttacgtatggatcgacggcacaggagaacatctaagatgcaaggaccgcactctttcattcattccgaaagcaccaaaagatctgccgatttggaattacgacggtagctctaccggccaagccgatggtcacaactccgatactttcctggtggctcgtgccatttacaaagaccccttcagacgtggcaatcatatcttggttatgtgcgacacgtacaaatataacatggagccgacagaaagcaaccaccggttgaaatgccaggaagcttacgagaagtgcaaagatgacgagccctggttcggtatcgagcaagagtatattctcctggactcggatctgaggcccttcggctggccacccggcggcttccccccaccacagggcccctactactgtggagttggcgcgaacaaagttttcgccagagatctcgttgaagctcattacaagtgctgtttgtatgccggcgttcctattgccggtactaatgct	none
