# Supplementary material for: Chasing Migration Genes: A Brain Expressed Sequence Tag Resource for Summer and Migratory Monarch Butterflies (Danaus plexippus)
Source: PLoS One. 2008 Jan 9;3(1):e1345. doi: 10.1371/journal.pone.0001345 (PMC2156104; doi:10.1371/journal.pone.0001345)
Supplement: Dataset S2 — SNPs and Microsatellites in the Monarch EST Database. A compressed file contains detailed information of SNPs and mcirosatellites in the monarch EST database, which includes summaries for both SNPs and microsatellites. Access to the sequence information and position for each SNP and microsatellite is also provided. (17.63 MB ZIP) [file pone.0001345.s002.zip › Package/Contig0001-0500/contig0001-0500.txt.contig138.align]

    Multiple Alignment For contig0001-0500.txt Consensus 138
    ----------------------------------------------

 ESTs In Alignment
 -----------------
+ BF01005A1A05.f1 734
+ BF01017A2H04.f1 743

 Potential SNPs:
 ---------------
 NONE


 Alignments
 ----------

 Consensus 1      aacacgtaca gtaatattat ataaaacctc caatgataag cattattgat 50
+ BF01005A                   gtaatctnnn ataaaacctc cagtgataag cattattgat
+ BF01017A        aacacgtaca gtaatattat ataaaacctc caatgataag cattattgat

 Consensus 51     aaaaatataa acatgattca tcgaggctac atgctcttcc tcgtgggcac 100
+ BF01005A        aaaaatataa acatgattca tcgaggctac atgctcttcc tcgtgggcac
+ BF01017A        aaaaatataa acatgattca tcgaggctac atgctcttcc tcgtgggcac

 Consensus 101    gttcgcgtca atgacgtcag ctctgccgcc gtgcgtgtgt ccgaagaaca 150
+ BF01005A        gttcgcgtca atgacgtcag ctctgccgcc gtgcgtgtgt ccgaagaaca
+ BF01017A        gttcgcgtca atgacgtcag ctctgccgcc gtgcgtgtgt ccgaagaaca

 Consensus 151    tgaaaccggt atgcggttcc gacggccaga cttacaacaa cgaatgtctc 200
+ BF01005A        tgaaaccggt atgcggttcc gacggccaga cttacaacaa cgaatgtctc
+ BF01017A        tgaaaccggt atgcggttcc gacggccaga cttacaacaa cgaatgtctc

 Consensus 201    ctgaactgcc agaagattga taaccctgac ctcgtcgtgg ataaagtcgg 250
+ BF01005A        ctgaactgcc agaagattga taaccctgac ctcgtcgtgg ataaagtcgg
+ BF01017A        ctgaactgcc agaagattga taaccctgac ctcgtcgtgg ataaagtcgg

 Consensus 251    aagctgcgag caaaaatccg gtggatgttt ttgtacattc gaatattcgc 300
+ BF01005A        aagctgcgag caaaaatccg gtggatgttt ttgtacattc gaatattcgc
+ BF01017A        aagctgcgag caaaaatccg gtggatgttt ttgtacattc gaatattcgc

 Consensus 301    cgatctgcgg tagcgatggc gtgacctatg cgaatcaatg cgaatttgac 350
+ BF01005A        cgatctgcgg tagcgatggc gtgacctatg cgaatcaatg cgaatttgac
+ BF01017A        cgatctgcgg tagcgatggc gtgacctatg cgaatcaatg cgaatttgac

 Consensus 351    tgcgaggcgg gtgacgcaaa actaatgtac aggggcgagt gcagggcgaa 400
+ BF01005A        tgcgaggcgg gtgacgcaaa actaatgtac aggggcgagt gcagggcgaa
+ BF01017A        tgcgaggcgg gtgacgcaaa actaatgtac aggggcgagt gcagggcgaa

 Consensus 401    acgggaagcg ccgctagtag tgcagatacc ggactgttcg tgttctagag 450
+ BF01005A        acgggaagcg ccgctagtag tgcagatacc ggactgttcg tgttctagag
+ BF01017A        acgggaagcg ccgctagtag tgcagatacc ggactgttcg tgttctagag

 Consensus 451    aggccaaacc cgtctgtgga actgatggac atacatacaa caacccgtgt 500
+ BF01005A        aggccaaacc cgtctgtgga actgatggac atacatacaa caacccgtgt
+ BF01017A        aggccaaacc cgtctgtgga actgatggac atacatacaa caacccgtgt

 Consensus 501    atgctgaact gcgtcaaaga tgtcttagaa gacctccacg ttttccacga 550
+ BF01005A        atgctgaact gcgccaaaga tgtcttagaa gacctccacg ttttccacga
+ BF01017A        atgctgaact gcgtcaaaga tgtcttagaa gacctccacg ttttccacga

 Consensus 551    gggaccctgc atgattgagg gcaaaaaatt tgatccccaa gtccgtaact 600
+ BF01005A        gggaccctgc atgattgagg gcaaaaaatt cgatccccaa gtccgtaact
+ BF01017A        gggaccctgc atgattgagg gcaaaaaatt tgatcccgaa gtccgtaact

 Consensus 601    gcgagtgcac cagaaacctt cagccagtgt gtgcttctga cggcgtcaca 650
+ BF01005A        gcgagtgcac cagaaacctt cagccagtgt gtgcttctga cggcgtcaca
+ BF01017A        gcgggtgcac cagaaacctt cagccagtgt gtgcttctga cggcgtcaca

 Consensus 651    tacaataatg aatgcctcat gaggtgcgcc ggcgaggacc ttgtggtaca 700
+ BF01005A        tacaataatg aatgcctcat gaggtgcgcc ggcgaggacc ttgtggtaca
+ BF01017A        tacaataatg aatgcctcat gaggtgcgcc ggcgannacc ttgtggtaca

 Consensus 701    gaaagacgaa ccctgtgatg attaatctct ttatatatat atga 744
+ BF01005A        gaaagacgaa ccctgtgatg attaatctct ttatatatat atga
+ BF01017A        gaaggacgaa ccctgtgatg attaatctct ttatatatat atg


    Multiple Alignment For contig0001-0500.txt Consensus 138 - Complete Sequences
    -------------------------------------------------------------------

 Complete Alignments
 -------------------

 Consensus 1      aacacgtaca gtaatattat ataaaacctc caatgataag cattattgat 50
+ BF01005A                   gtaatctnnn ataaaacctc cagtgataag cattattgat
+ BF01017A        aacacgtaca gtaatattat ataaaacctc caatgataag cattattgat

 Consensus 51     aaaaatataa acatgattca tcgaggctac atgctcttcc tcgtgggcac 100
+ BF01005A        aaaaatataa acatgattca tcgaggctac atgctcttcc tcgtgggcac
+ BF01017A        aaaaatataa acatgattca tcgaggctac atgctcttcc tcgtgggcac

 Consensus 101    gttcgcgtca atgacgtcag ctctgccgcc gtgcgtgtgt ccgaagaaca 150
+ BF01005A        gttcgcgtca atgacgtcag ctctgccgcc gtgcgtgtgt ccgaagaaca
+ BF01017A        gttcgcgtca atgacgtcag ctctgccgcc gtgcgtgtgt ccgaagaaca

 Consensus 151    tgaaaccggt atgcggttcc gacggccaga cttacaacaa cgaatgtctc 200
+ BF01005A        tgaaaccggt atgcggttcc gacggccaga cttacaacaa cgaatgtctc
+ BF01017A        tgaaaccggt atgcggttcc gacggccaga cttacaacaa cgaatgtctc

 Consensus 201    ctgaactgcc agaagattga taaccctgac ctcgtcgtgg ataaagtcgg 250
+ BF01005A        ctgaactgcc agaagattga taaccctgac ctcgtcgtgg ataaagtcgg
+ BF01017A        ctgaactgcc agaagattga taaccctgac ctcgtcgtgg ataaagtcgg

 Consensus 251    aagctgcgag caaaaatccg gtggatgttt ttgtacattc gaatattcgc 300
+ BF01005A        aagctgcgag caaaaatccg gtggatgttt ttgtacattc gaatattcgc
+ BF01017A        aagctgcgag caaaaatccg gtggatgttt ttgtacattc gaatattcgc

 Consensus 301    cgatctgcgg tagcgatggc gtgacctatg cgaatcaatg cgaatttgac 350
+ BF01005A        cgatctgcgg tagcgatggc gtgacctatg cgaatcaatg cgaatttgac
+ BF01017A        cgatctgcgg tagcgatggc gtgacctatg cgaatcaatg cgaatttgac

 Consensus 351    tgcgaggcgg gtgacgcaaa actaatgtac aggggcgagt gcagggcgaa 400
+ BF01005A        tgcgaggcgg gtgacgcaaa actaatgtac aggggcgagt gcagggcgaa
+ BF01017A        tgcgaggcgg gtgacgcaaa actaatgtac aggggcgagt gcagggcgaa

 Consensus 401    acgggaagcg ccgctagtag tgcagatacc ggactgttcg tgttctagag 450
+ BF01005A        acgggaagcg ccgctagtag tgcagatacc ggactgttcg tgttctagag
+ BF01017A        acgggaagcg ccgctagtag tgcagatacc ggactgttcg tgttctagag

 Consensus 451    aggccaaacc cgtctgtgga actgatggac atacatacaa caacccgtgt 500
+ BF01005A        aggccaaacc cgtctgtgga actgatggac atacatacaa caacccgtgt
+ BF01017A        aggccaaacc cgtctgtgga actgatggac atacatacaa caacccgtgt

 Consensus 501    atgctgaact gcgtcaaaga tgtcttagaa gacctccacg ttttccacga 550
+ BF01005A        atgctgaact gcgccaaaga tgtcttagaa gacctccacg ttttccacga
+ BF01017A        atgctgaact gcgtcaaaga tgtcttagaa gacctccacg ttttccacga

 Consensus 551    gggaccctgc atgattgagg gcaaaaaatt tgatccccaa gtccgtaact 600
+ BF01005A        gggaccctgc atgattgagg gcaaaaaatt cgatccccaa gtccgtaact
+ BF01017A        gggaccctgc atgattgagg gcaaaaaatt tgatcccgaa gtccgtaact

 Consensus 601    gcgagtgcac cagaaacctt cagccagtgt gtgcttctga cggcgtcaca 650
+ BF01005A        gcgagtgcac cagaaacctt cagccagtgt gtgcttctga cggcgtcaca
+ BF01017A        gcgggtgcac cagaaacctt cagccagtgt gtgcttctga cggcgtcaca

 Consensus 651    tacaataatg aatgcctcat gaggtgcgcc ggcgaggacc ttgtggtaca 700
+ BF01005A        tacaataatg aatgcctcat gaggtgcgcc ggcgaggacc ttgtggtaca
+ BF01017A        tacaataatg aatgcctcat gaggtgcgcc ggcgannacc ttgtggtaca

 Consensus 701    gaaagacgaa ccctgtgatg attaatctct ttatatatat atga 744
+ BF01005A        gaaagacgaa ccctgtgatg attaatctct ttatatatat atga
+ BF01017A        gaaggacgaa ccctgtgatg attaatctct ttatatatat atg

 Consensus


 Consensus Sequence
 ------------------

> contig0001-0500.txt Consensus
1      aacacgtaca gtaatattat ataaaacctc caatgataag cattattgat 50
51     aaaaatataa acatgattca tcgaggctac atgctcttcc tcgtgggcac 100
101    gttcgcgtca atgacgtcag ctctgccgcc gtgcgtgtgt ccgaagaaca 150
151    tgaaaccggt atgcggttcc gacggccaga cttacaacaa cgaatgtctc 200
201    ctgaactgcc agaagattga taaccctgac ctcgtcgtgg ataaagtcgg 250
251    aagctgcgag caaaaatccg gtggatgttt ttgtacattc gaatattcgc 300
301    cgatctgcgg tagcgatggc gtgacctatg cgaatcaatg cgaatttgac 350
351    tgcgaggcgg gtgacgcaaa actaatgtac aggggcgagt gcagggcgaa 400
401    acgggaagcg ccgctagtag tgcagatacc ggactgttcg tgttctagag 450
451    aggccaaacc cgtctgtgga actgatggac atacatacaa caacccgtgt 500
501    atgctgaact gcgtcaaaga tgtcttagaa gacctccacg ttttccacga 550
551    gggaccctgc atgattgagg gcaaaaaatt tgatccccaa gtccgtaact 600
601    gcgagtgcac cagaaacctt cagccagtgt gtgcttctga cggcgtcaca 650
651    tacaataatg aatgcctcat gaggtgcgcc ggcgaggacc ttgtggtaca 700
701    gaaagacgaa ccctgtgatg attaatctct ttatatatat atga 744
