# Supplementary material for: Chasing Migration Genes: A Brain Expressed Sequence Tag Resource for Summer and Migratory Monarch Butterflies (Danaus plexippus)
Source: PLoS One. 2008 Jan 9;3(1):e1345. doi: 10.1371/journal.pone.0001345 (PMC2156104; doi:10.1371/journal.pone.0001345)
Supplement: Dataset S2 — SNPs and Microsatellites in the Monarch EST Database. A compressed file contains detailed information of SNPs and mcirosatellites in the monarch EST database, which includes summaries for both SNPs and microsatellites. Access to the sequence information and position for each SNP and microsatellite is also provided. (17.63 MB ZIP) [file pone.0001345.s002.zip › Package/Contig0001-0500/contig0001-0500.txt.contig139.align]

    Multiple Alignment For contig0001-0500.txt Consensus 139
    ----------------------------------------------

 ESTs In Alignment
 -----------------
+ BF01005A2H12.f1 632
+ BF01014A1F06.f1 766

 Potential SNPs:
 ---------------
 NONE


 Alignments
 ----------

 Consensus 1      acatttgtac gttgatatgg acagggttaa gaggatctgg gaggttgagt 50
+ BF01014A        acatttgtac gttgatatgg acagggttaa gaggatctgg gaggttgagt

 Consensus 51     tgacggctgt tctggagata aataagagtg gacacaggaa gaggattctc 100
+ BF01014A        tgacggctgt tctggagata aataagagtg gacacaggaa gaggattctc

 Consensus 101    tgctctgtat ccggtgaaca gaacggcccc gtcagcaaca ttgacgatat 150
+ BF01014A        tgctctgtat ccggtgaaca gaacggcccc gtcagcaaca ttgacgatat

 Consensus 151    taatgctgat ctcaacaatt tgaaaaataa cataaaccaa ttaaaagagg 200
+ BF01014A        taatgctgat ctcaacaatt tgaaaaataa cataaaccaa ttaaaagagg

 Consensus 201    acataaaaga aaagttaccg ccgtcagaaa acttgaagcc cgtgccgcca 250
+ BF01014A        acataaaaga aaagttaccg ccgtcagaaa acttgaagcc cgtgccgcca

 Consensus 251    cccgtggttc ctagtctagc gccacctgga ggagaaacgt tgaaacgaag 300
+ BF01014A        cccgtggttc ctagtctagc gccacctgga ggagaaacgt tgaaacgaag

 Consensus 301    caaaaagaac aggccggccc cacaaccacc aagaccctcg gatctggaga 350
+ BF01014A        caaaaagaac aggccggccc cacaaccacc aagaccctcg gatctggaga

 Consensus 351    tcagggcgcc ctcggaactt atggtgggtg tcccaggagc tctgaagacg 400
+ BF01014A        tcagggcgcc ctcggaactt atggtgggtg tcccaggagc tctgaagacg

 Consensus 401    cagtggaaac atcagccatt cgtgttagtg actggagctg tcacatacgt 450
+ BF01014A        cagtggaaac atcagccatt cgtgttagtg actggagctg tcacatacgt

 Consensus 451    cgctaattac cttggatcga ctgtggttaa ggagttacgt ggaactgaat 500
+ BF01014A        cgctaattac cttggatcga ctgtggttaa ggagttacgt ggaactgaat

 Consensus 501    ccacaaagaa gtccatacag aagctgaaga agtctaccaa agaaccgagg 550
+ BF01014A        ccacaaagaa gtccatacag aagctgaaga agtctaccaa agaaccgagg

 Consensus 551    gattctcctg atattattct ctcgataagc tatcggggtg tcaagttcct 600
+ BF01005A                                                         ttcct
+ BF01014A        gattctcctg atattattct ctcgataagc tatcggggtg tcaagttcct

 Consensus 601    taacaccatc acgagggagt tggtatgttc ccatgagata cggaacatcc 650
+ BF01005A        taacaccatc acgagggagt tggtnnnttc ccatgagata cggaacatcc
+ BF01014A        taacaccatc acgagggagt tggtatgttc ccatgagata cggaacatcc

 Consensus 651    actgcgcttg tcaggatgct gatgatttga cgcactttgc ttacatcacc 700
+ BF01005A        actgcgcttg tcaggatgct gatgatttga cgcactttgc ttacatcacc
+ BF01014A        actgcgcttg tcaggatgct gatgatttga cgcactttgc ttacatcacc

 Consensus 701    aaagaccact ccaccaagag tcactactgc cacgtgttca gggttgctac 750
+ BF01005A        aaagaccact ccacgaagag tcactactgc cacgtgttca gggttgctac
+ BF01014A        aaagaccact ccancaagag tcactactgc cacgtgttnn gggttgctac

 Consensus 751    aatggatcaa gcgacagaag ttattctaac tttaggggag gctttcgagg 800
+ BF01005A        aatggatcaa gcgacagaag ttattctaac tttaggggag gctttcgagg
+ BF01014A        aatggatcaa gcgaca   

 Consensus 801    tggcttatca aatggcttta agggaacagg cgaatagggt caaaccgacg 850
+ BF01005A        tggcttatca aatggcttta agggaacagg cgaatagggt caaaccgacg

 Consensus 851    gtcacggcca aaactcctac ccacgatcca atgaccacca ccaataaaga 900
+ BF01005A        gtcacggcca aaactcctac ccacgatcca atgaccacca ccaataaaga

 Consensus 901    gaaacctaac gtcagccatg gaagatcaca ctccataact gaaattaaat 950
+ BF01005A        gaaacctaac gtcagccatg gaagatcaca ctccataact gaaattaaat

 Consensus 951    tgaacggcca tcaattgaag gtcgctccta taccagcgtc cttgtcaaac 1000
+ BF01005A        tgaacggcca tcaattgaag gtcgctccta taccagcgtc cttgtcaaac

 Consensus 1001   gaagacttcc aagccaaaga agcttctaga agtcagaaga cgtcactcaa 1050
+ BF01005A        gaagacttcc aagccaaaga agcttctaga agtcagaaga cgtcactcaa

 Consensus 1051   agcgccgata gcttccacag aagaattgtg aaataacctt gttgctgttg 1100
+ BF01005A        agcgccgata gcttccacag aagaattgtg aaataacctt gttgctgttg

 Consensus 1101   ttatcgactt tagttatatc gtttataagt caatgctggt ttttatgttc 1150
+ BF01005A        ttatcgactt tagttatatc gtttataagt caatgctggt ttttatgttc

 Consensus 1151   attataacaa acttataaca tgcggcctag tttctcggct gaaaaatctt 1200
+ BF01005A        attataacaa acttataaca tgcggcctag tttctcggct gaaaaatctt

 Consensus 1201   gatttgtctt ccgatacagt gacgttt   1227
+ BF01005A        gatttgtctt ccgatacagt gacgttt  


    Multiple Alignment For contig0001-0500.txt Consensus 139 - Complete Sequences
    -------------------------------------------------------------------

 Complete Alignments
 -------------------

 Consensus 1      acatttgtac gttgatatgg acagggttaa gaggatctgg gaggttgagt 50
+ BF01014A        acatttgtac gttgatatgg acagggttaa gaggatctgg gaggttgagt

 Consensus 51     tgacggctgt tctggagata aataagagtg gacacaggaa gaggattctc 100
+ BF01014A        tgacggctgt tctggagata aataagagtg gacacaggaa gaggattctc

 Consensus 101    tgctctgtat ccggtgaaca gaacggcccc gtcagcaaca ttgacgatat 150
+ BF01014A        tgctctgtat ccggtgaaca gaacggcccc gtcagcaaca ttgacgatat

 Consensus 151    taatgctgat ctcaacaatt tgaaaaataa cataaaccaa ttaaaagagg 200
+ BF01014A        taatgctgat ctcaacaatt tgaaaaataa cataaaccaa ttaaaagagg

 Consensus 201    acataaaaga aaagttaccg ccgtcagaaa acttgaagcc cgtgccgcca 250
+ BF01014A        acataaaaga aaagttaccg ccgtcagaaa acttgaagcc cgtgccgcca

 Consensus 251    cccgtggttc ctagtctagc gccacctgga ggagaaacgt tgaaacgaag 300
+ BF01014A        cccgtggttc ctagtctagc gccacctgga ggagaaacgt tgaaacgaag

 Consensus 301    caaaaagaac aggccggccc cacaaccacc aagaccctcg gatctggaga 350
+ BF01014A        caaaaagaac aggccggccc cacaaccacc aagaccctcg gatctggaga

 Consensus 351    tcagggcgcc ctcggaactt atggtgggtg tcccaggagc tctgaagacg 400
+ BF01014A        tcagggcgcc ctcggaactt atggtgggtg tcccaggagc tctgaagacg

 Consensus 401    cagtggaaac atcagccatt cgtgttagtg actggagctg tcacatacgt 450
+ BF01014A        cagtggaaac atcagccatt cgtgttagtg actggagctg tcacatacgt

 Consensus 451    cgctaattac cttggatcga ctgtggttaa ggagttacgt ggaactgaat 500
+ BF01014A        cgctaattac cttggatcga ctgtggttaa ggagttacgt ggaactgaat

 Consensus 501    ccacaaagaa gtccatacag aagctgaaga agtctaccaa agaaccgagg 550
+ BF01014A        ccacaaagaa gtccatacag aagctgaaga agtctaccaa agaaccgagg

 Consensus 551    gattctcctg atattattct ctcgataagc tatcggggtg tcaagttcct 600
+ BF01005A                                                         ttcct
+ BF01014A        gattctcctg atattattct ctcgataagc tatcggggtg tcaagttcct

 Consensus 601    taacaccatc acgagggagt tggtatgttc ccatgagata cggaacatcc 650
+ BF01005A        taacaccatc acgagggagt tggtnnnttc ccatgagata cggaacatcc
+ BF01014A        taacaccatc acgagggagt tggtatgttc ccatgagata cggaacatcc

 Consensus 651    actgcgcttg tcaggatgct gatgatttga cgcactttgc ttacatcacc 700
+ BF01005A        actgcgcttg tcaggatgct gatgatttga cgcactttgc ttacatcacc
+ BF01014A        actgcgcttg tcaggatgct gatgatttga cgcactttgc ttacatcacc

 Consensus 701    aaagaccact ccaccaagag tcactactgc cacgtgttca gggttgctac 750
+ BF01005A        aaagaccact ccacgaagag tcactactgc cacgtgttca gggttgctac
+ BF01014A        aaagaccact ccancaagag tcactactgc cacgtgttnn gggttgctac

 Consensus 751    aatggatcaa gcgacagaag ttattctaac tttaggggag gctttcgagg 800
+ BF01005A        aatggatcaa gcgacagaag ttattctaac tttaggggag gctttcgagg
+ BF01014A        aatggatcaa gcgaca   

 Consensus 801    tggcttatca aatggcttta agggaacagg cgaatagggt caaaccgacg 850
+ BF01005A        tggcttatca aatggcttta agggaacagg cgaatagggt caaaccgacg

 Consensus 851    gtcacggcca aaactcctac ccacgatcca atgaccacca ccaataaaga 900
+ BF01005A        gtcacggcca aaactcctac ccacgatcca atgaccacca ccaataaaga

 Consensus 901    gaaacctaac gtcagccatg gaagatcaca ctccataact gaaattaaat 950
+ BF01005A        gaaacctaac gtcagccatg gaagatcaca ctccataact gaaattaaat

 Consensus 951    tgaacggcca tcaattgaag gtcgctccta taccagcgtc cttgtcaaac 1000
+ BF01005A        tgaacggcca tcaattgaag gtcgctccta taccagcgtc cttgtcaaac

 Consensus 1001   gaagacttcc aagccaaaga agcttctaga agtcagaaga cgtcactcaa 1050
+ BF01005A        gaagacttcc aagccaaaga agcttctaga agtcagaaga cgtcactcaa

 Consensus 1051   agcgccgata gcttccacag aagaattgtg aaataacctt gttgctgttg 1100
+ BF01005A        agcgccgata gcttccacag aagaattgtg aaataacctt gttgctgttg

 Consensus 1101   ttatcgactt tagttatatc gtttataagt caatgctggt ttttatgttc 1150
+ BF01005A        ttatcgactt tagttatatc gtttataagt caatgctggt ttttatgttc

 Consensus 1151   attataacaa acttataaca tgcggcctag tttctcggct gaaaaatctt 1200
+ BF01005A        attataacaa acttataaca tgcggcctag tttctcggct gaaaaatctt

 Consensus 1201   gatttgtctt ccgatacagt gacgttt   1227
+ BF01005A        gatttgtctt ccgatacagt gacgttt  

 Consensus


 Consensus Sequence
 ------------------

> contig0001-0500.txt Consensus
1      acatttgtac gttgatatgg acagggttaa gaggatctgg gaggttgagt 50
51     tgacggctgt tctggagata aataagagtg gacacaggaa gaggattctc 100
101    tgctctgtat ccggtgaaca gaacggcccc gtcagcaaca ttgacgatat 150
151    taatgctgat ctcaacaatt tgaaaaataa cataaaccaa ttaaaagagg 200
201    acataaaaga aaagttaccg ccgtcagaaa acttgaagcc cgtgccgcca 250
251    cccgtggttc ctagtctagc gccacctgga ggagaaacgt tgaaacgaag 300
301    caaaaagaac aggccggccc cacaaccacc aagaccctcg gatctggaga 350
351    tcagggcgcc ctcggaactt atggtgggtg tcccaggagc tctgaagacg 400
401    cagtggaaac atcagccatt cgtgttagtg actggagctg tcacatacgt 450
451    cgctaattac cttggatcga ctgtggttaa ggagttacgt ggaactgaat 500
501    ccacaaagaa gtccatacag aagctgaaga agtctaccaa agaaccgagg 550
551    gattctcctg atattattct ctcgataagc tatcggggtg tcaagttcct 600
601    taacaccatc acgagggagt tggtatgttc ccatgagata cggaacatcc 650
651    actgcgcttg tcaggatgct gatgatttga cgcactttgc ttacatcacc 700
701    aaagaccact ccaccaagag tcactactgc cacgtgttca gggttgctac 750
751    aatggatcaa gcgacagaag ttattctaac tttaggggag gctttcgagg 800
801    tggcttatca aatggcttta agggaacagg cgaatagggt caaaccgacg 850
851    gtcacggcca aaactcctac ccacgatcca atgaccacca ccaataaaga 900
901    gaaacctaac gtcagccatg gaagatcaca ctccataact gaaattaaat 950
951    tgaacggcca tcaattgaag gtcgctccta taccagcgtc cttgtcaaac 1000
1001   gaagacttcc aagccaaaga agcttctaga agtcagaaga cgtcactcaa 1050
1051   agcgccgata gcttccacag aagaattgtg aaataacctt gttgctgttg 1100
1101   ttatcgactt tagttatatc gtttataagt caatgctggt ttttatgttc 1150
1151   attataacaa acttataaca tgcggcctag tttctcggct gaaaaatctt 1200
1201   gatttgtctt ccgatacagt gacgttt   1227
