# Supplementary material for: Chasing Migration Genes: A Brain Expressed Sequence Tag Resource for Summer and Migratory Monarch Butterflies (Danaus plexippus)
Source: PLoS One. 2008 Jan 9;3(1):e1345. doi: 10.1371/journal.pone.0001345 (PMC2156104; doi:10.1371/journal.pone.0001345)
Supplement: Dataset S2 — SNPs and Microsatellites in the Monarch EST Database. A compressed file contains detailed information of SNPs and mcirosatellites in the monarch EST database, which includes summaries for both SNPs and microsatellites. Access to the sequence information and position for each SNP and microsatellite is also provided. (17.63 MB ZIP) [file pone.0001345.s002.zip › Package/Contig0001-0500/contig0001-0500.txt.contig14.align]

    Multiple Alignment For contig0001-0500.txt Consensus 14
    ----------------------------------------------

 ESTs In Alignment
 -----------------
+ BF01008X1B03.f1 846

 Potential SNPs:
 ---------------
 NONE


 Alignments
 ----------

 Consensus 1      taaaaagtgt cgataggtca atattctgca gaaattagcc agaatcttca 50
+ BF01008X        taaaaagtgt cgataggtca atattctgca gaaattagcc agaatcttca

 Consensus 51     ggaccgatgg ctgcgatacg caaaaaatta gtgattgttg gtgatggtgc 100
+ BF01008X        ggaccgatgg ctgcgatacg caaaaaatta gtgattgttg gtgatggtgc

 Consensus 101    atgcggtaaa acatgcctgt taattgtatt tagcaaagat cagttcccgg 150
+ BF01008X        atgcggtaaa acatgcctgt taattgtatt tagcaaagat cagttcccgg

 Consensus 151    aagtgtatgt gccgacagtg ttcgaaaact acgttgccga catcgaggtt 200
+ BF01008X        aagtgtatgt gccgacagtg ttcgaaaact acgttgccga catcgaggtt

 Consensus 201    gacggcaaac aggtggaatt agccttatgg gatacagccg gtcaggaaga 250
+ BF01008X        gacggcaaac aggtggaatt agccttatgg gatacagccg gtcaggaaga

 Consensus 251    ttacgatcga ctgaggccac tctcgtaccc cgacaccgat gtgatcctca 300
+ BF01008X        ttacgatcga ctgaggccac tctcgtaccc cgacaccgat gtgatcctca

 Consensus 301    tgtgcttctc ggtggactcg ccggactcgc tcgagaacat cccggagaag 350
+ BF01008X        tgtgcttctc ggtggactcg ccggactcgc tcgagaacat cccggagaag

 Consensus 351    tggacacccg aggtgaaaca cttctgccct aatgtgccta taatcctggt 400
+ BF01008X        tggacacccg aggtgaaaca cttctgccct aatgtgccta taatcctggt

 Consensus 401    gggcaacaag aaggatctgc gtaacgaccc ggccactatc aacgagctgc 450
+ BF01008X        gggcaacaag aaggatctgc gtaacgaccc ggccactatc aacgagctgc

 Consensus 451    gcaagatgaa gcaggagcct gtgaagcctc aggaaggtcg tgctatggct 500
+ BF01008X        gcaagatgaa gcaggagcct gtgaagcctc aggaaggtcg tgctatggct

 Consensus 501    gagaagatca atgccttcgc atacctcgag tgctctgcta aaagcaagga 550
+ BF01008X        gagaagatca atgccttcgc atacctcgag tgctctgcta aaagcaagga

 Consensus 551    gggtgtgcgt gaagtgttcg agacggccac ccgtgccgcg ttacaagtca 600
+ BF01008X        gggtgtgcgt gaagtgttcg agacggccac ccgtgccgcg ttacaagtca

 Consensus 601    agaagaagaa gaagactagg tgttctctgc tgtaattgtg ctgttgtcgg 650
+ BF01008X        agaagaagaa gaagactagg tgttctctgc tgtaattgtg ctgttgtcgg

 Consensus 651    aagaactctg atttatgaat ggttcgcata ctgcctgata acttacgttt 700
+ BF01008X        aagaactctg atttatgaat ggttcgcata ctgcctgata acttacgttt

 Consensus 701    gatacgactc gaactctgca gcagtcgcga cgtcggccac acagtgcttc 750
+ BF01008X        gatacgactc gaactctgca gcagtcgcga cgtcggccac acagtgcttc

 Consensus 751    cttccgatac tgaaagctga cgcgatgtcg cggcccgcgt aacacgcaca 800
+ BF01008X        cttccgatac tgaaagctga cgcgatgtcg cggcccgcgt nncacgcaca

 Consensus 801    cccactcagt attcgtgtgg ctatactttc acaattggta cttgta 846
+ BF01008X        cccactcagt attcgtgtgg ctatactttc acaattggta cttgta


    Multiple Alignment For contig0001-0500.txt Consensus 14 - Complete Sequences
    -------------------------------------------------------------------

 Complete Alignments
 -------------------

 Consensus 1      taaaaagtgt cgataggtca atattctgca gaaattagcc agaatcttca 50
+ BF01008X        taaaaagtgt cgataggtca atattctgca gaaattagcc agaatcttca

 Consensus 51     ggaccgatgg ctgcgatacg caaaaaatta gtgattgttg gtgatggtgc 100
+ BF01008X        ggaccgatgg ctgcgatacg caaaaaatta gtgattgttg gtgatggtgc

 Consensus 101    atgcggtaaa acatgcctgt taattgtatt tagcaaagat cagttcccgg 150
+ BF01008X        atgcggtaaa acatgcctgt taattgtatt tagcaaagat cagttcccgg

 Consensus 151    aagtgtatgt gccgacagtg ttcgaaaact acgttgccga catcgaggtt 200
+ BF01008X        aagtgtatgt gccgacagtg ttcgaaaact acgttgccga catcgaggtt

 Consensus 201    gacggcaaac aggtggaatt agccttatgg gatacagccg gtcaggaaga 250
+ BF01008X        gacggcaaac aggtggaatt agccttatgg gatacagccg gtcaggaaga

 Consensus 251    ttacgatcga ctgaggccac tctcgtaccc cgacaccgat gtgatcctca 300
+ BF01008X        ttacgatcga ctgaggccac tctcgtaccc cgacaccgat gtgatcctca

 Consensus 301    tgtgcttctc ggtggactcg ccggactcgc tcgagaacat cccggagaag 350
+ BF01008X        tgtgcttctc ggtggactcg ccggactcgc tcgagaacat cccggagaag

 Consensus 351    tggacacccg aggtgaaaca cttctgccct aatgtgccta taatcctggt 400
+ BF01008X        tggacacccg aggtgaaaca cttctgccct aatgtgccta taatcctggt

 Consensus 401    gggcaacaag aaggatctgc gtaacgaccc ggccactatc aacgagctgc 450
+ BF01008X        gggcaacaag aaggatctgc gtaacgaccc ggccactatc aacgagctgc

 Consensus 451    gcaagatgaa gcaggagcct gtgaagcctc aggaaggtcg tgctatggct 500
+ BF01008X        gcaagatgaa gcaggagcct gtgaagcctc aggaaggtcg tgctatggct

 Consensus 501    gagaagatca atgccttcgc atacctcgag tgctctgcta aaagcaagga 550
+ BF01008X        gagaagatca atgccttcgc atacctcgag tgctctgcta aaagcaagga

 Consensus 551    gggtgtgcgt gaagtgttcg agacggccac ccgtgccgcg ttacaagtca 600
+ BF01008X        gggtgtgcgt gaagtgttcg agacggccac ccgtgccgcg ttacaagtca

 Consensus 601    agaagaagaa gaagactagg tgttctctgc tgtaattgtg ctgttgtcgg 650
+ BF01008X        agaagaagaa gaagactagg tgttctctgc tgtaattgtg ctgttgtcgg

 Consensus 651    aagaactctg atttatgaat ggttcgcata ctgcctgata acttacgttt 700
+ BF01008X        aagaactctg atttatgaat ggttcgcata ctgcctgata acttacgttt

 Consensus 701    gatacgactc gaactctgca gcagtcgcga cgtcggccac acagtgcttc 750
+ BF01008X        gatacgactc gaactctgca gcagtcgcga cgtcggccac acagtgcttc

 Consensus 751    cttccgatac tgaaagctga cgcgatgtcg cggcccgcgt aacacgcaca 800
+ BF01008X        cttccgatac tgaaagctga cgcgatgtcg cggcccgcgt nncacgcaca

 Consensus 801    cccactcagt attcgtgtgg ctatactttc acaattggta cttgta 846
+ BF01008X        cccactcagt attcgtgtgg ctatactttc acaattggta cttgta

 Consensus


 Consensus Sequence
 ------------------

> contig0001-0500.txt Consensus
1      taaaaagtgt cgataggtca atattctgca gaaattagcc agaatcttca 50
51     ggaccgatgg ctgcgatacg caaaaaatta gtgattgttg gtgatggtgc 100
101    atgcggtaaa acatgcctgt taattgtatt tagcaaagat cagttcccgg 150
151    aagtgtatgt gccgacagtg ttcgaaaact acgttgccga catcgaggtt 200
201    gacggcaaac aggtggaatt agccttatgg gatacagccg gtcaggaaga 250
251    ttacgatcga ctgaggccac tctcgtaccc cgacaccgat gtgatcctca 300
301    tgtgcttctc ggtggactcg ccggactcgc tcgagaacat cccggagaag 350
351    tggacacccg aggtgaaaca cttctgccct aatgtgccta taatcctggt 400
401    gggcaacaag aaggatctgc gtaacgaccc ggccactatc aacgagctgc 450
451    gcaagatgaa gcaggagcct gtgaagcctc aggaaggtcg tgctatggct 500
501    gagaagatca atgccttcgc atacctcgag tgctctgcta aaagcaagga 550
551    gggtgtgcgt gaagtgttcg agacggccac ccgtgccgcg ttacaagtca 600
601    agaagaagaa gaagactagg tgttctctgc tgtaattgtg ctgttgtcgg 650
651    aagaactctg atttatgaat ggttcgcata ctgcctgata acttacgttt 700
701    gatacgactc gaactctgca gcagtcgcga cgtcggccac acagtgcttc 750
751    cttccgatac tgaaagctga cgcgatgtcg cggcccgcgt aacacgcaca 800
801    cccactcagt attcgtgtgg ctatactttc acaattggta cttgta 846
