# Supplementary material for: Chasing Migration Genes: A Brain Expressed Sequence Tag Resource for Summer and Migratory Monarch Butterflies (Danaus plexippus)
Source: PLoS One. 2008 Jan 9;3(1):e1345. doi: 10.1371/journal.pone.0001345 (PMC2156104; doi:10.1371/journal.pone.0001345)
Supplement: Dataset S2 — SNPs and Microsatellites in the Monarch EST Database. A compressed file contains detailed information of SNPs and mcirosatellites in the monarch EST database, which includes summaries for both SNPs and microsatellites. Access to the sequence information and position for each SNP and microsatellite is also provided. (17.63 MB ZIP) [file pone.0001345.s002.zip › Package/Contig0001-0500/contig0001-0500.txt.contig14.full]

Range	-24	896
Cultivar	none	yellow
Cultivar	Consensus	white

Contig	"Contig"	Consensus	1	846	taaaaagtgtcgataggtcaatattctgcagaaattagccagaatcttcaggaccgatggctgcgatacgcaaaaaattagtgattgttggtgatggtgcatgcggtaaaacatgcctgttaattgtatttagcaaagatcagttcccggaagtgtatgtgccgacagtgttcgaaaactacgttgccgacatcgaggttgacggcaaacaggtggaattagccttatgggatacagccggtcaggaagattacgatcgactgaggccactctcgtaccccgacaccgatgtgatcctcatgtgcttctcggtggactcgccggactcgctcgagaacatcccggagaagtggacacccgaggtgaaacacttctgccctaatgtgcctataatcctggtgggcaacaagaaggatctgcgtaacgacccggccactatcaacgagctgcgcaagatgaagcaggagcctgtgaagcctcaggaaggtcgtgctatggctgagaagatcaatgccttcgcatacctcgagtgctctgctaaaagcaaggagggtgtgcgtgaagtgttcgagacggccacccgtgccgcgttacaagtcaagaagaagaagaagactaggtgttctctgctgtaattgtgctgttgtcggaagaactctgatttatgaatggttcgcatactgcctgataacttacgtttgatacgactcgaactctgcagcagtcgcgacgtcggccacacagtgcttccttccgatactgaaagctgacgcgatgtcgcggcccgcgtaacacgcacacccactcagtattcgtgtggctatactttcacaattggtacttgta	Consensus
Glyph2	"+ BF01008X1B03.f1 846"	"+ BF01008X"	1	846	1	2	847	847	taaaaagtgtcgataggtcaatattctgcagaaattagccagaatcttcaggaccgatggctgcgatacgcaaaaaattagtgattgttggtgatggtgcatgcggtaaaacatgcctgttaattgtatttagcaaagatcagttcccggaagtgtatgtgccgacagtgttcgaaaactacgttgccgacatcgaggttgacggcaaacaggtggaattagccttatgggatacagccggtcaggaagattacgatcgactgaggccactctcgtaccccgacaccgatgtgatcctcatgtgcttctcggtggactcgccggactcgctcgagaacatcccggagaagtggacacccgaggtgaaacacttctgccctaatgtgcctataatcctggtgggcaacaagaaggatctgcgtaacgacccggccactatcaacgagctgcgcaagatgaagcaggagcctgtgaagcctcaggaaggtcgtgctatggctgagaagatcaatgccttcgcatacctcgagtgctctgctaaaagcaaggagggtgtgcgtgaagtgttcgagacggccacccgtgccgcgttacaagtcaagaagaagaagaagactaggtgttctctgctgtaattgtgctgttgtcggaagaactctgatttatgaatggttcgcatactgcctgataacttacgtttgatacgactcgaactctgcagcagtcgcgacgtcggccacacagtgcttccttccgatactgaaagctgacgcgatgtcgcggcccgcgtnncacgcacacccactcagtattcgtgtggctatactttcacaattggtacttgta	none
