# Supplementary material for: Chasing Migration Genes: A Brain Expressed Sequence Tag Resource for Summer and Migratory Monarch Butterflies (Danaus plexippus)
Source: PLoS One. 2008 Jan 9;3(1):e1345. doi: 10.1371/journal.pone.0001345 (PMC2156104; doi:10.1371/journal.pone.0001345)
Supplement: Dataset S2 — SNPs and Microsatellites in the Monarch EST Database. A compressed file contains detailed information of SNPs and mcirosatellites in the monarch EST database, which includes summaries for both SNPs and microsatellites. Access to the sequence information and position for each SNP and microsatellite is also provided. (17.63 MB ZIP) [file pone.0001345.s002.zip › Package/Contig0001-0500/contig0001-0500.txt.contig140.align]

    Multiple Alignment For contig0001-0500.txt Consensus 140
    ----------------------------------------------

 ESTs In Alignment
 -----------------
+ BF01013A2D02.f1 845
+ BF01005A1A03.f1 807

 Potential SNPs:
 ---------------
 NONE


 Alignments
 ----------

 Consensus 1      aatgaatatt cattctactg actataatta aaaatttaaa aatctaaatc 50
+ BF01013A        aatgaatatt cattctactg actataatta aaaatttaaa aatctaaatc

 Consensus 51     aaaacaatta attttgatta tcaggtaacc tagaattgta tatctgatta 100
+ BF01013A        aaaacaatta attttgatta tcaggtaacc tagaattgta tatctgatta

 Consensus 101    ctaacatatc agggtataga agacaatgga aagtgacgat cttggtggcg 150
+ BF01013A        ctaacatatc agggtataga agacaatgga aagtgacgat cttggtggcg

 Consensus 151    atttggtgag attggatggt ggttgggccg ttgacgagga aacgtacgtc 200
+ BF01013A        atttggtgag attggatggt ggttgggccg ttgacgagga aacgtacgtc
+ BF01005A                          ggt nnntgggccg ttgacgagga aacgtacgtc

 Consensus 201    gtgaacactg acgacgttct agaacaagag gagaacaatt cagattcaaa 250
+ BF01013A        gtgaacactg acgacgttct agaacaagag gagaacaatt cagattcaaa
+ BF01005A        gtgaacactg acgacgttct agaacaagag gagaacaatt cagattcaaa

 Consensus 251    tagcggagga aaaaatgtcc cccttagaga acaagatcgt ttcctaccca 300
+ BF01013A        tagcggagga aaaaatgtcc cccttagaga acaagatcgt ttcctaccca
+ BF01005A        tagcggagga aaaaatgtcc cccttagaga acaagatcgt ttcctaccca

 Consensus 301    ttgcaaacat cgcaaaaata atgaaaaggg ctatccctga aaatggaaag 350
+ BF01013A        ttgcaaacat cgctaaaata atgaaaaggg ctatccctga aaatggaaag
+ BF01005A        tcgcaaacat cgcaaaaata atgaaaaggg ctatccctga aaatggaaag

 Consensus 351    attgctaaag atgcgaggga atgtgtacag gagtgtatat ctgagttcat 400
+ BF01013A        attgctaaag atgcgaggga atgtgtacag gagtgtatat ctgagttcat
+ BF01005A        attgctaaag atgcgaggga atgtgtacag gagtgtatat ctgagttcat

 Consensus 401    atcatttata acaagcgagg cgagtgatcg ttgtcagatg gaaaagagga 450
+ BF01013A        atcatttata acaagcgagg cgagtgatcg ttgtcagatg gaaaagagga
+ BF01005A        atcatttata acaagcgagg cgagtgatcg ttgtcagatg gaaaagagga

 Consensus 451    aaaccattaa tggtgaagat gtattgtttg ctatgaacgc actcggcttc 500
+ BF01013A        aaaccattaa tggtgaagat gtattgtttg ctatgaacgc actcggcttc
+ BF01005A        aaaccattaa tggtgaagat gtattgtttg ctatgaacgc actgggcttc

 Consensus 501    gacaattatg tagagccctt aaagttgtac ttaaagaagt atagagaaat 550
+ BF01013A        gacaattatg tagagccctt aaagttgtac ttaaagaagt atagagaaat
+ BF01005A        gacaattatg tagagccctt aaagttgtac ttaaagaagt atagagaaat

 Consensus 551    tgttctatca cctgtaacca tcaataagtt aaacaaaaca attgttttat 600
+ BF01013A        tgttctatca cctgtaacca tcaataagtt aaacaaaaca attgttttat
+ BF01005A        tgttctatca cctgtaacca tcaataagtt aaacaaaaca attgttttat

 Consensus 601    atggaagtga tggcacacaa tgtgtggcaa acgataatga ctcggagacg 650
+ BF01013A        atggaagtga tggcacacaa tgtgtggcaa acgataatga ctcggagacg
+ BF01005A        atggaagtga tggcacacaa tgtgtggcaa acgataatga ctcggagacg

 Consensus 651    caaacccaga cagtcatata cggatatcct aaagttatcg gagattttac 700
+ BF01013A        caaacccaga cagtcatata cggatatcct aaagttatcg gagattttac
+ BF01005A        caaacccaga cagtcatata cggatatcct aaagttatcg gagattttac

 Consensus 701    aatatcttaa tccttattgt accagattta aaaaagattt agtttataag 750
+ BF01013A        aatatcttaa tcctttttgt accagattta aaaaagattt agtttataag
+ BF01005A        aatatcttaa tccttattgt accagattta aaaaagattt agtttataag

 Consensus 751    taggttattc gtgaacattt catgtcttat aattttaaca gtgtaaaaat 800
+ BF01013A        taggttattc gtgaacattt cat  
+ BF01005A        taggttattc gtgaacattt catgtcttat aattttaaca gtgtaaaaat

 Consensus 801    ttcctgaaga taatggtttt agcattttac aatgttcagt taaactgttt 850
+ BF01005A        ttcctgaaga taatggtttt agcattttac aatgttcagt taaactgttt

 Consensus 851    aaaatattta gtatgtgatg acttcattcg tgtgaatttc tgtgtccaca 900
+ BF01005A        aaaatattta gtatgtgatg acttcattcg tgtgaatttc tgtgtccaca

 Consensus 901    tattgtttgt cataagccca tggtatcatt tgtttagctg atcagtgtgg 950
+ BF01005A        tattgtttgt cataagccca tggtatcatt tgtttagctg atcagtgtgg

 Consensus 951    tctttaattg cgatgtaagt gtat   974
+ BF01005A        tctttaattg cgatgtaagt gtat  


    Multiple Alignment For contig0001-0500.txt Consensus 140 - Complete Sequences
    -------------------------------------------------------------------

 Complete Alignments
 -------------------

 Consensus -36                                            aat gaatattcat 13
+ BF01013A        tgcaataata gcacaatttt ttgtaaaaat cacnnnnaat gaatattcat

 Consensus 14     tctactgact ataattaaaa atttaaaaat ctaaatcaaa acaattaatt 63
+ BF01013A        tctactgact ataattaaaa atttaaaaat ctaaatcaaa acaattaatt

 Consensus 64     ttgattatca ggtaacctag aattgtatat ctgattacta acatatcagg 113
+ BF01013A        ttgattatca ggtaacctag aattgtatat ctgattacta acatatcagg

 Consensus 114    gtatagaaga caatggaaag tgacgatctt ggtggcgatt tggtgagatt 163
+ BF01013A        gtatagaaga caatggaaag tgacgatctt ggtggcgatt tggtgagatt

 Consensus 164    ggatggtggt tgggccgttg acgaggaaac gtacgtcgtg aacactgacg 213
+ BF01013A        ggatggtggt tgggccgttg acgaggaaac gtacgtcgtg aacactgacg
+ BF01005A            ggtnnn tgggccgttg acgaggaaac gtacgtcgtg aacactgacg

 Consensus 214    acgttctaga acaagaggag aacaattcag attcaaatag cggaggaaaa 263
+ BF01013A        acgttctaga acaagaggag aacaattcag attcaaatag cggaggaaaa
+ BF01005A        acgttctaga acaagaggag aacaattcag attcaaatag cggaggaaaa

 Consensus 264    aatgtccccc ttagagaaca agatcgtttc ctacccattg caaacatcgc 313
+ BF01013A        aatgtccccc ttagagaaca agatcgtttc ctacccattg caaacatcgc
+ BF01005A        aatgtccccc ttagagaaca agatcgtttc ctacccatcg caaacatcgc

 Consensus 314    aaaaataatg aaaagggcta tccctgaaaa tggaaagatt gctaaagatg 363
+ BF01013A        taaaataatg aaaagggcta tccctgaaaa tggaaagatt gctaaagatg
+ BF01005A        aaaaataatg aaaagggcta tccctgaaaa tggaaagatt gctaaagatg

 Consensus 364    cgagggaatg tgtacaggag tgtatatctg agttcatatc atttataaca 413
+ BF01013A        cgagggaatg tgtacaggag tgtatatctg agttcatatc atttataaca
+ BF01005A        cgagggaatg tgtacaggag tgtatatctg agttcatatc atttataaca

 Consensus 414    agcgaggcga gtgatcgttg tcagatggaa aagaggaaaa ccattaatgg 463
+ BF01013A        agcgaggcga gtgatcgttg tcagatggaa aagaggaaaa ccattaatgg
+ BF01005A        agcgaggcga gtgatcgttg tcagatggaa aagaggaaaa ccattaatgg

 Consensus 464    tgaagatgta ttgtttgcta tgaacgcact cggcttcgac aattatgtag 513
+ BF01013A        tgaagatgta ttgtttgcta tgaacgcact cggcttcgac aattatgtag
+ BF01005A        tgaagatgta ttgtttgcta tgaacgcact gggcttcgac aattatgtag

 Consensus 514    agcccttaaa gttgtactta aagaagtata gagaaattgt tctatcacct 563
+ BF01013A        agcccttaaa gttgtactta aagaagtata gagaaattgt tctatcacct
+ BF01005A        agcccttaaa gttgtactta aagaagtata gagaaattgt tctatcacct

 Consensus 564    gtaaccatca ataagttaaa caaaacaatt gttttatatg gaagtgatgg 613
+ BF01013A        gtaaccatca ataagttaaa caaaacaatt gttttatatg gaagtgatgg
+ BF01005A        gtaaccatca ataagttaaa caaaacaatt gttttatatg gaagtgatgg

 Consensus 614    cacacaatgt gtggcaaacg ataatgactc ggagacgcaa acccagacag 663
+ BF01013A        cacacaatgt gtggcaaacg ataatgactc ggagacgcaa acccagacag
+ BF01005A        cacacaatgt gtggcaaacg ataatgactc ggagacgcaa acccagacag

 Consensus 664    tcatatacgg atatcctaaa gttatcggag attttacaat atcttaatcc 713
+ BF01013A        tcatatacgg atatcctaaa gttatcggag attttacaat atcttaatcc
+ BF01005A        tcatatacgg atatcctaaa gttatcggag attttacaat atcttaatcc

 Consensus 714    ttattgtacc agatttaaaa aagatttagt ttataagtag gttattcgtg 763
+ BF01013A        tttttgtacc agatttaaaa aagatttagt ttataagtag gttattcgtg
+ BF01005A        ttattgtacc agatttaaaa aagatttagt ttataagtag gttattcgtg

 Consensus 764    aacatttcat gtcttataat tttaacagtg taaaaatttc ctgaagataa 813
+ BF01013A        aacatttcat angnnnncat gtcttataat tttaactgtg taaaa
+ BF01005A        aacatttcat gtcttataat tttaacagtg taaaaatttc ctgaagataa

 Consensus 814    tggttttagc attttacaat gttcagttaa actgtttaaa atatttagta 863
+ BF01005A        tggttttagc attttacaat gttcagttaa actgtttaaa atatttagta

 Consensus 864    tgtgatgact tcattcgtgt gaatttctgt gtccacatat tgtttgtcat 913
+ BF01005A        tgtgatgact tcattcgtgt gaatttctgt gtccacatat tgtttgtcat

 Consensus 914    aagcccatgg tatcatttgt ttagctgatc agtgtggtct ttaattgcga 963
+ BF01005A        aagcccatgg tatcatttgt ttagctgatc agtgtggtct ttaattgcga

 Consensus 964    tgtaagtgta t    974
+ BF01005A        tgtaagtgta t   

 Consensus


 Consensus Sequence
 ------------------

> contig0001-0500.txt Consensus
1      aatgaatatt cattctactg actataatta aaaatttaaa aatctaaatc 50
51     aaaacaatta attttgatta tcaggtaacc tagaattgta tatctgatta 100
101    ctaacatatc agggtataga agacaatgga aagtgacgat cttggtggcg 150
151    atttggtgag attggatggt ggttgggccg ttgacgagga aacgtacgtc 200
201    gtgaacactg acgacgttct agaacaagag gagaacaatt cagattcaaa 250
251    tagcggagga aaaaatgtcc cccttagaga acaagatcgt ttcctaccca 300
301    ttgcaaacat cgcaaaaata atgaaaaggg ctatccctga aaatggaaag 350
351    attgctaaag atgcgaggga atgtgtacag gagtgtatat ctgagttcat 400
401    atcatttata acaagcgagg cgagtgatcg ttgtcagatg gaaaagagga 450
451    aaaccattaa tggtgaagat gtattgtttg ctatgaacgc actcggcttc 500
501    gacaattatg tagagccctt aaagttgtac ttaaagaagt atagagaaat 550
551    tgttctatca cctgtaacca tcaataagtt aaacaaaaca attgttttat 600
601    atggaagtga tggcacacaa tgtgtggcaa acgataatga ctcggagacg 650
651    caaacccaga cagtcatata cggatatcct aaagttatcg gagattttac 700
701    aatatcttaa tccttattgt accagattta aaaaagattt agtttataag 750
751    taggttattc gtgaacattt catgtcttat aattttaaca gtgtaaaaat 800
801    ttcctgaaga taatggtttt agcattttac aatgttcagt taaactgttt 850
851    aaaatattta gtatgtgatg acttcattcg tgtgaatttc tgtgtccaca 900
901    tattgtttgt cataagccca tggtatcatt tgtttagctg atcagtgtgg 950
951    tctttaattg cgatgtaagt gtat   974
