# Supplementary material for: Chasing Migration Genes: A Brain Expressed Sequence Tag Resource for Summer and Migratory Monarch Butterflies (Danaus plexippus)
Source: PLoS One. 2008 Jan 9;3(1):e1345. doi: 10.1371/journal.pone.0001345 (PMC2156104; doi:10.1371/journal.pone.0001345)
Supplement: Dataset S2 — SNPs and Microsatellites in the Monarch EST Database. A compressed file contains detailed information of SNPs and mcirosatellites in the monarch EST database, which includes summaries for both SNPs and microsatellites. Access to the sequence information and position for each SNP and microsatellite is also provided. (17.63 MB ZIP) [file pone.0001345.s002.zip › Package/Contig0001-0500/contig0001-0500.txt.contig140.full]

Range	-61	1024
Cultivar	none	yellow
Cultivar	Consensus	white

Contig	"Contig"	Consensus	1	974	aatgaatattcattctactgactataattaaaaatttaaaaatctaaatcaaaacaattaattttgattatcaggtaacctagaattgtatatctgattactaacatatcagggtatagaagacaatggaaagtgacgatcttggtggcgatttggtgagattggatggtggttgggccgttgacgaggaaacgtacgtcgtgaacactgacgacgttctagaacaagaggagaacaattcagattcaaatagcggaggaaaaaatgtcccccttagagaacaagatcgtttcctacccattgcaaacatcgcaaaaataatgaaaagggctatccctgaaaatggaaagattgctaaagatgcgagggaatgtgtacaggagtgtatatctgagttcatatcatttataacaagcgaggcgagtgatcgttgtcagatggaaaagaggaaaaccattaatggtgaagatgtattgtttgctatgaacgcactcggcttcgacaattatgtagagcccttaaagttgtacttaaagaagtatagagaaattgttctatcacctgtaaccatcaataagttaaacaaaacaattgttttatatggaagtgatggcacacaatgtgtggcaaacgataatgactcggagacgcaaacccagacagtcatatacggatatcctaaagttatcggagattttacaatatcttaatccttattgtaccagatttaaaaaagatttagtttataagtaggttattcgtgaacatttcatgtcttataattttaacagtgtaaaaatttcctgaagataatggttttagcattttacaatgttcagttaaactgtttaaaatatttagtatgtgatgacttcattcgtgtgaatttctgtgtccacatattgtttgtcataagcccatggtatcatttgtttagctgatcagtgtggtctttaattgcgatgtaagtgtat	Consensus
Glyph2	"+ BF01013A2D02.f1 845"	"+ BF01013A"	-36	773	-36	0	774	809	tgcaataatagcacaattttttgtaaaaatcacnnnnaatgaatattcattctactgactataattaaaaatttaaaaatctaaatcaaaacaattaattttgattatcaggtaacctagaattgtatatctgattactaacatatcagggtatagaagacaatggaaagtgacgatcttggtggcgatttggtgagattggatggtggttgggccgttgacgaggaaacgtacgtcgtgaacactgacgacgttctagaacaagaggagaacaattcagattcaaatagcggaggaaaaaatgtcccccttagagaacaagatcgtttcctacccattgcaaacatcgctaaaataatgaaaagggctatccctgaaaatggaaagattgctaaagatgcgagggaatgtgtacaggagtgtatatctgagttcatatcatttataacaagcgaggcgagtgatcgttgtcagatggaaaagaggaaaaccattaatggtgaagatgtattgtttgctatgaacgcactcggcttcgacaattatgtagagcccttaaagttgtacttaaagaagtatagagaaattgttctatcacctgtaaccatcaataagttaaacaaaacaattgttttatatggaagtgatggcacacaatgtgtggcaaacgataatgactcggagacgcaaacccagacagtcatatacggatatcctaaagttatcggagattttacaatatcttaatcctttttgtaccagatttaaaaaagatttagtttataagtaggttattcgtgaacatttcatangnnnncatgtcttataattttaactgtgtaaaa	none
Glyph2	"+ BF01005A1A03.f1 807"	"+ BF01005A"	168	974	168	169	975	975	ggtnnntgggccgttgacgaggaaacgtacgtcgtgaacactgacgacgttctagaacaagaggagaacaattcagattcaaatagcggaggaaaaaatgtcccccttagagaacaagatcgtttcctacccatcgcaaacatcgcaaaaataatgaaaagggctatccctgaaaatggaaagattgctaaagatgcgagggaatgtgtacaggagtgtatatctgagttcatatcatttataacaagcgaggcgagtgatcgttgtcagatggaaaagaggaaaaccattaatggtgaagatgtattgtttgctatgaacgcactgggcttcgacaattatgtagagcccttaaagttgtacttaaagaagtatagagaaattgttctatcacctgtaaccatcaataagttaaacaaaacaattgttttatatggaagtgatggcacacaatgtgtggcaaacgataatgactcggagacgcaaacccagacagtcatatacggatatcctaaagttatcggagattttacaatatcttaatccttattgtaccagatttaaaaaagatttagtttataagtaggttattcgtgaacatttcatgtcttataattttaacagtgtaaaaatttcctgaagataatggttttagcattttacaatgttcagttaaactgtttaaaatatttagtatgtgatgacttcattcgtgtgaatttctgtgtccacatattgtttgtcataagcccatggtatcatttgtttagctgatcagtgtggtctttaattgcgatgtaagtgtat	none
