# Supplementary material for: Chasing Migration Genes: A Brain Expressed Sequence Tag Resource for Summer and Migratory Monarch Butterflies (Danaus plexippus)
Source: PLoS One. 2008 Jan 9;3(1):e1345. doi: 10.1371/journal.pone.0001345 (PMC2156104; doi:10.1371/journal.pone.0001345)
Supplement: Dataset S2 — SNPs and Microsatellites in the Monarch EST Database. A compressed file contains detailed information of SNPs and mcirosatellites in the monarch EST database, which includes summaries for both SNPs and microsatellites. Access to the sequence information and position for each SNP and microsatellite is also provided. (17.63 MB ZIP) [file pone.0001345.s002.zip › Package/Contig0001-0500/contig0001-0500.txt.contig141.align]

    Multiple Alignment For contig0001-0500.txt Consensus 141
    ----------------------------------------------

 ESTs In Alignment
 -----------------
+ BF01005A1B01.f1 763
+ BF01011B2B03.f1 809

 Potential SNPs:
 ---------------
 NONE


 Alignments
 ----------

 Consensus 1      tcgttaatta aaaactgaga catcttgaac tagaccaatg tttaaataat 50
+ BF01011B        tcgttaatta aaaactgaga catcttgaac tagaccaatg tttaaataat

 Consensus 51     gtctgtaaca aatcttatat tcttgctgtc taaggttcag gccattaatg 100
+ BF01011B        gtctgtaaca aatcttatat tcttgctgtc taaggttcag gccattaatg

 Consensus 101    atgtgacctg tttgtatatt gtccaggtgt cggctgctac atcgtatcac 150
+ BF01011B        atgtgacctg tttgtatatt gtccaggtgt cggctgctac atcgtatcac

 Consensus 151    acagctctga tcgttctagc ggccacctcg gcgttcatca tcagcgtgct 200
+ BF01011B        acagctctga tcgttctagc ggccacctcg gcgttcatca tcagcgtgct

 Consensus 201    ctgtgtgctg gtgatgttgt accgcgcacg tctgcagcga gagccgcata 250
+ BF01011B        ctgtgtgctg gtgatgttgt accgcgcacg tctgcagcga gagccgcata

 Consensus 251    aagctgaacg cttcctgcct cccgcaccgc ctgtgtacgt cctatcggcg 300
+ BF01011B        aagctgaacg cttcctgcct cccgcaccgc ctgtgtacgt cctatcggcg

 Consensus 301    gatgagaaag ctgaactggc gagagcgcta cacgctccac cagccccggt 350
+ BF01011B        gatgagaaag ctgaactggc gagagcgcta cacgctccac cagccccggt

 Consensus 351    accgccagcg aacgctgatg aaagagtgta atacatagct attcgctcat 400
+ BF01011B        accgccagcg aacgctgatg aaagagtgta atacatagct attcgctcat

 Consensus 401    cttcacctcc tctgacggtt aactatggac tactataagt actcaacatg 450
+ BF01011B        cttcacctcc tctgacggtt aactatggac tactataagt actcaacatg

 Consensus 451    atctataaac cattaaaagt tttaatcttg tactattatg taacgacatg 500
+ BF01011B        atctataaac cattaaaagt tttaatcttg tactattatg taacgacatg

 Consensus 501    ttttcatata ataggacatg tataatcaat acactttgta cagattatat 550
+ BF01011B        ttttcatata ataggacatg tataatcaat acactttgta cagattatat

 Consensus 551    ataaatatta tgagatcaca gacttgaaca caagaacaat ttgtgattta 600
+ BF01011B        ataaatatta tgagatcaca gacttgaaca caagaacaat ttgtgattta

 Consensus 601    caaaaatgat cgttattata aatatgttcg gaaacgtgtt cataacatat 650
+ BF01005A         aaaaatgat cgtgattata aatatgttcg gaaacgtgtt cataacatat
+ BF01011B        caaaaatgat cgttattata aatacgttcg gaaacgtgtt cataacatat

 Consensus 651    aaaaacctag tattcttcaa tagggtccaa ttggatagaa aatcgtgatg 700
+ BF01005A        aaaaacctag tattcttcaa tagggtccaa ttggatagaa aatcgtgatg
+ BF01011B        aaaaacctag tattcttcaa tagggtccaa ttggatagaa aatcgtgatg

 Consensus 701    tctattctaa ctaaaccttc tttaaagtaa taagtgactt atctgtatat 750
+ BF01005A        tctattctaa ctaaaccttc tttaaagtaa taagtgactt atctgtatat
+ BF01011B        tctattctaa ctaaaccttc tttaaagtaa taagtgactt atctgtatat

 Consensus 751    acagaccgaa atgggcctta aacgaattta gtatcttgtt aagtttggtc 800
+ BF01005A        acagaccgaa atgggcctta aacgaattta gtatcttgtt aagtttggtc
+ BF01011B        acagaccgaa atgggcctta aacgaattta gtatcttgtt aagtttggtc

 Consensus 801    cgtttttgca atgttacaag tataagaaaa ctattcattt tcgaaatagc 850
+ BF01005A        cgtttttgca atgttacaag tataagaaaa ctattcattt tcgaaatagc
+ BF01011B        cgtttttgc    

 Consensus 851    acactttata atattcacat taattatcat attaaaattg tataataatt 900
+ BF01005A        acactttata atattcacat taattatcat attaaaattg tataataatt

 Consensus 901    tgataaacat gtaattttaa cttcataaaa ttttaaaaca atgtcttctt 950
+ BF01005A        tgataaacat gtaattttaa cttcataaaa ttttaaaaca atgtcttctt

 Consensus 951    agttagtatg tgacagctca agcggatgtc aaagaagcga agtgacgtgc 1000
+ BF01005A        agttagtatg tgacagctca agcggatgtc aaagaagcga agtgacgtgc

 Consensus 1001   gtcgatgaca gcgacgaacg cctttacgca ccttagttcc tctcgtccgg 1050
+ BF01005A        gtcgatgaca gcgacgaacg cctttacgca ccttagttcc tctcgtccgg

 Consensus 1051   ttccgatgtt gttatttacg atacaacaac gcgactggat gttgaactaa 1100
+ BF01005A        ttccgatgtt gttatttacg atacaacaac gcgactggat gttgaactaa

 Consensus 1101   tctagtctct cactttataa acacattttt tatatattta atcaaaagta 1150
+ BF01005A        tctagtctct cactttataa acacattttt tatatattta atcaaaagta

 Consensus 1151   attaattcaa attcactttc ttgtaaataa tttcagatat taacattatt 1200
+ BF01005A        attaattcaa attcactttc ttgtaaataa tttcagatat taacattatt

 Consensus 1201   tatttcacaa taatttctat atgtacttat tattacagat ttttccagtt 1250
+ BF01005A        tatttcacaa taatttctat atgtacttat tattacagat ttttccagtt

 Consensus 1251   ataatatata agtgtagttt aaaaatatat gaaattaaat ataaagtatt 1300
+ BF01005A        ataatatata agtgtagttt aaaaatatat gaaattaaat ataaagtatt

 Consensus 1301   atgttttatg taaaataaag atctaatttt acaaaaaaaa  1340
+ BF01005A        atgttttatg taaaataaag atctaatttt acaaaaaaaa 


    Multiple Alignment For contig0001-0500.txt Consensus 141 - Complete Sequences
    -------------------------------------------------------------------

 Complete Alignments
 -------------------

 Consensus 1      tcgttaatta aaaactgaga catcttgaac tagaccaatg tttaaataat 50
+ BF01011B        tcgttaatta aaaactgaga catcttgaac tagaccaatg tttaaataat

 Consensus 51     gtctgtaaca aatcttatat tcttgctgtc taaggttcag gccattaatg 100
+ BF01011B        gtctgtaaca aatcttatat tcttgctgtc taaggttcag gccattaatg

 Consensus 101    atgtgacctg tttgtatatt gtccaggtgt cggctgctac atcgtatcac 150
+ BF01011B        atgtgacctg tttgtatatt gtccaggtgt cggctgctac atcgtatcac

 Consensus 151    acagctctga tcgttctagc ggccacctcg gcgttcatca tcagcgtgct 200
+ BF01011B        acagctctga tcgttctagc ggccacctcg gcgttcatca tcagcgtgct

 Consensus 201    ctgtgtgctg gtgatgttgt accgcgcacg tctgcagcga gagccgcata 250
+ BF01011B        ctgtgtgctg gtgatgttgt accgcgcacg tctgcagcga gagccgcata

 Consensus 251    aagctgaacg cttcctgcct cccgcaccgc ctgtgtacgt cctatcggcg 300
+ BF01011B        aagctgaacg cttcctgcct cccgcaccgc ctgtgtacgt cctatcggcg

 Consensus 301    gatgagaaag ctgaactggc gagagcgcta cacgctccac cagccccggt 350
+ BF01011B        gatgagaaag ctgaactggc gagagcgcta cacgctccac cagccccggt

 Consensus 351    accgccagcg aacgctgatg aaagagtgta atacatagct attcgctcat 400
+ BF01011B        accgccagcg aacgctgatg aaagagtgta atacatagct attcgctcat

 Consensus 401    cttcacctcc tctgacggtt aactatggac tactataagt actcaacatg 450
+ BF01011B        cttcacctcc tctgacggtt aactatggac tactataagt actcaacatg

 Consensus 451    atctataaac cattaaaagt tttaatcttg tactattatg taacgacatg 500
+ BF01011B        atctataaac cattaaaagt tttaatcttg tactattatg taacgacatg

 Consensus 501    ttttcatata ataggacatg tataatcaat acactttgta cagattatat 550
+ BF01011B        ttttcatata ataggacatg tataatcaat acactttgta cagattatat

 Consensus 551    ataaatatta tgagatcaca gacttgaaca caagaacaat ttgtgattta 600
+ BF01005A                                     ccg ttgctgtcgc cgttgctgtc
+ BF01011B        ataaatatta tgagatcaca gacttgaaca caagaacaat ttgtgattta

 Consensus 601    caaaaatgat cgttattata aatatgttcg gaaacgtgtt cataacatat 650
+ BF01005A        gaaaaatgat cgtgattata aatatgttcg gaaacgtgtt cataacatat
+ BF01011B        caaaaatgat cgttattata aatacgttcg gaaacgtgtt cataacatat

 Consensus 651    aaaaacctag tattcttcaa tagggtccaa ttggatagaa aatcgtgatg 700
+ BF01005A        aaaaacctag tattcttcaa tagggtccaa ttggatagaa aatcgtgatg
+ BF01011B        aaaaacctag tattcttcaa tagggtccaa ttggatagaa aatcgtgatg

 Consensus 701    tctattctaa ctaaaccttc tttaaagtaa taagtgactt atctgtatat 750
+ BF01005A        tctattctaa ctaaaccttc tttaaagtaa taagtgactt atctgtatat
+ BF01011B        tctattctaa ctaaaccttc tttaaagtaa taagtgactt atctgtatat

 Consensus 751    acagaccgaa atgggcctta aacgaattta gtatcttgtt aagtttggtc 800
+ BF01005A        acagaccgaa atgggcctta aacgaattta gtatcttgtt aagtttggtc
+ BF01011B        acagaccgaa atgggcctta aacgaattta gtatcttgtt aagtttggtc

 Consensus 801    cgtttttgca atgttacaag tataagaaaa ctattcattt tcgaaatagc 850
+ BF01005A        cgtttttgca atgttacaag tataagaaaa ctattcattt tcgaaatagc
+ BF01011B        cgtttttgc    

 Consensus 851    acactttata atattcacat taattatcat attaaaattg tataataatt 900
+ BF01005A        acactttata atattcacat taattatcat attaaaattg tataataatt

 Consensus 901    tgataaacat gtaattttaa cttcataaaa ttttaaaaca atgtcttctt 950
+ BF01005A        tgataaacat gtaattttaa cttcataaaa ttttaaaaca atgtcttctt

 Consensus 951    agttagtatg tgacagctca agcggatgtc aaagaagcga agtgacgtgc 1000
+ BF01005A        agttagtatg tgacagctca agcggatgtc aaagaagcga agtgacgtgc

 Consensus 1001   gtcgatgaca gcgacgaacg cctttacgca ccttagttcc tctcgtccgg 1050
+ BF01005A        gtcgatgaca gcgacgaacg cctttacgca ccttagttcc tctcgtccgg

 Consensus 1051   ttccgatgtt gttatttacg atacaacaac gcgactggat gttgaactaa 1100
+ BF01005A        ttccgatgtt gttatttacg atacaacaac gcgactggat gttgaactaa

 Consensus 1101   tctagtctct cactttataa acacattttt tatatattta atcaaaagta 1150
+ BF01005A        tctagtctct cactttataa acacattttt tatatattta atcaaaagta

 Consensus 1151   attaattcaa attcactttc ttgtaaataa tttcagatat taacattatt 1200
+ BF01005A        attaattcaa attcactttc ttgtaaataa tttcagatat taacattatt

 Consensus 1201   tatttcacaa taatttctat atgtacttat tattacagat ttttccagtt 1250
+ BF01005A        tatttcacaa taatttctat atgtacttat tattacagat ttttccagtt

 Consensus 1251   ataatatata agtgtagttt aaaaatatat gaaattaaat ataaagtatt 1300
+ BF01005A        ataatatata agtgtagttt aaaaatatat gaaattaaat ataaagtatt

 Consensus 1301   atgttttatg taaaataaag atctaatttt acaaaaaaaa  1340
+ BF01005A        atgttttatg taaaataaag atctaatttt acaaaaaaaa 

 Consensus


 Consensus Sequence
 ------------------

> contig0001-0500.txt Consensus
1      tcgttaatta aaaactgaga catcttgaac tagaccaatg tttaaataat 50
51     gtctgtaaca aatcttatat tcttgctgtc taaggttcag gccattaatg 100
101    atgtgacctg tttgtatatt gtccaggtgt cggctgctac atcgtatcac 150
151    acagctctga tcgttctagc ggccacctcg gcgttcatca tcagcgtgct 200
201    ctgtgtgctg gtgatgttgt accgcgcacg tctgcagcga gagccgcata 250
251    aagctgaacg cttcctgcct cccgcaccgc ctgtgtacgt cctatcggcg 300
301    gatgagaaag ctgaactggc gagagcgcta cacgctccac cagccccggt 350
351    accgccagcg aacgctgatg aaagagtgta atacatagct attcgctcat 400
401    cttcacctcc tctgacggtt aactatggac tactataagt actcaacatg 450
451    atctataaac cattaaaagt tttaatcttg tactattatg taacgacatg 500
501    ttttcatata ataggacatg tataatcaat acactttgta cagattatat 550
551    ataaatatta tgagatcaca gacttgaaca caagaacaat ttgtgattta 600
601    caaaaatgat cgttattata aatatgttcg gaaacgtgtt cataacatat 650
651    aaaaacctag tattcttcaa tagggtccaa ttggatagaa aatcgtgatg 700
701    tctattctaa ctaaaccttc tttaaagtaa taagtgactt atctgtatat 750
751    acagaccgaa atgggcctta aacgaattta gtatcttgtt aagtttggtc 800
801    cgtttttgca atgttacaag tataagaaaa ctattcattt tcgaaatagc 850
851    acactttata atattcacat taattatcat attaaaattg tataataatt 900
901    tgataaacat gtaattttaa cttcataaaa ttttaaaaca atgtcttctt 950
951    agttagtatg tgacagctca agcggatgtc aaagaagcga agtgacgtgc 1000
1001   gtcgatgaca gcgacgaacg cctttacgca ccttagttcc tctcgtccgg 1050
1051   ttccgatgtt gttatttacg atacaacaac gcgactggat gttgaactaa 1100
1101   tctagtctct cactttataa acacattttt tatatattta atcaaaagta 1150
1151   attaattcaa attcactttc ttgtaaataa tttcagatat taacattatt 1200
1201   tatttcacaa taatttctat atgtacttat tattacagat ttttccagtt 1250
1251   ataatatata agtgtagttt aaaaatatat gaaattaaat ataaagtatt 1300
1301   atgttttatg taaaataaag atctaatttt acaaaaaaaa  1340
