# Supplementary material for: Chasing Migration Genes: A Brain Expressed Sequence Tag Resource for Summer and Migratory Monarch Butterflies (Danaus plexippus)
Source: PLoS One. 2008 Jan 9;3(1):e1345. doi: 10.1371/journal.pone.0001345 (PMC2156104; doi:10.1371/journal.pone.0001345)
Supplement: Dataset S2 — SNPs and Microsatellites in the Monarch EST Database. A compressed file contains detailed information of SNPs and mcirosatellites in the monarch EST database, which includes summaries for both SNPs and microsatellites. Access to the sequence information and position for each SNP and microsatellite is also provided. (17.63 MB ZIP) [file pone.0001345.s002.zip › Package/Contig0001-0500/contig0001-0500.txt.contig142.align]

    Multiple Alignment For contig0001-0500.txt Consensus 142
    ----------------------------------------------

 ESTs In Alignment
 -----------------
+ BF01006X1D10.f1 720
+ BF01006X1G01.f1 708

 Potential SNPs:
 ---------------
 NONE


 Alignments
 ----------

 Consensus 1      gaggatccta agaatgggcc gtcaaaggat caaggcagtt acgatggacc 50
+ BF01006X        gaggatccta agaatgggcc gtcaaaggat caaggcagtt acgatggacc
+ BF01006X        gaggatccta agaatgggcc gtcaaaggat caaggcagtt acgatggacc

 Consensus 51     tccgggtatg gagcccggcg gcgccctcga cacaaactgg catgaagtcg 100
+ BF01006X        tccgggtatg gagcccggcg gcgccctcga cacaaactgg catgaagtcg
+ BF01006X        tccgggtatg gagcccggcg gcgccctcga cacaaactgg catgaagtcg

 Consensus 101    tggaaagctt tgatgacatg aagttgaaag aggaattgtt gcgaggaatt 150
+ BF01006X        tggaaagctt tgatgacatg aagttgaaag aggaattgtt gcgaggaatt
+ BF01006X        tggaaagctt tgatgacatg aagttgaaag aggaattgtt gcgaggaatt

 Consensus 151    tacgcttacg gttttgagaa accttcagcc atccaacaac gcgcaatcat 200
+ BF01006X        tacgcttacg gttttgagaa accttcagcc atccaacaac gcgcaatcat
+ BF01006X        tacgcttacg gttttgagaa accttcagcc atccaacaac gcgcaatcat

 Consensus 201    gccctgcatc aagggtcgtg acgttatagc tcaagcccag tctggtactg 250
+ BF01006X        gccctgcatc aagggtcgtg acgttatagc tcaagcccag tctggtactg
+ BF01006X        gccctgcatc aagggtcgtg acgttatagc tcaagcccag tctggtactg

 Consensus 251    gcaaaactgc tactttctca atttcgattc tacaacatat tgatactagt 300
+ BF01006X        gcaaaactgc tactttctca atttcgattc tacaacatat tgatactagt
+ BF01006X        gcaaaactgc tactttctca atttcgattc tacaacatat tgatactagt

 Consensus 301    gttcgcgagt gtcaagcttt gattttagct ccgactcggg aattagctca 350
+ BF01006X        gttcgcgagt gtcaagcttt gattttagct ccgactcggg aattagctca
+ BF01006X        gttcgcgagt gtcaagcttt gattttagct ccgactcggg aattagctca

 Consensus 351    acaaattcag aaggttgtga ttgccctggg tgatcatctg aatgctaagt 400
+ BF01006X        acaaattcag aaggttgtga ttgccctggg tgatcatctg aatgctaagt
+ BF01006X        acaaattcag aaggttgtga ttgccctggg tgatcatctg aatgctaagt

 Consensus 401    gccatgcttg tatcggtggt actaatgtac gtgaagatat acgtcagctg 450
+ BF01006X        gccatgcttg tatcggtggt actaatgtac gtgaagatat acgtcagctg
+ BF01006X        gccatgcttg tatcggtggt actaatgtac gtgaggatat acgtcagctg

 Consensus 451    gagagtggtg tccatgttgt tgtgggcacc cctggtcgtg tatatgatat 500
+ BF01006X        gagagtggtg tccatgttgt tgtgggcacc cctggtcgtg tatatgatat
+ BF01006X        gagagtggtg tccatgttgt tgtgggcacc cctggtcgtg tatatgatat

 Consensus 501    gatcactcgt cgggcactcc gcgctaacac gattaagctg tttgtgctcg 550
+ BF01006X        gatcactcgt cgggcactcc gcgctaacac gattaagctg tttgtgctcg
+ BF01006X        gatcactcgt cgggcactcc gcgctaacac gattaagctg tttgtgctcg

 Consensus 551    acgaggctga tgaaatgttg tcaagaggat ttaaagatca aatccatgat 600
+ BF01006X        acgaggctga tgaaatgttg tcaagaggat ttaaagatca aatccatgat
+ BF01006X        acgaggctga tgaaatgttg tcaagaggat ttaaagatca aatccatgat

 Consensus 601    gtcttcaaga tgttgtcatc tgatgttcaa gtcattttgc tatctgctac 650
+ BF01006X        gtcttcaaga tgttgtcatc tgatgttcaa gtcattttgc tatctgctac
+ BF01006X        gtcttcaaga tgttgtcatc tgatgttcaa gtcattttgc tatctgctac

 Consensus 651    tatgcctgat gatgtgttag aggtctcccg ctgc  684
+ BF01006X        tatgcctgat gatgtgttag aggtctcccg ctgc 
+ BF01006X        tatgcctgat gatgtgttag a  


    Multiple Alignment For contig0001-0500.txt Consensus 142 - Complete Sequences
    -------------------------------------------------------------------

 Complete Alignments
 -------------------

 Consensus -36                                            gag gatcctaaga 13
+ BF01006X         tcctattca cctgaaagaa gatcggaaga tnnnnnggag gatcctaaga
+ BF01006X        gtcctattca cctgaaagaa gatcggaaga ttgnnnngag gatcctaaga

 Consensus 14     atgggccgtc aaaggatcaa ggcagttacg atggacctcc gggtatggag 63
+ BF01006X        atgggccgtc aaaggatcaa ggcagttacg atggacctcc gggtatggag
+ BF01006X        atgggccgtc aaaggatcaa ggcagttacg atggacctcc gggtatggag

 Consensus 64     cccggcggcg ccctcgacac aaactggcat gaagtcgtgg aaagctttga 113
+ BF01006X        cccggcggcg ccctcgacac aaactggcat gaagtcgtgg aaagctttga
+ BF01006X        cccggcggcg ccctcgacac aaactggcat gaagtcgtgg aaagctttga

 Consensus 114    tgacatgaag ttgaaagagg aattgttgcg aggaatttac gcttacggtt 163
+ BF01006X        tgacatgaag ttgaaagagg aattgttgcg aggaatttac gcttacggtt
+ BF01006X        tgacatgaag ttgaaagagg aattgttgcg aggaatttac gcttacggtt

 Consensus 164    ttgagaaacc ttcagccatc caacaacgcg caatcatgcc ctgcatcaag 213
+ BF01006X        ttgagaaacc ttcagccatc caacaacgcg caatcatgcc ctgcatcaag
+ BF01006X        ttgagaaacc ttcagccatc caacaacgcg caatcatgcc ctgcatcaag

 Consensus 214    ggtcgtgacg ttatagctca agcccagtct ggtactggca aaactgctac 263
+ BF01006X        ggtcgtgacg ttatagctca agcccagtct ggtactggca aaactgctac
+ BF01006X        ggtcgtgacg ttatagctca agcccagtct ggtactggca aaactgctac

 Consensus 264    tttctcaatt tcgattctac aacatattga tactagtgtt cgcgagtgtc 313
+ BF01006X        tttctcaatt tcgattctac aacatattga tactagtgtt cgcgagtgtc
+ BF01006X        tttctcaatt tcgattctac aacatattga tactagtgtt cgcgagtgtc

 Consensus 314    aagctttgat tttagctccg actcgggaat tagctcaaca aattcagaag 363
+ BF01006X        aagctttgat tttagctccg actcgggaat tagctcaaca aattcagaag
+ BF01006X        aagctttgat tttagctccg actcgggaat tagctcaaca aattcagaag

 Consensus 364    gttgtgattg ccctgggtga tcatctgaat gctaagtgcc atgcttgtat 413
+ BF01006X        gttgtgattg ccctgggtga tcatctgaat gctaagtgcc atgcttgtat
+ BF01006X        gttgtgattg ccctgggtga tcatctgaat gctaagtgcc atgcttgtat

 Consensus 414    cggtggtact aatgtacgtg aagatatacg tcagctggag agtggtgtcc 463
+ BF01006X        cggtggtact aatgtacgtg aagatatacg tcagctggag agtggtgtcc
+ BF01006X        cggtggtact aatgtacgtg aggatatacg tcagctggag agtggtgtcc

 Consensus 464    atgttgttgt gggcacccct ggtcgtgtat atgatatgat cactcgtcgg 513
+ BF01006X        atgttgttgt gggcacccct ggtcgtgtat atgatatgat cactcgtcgg
+ BF01006X        atgttgttgt gggcacccct ggtcgtgtat atgatatgat cactcgtcgg

 Consensus 514    gcactccgcg ctaacacgat taagctgttt gtgctcgacg aggctgatga 563
+ BF01006X        gcactccgcg ctaacacgat taagctgttt gtgctcgacg aggctgatga
+ BF01006X        gcactccgcg ctaacacgat taagctgttt gtgctcgacg aggctgatga

 Consensus 564    aatgttgtca agaggattta aagatcaaat ccatgatgtc ttcaagatgt 613
+ BF01006X        aatgttgtca agaggattta aagatcaaat ccatgatgtc ttcaagatgt
+ BF01006X        aatgttgtca agaggattta aagatcaaat ccatgatgtc ttcaagatgt

 Consensus 614    tgtcatctga tgttcaagtc attttgctat ctgctactat gcctgatgat 663
+ BF01006X        tgtcatctga tgttcaagtc attttgctat ctgctactat gcctgatgat
+ BF01006X        tgtcatctga tgttcaagtc attttgctat ctgctactat gcctgatgat

 Consensus 664    gtgttagagg tctcccgctg c   684
+ BF01006X        gtgttagagg tctcccgctg c  
+ BF01006X        gtgttaga    

 Consensus


 Consensus Sequence
 ------------------

> contig0001-0500.txt Consensus
1      gaggatccta agaatgggcc gtcaaaggat caaggcagtt acgatggacc 50
51     tccgggtatg gagcccggcg gcgccctcga cacaaactgg catgaagtcg 100
101    tggaaagctt tgatgacatg aagttgaaag aggaattgtt gcgaggaatt 150
151    tacgcttacg gttttgagaa accttcagcc atccaacaac gcgcaatcat 200
201    gccctgcatc aagggtcgtg acgttatagc tcaagcccag tctggtactg 250
251    gcaaaactgc tactttctca atttcgattc tacaacatat tgatactagt 300
301    gttcgcgagt gtcaagcttt gattttagct ccgactcggg aattagctca 350
351    acaaattcag aaggttgtga ttgccctggg tgatcatctg aatgctaagt 400
401    gccatgcttg tatcggtggt actaatgtac gtgaagatat acgtcagctg 450
451    gagagtggtg tccatgttgt tgtgggcacc cctggtcgtg tatatgatat 500
501    gatcactcgt cgggcactcc gcgctaacac gattaagctg tttgtgctcg 550
551    acgaggctga tgaaatgttg tcaagaggat ttaaagatca aatccatgat 600
601    gtcttcaaga tgttgtcatc tgatgttcaa gtcattttgc tatctgctac 650
651    tatgcctgat gatgtgttag aggtctcccg ctgc  684
