# Supplementary material for: Chasing Migration Genes: A Brain Expressed Sequence Tag Resource for Summer and Migratory Monarch Butterflies (Danaus plexippus)
Source: PLoS One. 2008 Jan 9;3(1):e1345. doi: 10.1371/journal.pone.0001345 (PMC2156104; doi:10.1371/journal.pone.0001345)
Supplement: Dataset S2 — SNPs and Microsatellites in the Monarch EST Database. A compressed file contains detailed information of SNPs and mcirosatellites in the monarch EST database, which includes summaries for both SNPs and microsatellites. Access to the sequence information and position for each SNP and microsatellite is also provided. (17.63 MB ZIP) [file pone.0001345.s002.zip › Package/Contig0001-0500/contig0001-0500.txt.contig143.align]

    Multiple Alignment For contig0001-0500.txt Consensus 143
    ----------------------------------------------

 ESTs In Alignment
 -----------------
+ BF01062B2G05.f1 800
+ BF01005B2D12.f1 724

 Potential SNPs:
 ---------------
 NONE


 Alignments
 ----------

 Consensus 1      gggacgactc tgacgacagc ttcggcatca ccccgtcgga gctgcgcgcg 50
+ BF01062B        gggacgactc tgacgacagc ttcggcatca ccccgtcgga gctgcgcgcg

 Consensus 51     gccgagtccc gcactcaccg ctacctgcgc gtgcgggagc tggtgagcag 100
+ BF01062B        gccgagtccc gcactcaccg ctacctgcgc gtgcgggagc tggtgagcag

 Consensus 101    ccagtcggcc agcagccgcc tggtgtgcgt gacgcagccc atgccgcggc 150
+ BF01062B        ccagtcggcc agcagccgcc tggtgtgcgt gacgcagccc atgccgcggc

 Consensus 151    gccggggcct gccgcccgcg ctgtacgccg cctggctgca cgccctcgcc 200
+ BF01062B        gccggggcct gccgcccgcg ctgtacgccg cctggctgca cgccctcgcc

 Consensus 201    accgccgccg accgcgtgct gctggtgcgg gggaaccact cgtccgtgct 250
+ BF01062B        accgccgccg accgcgtgct gctggtgcgg gggaaccact cgtccgtgct

 Consensus 251    caccttctac tcctaggtcc ggagcgacgc ccgccgccgg accatacgat 300
+ BF01062B        caccttctac tcctaggtcc ggagcgacgc ccgccgccgg accatacgat

 Consensus 301    catttcgtgt tgaaaataca tcatcctccc ggagccgcag cgcgcgcgga 350
+ BF01062B        catttcgtgt tgaaaataca tcatcctccc ggagccgcag cgcgcgcgga

 Consensus 351    gttattatat acgtgtgcag gatgtccgca gtacgagcgc cgcacggagc 400
+ BF01062B        gttattatat acgtgtgcag gatgtccgca gtacgagcgc cgcacggagc

 Consensus 401    cgcggcagcc cggcgcgagg gaccaataga gatatgttag tgtaaggtca 450
+ BF01062B        cgcggcagcc cggcgcgagg gaccaataga gatatgttag tgtaaggtca

 Consensus 451    cggcgggtag tcgcgcgctc tgtatgtgta tatctatcgt aatagctgtg 500
+ BF01062B        cggcgggtag tcgcgcgctc tgtatgtgta tatctatcgt aatagctgtg

 Consensus 501    cggagcagcc ccggcgtccc gcgggcgccc cggggatgta tgtataatat 550
+ BF01062B        cggagcagcc ccggcgtccc gcgggcgccc cggggatgta tgtataatat

 Consensus 551    gtaagcctgg aagtacaaac tctccccgca tgcaccgacc cgtcaccgct 600
+ BF01062B        gtaagcctgg aagtacaaac tctccccgca tgcaccgacc cgtcaccgct
+ BF01005B                                         tgcacnnnnc cgtcgccgct

 Consensus 601    gacggcgagc ggccggtgtc gccccctagc gtagctgtgg tgctttacac 650
+ BF01062B        gacggcgagc ggccggtgtc gccccctagc gtagctgtgg tgctttacac
+ BF01005B        gacggcgagc ggccggtgtc gccccctagc gtagctgtgg tgctttacac

 Consensus 651    tcgttatcta ctgatatata tgtctatacg attccattgt gcctatttta 700
+ BF01062B        tcgttatcta ctgatatata tgtctatacg attccattgt gcctatttta
+ BF01005B        tcgttatcta ctgatatata tgtctatacg attccattgt gcctatttta

 Consensus 701    tatgatattc tcatttttta tgaattgact taacttttga cgaaattata 750
+ BF01062B        tatgatattc tcatttttta tgaattgact taacttttga cgaaattata
+ BF01005B        tatgatattc tcatttttta tgaattgact taacttttga cgaaattata

 Consensus 751    cattttttga tatctattgt ataggtctag tgtatcgttt cggcgtttta 800
+ BF01062B        cattttttga tatctattgt ataggtctag tgtatcgttt cggcgtttta
+ BF01005B        cattttttga tatctattgt ataggtctag tgtatcgttt cggcgtttta

 Consensus 801    caaatttgta atctcattgt gtgtgttgtt aatatattca ctatatacgt 850
+ BF01005B        caaatttgta atctcattgt gtgtgttgtt aatatattca ctatatacgt

 Consensus 851    attgcgtcgc gtcacacgtc caggtgttct cagggaattt ggtttcaatg 900
+ BF01005B        attgcgtcgc gtcacacgtc caggtgttct cagggaattt ggtttcaatg

 Consensus 901    aaattaatca tagatctgcg ggcttgggcc gttggcatgt gacaagaact 950
+ BF01005B        aaattaatca tagatctgcg ggcttgggcc gttggcatgt gacaagaact

 Consensus 951    gtccgcctgc catcagttag cgcgcccaca ctgcgcacct cgtacgcagt 1000
+ BF01005B        gtccgcctgc catcagttag cgcgcccaca ctgcgcacct cgtacgcagt

 Consensus 1001   gtgggcccgc taacgctttt tccgttaact agcgtttccc gtttctcatt 1050
+ BF01005B        gtgggcccgc taacgctttt tccgttaact agcgtttccc gtttctcatt

 Consensus 1051   ctgttttaat actaagattt gccaacattt atgaatgaag aactgtcgcc 1100
+ BF01005B        ctgttttaat actaagattt gccaacattt atgaatgaag aactgtcgcc

 Consensus 1101   gctccgtgtt gagtgcgccg acgccaactt gtcctgaggc agttccgtca 1150
+ BF01005B        gctccgtgtt gagtgcgccg acgccaactt gtcctgaggc agttccgtca

 Consensus 1151   cattagtccc gtcaccaata catccggtac agatcgtcac ttctcggata 1200
+ BF01005B        cattagtccc gtcaccaata catccggtac agatcgtcac ttctcggata

 Consensus 1201   agtccaacat gactatgatt tctttaagtc tcagagcatc ggtggtagtt 1250
+ BF01005B        agtccaacat gactatgatt tctttaagtc tcagagcatc ggtggtagtt

 Consensus 1251   accggctttg tctataatgt gaaactaata tttgcgaacg tattttaatc 1300
+ BF01005B        accggctttg tctataatgt gaaactaata tttgcgaacg tattttaatc

 Consensus 1301   acta     1304
+ BF01005B        acta    


    Multiple Alignment For contig0001-0500.txt Consensus 143 - Complete Sequences
    -------------------------------------------------------------------

 Complete Alignments
 -------------------

 Consensus 1      gggacgactc tgacgacagc ttcggcatca ccccgtcgga gctgcgcgcg 50
+ BF01062B        gggacgactc tgacgacagc ttcggcatca ccccgtcgga gctgcgcgcg

 Consensus 51     gccgagtccc gcactcaccg ctacctgcgc gtgcgggagc tggtgagcag 100
+ BF01062B        gccgagtccc gcactcaccg ctacctgcgc gtgcgggagc tggtgagcag

 Consensus 101    ccagtcggcc agcagccgcc tggtgtgcgt gacgcagccc atgccgcggc 150
+ BF01062B        ccagtcggcc agcagccgcc tggtgtgcgt gacgcagccc atgccgcggc

 Consensus 151    gccggggcct gccgcccgcg ctgtacgccg cctggctgca cgccctcgcc 200
+ BF01062B        gccggggcct gccgcccgcg ctgtacgccg cctggctgca cgccctcgcc

 Consensus 201    accgccgccg accgcgtgct gctggtgcgg gggaaccact cgtccgtgct 250
+ BF01062B        accgccgccg accgcgtgct gctggtgcgg gggaaccact cgtccgtgct

 Consensus 251    caccttctac tcctaggtcc ggagcgacgc ccgccgccgg accatacgat 300
+ BF01062B        caccttctac tcctaggtcc ggagcgacgc ccgccgccgg accatacgat

 Consensus 301    catttcgtgt tgaaaataca tcatcctccc ggagccgcag cgcgcgcgga 350
+ BF01062B        catttcgtgt tgaaaataca tcatcctccc ggagccgcag cgcgcgcgga

 Consensus 351    gttattatat acgtgtgcag gatgtccgca gtacgagcgc cgcacggagc 400
+ BF01062B        gttattatat acgtgtgcag gatgtccgca gtacgagcgc cgcacggagc

 Consensus 401    cgcggcagcc cggcgcgagg gaccaataga gatatgttag tgtaaggtca 450
+ BF01062B        cgcggcagcc cggcgcgagg gaccaataga gatatgttag tgtaaggtca

 Consensus 451    cggcgggtag tcgcgcgctc tgtatgtgta tatctatcgt aatagctgtg 500
+ BF01062B        cggcgggtag tcgcgcgctc tgtatgtgta tatctatcgt aatagctgtg

 Consensus 501    cggagcagcc ccggcgtccc gcgggcgccc cggggatgta tgtataatat 550
+ BF01062B        cggagcagcc ccggcgtccc gcgggcgccc cggggatgta tgtataatat

 Consensus 551    gtaagcctgg aagtacaaac tctccccgca tgcaccgacc cgtcaccgct 600
+ BF01062B        gtaagcctgg aagtacaaac tctccccgca tgcaccgacc cgtcaccgct
+ BF01005B                                         tgcacnnnnc cgtcgccgct

 Consensus 601    gacggcgagc ggccggtgtc gccccctagc gtagctgtgg tgctttacac 650
+ BF01062B        gacggcgagc ggccggtgtc gccccctagc gtagctgtgg tgctttacac
+ BF01005B        gacggcgagc ggccggtgtc gccccctagc gtagctgtgg tgctttacac

 Consensus 651    tcgttatcta ctgatatata tgtctatacg attccattgt gcctatttta 700
+ BF01062B        tcgttatcta ctgatatata tgtctatacg attccattgt gcctatttta
+ BF01005B        tcgttatcta ctgatatata tgtctatacg attccattgt gcctatttta

 Consensus 701    tatgatattc tcatttttta tgaattgact taacttttga cgaaattata 750
+ BF01062B        tatgatattc tcatttttta tgaattgact taacttttga cgaaattata
+ BF01005B        tatgatattc tcatttttta tgaattgact taacttttga cgaaattata

 Consensus 751    cattttttga tatctattgt ataggtctag tgtatcgttt cggcgtttta 800
+ BF01062B        cattttttga tatctattgt ataggtctag tgtatcgttt cggcgtttta
+ BF01005B        cattttttga tatctattgt ataggtctag tgtatcgttt cggcgtttta

 Consensus 801    caaatttgta atctcattgt gtgtgttgtt aatatattca ctatatacgt 850
+ BF01005B        caaatttgta atctcattgt gtgtgttgtt aatatattca ctatatacgt

 Consensus 851    attgcgtcgc gtcacacgtc caggtgttct cagggaattt ggtttcaatg 900
+ BF01005B        attgcgtcgc gtcacacgtc caggtgttct cagggaattt ggtttcaatg

 Consensus 901    aaattaatca tagatctgcg ggcttgggcc gttggcatgt gacaagaact 950
+ BF01005B        aaattaatca tagatctgcg ggcttgggcc gttggcatgt gacaagaact

 Consensus 951    gtccgcctgc catcagttag cgcgcccaca ctgcgcacct cgtacgcagt 1000
+ BF01005B        gtccgcctgc catcagttag cgcgcccaca ctgcgcacct cgtacgcagt

 Consensus 1001   gtgggcccgc taacgctttt tccgttaact agcgtttccc gtttctcatt 1050
+ BF01005B        gtgggcccgc taacgctttt tccgttaact agcgtttccc gtttctcatt

 Consensus 1051   ctgttttaat actaagattt gccaacattt atgaatgaag aactgtcgcc 1100
+ BF01005B        ctgttttaat actaagattt gccaacattt atgaatgaag aactgtcgcc

 Consensus 1101   gctccgtgtt gagtgcgccg acgccaactt gtcctgaggc agttccgtca 1150
+ BF01005B        gctccgtgtt gagtgcgccg acgccaactt gtcctgaggc agttccgtca

 Consensus 1151   cattagtccc gtcaccaata catccggtac agatcgtcac ttctcggata 1200
+ BF01005B        cattagtccc gtcaccaata catccggtac agatcgtcac ttctcggata

 Consensus 1201   agtccaacat gactatgatt tctttaagtc tcagagcatc ggtggtagtt 1250
+ BF01005B        agtccaacat gactatgatt tctttaagtc tcagagcatc ggtggtagtt

 Consensus 1251   accggctttg tctataatgt gaaactaata tttgcgaacg tattttaatc 1300
+ BF01005B        accggctttg tctataatgt gaaactaata tttgcgaacg tattttaatc

 Consensus 1301   acta     1304
+ BF01005B        acta    

 Consensus


 Consensus Sequence
 ------------------

> contig0001-0500.txt Consensus
1      gggacgactc tgacgacagc ttcggcatca ccccgtcgga gctgcgcgcg 50
51     gccgagtccc gcactcaccg ctacctgcgc gtgcgggagc tggtgagcag 100
101    ccagtcggcc agcagccgcc tggtgtgcgt gacgcagccc atgccgcggc 150
151    gccggggcct gccgcccgcg ctgtacgccg cctggctgca cgccctcgcc 200
201    accgccgccg accgcgtgct gctggtgcgg gggaaccact cgtccgtgct 250
251    caccttctac tcctaggtcc ggagcgacgc ccgccgccgg accatacgat 300
301    catttcgtgt tgaaaataca tcatcctccc ggagccgcag cgcgcgcgga 350
351    gttattatat acgtgtgcag gatgtccgca gtacgagcgc cgcacggagc 400
401    cgcggcagcc cggcgcgagg gaccaataga gatatgttag tgtaaggtca 450
451    cggcgggtag tcgcgcgctc tgtatgtgta tatctatcgt aatagctgtg 500
501    cggagcagcc ccggcgtccc gcgggcgccc cggggatgta tgtataatat 550
551    gtaagcctgg aagtacaaac tctccccgca tgcaccgacc cgtcaccgct 600
601    gacggcgagc ggccggtgtc gccccctagc gtagctgtgg tgctttacac 650
651    tcgttatcta ctgatatata tgtctatacg attccattgt gcctatttta 700
701    tatgatattc tcatttttta tgaattgact taacttttga cgaaattata 750
751    cattttttga tatctattgt ataggtctag tgtatcgttt cggcgtttta 800
801    caaatttgta atctcattgt gtgtgttgtt aatatattca ctatatacgt 850
851    attgcgtcgc gtcacacgtc caggtgttct cagggaattt ggtttcaatg 900
901    aaattaatca tagatctgcg ggcttgggcc gttggcatgt gacaagaact 950
951    gtccgcctgc catcagttag cgcgcccaca ctgcgcacct cgtacgcagt 1000
1001   gtgggcccgc taacgctttt tccgttaact agcgtttccc gtttctcatt 1050
1051   ctgttttaat actaagattt gccaacattt atgaatgaag aactgtcgcc 1100
1101   gctccgtgtt gagtgcgccg acgccaactt gtcctgaggc agttccgtca 1150
1151   cattagtccc gtcaccaata catccggtac agatcgtcac ttctcggata 1200
1201   agtccaacat gactatgatt tctttaagtc tcagagcatc ggtggtagtt 1250
1251   accggctttg tctataatgt gaaactaata tttgcgaacg tattttaatc 1300
1301   acta     1304
