# Supplementary material for: Chasing Migration Genes: A Brain Expressed Sequence Tag Resource for Summer and Migratory Monarch Butterflies (Danaus plexippus)
Source: PLoS One. 2008 Jan 9;3(1):e1345. doi: 10.1371/journal.pone.0001345 (PMC2156104; doi:10.1371/journal.pone.0001345)
Supplement: Dataset S2 — SNPs and Microsatellites in the Monarch EST Database. A compressed file contains detailed information of SNPs and mcirosatellites in the monarch EST database, which includes summaries for both SNPs and microsatellites. Access to the sequence information and position for each SNP and microsatellite is also provided. (17.63 MB ZIP) [file pone.0001345.s002.zip › Package/Contig0001-0500/contig0001-0500.txt.contig143.full]

Range	-24	1354
Cultivar	none	yellow
Cultivar	Consensus	white

Contig	"Contig"	Consensus	1	1304	gggacgactctgacgacagcttcggcatcaccccgtcggagctgcgcgcggccgagtcccgcactcaccgctacctgcgcgtgcgggagctggtgagcagccagtcggccagcagccgcctggtgtgcgtgacgcagcccatgccgcggcgccggggcctgccgcccgcgctgtacgccgcctggctgcacgccctcgccaccgccgccgaccgcgtgctgctggtgcgggggaaccactcgtccgtgctcaccttctactcctaggtccggagcgacgcccgccgccggaccatacgatcatttcgtgttgaaaatacatcatcctcccggagccgcagcgcgcgcggagttattatatacgtgtgcaggatgtccgcagtacgagcgccgcacggagccgcggcagcccggcgcgagggaccaatagagatatgttagtgtaaggtcacggcgggtagtcgcgcgctctgtatgtgtatatctatcgtaatagctgtgcggagcagccccggcgtcccgcgggcgccccggggatgtatgtataatatgtaagcctggaagtacaaactctccccgcatgcaccgacccgtcaccgctgacggcgagcggccggtgtcgccccctagcgtagctgtggtgctttacactcgttatctactgatatatatgtctatacgattccattgtgcctattttatatgatattctcattttttatgaattgacttaacttttgacgaaattatacattttttgatatctattgtataggtctagtgtatcgtttcggcgttttacaaatttgtaatctcattgtgtgtgttgttaatatattcactatatacgtattgcgtcgcgtcacacgtccaggtgttctcagggaatttggtttcaatgaaattaatcatagatctgcgggcttgggccgttggcatgtgacaagaactgtccgcctgccatcagttagcgcgcccacactgcgcacctcgtacgcagtgtgggcccgctaacgctttttccgttaactagcgtttcccgtttctcattctgttttaatactaagatttgccaacatttatgaatgaagaactgtcgccgctccgtgttgagtgcgccgacgccaacttgtcctgaggcagttccgtcacattagtcccgtcaccaatacatccggtacagatcgtcacttctcggataagtccaacatgactatgatttctttaagtctcagagcatcggtggtagttaccggctttgtctataatgtgaaactaatatttgcgaacgtattttaatcacta	Consensus
Glyph2	"+ BF01062B2G05.f1 800"	"+ BF01062B"	1	800	1	2	801	801	gggacgactctgacgacagcttcggcatcaccccgtcggagctgcgcgcggccgagtcccgcactcaccgctacctgcgcgtgcgggagctggtgagcagccagtcggccagcagccgcctggtgtgcgtgacgcagcccatgccgcggcgccggggcctgccgcccgcgctgtacgccgcctggctgcacgccctcgccaccgccgccgaccgcgtgctgctggtgcgggggaaccactcgtccgtgctcaccttctactcctaggtccggagcgacgcccgccgccggaccatacgatcatttcgtgttgaaaatacatcatcctcccggagccgcagcgcgcgcggagttattatatacgtgtgcaggatgtccgcagtacgagcgccgcacggagccgcggcagcccggcgcgagggaccaatagagatatgttagtgtaaggtcacggcgggtagtcgcgcgctctgtatgtgtatatctatcgtaatagctgtgcggagcagccccggcgtcccgcgggcgccccggggatgtatgtataatatgtaagcctggaagtacaaactctccccgcatgcaccgacccgtcaccgctgacggcgagcggccggtgtcgccccctagcgtagctgtggtgctttacactcgttatctactgatatatatgtctatacgattccattgtgcctattttatatgatattctcattttttatgaattgacttaacttttgacgaaattatacattttttgatatctattgtataggtctagtgtatcgtttcggcgtttta	none
Glyph2	"+ BF01005B2D12.f1 724"	"+ BF01005B"	581	1304	581	582	1305	1305	tgcacnnnnccgtcgccgctgacggcgagcggccggtgtcgccccctagcgtagctgtggtgctttacactcgttatctactgatatatatgtctatacgattccattgtgcctattttatatgatattctcattttttatgaattgacttaacttttgacgaaattatacattttttgatatctattgtataggtctagtgtatcgtttcggcgttttacaaatttgtaatctcattgtgtgtgttgttaatatattcactatatacgtattgcgtcgcgtcacacgtccaggtgttctcagggaatttggtttcaatgaaattaatcatagatctgcgggcttgggccgttggcatgtgacaagaactgtccgcctgccatcagttagcgcgcccacactgcgcacctcgtacgcagtgtgggcccgctaacgctttttccgttaactagcgtttcccgtttctcattctgttttaatactaagatttgccaacatttatgaatgaagaactgtcgccgctccgtgttgagtgcgccgacgccaacttgtcctgaggcagttccgtcacattagtcccgtcaccaatacatccggtacagatcgtcacttctcggataagtccaacatgactatgatttctttaagtctcagagcatcggtggtagttaccggctttgtctataatgtgaaactaatatttgcgaacgtattttaatcacta	none
