# Supplementary material for: Chasing Migration Genes: A Brain Expressed Sequence Tag Resource for Summer and Migratory Monarch Butterflies (Danaus plexippus)
Source: PLoS One. 2008 Jan 9;3(1):e1345. doi: 10.1371/journal.pone.0001345 (PMC2156104; doi:10.1371/journal.pone.0001345)
Supplement: Dataset S2 — SNPs and Microsatellites in the Monarch EST Database. A compressed file contains detailed information of SNPs and mcirosatellites in the monarch EST database, which includes summaries for both SNPs and microsatellites. Access to the sequence information and position for each SNP and microsatellite is also provided. (17.63 MB ZIP) [file pone.0001345.s002.zip › Package/Contig0001-0500/contig0001-0500.txt.contig144.align]

    Multiple Alignment For contig0001-0500.txt Consensus 144
    ----------------------------------------------

 ESTs In Alignment
 -----------------
- BF01005A2D04.f1 729
+ BF01062B2A01.f1 853

 Potential SNPs:
 ---------------
 NONE


 Alignments
 ----------

 Consensus 1      gaaatcctga cccaagaata ccagtaccaa cgtctatttg tcgaggctga 50
+ BF01062B        gaaatcctga cccaagaata ccagtaccaa cgtctatttg tcgaggctga

 Consensus 51     cgccatagag agaatcaaac tgtctgatat caaaaactgg atagataacc 100
+ BF01062B        cgccatagag agaatcaaac tgtctgatat caaaaactgg atagataacc

 Consensus 101    acttcccctc aggaaacagg tcgcagttca ggaaactatc agtacaggtc 150
+ BF01062B        acttcccctc aggaaacagg tcgcagttca ggaaactatc agtacaggtc

 Consensus 151    gtgggtaaca agccgcaaga tgaaagcgtg gacggaccca aaaaaactat 200
+ BF01062B        gtgggtaaca agccgcaaga tgaaagcgtg gacggaccca aaaaaactat

 Consensus 201    cactaattta ttccaatgcc agcgagaaca gcggcgaccc cacagagaac 250
+ BF01062B        cactaattta ttccaatgcc agcgagaaca gcggcgaccc cacagagaac

 Consensus 251    gaagctgact tcatcaaaaa catagaaata ttcaagacag acctgcctct 300
+ BF01062B        gaagctgact tcatcaaaaa catagaaata ttcaagacag acctgcctct

 Consensus 301    cataaatgta ccgaaagttg aattagcgca atgttaaata taataaatat 350
+ BF01062B        cataaatgta ccgaaagttg aattagcgca atgttaaata taataaatat

 Consensus 351    acaacaaaga taattaattg aatttattat aataaattat gtaagacggt 400
+ BF01062B        acaacaaaga taattaattg aatttattat aataaattat gtaagacggt

 Consensus 401    tttatattta ttttttttag ttaaataaaa actttttgag acatagacaa 450
+ BF01062B        tttatattta ttttttttag ttaaataaaa actttttgag acatagacaa

 Consensus 451    tttatatatt ttttttttat agttttataa ttaatgtgtt cagtgctaca 500
+ BF01062B        tttatatatt ttttttttat agttttataa ttaatgtgtt cagtgctaca

 Consensus 501    ggttgttatt ttttatatat atatttatat ctattttaaa cactaaacat 550
+ BF01062B        ggttgttatt ttttatatat atatttatat ctattttaaa cactaaacat

 Consensus 551    gttttttaac gttacaacgt ttgttacttc tgttattgaa atagatcaaa 600
+ BF01062B        gttttttaac gttacaacgt ttgttacttc tgttattgaa atagatcaaa

 Consensus 601    aagatatttt tttttgttcc cgacagttat ggatagtttt gttgtgaccg 650
- BF01005A                                acagttat ggatagtttt gttgtgaccg
+ BF01062B        aagatatttt tttttgttcc cgacagttat ggatagtttt gttgtgaccg

 Consensus 651    tatttttaat tatttttgat gatgaaaaaa aaaaaaacac aaagtgttaa 700
- BF01005A        tatttttaat tatttttgat gatgaaaaaa aaaaaaacac aaagtgttaa
+ BF01062B        tatttttaat tacttttgat gatgaaaaaa aaaaa--cac aaagtgttaa

 Consensus 701    tcggtgttga ctaagtaggt ggagacacga ggattggaaa agcagtatct 750
- BF01005A        tcggtgttga ctaagtaggt ggagacacga ggattggaaa agcagtatnn
+ BF01062B        tcggtgttga ctaagtaggt ggagacacga ggattggaaa agcagtatct

 Consensus 751    tcgcttcttt aaacaataga gatatacatg acaaagtatt tctgacaatt 800
- BF01005A        tcgcttcttt aaacaataga gatatacatg acaaagtatt tctgacaatt
+ BF01062B        tcgcttcttt aaacgataga gatatacatg acaaagtatt tctgacaatt

 Consensus 801    tgaaaattat tttcatctga cctccgttcg gaaacgtgca aacaattttt 850
- BF01005A        tgaaaattat tttcatctga cctccgttcg gaaacgtgca aacaattttt
+ BF01062B        tgaaatttat tttcatctga cctccgttcg gaaacgtgca aaca

 Consensus 851    gagttatttc aatcatttgt tattttgaaa aacggaaaaa tataaagtac 900
- BF01005A        gagttatttc aatcatttgt tattttgaaa aacggaaaaa tataaagtac

 Consensus 901    gattaatgta tttaaaattt gttttagcgt tcatttttca tattttaatg 950
- BF01005A        gattaatgta tttaaaattt gttttagcgt tcatttttca tattttaatg

 Consensus 951    agaaattaat ttgattgaac atttacaaat atttataata tgactaattc 1000
- BF01005A        agaaattaat ttgattgaac atttacaaat atttataata tgactaattc

 Consensus 1001   tcctttgtat tcggtagtca gatactgtta cctcgtgtct ctgataatta 1050
- BF01005A        tcctttgtat tcggtagtca gatactgtta cctcgtgtct ctgataatta

 Consensus 1051   aacgtattaa ataaatatcg atataataaa tctcgatgtt agattttagt 1100
- BF01005A        aacgtattaa ataaatatcg atataataaa tctcgatgtt agattttagt

 Consensus 1101   gtaacctcct taataatact ttattttcgt tctcctgaac ctattaaatg 1150
- BF01005A        gtaacctcct taataatact ttattttcgt tctcctgaac ctattaaatg

 Consensus 1151   tgacgcatat ttcaactttt gacatatgtc agaatctaca tgtcttaata 1200
- BF01005A        tgacgcatat ttcaactttt gacatatgtc agaatctaca tgtcttaata

 Consensus 1201   tttcatgaag tttactccaa gtctcaaacc aaatagatgt atgtgtattg 1250
- BF01005A        tttcatgaag tttactccaa gtctcaaacc aaatagatgt atgtgtattg

 Consensus 1251   cttataatat tataagttgc aaattgtatg gctatagtaa tcaatttatt 1300
- BF01005A        cttataatat tataagttgc aaattgtatg gctatagtaa tcaatttatt

 Consensus 1301   caaaataaag ggcatcacag aagtaaaaaa aaaaaaaaaa aatccgttgc 1350
- BF01005A        caaaataaag ggcatcacag nngtaaaaaa aaaaaaaaaa aatccgttgc

 Consensus 1351   t     1351
- BF01005A        t    


    Multiple Alignment For contig0001-0500.txt Consensus 144 - Complete Sequences
    -------------------------------------------------------------------

 Complete Alignments
 -------------------

 Consensus -10                gaaatcctg acccaagaat accagtacca acgtctattt 39
+ BF01062B        gaaactgcnn ngaaatcctg acccaagaat accagtacca acgtctattt

 Consensus 40     gtcgaggctg acgccataga gagaatcaaa ctgtctgata tcaaaaactg 89
+ BF01062B        gtcgaggctg acgccataga gagaatcaaa ctgtctgata tcaaaaactg

 Consensus 90     gatagataac cacttcccct caggaaacag gtcgcagttc aggaaactat 139
+ BF01062B        gatagataac cacttcccct caggaaacag gtcgcagttc aggaaactat

 Consensus 140    cagtacaggt cgtgggtaac aagccgcaag atgaaagcgt ggacggaccc 189
+ BF01062B        cagtacaggt cgtgggtaac aagccgcaag atgaaagcgt ggacggaccc

 Consensus 190    aaaaaaacta tcactaattt attccaatgc cagcgagaac agcggcgacc 239
+ BF01062B        aaaaaaacta tcactaattt attccaatgc cagcgagaac agcggcgacc

 Consensus 240    ccacagagaa cgaagctgac ttcatcaaaa acatagaaat attcaagaca 289
+ BF01062B        ccacagagaa cgaagctgac ttcatcaaaa acatagaaat attcaagaca

 Consensus 290    gacctgcctc tcataaatgt accgaaagtt gaattagcgc aatgttaaat 339
+ BF01062B        gacctgcctc tcataaatgt accgaaagtt gaattagcgc aatgttaaat

 Consensus 340    ataataaata tacaacaaag ataattaatt gaatttatta taataaatta 389
+ BF01062B        ataataaata tacaacaaag ataattaatt gaatttatta taataaatta

 Consensus 390    tgtaagacgg ttttatattt atttttttta gttaaataaa aactttttga 439
+ BF01062B        tgtaagacgg ttttatattt atttttttta gttaaataaa aactttttga

 Consensus 440    gacatagaca atttatatat ttttttttta tagttttata attaatgtgt 489
+ BF01062B        gacatagaca atttatatat ttttttttta tagttttata attaatgtgt

 Consensus 490    tcagtgctac aggttgttat tttttatata tatatttata tctattttaa 539
+ BF01062B        tcagtgctac aggttgttat tttttatata tatatttata tctattttaa

 Consensus 540    acactaaaca tgttttttaa cgttacaacg tttgttactt ctgttattga 589
+ BF01062B        acactaaaca tgttttttaa cgttacaacg tttgttactt ctgttattga

 Consensus 590    aatagatcaa aaagatattt ttttttgttc ccgacagtta tggatagttt 639
- BF01005A                                            acagtta tggatagttt
+ BF01062B        aatagatcaa aaagatattt ttttttgttc ccgacagtta tggatagttt

 Consensus 640    tgttgtgacc gtatttttaa ttatttttga tgatgaaaaa aaaaaaaaca 689
- BF01005A        tgttgtgacc gtatttttaa ttatttttga tgatgaaaaa aaaaaaaaca
+ BF01062B        tgttgtgacc gtatttttaa ttacttttga tgatgaaaaa aaaaaa--ca

 Consensus 690    caaagtgtta atcggtgttg actaagtagg tggagacacg aggattggaa 739
- BF01005A        caaagtgtta atcggtgttg actaagtagg tggagacacg aggattggaa
+ BF01062B        caaagtgtta atcggtgttg actaagtagg tggagacacg aggattggaa

 Consensus 740    aagcagtatc ttcgcttctt taaacaatag agatatacat gacaaagtat 789
- BF01005A        aagcagtatn ntcgcttctt taaacaatag agatatacat gacaaagtat
+ BF01062B        aagcagtatc ttcgcttctt taaacgatag agatatacat gacaaagtat

 Consensus 790    ttctgacaat ttgaaaatta ttttcatctg acctccgttc ggaaacgtgc 839
- BF01005A        ttctgacaat ttgaaaatta ttttcatctg acctccgttc ggaaacgtgc
+ BF01062B        ttctgacaat ttgaaattta ttttcatctg acctccgttc ggaaacgtgc

 Consensus 840    aaacaatttt tgagttattt caatcatttg ttattttgaa aaacggaaaa 889
- BF01005A        aaacaatttt tgagttattt caatcatttg ttattttgaa aaacggaaaa
+ BF01062B        aaaca    

 Consensus 890    atataaagta cgattaatgt atttaaaatt tgttttagcg ttcatttttc 939
- BF01005A        atataaagta cgattaatgt atttaaaatt tgttttagcg ttcatttttc

 Consensus 940    atattttaat gagaaattaa tttgattgaa catttacaaa tatttataat 989
- BF01005A        atattttaat gagaaattaa tttgattgaa catttacaaa tatttataat

 Consensus 990    atgactaatt ctcctttgta ttcggtagtc agatactgtt acctcgtgtc 1039
- BF01005A        atgactaatt ctcctttgta ttcggtagtc agatactgtt acctcgtgtc

 Consensus 1040   tctgataatt aaacgtatta aataaatatc gatataataa atctcgatgt 1089
- BF01005A        tctgataatt aaacgtatta aataaatatc gatataataa atctcgatgt

 Consensus 1090   tagattttag tgtaacctcc ttaataatac tttattttcg ttctcctgaa 1139
- BF01005A        tagattttag tgtaacctcc ttaataatac tttattttcg ttctcctgaa

 Consensus 1140   cctattaaat gtgacgcata tttcaacttt tgacatatgt cagaatctac 1189
- BF01005A        cctattaaat gtgacgcata tttcaacttt tgacatatgt cagaatctac

 Consensus 1190   atgtcttaat atttcatgaa gtttactcca agtctcaaac caaatagatg 1239
- BF01005A        atgtcttaat atttcatgaa gtttactcca agtctcaaac caaatagatg

 Consensus 1240   tatgtgtatt gcttataata ttataagttg caaattgtat ggctatagta 1289
- BF01005A        tatgtgtatt gcttataata ttataagttg caaattgtat ggctatagta

 Consensus 1290   atcaatttat tcaaaataaa gggcatcaca gaagtaaaaa aaaaaaaaaa 1339
- BF01005A        atcaatttat tcaaaataaa gggcatcaca gnngtaaaaa aaaaaaaaaa

 Consensus 1340   aaatccgttg ct    1351
- BF01005A        aaatccgttg ct   

 Consensus


 Consensus Sequence
 ------------------

> contig0001-0500.txt Consensus
1      gaaatcctga cccaagaata ccagtaccaa cgtctatttg tcgaggctga 50
51     cgccatagag agaatcaaac tgtctgatat caaaaactgg atagataacc 100
101    acttcccctc aggaaacagg tcgcagttca ggaaactatc agtacaggtc 150
151    gtgggtaaca agccgcaaga tgaaagcgtg gacggaccca aaaaaactat 200
201    cactaattta ttccaatgcc agcgagaaca gcggcgaccc cacagagaac 250
251    gaagctgact tcatcaaaaa catagaaata ttcaagacag acctgcctct 300
301    cataaatgta ccgaaagttg aattagcgca atgttaaata taataaatat 350
351    acaacaaaga taattaattg aatttattat aataaattat gtaagacggt 400
401    tttatattta ttttttttag ttaaataaaa actttttgag acatagacaa 450
451    tttatatatt ttttttttat agttttataa ttaatgtgtt cagtgctaca 500
501    ggttgttatt ttttatatat atatttatat ctattttaaa cactaaacat 550
551    gttttttaac gttacaacgt ttgttacttc tgttattgaa atagatcaaa 600
601    aagatatttt tttttgttcc cgacagttat ggatagtttt gttgtgaccg 650
651    tatttttaat tatttttgat gatgaaaaaa aaaaaaacac aaagtgttaa 700
701    tcggtgttga ctaagtaggt ggagacacga ggattggaaa agcagtatct 750
751    tcgcttcttt aaacaataga gatatacatg acaaagtatt tctgacaatt 800
801    tgaaaattat tttcatctga cctccgttcg gaaacgtgca aacaattttt 850
851    gagttatttc aatcatttgt tattttgaaa aacggaaaaa tataaagtac 900
901    gattaatgta tttaaaattt gttttagcgt tcatttttca tattttaatg 950
951    agaaattaat ttgattgaac atttacaaat atttataata tgactaattc 1000
1001   tcctttgtat tcggtagtca gatactgtta cctcgtgtct ctgataatta 1050
1051   aacgtattaa ataaatatcg atataataaa tctcgatgtt agattttagt 1100
1101   gtaacctcct taataatact ttattttcgt tctcctgaac ctattaaatg 1150
1151   tgacgcatat ttcaactttt gacatatgtc agaatctaca tgtcttaata 1200
1201   tttcatgaag tttactccaa gtctcaaacc aaatagatgt atgtgtattg 1250
1251   cttataatat tataagttgc aaattgtatg gctatagtaa tcaatttatt 1300
1301   caaaataaag ggcatcacag aagtaaaaaa aaaaaaaaaa aatccgttgc 1350
