# Supplementary material for: Chasing Migration Genes: A Brain Expressed Sequence Tag Resource for Summer and Migratory Monarch Butterflies (Danaus plexippus)
Source: PLoS One. 2008 Jan 9;3(1):e1345. doi: 10.1371/journal.pone.0001345 (PMC2156104; doi:10.1371/journal.pone.0001345)
Supplement: Dataset S2 — SNPs and Microsatellites in the Monarch EST Database. A compressed file contains detailed information of SNPs and mcirosatellites in the monarch EST database, which includes summaries for both SNPs and microsatellites. Access to the sequence information and position for each SNP and microsatellite is also provided. (17.63 MB ZIP) [file pone.0001345.s002.zip › Package/Contig0001-0500/contig0001-0500.txt.contig145.align]

    Multiple Alignment For contig0001-0500.txt Consensus 145
    ----------------------------------------------

 ESTs In Alignment
 -----------------
+ BF01005B2G04.f1 715
+ BF01062B1D11.f1 827

 Potential SNPs:
 ---------------
 NONE


 Alignments
 ----------

 Consensus 1      attttaaaaa tcaatttcta aaattgaaaa aaatctcatt aatgaagtat 50
+ BF01062B        attttaaaaa tcaatttcta aaattgaaaa aaatctcatt aatgaagtat

 Consensus 51     taaagtgtaa attatacaaa ttttaaaata tgttttttat gatccaaaag 100
+ BF01062B        taaagtgtaa attatacaaa ttttaaaata tgttttttat gatccaaaag

 Consensus 101    taatatttta tctttataat aaaaaataaa tgtcattagt agcgtcaaca 150
+ BF01062B        taatatttta tctttataat aaaaaataaa tgtcattagt agcgtcaaca

 Consensus 151    agtgtatatg ctatataacc tcaacgtatt ttcttaacac aatttttaat 200
+ BF01062B        agtgtatatg ctatataacc tcaacgtatt ttcttaacac aatttttaat

 Consensus 201    aaataatgat atttttataa agaaacacaa tgagggatct ttatttatcg 250
+ BF01062B        aaataatgat atttttataa agaaacacaa tgagggatct ttatttatcg

 Consensus 251    aattgtgaaa agaattttat tcaaaaaatt atttcggaag ggcatcgatt 300
+ BF01062B        aattgtgaaa agaattttat tcaaaaaatt atttcggaag ggcatcgatt

 Consensus 301    agatggcaga atttacaatg agagccgaaa attagatata tcatatggat 350
+ BF01062B        agatggcaga atttacaatg agagccgaaa attagatata tcatatggat

 Consensus 351    cagaatatgg cagttgtatt gtttctttgg gagaaactaa gatattagcc 400
+ BF01062B        cagaatatgg cagttgtatt gtttctttgg gagaaactaa gatattagcc

 Consensus 401    caagtatcat gtgaagtagt acagcctaag caaataaggc ccaacgaagg 450
+ BF01005B                               cagcctaag caaataaggc ccaacgaagg
+ BF01062B        caagtatcat gtgaagtagt acagcctaag caaataaggc ccaacgaagg

 Consensus 451    tattctattt attaatgtag aaataagtcc tatggccgcc ccacagtttg 500
+ BF01005B        tattctattt attaatgtag aaataagtcc tatggccgcc ccacagtttg
+ BF01062B        tattctattt attaatgtag aaataagtcc tatggccgcc ccacagtttg

 Consensus 501    aggccaacag acagacagat cttacagttt atcttaacag acttttggag 550
+ BF01005B        aggccaacag acagacagat cttacagttt atcttaacag acttttggag
+ BF01062B        aggccaacag acagacagat cttacagttt atcttaacag acttttggag

 Consensus 551    aagtgctata aagactctaa atgtatagat ttagaatcct tatgcattgt 600
+ BF01005B        aagtgctata aagactctaa atgtatagat ttagaatcct tatgcattgt
+ BF01062B        aagtgctata aagactctaa atgtatagat ttagaatcct tatgcattgt

 Consensus 601    tgtagaagag aaggtgtggt cattaagagt agatataaaa gttttaaatc 650
+ BF01005B        tgtagaagag aaggtgtggt cattaagagt agatataaaa gttttaaatc
+ BF01062B        tgtagaagag aaggtgtggt cattaagagt agatataaaa gttttaaatc

 Consensus 651    atgatggaaa cttaattgaa tgtgccagca ttgctacatt agcatcattg 700
+ BF01005B        atgacggaaa cttaattgaa tgtgccagca ttgctacact agcatcattg
+ BF01062B        atgatggaaa cttaattgaa tgtgccagca tcgctacctt agcatcattg

 Consensus 701    gcacatttta aaagacctga tgtaactcgt agtggagata gtattataat 750
+ BF01005B        gcacatttta aaagacctga tgtaactcgt agtggagata gtattataat
+ BF01062B        gcacatttnn nnagacccga tgtaactcgt agtggagata gtattataat

 Consensus 751    tcacacatta tcagaaaaag accccatacc tactgtctta taccactacc 800
+ BF01005B        tcacacatta tcagaaaaag accccatacc cactgtctta taccactacc
+ BF01062B        tcacacatta tctgaaaaag accccatacc taccgtctta taccactacc

 Consensus 801    ctgtttgtgt aacttttgct atatttaata acaatattct agtatcagac 850
+ BF01005B        ctgtttgtgt aacttttgct atatttaata acaatattct agtatcagac
+ BF01062B        ctgtttgtgt aacttttgct atattta  

 Consensus 851    cctagtttta tagaagaatc ggtgtgcacg agtaactctg aggaaggcag 900
+ BF01005B        cctagtttta tagaagaatc ggtgtgcacg agtaactctg aggaaggcag

 Consensus 901    tacaggagga ttgctagtcg ttggaatgaa tcagtataag gagttgtgtg 950
+ BF01005B        tacaggagga ttgctagtcg ttggaatgaa tcagtataag gagttgtgtg

 Consensus 951    tattgaatct aagtggtgct gctatatata attcaaatgt tgtgcataaa 1000
+ BF01005B        tattgaatct aagtggtgct gctatatata attcaaatgt tgtgcataaa

 Consensus 1001   gccatactta atgcggctga gaagtgtaag aatattgtcg aagaggttaa 1050
+ BF01005B        gccatactta atgcggctga gaagtgtaag aatattgtcg aagaggttaa

 Consensus 1051   gagtaaaatt gttaccgatg ataattttag gcaaaaacgt gttaagatca 1100
+ BF01005B        gagtaaaatt gttaccgatg ataattttag gcaaaaacgt gttaagatca

 Consensus 1101   atttcgccga tataataaca acagatcaca tacaga  1136
+ BF01005B        atttcgccga tataatnaca acagatcaca tacaga 


    Multiple Alignment For contig0001-0500.txt Consensus 145 - Complete Sequences
    -------------------------------------------------------------------

 Complete Alignments
 -------------------

 Consensus 1      attttaaaaa tcaatttcta aaattgaaaa aaatctcatt aatgaagtat 50
+ BF01062B        attttaaaaa tcaatttcta aaattgaaaa aaatctcatt aatgaagtat

 Consensus 51     taaagtgtaa attatacaaa ttttaaaata tgttttttat gatccaaaag 100
+ BF01062B        taaagtgtaa attatacaaa ttttaaaata tgttttttat gatccaaaag

 Consensus 101    taatatttta tctttataat aaaaaataaa tgtcattagt agcgtcaaca 150
+ BF01062B        taatatttta tctttataat aaaaaataaa tgtcattagt agcgtcaaca

 Consensus 151    agtgtatatg ctatataacc tcaacgtatt ttcttaacac aatttttaat 200
+ BF01062B        agtgtatatg ctatataacc tcaacgtatt ttcttaacac aatttttaat

 Consensus 201    aaataatgat atttttataa agaaacacaa tgagggatct ttatttatcg 250
+ BF01062B        aaataatgat atttttataa agaaacacaa tgagggatct ttatttatcg

 Consensus 251    aattgtgaaa agaattttat tcaaaaaatt atttcggaag ggcatcgatt 300
+ BF01062B        aattgtgaaa agaattttat tcaaaaaatt atttcggaag ggcatcgatt

 Consensus 301    agatggcaga atttacaatg agagccgaaa attagatata tcatatggat 350
+ BF01062B        agatggcaga atttacaatg agagccgaaa attagatata tcatatggat

 Consensus 351    cagaatatgg cagttgtatt gtttctttgg gagaaactaa gatattagcc 400
+ BF01062B        cagaatatgg cagttgtatt gtttctttgg gagaaactaa gatattagcc

 Consensus 401    caagtatcat gtgaagtagt acagcctaag caaataaggc ccaacgaagg 450
+ BF01005B                               cagcctaag caaataaggc ccaacgaagg
+ BF01062B        caagtatcat gtgaagtagt acagcctaag caaataaggc ccaacgaagg

 Consensus 451    tattctattt attaatgtag aaataagtcc tatggccgcc ccacagtttg 500
+ BF01005B        tattctattt attaatgtag aaataagtcc tatggccgcc ccacagtttg
+ BF01062B        tattctattt attaatgtag aaataagtcc tatggccgcc ccacagtttg

 Consensus 501    aggccaacag acagacagat cttacagttt atcttaacag acttttggag 550
+ BF01005B        aggccaacag acagacagat cttacagttt atcttaacag acttttggag
+ BF01062B        aggccaacag acagacagat cttacagttt atcttaacag acttttggag

 Consensus 551    aagtgctata aagactctaa atgtatagat ttagaatcct tatgcattgt 600
+ BF01005B        aagtgctata aagactctaa atgtatagat ttagaatcct tatgcattgt
+ BF01062B        aagtgctata aagactctaa atgtatagat ttagaatcct tatgcattgt

 Consensus 601    tgtagaagag aaggtgtggt cattaagagt agatataaaa gttttaaatc 650
+ BF01005B        tgtagaagag aaggtgtggt cattaagagt agatataaaa gttttaaatc
+ BF01062B        tgtagaagag aaggtgtggt cattaagagt agatataaaa gttttaaatc

 Consensus 651    atgatggaaa cttaattgaa tgtgccagca ttgctacatt agcatcattg 700
+ BF01005B        atgacggaaa cttaattgaa tgtgccagca ttgctacact agcatcattg
+ BF01062B        atgatggaaa cttaattgaa tgtgccagca tcgctacctt agcatcattg

 Consensus 701    gcacatttta aaagacctga tgtaactcgt agtggagata gtattataat 750
+ BF01005B        gcacatttta aaagacctga tgtaactcgt agtggagata gtattataat
+ BF01062B        gcacatttnn nnagacccga tgtaactcgt agtggagata gtattataat

 Consensus 751    tcacacatta tcagaaaaag accccatacc tactgtctta taccactacc 800
+ BF01005B        tcacacatta tcagaaaaag accccatacc cactgtctta taccactacc
+ BF01062B        tcacacatta tctgaaaaag accccatacc taccgtctta taccactacc

 Consensus 801    ctgtttgtgt aacttttgct atatttaata acaatattct agtatcagac 850
+ BF01005B        ctgtttgtgt aacttttgct atatttaata acaatattct agtatcagac
+ BF01062B        ctgtttgtgt aacttttgct atattta  

 Consensus 851    cctagtttta tagaagaatc ggtgtgcacg agtaactctg aggaaggcag 900
+ BF01005B        cctagtttta tagaagaatc ggtgtgcacg agtaactctg aggaaggcag

 Consensus 901    tacaggagga ttgctagtcg ttggaatgaa tcagtataag gagttgtgtg 950
+ BF01005B        tacaggagga ttgctagtcg ttggaatgaa tcagtataag gagttgtgtg

 Consensus 951    tattgaatct aagtggtgct gctatatata attcaaatgt tgtgcataaa 1000
+ BF01005B        tattgaatct aagtggtgct gctatatata attcaaatgt tgtgcataaa

 Consensus 1001   gccatactta atgcggctga gaagtgtaag aatattgtcg aagaggttaa 1050
+ BF01005B        gccatactta atgcggctga gaagtgtaag aatattgtcg aagaggttaa

 Consensus 1051   gagtaaaatt gttaccgatg ataattttag gcaaaaacgt gttaagatca 1100
+ BF01005B        gagtaaaatt gttaccgatg ataattttag gcaaaaacgt gttaagatca

 Consensus 1101   atttcgccga tataataaca acagatcaca tacaga  1136
+ BF01005B        atttcgccga tataatnaca acagatcaca tacaga 

 Consensus


 Consensus Sequence
 ------------------

> contig0001-0500.txt Consensus
1      attttaaaaa tcaatttcta aaattgaaaa aaatctcatt aatgaagtat 50
51     taaagtgtaa attatacaaa ttttaaaata tgttttttat gatccaaaag 100
101    taatatttta tctttataat aaaaaataaa tgtcattagt agcgtcaaca 150
151    agtgtatatg ctatataacc tcaacgtatt ttcttaacac aatttttaat 200
201    aaataatgat atttttataa agaaacacaa tgagggatct ttatttatcg 250
251    aattgtgaaa agaattttat tcaaaaaatt atttcggaag ggcatcgatt 300
301    agatggcaga atttacaatg agagccgaaa attagatata tcatatggat 350
351    cagaatatgg cagttgtatt gtttctttgg gagaaactaa gatattagcc 400
401    caagtatcat gtgaagtagt acagcctaag caaataaggc ccaacgaagg 450
451    tattctattt attaatgtag aaataagtcc tatggccgcc ccacagtttg 500
501    aggccaacag acagacagat cttacagttt atcttaacag acttttggag 550
551    aagtgctata aagactctaa atgtatagat ttagaatcct tatgcattgt 600
601    tgtagaagag aaggtgtggt cattaagagt agatataaaa gttttaaatc 650
651    atgatggaaa cttaattgaa tgtgccagca ttgctacatt agcatcattg 700
701    gcacatttta aaagacctga tgtaactcgt agtggagata gtattataat 750
751    tcacacatta tcagaaaaag accccatacc tactgtctta taccactacc 800
801    ctgtttgtgt aacttttgct atatttaata acaatattct agtatcagac 850
851    cctagtttta tagaagaatc ggtgtgcacg agtaactctg aggaaggcag 900
901    tacaggagga ttgctagtcg ttggaatgaa tcagtataag gagttgtgtg 950
951    tattgaatct aagtggtgct gctatatata attcaaatgt tgtgcataaa 1000
1001   gccatactta atgcggctga gaagtgtaag aatattgtcg aagaggttaa 1050
1051   gagtaaaatt gttaccgatg ataattttag gcaaaaacgt gttaagatca 1100
1101   atttcgccga tataataaca acagatcaca tacaga  1136
