# Supplementary material for: Chasing Migration Genes: A Brain Expressed Sequence Tag Resource for Summer and Migratory Monarch Butterflies (Danaus plexippus)
Source: PLoS One. 2008 Jan 9;3(1):e1345. doi: 10.1371/journal.pone.0001345 (PMC2156104; doi:10.1371/journal.pone.0001345)
Supplement: Dataset S2 — SNPs and Microsatellites in the Monarch EST Database. A compressed file contains detailed information of SNPs and mcirosatellites in the monarch EST database, which includes summaries for both SNPs and microsatellites. Access to the sequence information and position for each SNP and microsatellite is also provided. (17.63 MB ZIP) [file pone.0001345.s002.zip › Package/Contig0001-0500/contig0001-0500.txt.contig146.align]

    Multiple Alignment For contig0001-0500.txt Consensus 146
    ----------------------------------------------

 ESTs In Alignment
 -----------------
+ BF01060A2A02.f1 834
+ BF01061B1D12.f1 670

 Potential SNPs:
 ---------------
 NONE


 Alignments
 ----------

 Consensus 1      tgtatcagct gccgcgggtc gaggcgctct tcagaaattt cgatgccaat 50
+ BF01060A        tgtatcagct gccgcgggtc gaggcgctct tcagaaattt cgatgccaat

 Consensus 51     atgagggcga cgcacgacat actgtcgata tctccccgag tagagaaggt 100
+ BF01060A        atgagggcga cgcacgacat actgtcgata tctccccgag tagagaaggt

 Consensus 101    tacgttaagt ttaacccaag cccgtcccga ggcgcggacc cgtcaccaca 150
+ BF01060A        tacgttaagt ttaacccaag cccgtcccga ggcgcggacc cgtcaccaca

 Consensus 151    ctgacgactc ctcgttaggg agtctaaagt tcgaggatca agagtccacg 200
+ BF01060A        ctgacgactc ctcgttaggg agtctaaagt tcgaggatca agagtccacg

 Consensus 201    gagcatgacg gcgatgtgga ggacatatcc gatggcgaaa ggacctcgtc 250
+ BF01060A        gagcatgacg gcgatgtgga ggacatatcc gatggcgaaa ggacctcgtc

 Consensus 251    ctcggagagg ggcaggccga cttactaccc ggggaacaac gacgacgaag 300
+ BF01060A        ctcggagagg ggcaggccga cttactaccc ggggaacaac gacgacgaag

 Consensus 301    tgcccagcga gttcctggtg aacgccatgg acgcggcgga gctccgccag 350
+ BF01060A        tgcccagcga gttcctggtg aacgccatgg acgcggcgga gctccgccag

 Consensus 351    tccgtgcgtc gcgcgcggcg ctgggcggcg cccccgcccg cctcgcccgc 400
+ BF01060A        tccgtgcgtc gcgcgcggcg ctgggcggcg cccccgcccg cctcgcccgc

 Consensus 401    tccgccctcg ctgacgggct cgcccagaga ctccgacgac gacgaggtgt 450
+ BF01060A        tccgccctcg ctgacgggct cgcccagaga ctccgacgac gacgaggtgt

 Consensus 451    cgactccgtc cggggacaac gccgaccgca acccgctgtc ggggtcgtgc 500
+ BF01060A        cgactccgtc cggggacaac gccgaccgca acccgctgtc ggggtcgtgc
+ BF01061B                                   ccgcn ncnn-ctgtc ggggtcgtgc

 Consensus 501    gagtcgctgg acacggtcgg cagaagagag aaatacatca agtccgcctt 550
+ BF01060A        gagtcgctgg acacggtcgg cagaagagag aaatacatca agtccgcctt
+ BF01061B        gagtcgctgg acacggtcgg cagaagagag aaatacatca agtccgcctt

 Consensus 551    cgacagcctc agcggggtgg acggagacac gccgcaagct ggcaacaggt 600
+ BF01060A        cgacagcctc agcggggtgg acggagacac gccgcaagct ggcaacaggt
+ BF01061B        cgacagcctc agcggggtgg acggagacac gccgcaagct ggcaacaggt

 Consensus 601    cgctgtcctc gcagcaccgc gccccgcggg accctgacgc cgcccggagg 650
+ BF01060A        cgctgtcctc gcagcaccgc gccccgcggg accctgacgc cgcccggagg
+ BF01061B        cgctgtcctc gcagcaccgc gccccgcggg accctgacgc cgcccggagg

 Consensus 651    agggaggagc tgcagcggag gatacacgag accaggagac agctggagac 700
+ BF01060A        agggaggagc tgcagcggag gatacacgag accaggagac agctggagac
+ BF01061B        agggaggagc tgcagcggag gatacacgag accaggagac agctggagac

 Consensus 701    ggtggcgttt cgatcgaatc ttaaatcgag ccagtcgacg acggatctgt 750
+ BF01060A        ggtggcgttt cgatcgaatc ttaaatcgag ccagtcgacg acggatctgt
+ BF01061B        ggtggcgttt cgatcgaatc ttaaatcgag ccagtcgacg acggatctgt

 Consensus 751    cgtacatccc ggagaaagat ggctcccggc gaactagacc gctgtctatg 800
+ BF01060A        cgtacatccc ggnnnaagat ggctcccggc gaactagacc gctgtctatg
+ BF01061B        cgtacatccc ggagaaagat ggctcccggc gaactagacc gctgtctatg

 Consensus 801    gccgtgacga gcaataacag acaatttgca cgtaatctcc tgtctcccga 850
+ BF01060A        gccgtgacga gcaataacag acaatttg  
+ BF01061B        gccgtgacga gcaataacag acaatttgca cgtaatctcc tgtctcccga

 Consensus 851    ggaagagacc gggatgcgac gtgccatatc gctctcagac ctggcagcta 900
+ BF01061B        ggaagagacc gggatgcgac gtgccatatc gctctcagac ctggcagcta

 Consensus 901    aacctgtccc ggcgcccagg acgccgcaag gcgcatcgaa accggctcag 950
+ BF01061B        aacctgtccc ggcgcccagg acgccgcaag gcgcatcgaa accggctcag

 Consensus 951    ccgagtccta acggcaaatc gccgagtggg ttcgtgaggc ccgcgccgcg 1000
+ BF01061B        ccgagtccta acggcaaatc gccgagtggg ttcgtgaggc ccgcgccgcg

 Consensus 1001   gtacaacggc aagtccaaca tgacgaggag ctccagcgta ggtgtcctga 1050
+ BF01061B        gtacaacggc aagtccaaca tgacgaggag ctccagcgta ggtgtcctga

 Consensus 1051   accagagcga ctcggagtcc gacccgccac accggaccca ggcggccagt 1100
+ BF01061B        accagagcga ctcggagtcc gacccgccac accggaccca ggcggccagt

 Consensus 1101   tctcgctcag gtctcatgag gcccaccatc agctcggcca acaag 1145
+ BF01061B        tctcgctcag gtctcatgag gcccaccatc agctcggcca acaag


    Multiple Alignment For contig0001-0500.txt Consensus 146 - Complete Sequences
    -------------------------------------------------------------------

 Complete Alignments
 -------------------

 Consensus 1      tgtatcagct gccgcgggtc gaggcgctct tcagaaattt cgatgccaat 50
+ BF01060A        tgtatcagct gccgcgggtc gaggcgctct tcagaaattt cgatgccaat

 Consensus 51     atgagggcga cgcacgacat actgtcgata tctccccgag tagagaaggt 100
+ BF01060A        atgagggcga cgcacgacat actgtcgata tctccccgag tagagaaggt

 Consensus 101    tacgttaagt ttaacccaag cccgtcccga ggcgcggacc cgtcaccaca 150
+ BF01060A        tacgttaagt ttaacccaag cccgtcccga ggcgcggacc cgtcaccaca

 Consensus 151    ctgacgactc ctcgttaggg agtctaaagt tcgaggatca agagtccacg 200
+ BF01060A        ctgacgactc ctcgttaggg agtctaaagt tcgaggatca agagtccacg

 Consensus 201    gagcatgacg gcgatgtgga ggacatatcc gatggcgaaa ggacctcgtc 250
+ BF01060A        gagcatgacg gcgatgtgga ggacatatcc gatggcgaaa ggacctcgtc

 Consensus 251    ctcggagagg ggcaggccga cttactaccc ggggaacaac gacgacgaag 300
+ BF01060A        ctcggagagg ggcaggccga cttactaccc ggggaacaac gacgacgaag

 Consensus 301    tgcccagcga gttcctggtg aacgccatgg acgcggcgga gctccgccag 350
+ BF01060A        tgcccagcga gttcctggtg aacgccatgg acgcggcgga gctccgccag

 Consensus 351    tccgtgcgtc gcgcgcggcg ctgggcggcg cccccgcccg cctcgcccgc 400
+ BF01060A        tccgtgcgtc gcgcgcggcg ctgggcggcg cccccgcccg cctcgcccgc

 Consensus 401    tccgccctcg ctgacgggct cgcccagaga ctccgacgac gacgaggtgt 450
+ BF01060A        tccgccctcg ctgacgggct cgcccagaga ctccgacgac gacgaggtgt

 Consensus 451    cgactccgtc cggggacaac gccgaccgca acccgctgtc ggggtcgtgc 500
+ BF01060A        cgactccgtc cggggacaac gccgaccgca acccgctgtc ggggtcgtgc
+ BF01061B                                  gccgcn ncnn-ctgtc ggggtcgtgc

 Consensus 501    gagtcgctgg acacggtcgg cagaagagag aaatacatca agtccgcctt 550
+ BF01060A        gagtcgctgg acacggtcgg cagaagagag aaatacatca agtccgcctt
+ BF01061B        gagtcgctgg acacggtcgg cagaagagag aaatacatca agtccgcctt

 Consensus 551    cgacagcctc agcggggtgg acggagacac gccgcaagct ggcaacaggt 600
+ BF01060A        cgacagcctc agcggggtgg acggagacac gccgcaagct ggcaacaggt
+ BF01061B        cgacagcctc agcggggtgg acggagacac gccgcaagct ggcaacaggt

 Consensus 601    cgctgtcctc gcagcaccgc gccccgcggg accctgacgc cgcccggagg 650
+ BF01060A        cgctgtcctc gcagcaccgc gccccgcggg accctgacgc cgcccggagg
+ BF01061B        cgctgtcctc gcagcaccgc gccccgcggg accctgacgc cgcccggagg

 Consensus 651    agggaggagc tgcagcggag gatacacgag accaggagac agctggagac 700
+ BF01060A        agggaggagc tgcagcggag gatacacgag accaggagac agctggagac
+ BF01061B        agggaggagc tgcagcggag gatacacgag accaggagac agctggagac

 Consensus 701    ggtggcgttt cgatcgaatc ttaaatcgag ccagtcgacg acggatctgt 750
+ BF01060A        ggtggcgttt cgatcgaatc ttaaatcgag ccagtcgacg acggatctgt
+ BF01061B        ggtggcgttt cgatcgaatc ttaaatcgag ccagtcgacg acggatctgt

 Consensus 751    cgtacatccc ggagaaagat ggctcccggc gaactagacc gctgtctatg 800
+ BF01060A        cgtacatccc ggnnnaagat ggctcccggc gaactagacc gctgtctatg
+ BF01061B        cgtacatccc ggagaaagat ggctcccggc gaactagacc gctgtctatg

 Consensus 801    gccgtgacga gcaataacag acaatttgca cgtaatctcc tgtctcccga 850
+ BF01060A        gccgtgacga gcaataacag acaatttggc gcat 
+ BF01061B        gccgtgacga gcaataacag acaatttgca cgtaatctcc tgtctcccga

 Consensus 851    ggaagagacc gggatgcgac gtgccatatc gctctcagac ctggcagcta 900
+ BF01061B        ggaagagacc gggatgcgac gtgccatatc gctctcagac ctggcagcta

 Consensus 901    aacctgtccc ggcgcccagg acgccgcaag gcgcatcgaa accggctcag 950
+ BF01061B        aacctgtccc ggcgcccagg acgccgcaag gcgcatcgaa accggctcag

 Consensus 951    ccgagtccta acggcaaatc gccgagtggg ttcgtgaggc ccgcgccgcg 1000
+ BF01061B        ccgagtccta acggcaaatc gccgagtggg ttcgtgaggc ccgcgccgcg

 Consensus 1001   gtacaacggc aagtccaaca tgacgaggag ctccagcgta ggtgtcctga 1050
+ BF01061B        gtacaacggc aagtccaaca tgacgaggag ctccagcgta ggtgtcctga

 Consensus 1051   accagagcga ctcggagtcc gacccgccac accggaccca ggcggccagt 1100
+ BF01061B        accagagcga ctcggagtcc gacccgccac accggaccca ggcggccagt

 Consensus 1101   tctcgctcag gtctcatgag gcccaccatc agctcggcca acaag 1145
+ BF01061B        tctcgctcag gtctcatgag gcccaccatc agctcggcca acaag

 Consensus


 Consensus Sequence
 ------------------

> contig0001-0500.txt Consensus
1      tgtatcagct gccgcgggtc gaggcgctct tcagaaattt cgatgccaat 50
51     atgagggcga cgcacgacat actgtcgata tctccccgag tagagaaggt 100
101    tacgttaagt ttaacccaag cccgtcccga ggcgcggacc cgtcaccaca 150
151    ctgacgactc ctcgttaggg agtctaaagt tcgaggatca agagtccacg 200
201    gagcatgacg gcgatgtgga ggacatatcc gatggcgaaa ggacctcgtc 250
251    ctcggagagg ggcaggccga cttactaccc ggggaacaac gacgacgaag 300
301    tgcccagcga gttcctggtg aacgccatgg acgcggcgga gctccgccag 350
351    tccgtgcgtc gcgcgcggcg ctgggcggcg cccccgcccg cctcgcccgc 400
401    tccgccctcg ctgacgggct cgcccagaga ctccgacgac gacgaggtgt 450
451    cgactccgtc cggggacaac gccgaccgca acccgctgtc ggggtcgtgc 500
501    gagtcgctgg acacggtcgg cagaagagag aaatacatca agtccgcctt 550
551    cgacagcctc agcggggtgg acggagacac gccgcaagct ggcaacaggt 600
601    cgctgtcctc gcagcaccgc gccccgcggg accctgacgc cgcccggagg 650
651    agggaggagc tgcagcggag gatacacgag accaggagac agctggagac 700
701    ggtggcgttt cgatcgaatc ttaaatcgag ccagtcgacg acggatctgt 750
751    cgtacatccc ggagaaagat ggctcccggc gaactagacc gctgtctatg 800
801    gccgtgacga gcaataacag acaatttgca cgtaatctcc tgtctcccga 850
851    ggaagagacc gggatgcgac gtgccatatc gctctcagac ctggcagcta 900
901    aacctgtccc ggcgcccagg acgccgcaag gcgcatcgaa accggctcag 950
951    ccgagtccta acggcaaatc gccgagtggg ttcgtgaggc ccgcgccgcg 1000
1001   gtacaacggc aagtccaaca tgacgaggag ctccagcgta ggtgtcctga 1050
1051   accagagcga ctcggagtcc gacccgccac accggaccca ggcggccagt 1100
1101   tctcgctcag gtctcatgag gcccaccatc agctcggcca acaag 1145
