# Supplementary material for: Chasing Migration Genes: A Brain Expressed Sequence Tag Resource for Summer and Migratory Monarch Butterflies (Danaus plexippus)
Source: PLoS One. 2008 Jan 9;3(1):e1345. doi: 10.1371/journal.pone.0001345 (PMC2156104; doi:10.1371/journal.pone.0001345)
Supplement: Dataset S2 — SNPs and Microsatellites in the Monarch EST Database. A compressed file contains detailed information of SNPs and mcirosatellites in the monarch EST database, which includes summaries for both SNPs and microsatellites. Access to the sequence information and position for each SNP and microsatellite is also provided. (17.63 MB ZIP) [file pone.0001345.s002.zip › Package/Contig0001-0500/contig0001-0500.txt.contig147.align]

    Multiple Alignment For contig0001-0500.txt Consensus 147
    ----------------------------------------------

 ESTs In Alignment
 -----------------
+ BF01061A2E05.f1 797
+ BF01055B1B03.f1 805

 Potential SNPs:
 ---------------
 NONE


 Alignments
 ----------

 Consensus 1      accacatgtt catacagtcg tatttggtgt gcgttatgag aattactata 50
+ BF01061A        accacatgtt catacagtcg tatttggtgt gcgttatgag aattactata
+ BF01055B        accacatgtt catacagtcg tatttggtgt gcgttatgag aattactata

 Consensus 51     cgaaaatgaa tgttgaggtt gaggtacatc gtgaggatga cgatgactcc 100
+ BF01061A        cgaaaatgaa tgttgaggtt gaggtacatc gtgaggatga cgatgactcc
+ BF01055B        cgaaaatgaa tgttgaggtt gaggtacatc gtgaggatga cgatgactcc

 Consensus 101    gttacaaaag atgataatga tgtgctcggt ttaaacgtta acgaaaatta 150
+ BF01061A        gttacaaaag atgataatga tgtgctcggt ttaaacgtta acgaaaatca
+ BF01055B        gttacaaaag atgataatga tgtgctcggt ttaaacgtta acgataatta

 Consensus 151    cacctccgac cagggctctt gttttctaag tgtcgaaaca gaatataaaa 200
+ BF01061A        cacctccgac cagggctctt gttttctaag tgtcgaaaca gaatataaaa
+ BF01055B        cacctccgac cagggctctt gttttctaag tgtcgaaaca gaatataaaa

 Consensus 201    caaaatttaa ttcaaacgat gaaataagta aagatggttg taaagaaaac 250
+ BF01061A        caaaatttaa ttcaaacgat gaaataagta aagatggttg taaagaaaac
+ BF01055B        caaaatttaa ttcaaacgat gaaataagta aagctggttg taaagaaaac

 Consensus 251    gttcgcgata caatcactgt ggaaggaagt gatgtattaa gtgattcagt 300
+ BF01061A        gttcgcgata caatcactgt ggaaggaagt gatgtattaa gtgattcagt
+ BF01055B        gttcgcgata caatcactgt ggacggaagt gatgtattaa gtgattcagt

 Consensus 301    gagtgactcc agtcaaagtg acgacgctga tgaggatcat gtcaaaagtg 350
+ BF01061A        gagtgactcc agtcaaagtg acgacgctga tgaggatcat gtcaaaagtg
+ BF01055B        gagtgactcg agtcaaagtg acgacgctga tgaggatcat gtcaaaagtg

 Consensus 351    aaacaataaa aaataagggc tggcgtaaac ctaagtctcg tactgtgatg 400
+ BF01061A        aaacaataaa aaataagggc tggcgtaaac ctaagtctcg tactgtgatg
+ BF01055B        aaacaataaa aaataagggc tggcgtaaac ctaagtctcg tactgtgatg

 Consensus 401    ccgtcgggtg ggtcaaggga cgctcatgat gatcacaggg aagacgaagt 450
+ BF01061A        ccgtcgggtg ggtcaaggga cgctcatgat gatcacaggg aagacgaagt
+ BF01055B        ccgtcgggtg ggtcaaggga cgctcatgat gatcacaggg aagacgaagt

 Consensus 451    gcataatgga aaggataagg acgggaaaaa gaaaagcaag aacaaggaag 500
+ BF01061A        gcataatgga aaggataagg acgggaaaaa gaaaagcaag aacaaggaag
+ BF01055B        gcataatgga aaggataagg acgggaaaaa gaaaagcaag aacaaggaag

 Consensus 501    attgggccgc agtcttgata gagggcgtgc tgttcagagc ccgttatcta 550
+ BF01061A        attgggccgc agtcttgata gagggcgtgc tgttcagagc ccgttatcta
+ BF01055B        attgggccgc agtcttgata gagggcgtgc tgttcagagc ccgttatcta

 Consensus 551    ggctccaccc aattggcgtg tgaaggtcaa ccgaccaaag ctacaaggat 600
+ BF01061A        ggctccaccc aattggcgtg tgaaggtcaa ccgaccaaag ctacaaggat
+ BF01055B        ggctccaccc aattggcgtg tgaaggtcaa ccgaccaaag ctacaaggat

 Consensus 601    gctgcaagct gaagaagctg tgtctcggat caaggctcca gaaggtgaaa 650
+ BF01061A        gctgcaagct gaagaagctg tgtctcggat caaggctcca gaaggtgaaa
+ BF01055B        gctgcaagct gaagaagctg tgtctcggat caaggctcca gaaggtgaaa

 Consensus 651    atcagccgag caccgaagtt gatcttttca tatcaactga gaagattatg 700
+ BF01061A        atcagccgag caccgaagtt gatcttttca tatcaactga gaagattatg
+ BF01055B        atcagccgag caccgaagtt gatcttttca tatcaactga gaagattatg

 Consensus 701    gtccttaaca ctgagttgaa ggaaataatg atggatcatg ctttgagaac 750
+ BF01061A        gtccttaaca ctgagttgaa ggaaataatg atggatcatg ctttgagaac
+ BF01055B        gtccttaaca ctgagttgaa ggaaataatg atggatcatg ctttgagaac

 Consensus 751    gatatcttat atagctgata ggggacctgg ttgtgttgat ggcaa 795
+ BF01061A        gatatcttat atagctgata   
+ BF01055B        gatatcttat atagctgata ggggacctgg ttgtgttgat ggcaa


    Multiple Alignment For contig0001-0500.txt Consensus 147 - Complete Sequences
    -------------------------------------------------------------------

 Complete Alignments
 -------------------

 Consensus -18                        a ccacatgttc atacagtcgt atttggtgtg 31
+ BF01061A        aacatnnnnn tgagaaacaa ccacatgttc atacagtcgt atttggtgtg
+ BF01055B                 g ctgannnnna ccacatgttc atacagtcgt atttggtgtg

 Consensus 32     cgttatgaga attactatac gaaaatgaat gttgaggttg aggtacatcg 81
+ BF01061A        cgttatgaga attactatac gaaaatgaat gttgaggttg aggtacatcg
+ BF01055B        cgttatgaga attactatac gaaaatgaat gttgaggttg aggtacatcg

 Consensus 82     tgaggatgac gatgactccg ttacaaaaga tgataatgat gtgctcggtt 131
+ BF01061A        tgaggatgac gatgactccg ttacaaaaga tgataatgat gtgctcggtt
+ BF01055B        tgaggatgac gatgactccg ttacaaaaga tgataatgat gtgctcggtt

 Consensus 132    taaacgttaa cgaaaattac acctccgacc agggctcttg ttttctaagt 181
+ BF01061A        taaacgttaa cgaaaatcac acctccgacc agggctcttg ttttctaagt
+ BF01055B        taaacgttaa cgataattac acctccgacc agggctcttg ttttctaagt

 Consensus 182    gtcgaaacag aatataaaac aaaatttaat tcaaacgatg aaataagtaa 231
+ BF01061A        gtcgaaacag aatataaaac aaaatttaat tcaaacgatg aaataagtaa
+ BF01055B        gtcgaaacag aatataaaac aaaatttaat tcaaacgatg aaataagtaa

 Consensus 232    agatggttgt aaagaaaacg ttcgcgatac aatcactgtg gaaggaagtg 281
+ BF01061A        agatggttgt aaagaaaacg ttcgcgatac aatcactgtg gaaggaagtg
+ BF01055B        agctggttgt aaagaaaacg ttcgcgatac aatcactgtg gacggaagtg

 Consensus 282    atgtattaag tgattcagtg agtgactcca gtcaaagtga cgacgctgat 331
+ BF01061A        atgtattaag tgattcagtg agtgactcca gtcaaagtga cgacgctgat
+ BF01055B        atgtattaag tgattcagtg agtgactcga gtcaaagtga cgacgctgat

 Consensus 332    gaggatcatg tcaaaagtga aacaataaaa aataagggct ggcgtaaacc 381
+ BF01061A        gaggatcatg tcaaaagtga aacaataaaa aataagggct ggcgtaaacc
+ BF01055B        gaggatcatg tcaaaagtga aacaataaaa aataagggct ggcgtaaacc

 Consensus 382    taagtctcgt actgtgatgc cgtcgggtgg gtcaagggac gctcatgatg 431
+ BF01061A        taagtctcgt actgtgatgc cgtcgggtgg gtcaagggac gctcatgatg
+ BF01055B        taagtctcgt actgtgatgc cgtcgggtgg gtcaagggac gctcatgatg

 Consensus 432    atcacaggga agacgaagtg cataatggaa aggataagga cgggaaaaag 481
+ BF01061A        atcacaggga agacgaagtg cataatggaa aggataagga cgggaaaaag
+ BF01055B        atcacaggga agacgaagtg cataatggaa aggataagga cgggaaaaag

 Consensus 482    aaaagcaaga acaaggaaga ttgggccgca gtcttgatag agggcgtgct 531
+ BF01061A        aaaagcaaga acaaggaaga ttgggccgca gtcttgatag agggcgtgct
+ BF01055B        aaaagcaaga acaaggaaga ttgggccgca gtcttgatag agggcgtgct

 Consensus 532    gttcagagcc cgttatctag gctccaccca attggcgtgt gaaggtcaac 581
+ BF01061A        gttcagagcc cgttatctag gctccaccca attggcgtgt gaaggtcaac
+ BF01055B        gttcagagcc cgttatctag gctccaccca attggcgtgt gaaggtcaac

 Consensus 582    cgaccaaagc tacaaggatg ctgcaagctg aagaagctgt gtctcggatc 631
+ BF01061A        cgaccaaagc tacaaggatg ctgcaagctg aagaagctgt gtctcggatc
+ BF01055B        cgaccaaagc tacaaggatg ctgcaagctg aagaagctgt gtctcggatc

 Consensus 632    aaggctccag aaggtgaaaa tcagccgagc accgaagttg atcttttcat 681
+ BF01061A        aaggctccag aaggtgaaaa tcagccgagc accgaagttg atcttttcat
+ BF01055B        aaggctccag aaggtgaaaa tcagccgagc accgaagttg atcttttcat

 Consensus 682    atcaactgag aagattatgg tccttaacac tgagttgaag gaaataatga 731
+ BF01061A        atcaactgag aagattatgg tccttaacac tgagttgaag gaaataatga
+ BF01055B        atcaactgag aagattatgg tccttaacac tgagttgaag gaaataatga

 Consensus 732    tggatcatgc tttgagaacg atatcttata tagctgatag gggacctggt 781
+ BF01061A        tggatcatgc tttgagaacg atatcttata tagctgatat aggggac
+ BF01055B        tggatcatgc tttgagaacg atatcttata tagctgatag gggacctggt

 Consensus 782    tgtgttgatg gcaa    795
+ BF01055B        tgtgttgatg gcaa   

 Consensus


 Consensus Sequence
 ------------------

> contig0001-0500.txt Consensus
1      accacatgtt catacagtcg tatttggtgt gcgttatgag aattactata 50
51     cgaaaatgaa tgttgaggtt gaggtacatc gtgaggatga cgatgactcc 100
101    gttacaaaag atgataatga tgtgctcggt ttaaacgtta acgaaaatta 150
151    cacctccgac cagggctctt gttttctaag tgtcgaaaca gaatataaaa 200
201    caaaatttaa ttcaaacgat gaaataagta aagatggttg taaagaaaac 250
251    gttcgcgata caatcactgt ggaaggaagt gatgtattaa gtgattcagt 300
301    gagtgactcc agtcaaagtg acgacgctga tgaggatcat gtcaaaagtg 350
351    aaacaataaa aaataagggc tggcgtaaac ctaagtctcg tactgtgatg 400
401    ccgtcgggtg ggtcaaggga cgctcatgat gatcacaggg aagacgaagt 450
451    gcataatgga aaggataagg acgggaaaaa gaaaagcaag aacaaggaag 500
501    attgggccgc agtcttgata gagggcgtgc tgttcagagc ccgttatcta 550
551    ggctccaccc aattggcgtg tgaaggtcaa ccgaccaaag ctacaaggat 600
601    gctgcaagct gaagaagctg tgtctcggat caaggctcca gaaggtgaaa 650
651    atcagccgag caccgaagtt gatcttttca tatcaactga gaagattatg 700
701    gtccttaaca ctgagttgaa ggaaataatg atggatcatg ctttgagaac 750
751    gatatcttat atagctgata ggggacctgg ttgtgttgat ggcaa 795
