# Supplementary material for: Chasing Migration Genes: A Brain Expressed Sequence Tag Resource for Summer and Migratory Monarch Butterflies (Danaus plexippus)
Source: PLoS One. 2008 Jan 9;3(1):e1345. doi: 10.1371/journal.pone.0001345 (PMC2156104; doi:10.1371/journal.pone.0001345)
Supplement: Dataset S2 — SNPs and Microsatellites in the Monarch EST Database. A compressed file contains detailed information of SNPs and mcirosatellites in the monarch EST database, which includes summaries for both SNPs and microsatellites. Access to the sequence information and position for each SNP and microsatellite is also provided. (17.63 MB ZIP) [file pone.0001345.s002.zip › Package/Contig0001-0500/contig0001-0500.txt.contig148.align]

    Multiple Alignment For contig0001-0500.txt Consensus 148
    ----------------------------------------------

 ESTs In Alignment
 -----------------
+ BF01060B2B03.f1 772
+ BF01005B2B02.f1 786

 Potential SNPs:
 ---------------
 NONE


 Alignments
 ----------

 Consensus 1      cttaactgaa caccgcagac tgtgccgagt tcatagaaat ctgctggctt 50
+ BF01060B        cttaactgaa caccgcagac tgtgccgagt tcatagaaat ctgctggctt

 Consensus 51     cccagcgctc tgttctggta aacgaaaata gggagacgaa gaacaaagat 100
+ BF01060B        cccagcgctc tgttctggta aacgaaaata gggagacgaa gaacaaagat

 Consensus 101    cttgcagata aatttgacac tctgactaat ctgcataacg aaaccttggc 150
+ BF01060B        cttgcagata aatttgacac tctgactaat ctgcataacg aaaccttggc

 Consensus 151    cagaattgtt gaaagacatg acgaagtttg ttcgcgtatc gcggcttggg 200
+ BF01060B        cagaattgtt gaaagacatg acgaagtttg ttcgcgtatc gcggcttggg

 Consensus 201    atgattatag agaaacaaac actgaactac ttcgatggct gaaagaaatc 250
+ BF01060B        atgattatag agaaacaaac actgaactac ttcgatggct gaaagaaatc

 Consensus 251    gaaagggaga aagaaaagtt acagctgcgt tacgtgcaca taaagaggat 300
+ BF01060B        gaaagggaga aagaaaagtt acagctgcgt tacgtgcaca taaagaggat

 Consensus 301    acacaaaatc cttgccaaaa tccagaatct ctcagaaaga cttcctgaag 350
+ BF01060B        acacaaaatc cttgccaaaa tccagaatct ctcagaaaga cttcctgaag

 Consensus 351    gtaggaaact atcagaaaaa ttacttggta atctcaaaaa agtactggac 400
+ BF01060B        gtaggaaact atcagaaaaa ttacttggta atctcaaaaa agtactggac

 Consensus 401    tttacggaag acacatacgc agcttctgtc aggatggaat acgctggtat 450
+ BF01060B        tttacggaag acacatacgc agcttctgtc aggatggaat acgctggtat
+ BF01005B                               gcttctgtc aggatggaat acgctggtat

 Consensus 451    tgttaaacga gtcgataact tacaagctag tcttgacact tggcgtgatt 500
+ BF01060B        tgttaaacga gtcgataact tacaagctag tcttgacact tggcgtgatt
+ BF01005B        tgttaaacga gtcgataact tacaagctag tcttgacact tggcgtgatt

 Consensus 501    tcctaactcg aatactgggc ctcatcgggg agtatgaaaa tctgacaggt 550
+ BF01060B        tcctaactcg aatactgggc ctcatcgggg agtatgaaaa tctgacaggt
+ BF01005B        tcctaactcg aatactgggc ctcatcgggg agtatgaaaa tctgacaggt

 Consensus 551    gatctagtca agttgtatac gaagtcacaa agcgaagtca tgtcttactc 600
+ BF01060B        gatctagtca agttgtatac gaagtcacaa agcgaagtca tgtcttactc
+ BF01005B        gatctagtca agttgtatac gaagtcacaa agcgaagtca tgtcttactc

 Consensus 601    tgatgaaaat ccactttcaa ggccacaact tttgaaagct atagaaaagt 650
+ BF01060B        tgatgaaaat ccactttcaa ggccacaact tttgaaagct atagaaaagt
+ BF01005B        tgatgaaaat ccactttcaa ggccacaact tttgaaagct atagaaaagt

 Consensus 651    acagagattt aagaacaaaa attgacaaga ctgaaaatca gatagaagct 700
+ BF01060B        acagagattt aagaacaaaa attgacaaga ctgaaaatca gatagaagct
+ BF01005B        acagagattt aagaacaaaa attgacaaga ctgaaaatca gatagaagct

 Consensus 701    ctaagtgtta tccaagaaca gttgaaggaa tgcctcagtc cccaggacat 750
+ BF01060B        ctaagtgtta tccaagaaca gttgaaggaa tgcctcagtc cccaggacat
+ BF01005B        ctaagtgtta tccaagaaca gttgaaggaa tgcctcagtc cccaggacat

 Consensus 751    gagaatagtg aaccaaaaag tgtggcagtt gagacaacag cgagctgacc 800
+ BF01060B        gagaatagtg aaccaaaaag tg  
+ BF01005B        gagaatagtg aaccaaaaag tgtggcagtt gagacaacag cgagctgacc

 Consensus 801    tagaacacca gttgtcgatc atcatccata gacttcagga aagagtggaa 850
+ BF01005B        tagaacacca gttgtcgatc atcatccata gacttcagga aagagtggaa

 Consensus 851    gtgtacacga tattcgactc ccgcttgagt cgatttgaag actggatttc 900
+ BF01005B        gtgtacacga tattcgactc ccgcttgagt cgatttgaag actggatttc

 Consensus 901    cacaattgaa tcccgccttg agacaactac tttaactggt gacattggag 950
+ BF01005B        cacaattgaa tcccgccttg agacaactac tttaactggt gacattggag

 Consensus 951    ccttagatcc tcaagattta attagaagga taaattcaga catccaagcg 1000
+ BF01005B        ccttagatcc tcaagattta attagaagga taaattcaga catccaagcg

 Consensus 1001   gaaaccgctc tcaaagaacg cgagtttgaa tggctcgctg aaaccggaac 1050
+ BF01005B        gaaaccgctc tcaaagaacg cgagtttgaa tggctcgctg aaaccggaac

 Consensus 1051   cgctctgata gaactctcta aaaaagatga gaaatcatac agcaaaaata 1100
+ BF01005B        cgctctgata gaactctcta aaaaagatga gaaatcatac agcnnnaata

 Consensus 1101   catccaaaca tctacgggat gtacaagaga gatggcacaa attacaaaaa 1150
+ BF01005B        catccaaaca tctacgggat gtacaagaga gatggcacaa attacaannn

 Consensus 1151   actggcagaa gtcgcattga caaaatcaat gagctgctcg agaccatcac 1200
+ BF01005B        nctggcagaa gtcgcattga caaaatcaat gagctgctcg agaccatcac

 Consensus 1201   tcagctt     1207
+ BF01005B        tcagctt    


    Multiple Alignment For contig0001-0500.txt Consensus 148 - Complete Sequences
    -------------------------------------------------------------------

 Complete Alignments
 -------------------

 Consensus 1      cttaactgaa caccgcagac tgtgccgagt tcatagaaat ctgctggctt 50
+ BF01060B        cttaactgaa caccgcagac tgtgccgagt tcatagaaat ctgctggctt

 Consensus 51     cccagcgctc tgttctggta aacgaaaata gggagacgaa gaacaaagat 100
+ BF01060B        cccagcgctc tgttctggta aacgaaaata gggagacgaa gaacaaagat

 Consensus 101    cttgcagata aatttgacac tctgactaat ctgcataacg aaaccttggc 150
+ BF01060B        cttgcagata aatttgacac tctgactaat ctgcataacg aaaccttggc

 Consensus 151    cagaattgtt gaaagacatg acgaagtttg ttcgcgtatc gcggcttggg 200
+ BF01060B        cagaattgtt gaaagacatg acgaagtttg ttcgcgtatc gcggcttggg

 Consensus 201    atgattatag agaaacaaac actgaactac ttcgatggct gaaagaaatc 250
+ BF01060B        atgattatag agaaacaaac actgaactac ttcgatggct gaaagaaatc

 Consensus 251    gaaagggaga aagaaaagtt acagctgcgt tacgtgcaca taaagaggat 300
+ BF01060B        gaaagggaga aagaaaagtt acagctgcgt tacgtgcaca taaagaggat

 Consensus 301    acacaaaatc cttgccaaaa tccagaatct ctcagaaaga cttcctgaag 350
+ BF01060B        acacaaaatc cttgccaaaa tccagaatct ctcagaaaga cttcctgaag

 Consensus 351    gtaggaaact atcagaaaaa ttacttggta atctcaaaaa agtactggac 400
+ BF01060B        gtaggaaact atcagaaaaa ttacttggta atctcaaaaa agtactggac

 Consensus 401    tttacggaag acacatacgc agcttctgtc aggatggaat acgctggtat 450
+ BF01060B        tttacggaag acacatacgc agcttctgtc aggatggaat acgctggtat
+ BF01005B                               gcttctgtc aggatggaat acgctggtat

 Consensus 451    tgttaaacga gtcgataact tacaagctag tcttgacact tggcgtgatt 500
+ BF01060B        tgttaaacga gtcgataact tacaagctag tcttgacact tggcgtgatt
+ BF01005B        tgttaaacga gtcgataact tacaagctag tcttgacact tggcgtgatt

 Consensus 501    tcctaactcg aatactgggc ctcatcgggg agtatgaaaa tctgacaggt 550
+ BF01060B        tcctaactcg aatactgggc ctcatcgggg agtatgaaaa tctgacaggt
+ BF01005B        tcctaactcg aatactgggc ctcatcgggg agtatgaaaa tctgacaggt

 Consensus 551    gatctagtca agttgtatac gaagtcacaa agcgaagtca tgtcttactc 600
+ BF01060B        gatctagtca agttgtatac gaagtcacaa agcgaagtca tgtcttactc
+ BF01005B        gatctagtca agttgtatac gaagtcacaa agcgaagtca tgtcttactc

 Consensus 601    tgatgaaaat ccactttcaa ggccacaact tttgaaagct atagaaaagt 650
+ BF01060B        tgatgaaaat ccactttcaa ggccacaact tttgaaagct atagaaaagt
+ BF01005B        tgatgaaaat ccactttcaa ggccacaact tttgaaagct atagaaaagt

 Consensus 651    acagagattt aagaacaaaa attgacaaga ctgaaaatca gatagaagct 700
+ BF01060B        acagagattt aagaacaaaa attgacaaga ctgaaaatca gatagaagct
+ BF01005B        acagagattt aagaacaaaa attgacaaga ctgaaaatca gatagaagct

 Consensus 701    ctaagtgtta tccaagaaca gttgaaggaa tgcctcagtc cccaggacat 750
+ BF01060B        ctaagtgtta tccaagaaca gttgaaggaa tgcctcagtc cccaggacat
+ BF01005B        ctaagtgtta tccaagaaca gttgaaggaa tgcctcagtc cccaggacat

 Consensus 751    gagaatagtg aaccaaaaag tgtggcagtt gagacaacag cgagctgacc 800
+ BF01060B        gagaatagtg aaccaaaaag tg  
+ BF01005B        gagaatagtg aaccaaaaag tgtggcagtt gagacaacag cgagctgacc

 Consensus 801    tagaacacca gttgtcgatc atcatccata gacttcagga aagagtggaa 850
+ BF01005B        tagaacacca gttgtcgatc atcatccata gacttcagga aagagtggaa

 Consensus 851    gtgtacacga tattcgactc ccgcttgagt cgatttgaag actggatttc 900
+ BF01005B        gtgtacacga tattcgactc ccgcttgagt cgatttgaag actggatttc

 Consensus 901    cacaattgaa tcccgccttg agacaactac tttaactggt gacattggag 950
+ BF01005B        cacaattgaa tcccgccttg agacaactac tttaactggt gacattggag

 Consensus 951    ccttagatcc tcaagattta attagaagga taaattcaga catccaagcg 1000
+ BF01005B        ccttagatcc tcaagattta attagaagga taaattcaga catccaagcg

 Consensus 1001   gaaaccgctc tcaaagaacg cgagtttgaa tggctcgctg aaaccggaac 1050
+ BF01005B        gaaaccgctc tcaaagaacg cgagtttgaa tggctcgctg aaaccggaac

 Consensus 1051   cgctctgata gaactctcta aaaaagatga gaaatcatac agcaaaaata 1100
+ BF01005B        cgctctgata gaactctcta aaaaagatga gaaatcatac agcnnnaata

 Consensus 1101   catccaaaca tctacgggat gtacaagaga gatggcacaa attacaaaaa 1150
+ BF01005B        catccaaaca tctacgggat gtacaagaga gatggcacaa attacaannn

 Consensus 1151   actggcagaa gtcgcattga caaaatcaat gagctgctcg agaccatcac 1200
+ BF01005B        nctggcagaa gtcgcattga caaaatcaat gagctgctcg agaccatcac

 Consensus 1201   tcagctt     1207
+ BF01005B        tcagctt    

 Consensus


 Consensus Sequence
 ------------------

> contig0001-0500.txt Consensus
1      cttaactgaa caccgcagac tgtgccgagt tcatagaaat ctgctggctt 50
51     cccagcgctc tgttctggta aacgaaaata gggagacgaa gaacaaagat 100
101    cttgcagata aatttgacac tctgactaat ctgcataacg aaaccttggc 150
151    cagaattgtt gaaagacatg acgaagtttg ttcgcgtatc gcggcttggg 200
201    atgattatag agaaacaaac actgaactac ttcgatggct gaaagaaatc 250
251    gaaagggaga aagaaaagtt acagctgcgt tacgtgcaca taaagaggat 300
301    acacaaaatc cttgccaaaa tccagaatct ctcagaaaga cttcctgaag 350
351    gtaggaaact atcagaaaaa ttacttggta atctcaaaaa agtactggac 400
401    tttacggaag acacatacgc agcttctgtc aggatggaat acgctggtat 450
451    tgttaaacga gtcgataact tacaagctag tcttgacact tggcgtgatt 500
501    tcctaactcg aatactgggc ctcatcgggg agtatgaaaa tctgacaggt 550
551    gatctagtca agttgtatac gaagtcacaa agcgaagtca tgtcttactc 600
601    tgatgaaaat ccactttcaa ggccacaact tttgaaagct atagaaaagt 650
651    acagagattt aagaacaaaa attgacaaga ctgaaaatca gatagaagct 700
701    ctaagtgtta tccaagaaca gttgaaggaa tgcctcagtc cccaggacat 750
751    gagaatagtg aaccaaaaag tgtggcagtt gagacaacag cgagctgacc 800
801    tagaacacca gttgtcgatc atcatccata gacttcagga aagagtggaa 850
851    gtgtacacga tattcgactc ccgcttgagt cgatttgaag actggatttc 900
901    cacaattgaa tcccgccttg agacaactac tttaactggt gacattggag 950
951    ccttagatcc tcaagattta attagaagga taaattcaga catccaagcg 1000
1001   gaaaccgctc tcaaagaacg cgagtttgaa tggctcgctg aaaccggaac 1050
1051   cgctctgata gaactctcta aaaaagatga gaaatcatac agcaaaaata 1100
1101   catccaaaca tctacgggat gtacaagaga gatggcacaa attacaaaaa 1150
1151   actggcagaa gtcgcattga caaaatcaat gagctgctcg agaccatcac 1200
1201   tcagctt     1207
