# Supplementary material for: Chasing Migration Genes: A Brain Expressed Sequence Tag Resource for Summer and Migratory Monarch Butterflies (Danaus plexippus)
Source: PLoS One. 2008 Jan 9;3(1):e1345. doi: 10.1371/journal.pone.0001345 (PMC2156104; doi:10.1371/journal.pone.0001345)
Supplement: Dataset S2 — SNPs and Microsatellites in the Monarch EST Database. A compressed file contains detailed information of SNPs and mcirosatellites in the monarch EST database, which includes summaries for both SNPs and microsatellites. Access to the sequence information and position for each SNP and microsatellite is also provided. (17.63 MB ZIP) [file pone.0001345.s002.zip › Package/Contig0001-0500/contig0001-0500.txt.contig149.align]

    Multiple Alignment For contig0001-0500.txt Consensus 149
    ----------------------------------------------

 ESTs In Alignment
 -----------------
+ BF01005B1C12.f1 703
+ BF01056B2H05.f1 640

 Potential SNPs:
 ---------------
 NONE


 Alignments
 ----------

 Consensus 1      tcgaagattt ttataagaaa aaacactctg gtagaaaatt gcagtggtat 50
+ BF01005B        tcgaagattt ttataagaaa aaacactctg gtagaaaatt gcagtggtat

 Consensus 51     caccatatga gcaatggtac catcacattc gcaaattccg ttggtagatt 100
+ BF01005B        caccatatga gcaatggtac catcacattc gcaaattccg ttggtagatt

 Consensus 101    tgatttagat gtgacgacgt ttcaaatggc tgtcctgttt gcttggaatc 150
+ BF01005B        tgatttagat gtgacgacgt ttcaaatggc tgtcctgttt gcttggaatc

 Consensus 151    agcgtccaat ggagaaggta acttacgaga acttaagact cgctaccgaa 200
+ BF01005B        agcgtccaat ggagaaggta acttacgaga acttaagact cgctaccgaa

 Consensus 201    ttaccagatc cagaattaag aaggacttta tggtcattag tggcctttcc 250
+ BF01005B        ttaccagatc cagaattaag aaggacttta tggtcattag tggcctttcc

 Consensus 251    taaactgaaa agacagttgt tatgttacga gccagttgta caaaatccta 300
+ BF01005B        taaactgaaa agacagttgt tatgttacga gccagttgta caaaatccta

 Consensus 301    aagacttttc agaaaacaca acgttttggg ttaatcaaga atttgcgctg 350
+ BF01005B        aagacttttc agaaaacaca acgttttggg ttaatcaaga atttgcgctg

 Consensus 351    gtcaaaaacg gtaaaccaca acggagggga aagattaatt taatcggaag 400
+ BF01005B        gtcaaaaacg gtaaaccaca acggagggga aagattaatt taatcggaag
+ BF01056B                           ca annnnnggga aagattaatt taatcggaag

 Consensus 401    actccaactc agtacggaga gatctcagtt agaggacaac cattccattg 450
+ BF01005B        actccaactc agtacggaga gatctcagtt agaggacaac cattccattg
+ BF01056B        actccaactc agtacggaga gatctcagtt agaggacaac cattccattg

 Consensus 451    ttcaacttag aatactccgg acacaggagg ccattattaa aatacttaag 500
+ BF01005B        ttcaacttag aatactccgg acacaggagg ccattattaa aatacttaag
+ BF01056B        ttcaacttag aatactccgg acacaggagg ccattattaa aatacttaag

 Consensus 501    atgaggaaac gcataaccaa tacggctctt cagagcgagc tagttgagat 550
+ BF01005B        atgaggaaac gcataaccaa tacggctctt cagagcgagc tagttgagat
+ BF01056B        atgaggaaac gcataaccaa tacggctctt cagagcgagc tagttgagat

 Consensus 551    tcttaagaat atgttcctac cctcgaagaa gatgatcaaa gagcaattag 600
+ BF01005B        tcttaagaat atgttcctac cctcgaagaa gatgatcaaa gagcaattag
+ BF01056B        tcttaagaat atgttcctac cctcgaagaa gatgatcaaa gagcaattag

 Consensus 601    aatggttgat agaacacaaa tacatgcgtc gggacgacga ggacattaac 650
+ BF01005B        aatggttgat agaacacaaa tacatgcgtc gggacgacga ggacattaac
+ BF01056B        aatggttgat agaacacaaa tacatgcgtc gggacgacga ggacattaac

 Consensus 651    acttttatat acatggccta acagtgacat gactgtaaca ctacaatcaa 700
+ BF01005B        acttttatat acatggccta acagtgacat gactgttaca ctacaatcaa
+ BF01056B        acttttatat acatggccta acagtgacac gactgtaact ctacaatcaa

 Consensus 701    ataaattatt taatcatcca cagcctgatg tcattgaaat aataaacagc 750
+ BF01005B        ata    
+ BF01056B        ataaattatt taatcatcca cagcctgatg tcattgaaat aataaacagc

 Consensus 751    atggatttag tttacctttt atttaaatat atgacaagta tataaaagat 800
+ BF01056B        atggatttag tttacctttt atttaaatat atgacaagta tataaaagat

 Consensus 801    aaaatagaga attagttctt tccgggctca atggtttctc ctccttgtat 850
+ BF01056B        aaaatagaga attagttctt tccgggctca atggtttctc ctccttgtat

 Consensus 851    ctgaccccaa ccgattaacc tgtaataaat aaattatata tgattttttt 900
+ BF01056B        ctgaccccaa ccgattaacc tgtaataaat aaattatata tgattttttt

 Consensus 901    ttataattag ggaatatgta cttgttttgg ttacgatata tgtgagaata 950
+ BF01056B        ttataattag ggaatatgta cttgttttgg ttacgatata tgtgagaata

 Consensus 951    gtgctttaat tataaaatat atgttacgaa taaataagag tttcctggaa 1000
+ BF01056B        gtgctttaat tataaaatat atgttacgaa taaataagag tttcctggaa

 Consensus 1001   gaattt     1006
+ BF01056B        gaattt    


    Multiple Alignment For contig0001-0500.txt Consensus 149 - Complete Sequences
    -------------------------------------------------------------------

 Complete Alignments
 -------------------

 Consensus 1      tcgaagattt ttataagaaa aaacactctg gtagaaaatt gcagtggtat 50
+ BF01005B        tcgaagattt ttataagaaa aaacactctg gtagaaaatt gcagtggtat

 Consensus 51     caccatatga gcaatggtac catcacattc gcaaattccg ttggtagatt 100
+ BF01005B        caccatatga gcaatggtac catcacattc gcaaattccg ttggtagatt

 Consensus 101    tgatttagat gtgacgacgt ttcaaatggc tgtcctgttt gcttggaatc 150
+ BF01005B        tgatttagat gtgacgacgt ttcaaatggc tgtcctgttt gcttggaatc

 Consensus 151    agcgtccaat ggagaaggta acttacgaga acttaagact cgctaccgaa 200
+ BF01005B        agcgtccaat ggagaaggta acttacgaga acttaagact cgctaccgaa

 Consensus 201    ttaccagatc cagaattaag aaggacttta tggtcattag tggcctttcc 250
+ BF01005B        ttaccagatc cagaattaag aaggacttta tggtcattag tggcctttcc

 Consensus 251    taaactgaaa agacagttgt tatgttacga gccagttgta caaaatccta 300
+ BF01005B        taaactgaaa agacagttgt tatgttacga gccagttgta caaaatccta

 Consensus 301    aagacttttc agaaaacaca acgttttggg ttaatcaaga atttgcgctg 350
+ BF01005B        aagacttttc agaaaacaca acgttttggg ttaatcaaga atttgcgctg

 Consensus 351    gtcaaaaacg gtaaaccaca acggagggga aagattaatt taatcggaag 400
+ BF01005B        gtcaaaaacg gtaaaccaca acggagggga aagattaatt taatcggaag
+ BF01056B                         ccca annnnnggga aagattaatt taatcggaag

 Consensus 401    actccaactc agtacggaga gatctcagtt agaggacaac cattccattg 450
+ BF01005B        actccaactc agtacggaga gatctcagtt agaggacaac cattccattg
+ BF01056B        actccaactc agtacggaga gatctcagtt agaggacaac cattccattg

 Consensus 451    ttcaacttag aatactccgg acacaggagg ccattattaa aatacttaag 500
+ BF01005B        ttcaacttag aatactccgg acacaggagg ccattattaa aatacttaag
+ BF01056B        ttcaacttag aatactccgg acacaggagg ccattattaa aatacttaag

 Consensus 501    atgaggaaac gcataaccaa tacggctctt cagagcgagc tagttgagat 550
+ BF01005B        atgaggaaac gcataaccaa tacggctctt cagagcgagc tagttgagat
+ BF01056B        atgaggaaac gcataaccaa tacggctctt cagagcgagc tagttgagat

 Consensus 551    tcttaagaat atgttcctac cctcgaagaa gatgatcaaa gagcaattag 600
+ BF01005B        tcttaagaat atgttcctac cctcgaagaa gatgatcaaa gagcaattag
+ BF01056B        tcttaagaat atgttcctac cctcgaagaa gatgatcaaa gagcaattag

 Consensus 601    aatggttgat agaacacaaa tacatgcgtc gggacgacga ggacattaac 650
+ BF01005B        aatggttgat agaacacaaa tacatgcgtc gggacgacga ggacattaac
+ BF01056B        aatggttgat agaacacaaa tacatgcgtc gggacgacga ggacattaac

 Consensus 651    acttttatat acatggccta acagtgacat gactgtaaca ctacaatcaa 700
+ BF01005B        acttttatat acatggccta acagtgacat gactgttaca ctacaatcaa
+ BF01056B        acttttatat acatggccta acagtgacac gactgtaact ctacaatcaa

 Consensus 701    ataaattatt taatcatcca cagcctgatg tcattgaaat aataaacagc 750
+ BF01005B        ata    
+ BF01056B        ataaattatt taatcatcca cagcctgatg tcattgaaat aataaacagc

 Consensus 751    atggatttag tttacctttt atttaaatat atgacaagta tataaaagat 800
+ BF01056B        atggatttag tttacctttt atttaaatat atgacaagta tataaaagat

 Consensus 801    aaaatagaga attagttctt tccgggctca atggtttctc ctccttgtat 850
+ BF01056B        aaaatagaga attagttctt tccgggctca atggtttctc ctccttgtat

 Consensus 851    ctgaccccaa ccgattaacc tgtaataaat aaattatata tgattttttt 900
+ BF01056B        ctgaccccaa ccgattaacc tgtaataaat aaattatata tgattttttt

 Consensus 901    ttataattag ggaatatgta cttgttttgg ttacgatata tgtgagaata 950
+ BF01056B        ttataattag ggaatatgta cttgttttgg ttacgatata tgtgagaata

 Consensus 951    gtgctttaat tataaaatat atgttacgaa taaataagag tttcctggaa 1000
+ BF01056B        gtgctttaat tataaaatat atgttacgaa taaataagag tttcctggaa

 Consensus 1001   gaattt     1006
+ BF01056B        gaattt    

 Consensus


 Consensus Sequence
 ------------------

> contig0001-0500.txt Consensus
1      tcgaagattt ttataagaaa aaacactctg gtagaaaatt gcagtggtat 50
51     caccatatga gcaatggtac catcacattc gcaaattccg ttggtagatt 100
101    tgatttagat gtgacgacgt ttcaaatggc tgtcctgttt gcttggaatc 150
151    agcgtccaat ggagaaggta acttacgaga acttaagact cgctaccgaa 200
201    ttaccagatc cagaattaag aaggacttta tggtcattag tggcctttcc 250
251    taaactgaaa agacagttgt tatgttacga gccagttgta caaaatccta 300
301    aagacttttc agaaaacaca acgttttggg ttaatcaaga atttgcgctg 350
351    gtcaaaaacg gtaaaccaca acggagggga aagattaatt taatcggaag 400
401    actccaactc agtacggaga gatctcagtt agaggacaac cattccattg 450
451    ttcaacttag aatactccgg acacaggagg ccattattaa aatacttaag 500
501    atgaggaaac gcataaccaa tacggctctt cagagcgagc tagttgagat 550
551    tcttaagaat atgttcctac cctcgaagaa gatgatcaaa gagcaattag 600
601    aatggttgat agaacacaaa tacatgcgtc gggacgacga ggacattaac 650
651    acttttatat acatggccta acagtgacat gactgtaaca ctacaatcaa 700
701    ataaattatt taatcatcca cagcctgatg tcattgaaat aataaacagc 750
751    atggatttag tttacctttt atttaaatat atgacaagta tataaaagat 800
801    aaaatagaga attagttctt tccgggctca atggtttctc ctccttgtat 850
851    ctgaccccaa ccgattaacc tgtaataaat aaattatata tgattttttt 900
901    ttataattag ggaatatgta cttgttttgg ttacgatata tgtgagaata 950
951    gtgctttaat tataaaatat atgttacgaa taaataagag tttcctggaa 1000
1001   gaattt     1006
