# Supplementary material for: Chasing Migration Genes: A Brain Expressed Sequence Tag Resource for Summer and Migratory Monarch Butterflies (Danaus plexippus)
Source: PLoS One. 2008 Jan 9;3(1):e1345. doi: 10.1371/journal.pone.0001345 (PMC2156104; doi:10.1371/journal.pone.0001345)
Supplement: Dataset S2 — SNPs and Microsatellites in the Monarch EST Database. A compressed file contains detailed information of SNPs and mcirosatellites in the monarch EST database, which includes summaries for both SNPs and microsatellites. Access to the sequence information and position for each SNP and microsatellite is also provided. (17.63 MB ZIP) [file pone.0001345.s002.zip › Package/Contig0001-0500/contig0001-0500.txt.contig149.full]

Range	-24	1056
Cultivar	none	yellow
Cultivar	Consensus	white

Contig	"Contig"	Consensus	1	1006	tcgaagatttttataagaaaaaacactctggtagaaaattgcagtggtatcaccatatgagcaatggtaccatcacattcgcaaattccgttggtagatttgatttagatgtgacgacgtttcaaatggctgtcctgtttgcttggaatcagcgtccaatggagaaggtaacttacgagaacttaagactcgctaccgaattaccagatccagaattaagaaggactttatggtcattagtggcctttcctaaactgaaaagacagttgttatgttacgagccagttgtacaaaatcctaaagacttttcagaaaacacaacgttttgggttaatcaagaatttgcgctggtcaaaaacggtaaaccacaacggaggggaaagattaatttaatcggaagactccaactcagtacggagagatctcagttagaggacaaccattccattgttcaacttagaatactccggacacaggaggccattattaaaatacttaagatgaggaaacgcataaccaatacggctcttcagagcgagctagttgagattcttaagaatatgttcctaccctcgaagaagatgatcaaagagcaattagaatggttgatagaacacaaatacatgcgtcgggacgacgaggacattaacacttttatatacatggcctaacagtgacatgactgtaacactacaatcaaataaattatttaatcatccacagcctgatgtcattgaaataataaacagcatggatttagtttaccttttatttaaatatatgacaagtatataaaagataaaatagagaattagttctttccgggctcaatggtttctcctccttgtatctgaccccaaccgattaacctgtaataaataaattatatatgatttttttttataattagggaatatgtacttgttttggttacgatatatgtgagaatagtgctttaattataaaatatatgttacgaataaataagagtttcctggaagaattt	Consensus
Glyph2	"+ BF01005B1C12.f1 703"	"+ BF01005B"	1	703	1	2	704	704	tcgaagatttttataagaaaaaacactctggtagaaaattgcagtggtatcaccatatgagcaatggtaccatcacattcgcaaattccgttggtagatttgatttagatgtgacgacgtttcaaatggctgtcctgtttgcttggaatcagcgtccaatggagaaggtaacttacgagaacttaagactcgctaccgaattaccagatccagaattaagaaggactttatggtcattagtggcctttcctaaactgaaaagacagttgttatgttacgagccagttgtacaaaatcctaaagacttttcagaaaacacaacgttttgggttaatcaagaatttgcgctggtcaaaaacggtaaaccacaacggaggggaaagattaatttaatcggaagactccaactcagtacggagagatctcagttagaggacaaccattccattgttcaacttagaatactccggacacaggaggccattattaaaatacttaagatgaggaaacgcataaccaatacggctcttcagagcgagctagttgagattcttaagaatatgttcctaccctcgaagaagatgatcaaagagcaattagaatggttgatagaacacaaatacatgcgtcgggacgacgaggacattaacacttttatatacatggcctaacagtgacatgactgttacactacaatcaaata	none
Glyph2	"+ BF01056B2H05.f1 640"	"+ BF01056B"	367	1006	367	368	1007	1007	cccaannnnngggaaagattaatttaatcggaagactccaactcagtacggagagatctcagttagaggacaaccattccattgttcaacttagaatactccggacacaggaggccattattaaaatacttaagatgaggaaacgcataaccaatacggctcttcagagcgagctagttgagattcttaagaatatgttcctaccctcgaagaagatgatcaaagagcaattagaatggttgatagaacacaaatacatgcgtcgggacgacgaggacattaacacttttatatacatggcctaacagtgacacgactgtaactctacaatcaaataaattatttaatcatccacagcctgatgtcattgaaataataaacagcatggatttagtttaccttttatttaaatatatgacaagtatataaaagataaaatagagaattagttctttccgggctcaatggtttctcctccttgtatctgaccccaaccgattaacctgtaataaataaattatatatgatttttttttataattagggaatatgtacttgttttggttacgatatatgtgagaatagtgctttaattataaaatatatgttacgaataaataagagtttcctggaagaattt	none
