# Supplementary material for: Chasing Migration Genes: A Brain Expressed Sequence Tag Resource for Summer and Migratory Monarch Butterflies (Danaus plexippus)
Source: PLoS One. 2008 Jan 9;3(1):e1345. doi: 10.1371/journal.pone.0001345 (PMC2156104; doi:10.1371/journal.pone.0001345)
Supplement: Dataset S2 — SNPs and Microsatellites in the Monarch EST Database. A compressed file contains detailed information of SNPs and mcirosatellites in the monarch EST database, which includes summaries for both SNPs and microsatellites. Access to the sequence information and position for each SNP and microsatellite is also provided. (17.63 MB ZIP) [file pone.0001345.s002.zip › Package/Contig0001-0500/contig0001-0500.txt.contig15.align]

    Multiple Alignment For contig0001-0500.txt Consensus 15
    ----------------------------------------------

 ESTs In Alignment
 -----------------
+ BF01010A2C05.f1 762

 Potential SNPs:
 ---------------
 NONE


 Alignments
 ----------

 Consensus 1      aggtgttgtg cagcataacc gaggctgtgc atagcgatat taatttattt 50
+ BF01010A        aggtgttgtg cagcataacc gaggctgtgc atagcgatat taatttattt

 Consensus 51     atttaatagg actatttaaa ttaaaactaa ttcaaaatgt gcgacgaaga 100
+ BF01010A        atttaatagg actatttaaa ttaaaactaa ttcaaaatgt gcgacgaaga

 Consensus 101    agtagccgcg ttggtagtgg acaatggctc cggtatgtgc aaggccgggt 150
+ BF01010A        agtagccgcg ttggtagtgg acaatggctc cggtatgtgc aaggccgggt

 Consensus 151    tcgcgggaga cgatgcccct cgtgccgtct tcccgtcgat cgtgggccgc 200
+ BF01010A        tcgcgggaga cgatgcccct cgtgccgtct tcccgtcgat cgtgggccgc

 Consensus 201    cctcgtcacc ctgaagtacc ccatcgagca cggcatcgtc accaactggg 250
+ BF01010A        cctcgtcacc ctgaagtacc ccatcgagca cggcatcgtc accaactggg

 Consensus 251    atgacatgga gaagatctgg caccacacct tctacaacga actgcgtgtg 300
+ BF01010A        atgacatgga gaagatctgg caccacacct tctacaacga actgcgtgtg

 Consensus 301    gcccccgaag agcaccccgt cttgctcaca gaggctcccc tcaaccctaa 350
+ BF01010A        gcccccgaag agcaccccgt cttgctcaca gaggctcccc tcaaccctaa

 Consensus 351    agccaacaga gaaaagatga cccagatcat gtttgagacc ttcaacacgc 400
+ BF01010A        agccaacaga gaaaagatga cccagatcat gtttgagacc ttcaacacgc

 Consensus 401    ccgccatgta cgtcgccatc caggccgtac tctcactgta cgcctccggt 450
+ BF01010A        ccgccatgta cgtcgccatc caggccgtac tctcactgta cgcctccggt

 Consensus 451    cgtaccaccg gtatcgtgct ggactccgga gacggtgtct cccacacagt 500
+ BF01010A        cgtaccaccg gtatcgtgct ggactccgga gacggtgtct cccacacagt

 Consensus 501    acccatctac gagggatacg ccctgcctca cgccatcctg cgtctggact 550
+ BF01010A        acccatctac gagggatacg ccctgcctca cgccatcctg cgtctggact

 Consensus 551    tggcgggccg tgacctcacc gactacctga tgaagatcct cactgaacgt 600
+ BF01010A        tggcgggccg tgacctcacc gactacctga tgaagatcct cactgaacgt

 Consensus 601    ggatactctt tcaccaccac ggccgagaga gaaatcgttc gtgacatcaa 650
+ BF01010A        ggatactctt tcaccaccac ggccgagaga gaaatcgttc gtgacatcaa

 Consensus 651    ggagaagctt tgctacgtcg ctctcgactt cgagcaggaa atggccaccg 700
+ BF01010A        ggagaagctt tgctacgtcg ctctcgactt cgagcaggaa atggccaccg

 Consensus 701    ctgcctccag cagctccctc gagaagtctt acgagcttcc cgacggacag 750
+ BF01010A        ctgcctccag cagctccctc gagaagtctt acgagcttcc cgacggacag

 Consensus 751    gtcatcacca tc    762
+ BF01010A        gtcatcacca tc   


    Multiple Alignment For contig0001-0500.txt Consensus 15 - Complete Sequences
    -------------------------------------------------------------------

 Complete Alignments
 -------------------

 Consensus 1      aggtgttgtg cagcataacc gaggctgtgc atagcgatat taatttattt 50
+ BF01010A        aggtgttgtg cagcataacc gaggctgtgc atagcgatat taatttattt

 Consensus 51     atttaatagg actatttaaa ttaaaactaa ttcaaaatgt gcgacgaaga 100
+ BF01010A        atttaatagg actatttaaa ttaaaactaa ttcaaaatgt gcgacgaaga

 Consensus 101    agtagccgcg ttggtagtgg acaatggctc cggtatgtgc aaggccgggt 150
+ BF01010A        agtagccgcg ttggtagtgg acaatggctc cggtatgtgc aaggccgggt

 Consensus 151    tcgcgggaga cgatgcccct cgtgccgtct tcccgtcgat cgtgggccgc 200
+ BF01010A        tcgcgggaga cgatgcccct cgtgccgtct tcccgtcgat cgtgggccgc

 Consensus 201    cctcgtcacc ctgaagtacc ccatcgagca cggcatcgtc accaactggg 250
+ BF01010A        cctcgtcacc ctgaagtacc ccatcgagca cggcatcgtc accaactggg

 Consensus 251    atgacatgga gaagatctgg caccacacct tctacaacga actgcgtgtg 300
+ BF01010A        atgacatgga gaagatctgg caccacacct tctacaacga actgcgtgtg

 Consensus 301    gcccccgaag agcaccccgt cttgctcaca gaggctcccc tcaaccctaa 350
+ BF01010A        gcccccgaag agcaccccgt cttgctcaca gaggctcccc tcaaccctaa

 Consensus 351    agccaacaga gaaaagatga cccagatcat gtttgagacc ttcaacacgc 400
+ BF01010A        agccaacaga gaaaagatga cccagatcat gtttgagacc ttcaacacgc

 Consensus 401    ccgccatgta cgtcgccatc caggccgtac tctcactgta cgcctccggt 450
+ BF01010A        ccgccatgta cgtcgccatc caggccgtac tctcactgta cgcctccggt

 Consensus 451    cgtaccaccg gtatcgtgct ggactccgga gacggtgtct cccacacagt 500
+ BF01010A        cgtaccaccg gtatcgtgct ggactccgga gacggtgtct cccacacagt

 Consensus 501    acccatctac gagggatacg ccctgcctca cgccatcctg cgtctggact 550
+ BF01010A        acccatctac gagggatacg ccctgcctca cgccatcctg cgtctggact

 Consensus 551    tggcgggccg tgacctcacc gactacctga tgaagatcct cactgaacgt 600
+ BF01010A        tggcgggccg tgacctcacc gactacctga tgaagatcct cactgaacgt

 Consensus 601    ggatactctt tcaccaccac ggccgagaga gaaatcgttc gtgacatcaa 650
+ BF01010A        ggatactctt tcaccaccac ggccgagaga gaaatcgttc gtgacatcaa

 Consensus 651    ggagaagctt tgctacgtcg ctctcgactt cgagcaggaa atggccaccg 700
+ BF01010A        ggagaagctt tgctacgtcg ctctcgactt cgagcaggaa atggccaccg

 Consensus 701    ctgcctccag cagctccctc gagaagtctt acgagcttcc cgacggacag 750
+ BF01010A        ctgcctccag cagctccctc gagaagtctt acgagcttcc cgacggacag

 Consensus 751    gtcatcacca tc    762
+ BF01010A        gtcatcacca tc   

 Consensus


 Consensus Sequence
 ------------------

> contig0001-0500.txt Consensus
1      aggtgttgtg cagcataacc gaggctgtgc atagcgatat taatttattt 50
51     atttaatagg actatttaaa ttaaaactaa ttcaaaatgt gcgacgaaga 100
101    agtagccgcg ttggtagtgg acaatggctc cggtatgtgc aaggccgggt 150
151    tcgcgggaga cgatgcccct cgtgccgtct tcccgtcgat cgtgggccgc 200
201    cctcgtcacc ctgaagtacc ccatcgagca cggcatcgtc accaactggg 250
251    atgacatgga gaagatctgg caccacacct tctacaacga actgcgtgtg 300
301    gcccccgaag agcaccccgt cttgctcaca gaggctcccc tcaaccctaa 350
351    agccaacaga gaaaagatga cccagatcat gtttgagacc ttcaacacgc 400
401    ccgccatgta cgtcgccatc caggccgtac tctcactgta cgcctccggt 450
451    cgtaccaccg gtatcgtgct ggactccgga gacggtgtct cccacacagt 500
501    acccatctac gagggatacg ccctgcctca cgccatcctg cgtctggact 550
551    tggcgggccg tgacctcacc gactacctga tgaagatcct cactgaacgt 600
601    ggatactctt tcaccaccac ggccgagaga gaaatcgttc gtgacatcaa 650
651    ggagaagctt tgctacgtcg ctctcgactt cgagcaggaa atggccaccg 700
701    ctgcctccag cagctccctc gagaagtctt acgagcttcc cgacggacag 750
751    gtcatcacca tc    762
