# Supplementary material for: Chasing Migration Genes: A Brain Expressed Sequence Tag Resource for Summer and Migratory Monarch Butterflies (Danaus plexippus)
Source: PLoS One. 2008 Jan 9;3(1):e1345. doi: 10.1371/journal.pone.0001345 (PMC2156104; doi:10.1371/journal.pone.0001345)
Supplement: Dataset S2 — SNPs and Microsatellites in the Monarch EST Database. A compressed file contains detailed information of SNPs and mcirosatellites in the monarch EST database, which includes summaries for both SNPs and microsatellites. Access to the sequence information and position for each SNP and microsatellite is also provided. (17.63 MB ZIP) [file pone.0001345.s002.zip › Package/Contig0001-0500/contig0001-0500.txt.contig150.align]

    Multiple Alignment For contig0001-0500.txt Consensus 150
    ----------------------------------------------

 ESTs In Alignment
 -----------------
+ BF01005A2H07.f1 501
+ BF01056B1F09.f1 776

 Potential SNPs:
 ---------------
 NONE


 Alignments
 ----------

 Consensus 1      ccgttgctgt cggcgaccca tgtcagaaac ttccatacaa ggaaatcaag 50
+ BF01056B        ccgttgctgt cggcgaccca tgtcagaaac ttccatacaa ggaaatcaag

 Consensus 51     ctaaggaaga gcagccgccg tcaaaaataa cggagtctgt taagaaaata 100
+ BF01056B        ctaaggaaga gcagccgccg tcaaaaataa cggagtctgt taagaaaata

 Consensus 101    atatcaatgg aaaaagaaaa tgaaacgaac gccaatcgta aatctcgtat 150
+ BF01056B        atatcaatgg aaaaagaaaa tgaaacgaac gccaatcgta aatctcgtat

 Consensus 151    tgacctcaat gcactaccaa cacgtcaata tctggaccag acagtagttc 200
+ BF01056B        tgacctcaat gcactaccaa cacgtcaata tctggaccag acagtagttc

 Consensus 201    ccatactact gcagggttta tcagctctag ccaaagaacg cccaccggac 250
+ BF01056B        ccatactact gcagggttta tcagctctag ccaaagaacg cccaccggac

 Consensus 251    cctataaact atctagccgc atatctactg aagaataaga gcacattcga 300
+ BF01005A                                                    gcacattcga
+ BF01056B        cctataaact atctagccgc atatctactg aagaataaga gcacattcga

 Consensus 301    taataataat tcaggtgcca acagcaatcc accccaaaat acacaaacat 350
+ BF01005A        taataataat tcaggtgcca acnnnaatcc accccaaaat acacaaacat
+ BF01056B        taataataat tcaggtgcca acagcaatcc accccaaaat acacaaacat

 Consensus 351    agtgatggtt tagaagattc ttctataggg ctgccaacac tcaattttaa 400
+ BF01005A        agtgatggtt tagaagattc ttctataggg ctgccaacac tcaattttaa
+ BF01056B        agtgatggtt tagaagattc ttctataggg ctgccaacac tcaattttaa

 Consensus 401    ctgtaataga tgccagttgt acaatatagt gtacaaagtt ttaaatgtac 450
+ BF01005A        ctgtaataga tgccagttgt acaatatagt gtacaaagtt ttaaatgtac
+ BF01056B        ctgtaataga tgccagttgt acaatatagt gtacaaagtt ttaaatgtac

 Consensus 451    gtagctatat aagtaactaa accattaaag taaatgggtt gtggtagaaa 500
+ BF01005A        gtagctatat aagtaactaa accattaaag taaatgggtt gtggtagaaa
+ BF01056B        gtagctatat aagtaactaa accattaaag taaatgggtt gtggtagaaa

 Consensus 501    aggacattat agcactctca aacttgtatt tttagtgtag ttttgcgtat 550
+ BF01005A        aggacattat agcactctca aacttgtatt tttagtgtag ttttgcgtat
+ BF01056B        aggacattat agcactctca aacttgtatt tttagtgtag ttttgcgtat

 Consensus 551    agataaatgc tttaaattaa tattgttact tattggtata aatataatat 600
+ BF01005A        agataaatgc tttaaattaa tattgttact tattggtata aatataatat
+ BF01056B        agataaatgc tttaaattaa tattgttact tattggtata aatataatat

 Consensus 601    ataagacaat gcaaacttaa tttttattaa gagtctgtaa aagaaggata 650
+ BF01005A        ataagacaat gcaaacttaa tttttattaa gagtctgtaa aagaaggata
+ BF01056B        ataagacaat gcaaacttaa tttttattaa gagtctgtaa aagaaggata

 Consensus 651    gatttaattt tccacaacaa taaggtttta atttttgtcc attaagatga 700
+ BF01005A        gatttaattt tccacaacaa taaggtttta atttttgtcc attaagatga
+ BF01056B        gatttaattt tccacaacaa caaggtttta atttttgtcc attaagacga

 Consensus 701    tactttttta aatttctccc ttaaaacttg aattgacttt aattttatta 750
+ BF01005A        tactttttta aatttctccc ttaaaacttg aattgacttt aattttatta
+ BF01056B        tactttttta aatttctccc ttaaaacttg aattgacttt aattttatta

 Consensus 751    aatattaaat accataaaaa aaaaaaaaaa aaaaaatcgg t 791
+ BF01005A        aatattaaat accataataa aaaaaaaaaa aaaaaatcgg t
+ BF01056B        aatattaaat accataaaaa aaaaaa  


    Multiple Alignment For contig0001-0500.txt Consensus 150 - Complete Sequences
    -------------------------------------------------------------------

 Complete Alignments
 -------------------

 Consensus 1      ccgttgctgt cggcgaccca tgtcagaaac ttccatacaa ggaaatcaag 50
+ BF01056B        ccgttgctgt cggcgaccca tgtcagaaac ttccatacaa ggaaatcaag

 Consensus 51     ctaaggaaga gcagccgccg tcaaaaataa cggagtctgt taagaaaata 100
+ BF01056B        ctaaggaaga gcagccgccg tcaaaaataa cggagtctgt taagaaaata

 Consensus 101    atatcaatgg aaaaagaaaa tgaaacgaac gccaatcgta aatctcgtat 150
+ BF01056B        atatcaatgg aaaaagaaaa tgaaacgaac gccaatcgta aatctcgtat

 Consensus 151    tgacctcaat gcactaccaa cacgtcaata tctggaccag acagtagttc 200
+ BF01056B        tgacctcaat gcactaccaa cacgtcaata tctggaccag acagtagttc

 Consensus 201    ccatactact gcagggttta tcagctctag ccaaagaacg cccaccggac 250
+ BF01056B        ccatactact gcagggttta tcagctctag ccaaagaacg cccaccggac

 Consensus 251    cctataaact atctagccgc atatctactg aagaataaga gcacattcga 300
+ BF01005A                                                    gcacattcga
+ BF01056B        cctataaact atctagccgc atatctactg aagaataaga gcacattcga

 Consensus 301    taataataat tcaggtgcca acagcaatcc accccaaaat acacaaacat 350
+ BF01005A        taataataat tcaggtgcca acnnnaatcc accccaaaat acacaaacat
+ BF01056B        taataataat tcaggtgcca acagcaatcc accccaaaat acacaaacat

 Consensus 351    agtgatggtt tagaagattc ttctataggg ctgccaacac tcaattttaa 400
+ BF01005A        agtgatggtt tagaagattc ttctataggg ctgccaacac tcaattttaa
+ BF01056B        agtgatggtt tagaagattc ttctataggg ctgccaacac tcaattttaa

 Consensus 401    ctgtaataga tgccagttgt acaatatagt gtacaaagtt ttaaatgtac 450
+ BF01005A        ctgtaataga tgccagttgt acaatatagt gtacaaagtt ttaaatgtac
+ BF01056B        ctgtaataga tgccagttgt acaatatagt gtacaaagtt ttaaatgtac

 Consensus 451    gtagctatat aagtaactaa accattaaag taaatgggtt gtggtagaaa 500
+ BF01005A        gtagctatat aagtaactaa accattaaag taaatgggtt gtggtagaaa
+ BF01056B        gtagctatat aagtaactaa accattaaag taaatgggtt gtggtagaaa

 Consensus 501    aggacattat agcactctca aacttgtatt tttagtgtag ttttgcgtat 550
+ BF01005A        aggacattat agcactctca aacttgtatt tttagtgtag ttttgcgtat
+ BF01056B        aggacattat agcactctca aacttgtatt tttagtgtag ttttgcgtat

 Consensus 551    agataaatgc tttaaattaa tattgttact tattggtata aatataatat 600
+ BF01005A        agataaatgc tttaaattaa tattgttact tattggtata aatataatat
+ BF01056B        agataaatgc tttaaattaa tattgttact tattggtata aatataatat

 Consensus 601    ataagacaat gcaaacttaa tttttattaa gagtctgtaa aagaaggata 650
+ BF01005A        ataagacaat gcaaacttaa tttttattaa gagtctgtaa aagaaggata
+ BF01056B        ataagacaat gcaaacttaa tttttattaa gagtctgtaa aagaaggata

 Consensus 651    gatttaattt tccacaacaa taaggtttta atttttgtcc attaagatga 700
+ BF01005A        gatttaattt tccacaacaa taaggtttta atttttgtcc attaagatga
+ BF01056B        gatttaattt tccacaacaa caaggtttta atttttgtcc attaagacga

 Consensus 701    tactttttta aatttctccc ttaaaacttg aattgacttt aattttatta 750
+ BF01005A        tactttttta aatttctccc ttaaaacttg aattgacttt aattttatta
+ BF01056B        tactttttta aatttctccc ttaaaacttg aattgacttt aattttatta

 Consensus 751    aatattaaat accataaaaa aaaaaaaaaa aaaaaatcgg t 791
+ BF01005A        aatattaaat accataataa aaaaaaaaaa aaaaaatcgg t
+ BF01056B        aatattaaat accataaaaa aaaaaa  

 Consensus


 Consensus Sequence
 ------------------

> contig0001-0500.txt Consensus
1      ccgttgctgt cggcgaccca tgtcagaaac ttccatacaa ggaaatcaag 50
51     ctaaggaaga gcagccgccg tcaaaaataa cggagtctgt taagaaaata 100
101    atatcaatgg aaaaagaaaa tgaaacgaac gccaatcgta aatctcgtat 150
151    tgacctcaat gcactaccaa cacgtcaata tctggaccag acagtagttc 200
201    ccatactact gcagggttta tcagctctag ccaaagaacg cccaccggac 250
251    cctataaact atctagccgc atatctactg aagaataaga gcacattcga 300
301    taataataat tcaggtgcca acagcaatcc accccaaaat acacaaacat 350
351    agtgatggtt tagaagattc ttctataggg ctgccaacac tcaattttaa 400
401    ctgtaataga tgccagttgt acaatatagt gtacaaagtt ttaaatgtac 450
451    gtagctatat aagtaactaa accattaaag taaatgggtt gtggtagaaa 500
501    aggacattat agcactctca aacttgtatt tttagtgtag ttttgcgtat 550
551    agataaatgc tttaaattaa tattgttact tattggtata aatataatat 600
601    ataagacaat gcaaacttaa tttttattaa gagtctgtaa aagaaggata 650
651    gatttaattt tccacaacaa taaggtttta atttttgtcc attaagatga 700
701    tactttttta aatttctccc ttaaaacttg aattgacttt aattttatta 750
751    aatattaaat accataaaaa aaaaaaaaaa aaaaaatcgg t 791
