# Supplementary material for: Chasing Migration Genes: A Brain Expressed Sequence Tag Resource for Summer and Migratory Monarch Butterflies (Danaus plexippus)
Source: PLoS One. 2008 Jan 9;3(1):e1345. doi: 10.1371/journal.pone.0001345 (PMC2156104; doi:10.1371/journal.pone.0001345)
Supplement: Dataset S2 — SNPs and Microsatellites in the Monarch EST Database. A compressed file contains detailed information of SNPs and mcirosatellites in the monarch EST database, which includes summaries for both SNPs and microsatellites. Access to the sequence information and position for each SNP and microsatellite is also provided. (17.63 MB ZIP) [file pone.0001345.s002.zip › Package/Contig0001-0500/contig0001-0500.txt.contig151.align]

    Multiple Alignment For contig0001-0500.txt Consensus 151
    ----------------------------------------------

 ESTs In Alignment
 -----------------
+ BF01054A2E08.f1 719
+ BF01005B2C06.f1 680

 Potential SNPs:
 ---------------
 NONE


 Alignments
 ----------

 Consensus 1      ccaatcccat tgatcccttc tccagagcgg attatctgtg actggaattt 50
+ BF01054A        ccaatcccat tgatcccttc tccagagcgg attatctgtg actggaattt

 Consensus 51     ttgaatttgc ttcacgcctc tttttatggc tcggtgtgct tctatttgtt 100
+ BF01054A        ttgaatttgc ttcacgcctc tttttatggc tcggtgtgct tctatttgtt
+ BF01005B                                                       atttgtt

 Consensus 101    tattccgaaa aatgtatatt tttctttttt tttttgttat tacagtatcg 150
+ BF01054A        tattccgaaa aatgtatatt tttctttttt tttttgttat tacagtatcg
+ BF01005B        tattccgaaa aatgtatatt tttctttttt tttttgttat tacagtatcg

 Consensus 151    cctttagatt gtgatttgct gtattaattc tattgatatc tcaactgtat 200
+ BF01054A        cctttagatt gtgatttgct gtattaattc tattgatatc tcaactgtat
+ BF01005B        cctttagatt gtgatttgct gtattaattc tattgatatc tcaactgtat

 Consensus 201    tctcactgtc atctaaaggc gatgctataa agtttttgat aaacgtctcg 250
+ BF01054A        tctcactgtc atctaaaggc gatgctataa agtttttgat aaacgtctcg
+ BF01005B        tctcactgtc atctaaaggc gatgctataa agtttttgat aaacgtctcg

 Consensus 251    ctttggctca catttcactt tgagatacgt tccgacttcc agtacctatt 300
+ BF01054A        ctttggctca catttcactt tgagatacgt tccgacttcc agtacctatt
+ BF01005B        ctctggctca catttcactt tgagatacgt tccgacttcc agtacctatt

 Consensus 301    tgtattttat ttgtaaatta attcaatccc ctggaacata tctggtttcg 350
+ BF01054A        tgtattttat ttgtaaatta attcaatccc ctggaacata tctggtttcg
+ BF01005B        tgtattttat ttgtaaatta attcaatccc ctggaacata tctggtttcg

 Consensus 351    tgcgataaat gtacacatat cctttacgca gcacactatt ggcacaccaa 400
+ BF01054A        tgcgataaat gtacacatat cctttacgca gcacactatt ggcacaccaa
+ BF01005B        tgcgataaat gtacacatat cctttacgca gcacactatt ggcacaccaa

 Consensus 401    tatatttaca agctacaaat tcaactcccc ccgtgtgact gcaacgtgtt 450
+ BF01054A        tatatttaca agctacaaat tcaactcccc ccgtgtgact gcaacgtgtt
+ BF01005B        tatatttaca agctacaaat tcaactcccc ccgtgtgact gcaacgtgtt

 Consensus 451    ttcgctataa tttcttttaa aggtgattgg ttaaatattg aatataaaca 500
+ BF01054A        ttcgctataa tttcttttaa aggtgattgg ttaaatattg aatataaaca
+ BF01005B        ttcgctataa tttcttttaa aggtgattgg ttaaatattg aatataaaca

 Consensus 501    tatcatgttt atattcaaat ttattacttg aaagaaattt aacaaacgaa 550
+ BF01054A        tatcatgttt atattcaaat ttattacttg aaagaaattt aacaaacgaa
+ BF01005B        tatcatgttt atattcaaat ttattacttg aaagaaattt aacaaacgaa

 Consensus 551    tcaatcacct gtaatagacg aagtggtgtt actgctagat gccttacaaa 600
+ BF01054A        tcaatcacct gtaatagacg aagtggtgtt actgctagat gccttacaaa
+ BF01005B        tcaatcacct gtaatagacg aagtggtgtt actgctagat gccttacaaa

 Consensus 601    tgtaaatgtg gctcattaaa tggtaataat ggagacaggc gtatagcagt 650
+ BF01054A        tgtaaatgtg gctcattaaa tggtaataat ggagacaggc gtatagcagt
+ BF01005B        tgtaaatgtg gctcattaaa tggtaataat ggagacaggc gtatagcagt

 Consensus 651    aacgctggtg tgagccagag cggaagtcca ataacataat gatgagagat 700
+ BF01054A        aacgctggtg tgagccagnn cggaagtcca ataacataat gatgagagat
+ BF01005B        aacgctggtg tgagccagag cggaagtcca ataacataat gatgagagat

 Consensus 701    gcgaataact gtggtgggaa c   721
+ BF01054A        gcgaataact gtggtggga   
+ BF01005B        gcgaataact gtggtgggaa c  


    Multiple Alignment For contig0001-0500.txt Consensus 151 - Complete Sequences
    -------------------------------------------------------------------

 Complete Alignments
 -------------------

 Consensus 1      ccaatcccat tgatcccttc tccagagcgg attatctgtg actggaattt 50
+ BF01054A        ccaatcccat tgatcccttc tccagagcgg attatctgtg actggaattt
+ BF01005B                                                     aattccgtt

 Consensus 51     ttgaatttgc ttcacgcctc tttttatggc tcggtgtgct tctatttgtt 100
+ BF01054A        ttgaatttgc ttcacgcctc tttttatggc tcggtgtgct tctatttgtt
+ BF01005B        gctgtcgccg ttgctgtcgc cgttgctgtc gccgttgctg tcgatttgtt

 Consensus 101    tattccgaaa aatgtatatt tttctttttt tttttgttat tacagtatcg 150
+ BF01054A        tattccgaaa aatgtatatt tttctttttt tttttgttat tacagtatcg
+ BF01005B        tattccgaaa aatgtatatt tttctttttt tttttgttat tacagtatcg

 Consensus 151    cctttagatt gtgatttgct gtattaattc tattgatatc tcaactgtat 200
+ BF01054A        cctttagatt gtgatttgct gtattaattc tattgatatc tcaactgtat
+ BF01005B        cctttagatt gtgatttgct gtattaattc tattgatatc tcaactgtat

 Consensus 201    tctcactgtc atctaaaggc gatgctataa agtttttgat aaacgtctcg 250
+ BF01054A        tctcactgtc atctaaaggc gatgctataa agtttttgat aaacgtctcg
+ BF01005B        tctcactgtc atctaaaggc gatgctataa agtttttgat aaacgtctcg

 Consensus 251    ctttggctca catttcactt tgagatacgt tccgacttcc agtacctatt 300
+ BF01054A        ctttggctca catttcactt tgagatacgt tccgacttcc agtacctatt
+ BF01005B        ctctggctca catttcactt tgagatacgt tccgacttcc agtacctatt

 Consensus 301    tgtattttat ttgtaaatta attcaatccc ctggaacata tctggtttcg 350
+ BF01054A        tgtattttat ttgtaaatta attcaatccc ctggaacata tctggtttcg
+ BF01005B        tgtattttat ttgtaaatta attcaatccc ctggaacata tctggtttcg

 Consensus 351    tgcgataaat gtacacatat cctttacgca gcacactatt ggcacaccaa 400
+ BF01054A        tgcgataaat gtacacatat cctttacgca gcacactatt ggcacaccaa
+ BF01005B        tgcgataaat gtacacatat cctttacgca gcacactatt ggcacaccaa

 Consensus 401    tatatttaca agctacaaat tcaactcccc ccgtgtgact gcaacgtgtt 450
+ BF01054A        tatatttaca agctacaaat tcaactcccc ccgtgtgact gcaacgtgtt
+ BF01005B        tatatttaca agctacaaat tcaactcccc ccgtgtgact gcaacgtgtt

 Consensus 451    ttcgctataa tttcttttaa aggtgattgg ttaaatattg aatataaaca 500
+ BF01054A        ttcgctataa tttcttttaa aggtgattgg ttaaatattg aatataaaca
+ BF01005B        ttcgctataa tttcttttaa aggtgattgg ttaaatattg aatataaaca

 Consensus 501    tatcatgttt atattcaaat ttattacttg aaagaaattt aacaaacgaa 550
+ BF01054A        tatcatgttt atattcaaat ttattacttg aaagaaattt aacaaacgaa
+ BF01005B        tatcatgttt atattcaaat ttattacttg aaagaaattt aacaaacgaa

 Consensus 551    tcaatcacct gtaatagacg aagtggtgtt actgctagat gccttacaaa 600
+ BF01054A        tcaatcacct gtaatagacg aagtggtgtt actgctagat gccttacaaa
+ BF01005B        tcaatcacct gtaatagacg aagtggtgtt actgctagat gccttacaaa

 Consensus 601    tgtaaatgtg gctcattaaa tggtaataat ggagacaggc gtatagcagt 650
+ BF01054A        tgtaaatgtg gctcattaaa tggtaataat ggagacaggc gtatagcagt
+ BF01005B        tgtaaatgtg gctcattaaa tggtaataat ggagacaggc gtatagcagt

 Consensus 651    aacgctggtg tgagccagag cggaagtcca ataacataat gatgagagat 700
+ BF01054A        aacgctggtg tgagccagnn cggaagtcca ataacataat gatgagagat
+ BF01005B        aacgctggtg tgagccagag cggaagtcca ataacataat gatgagagat

 Consensus 701    gcgaataact gtggtgggaa c   721
+ BF01054A        gcgaataact gtggtggga   
+ BF01005B        gcgaataact gtggtgggaa c  

 Consensus


 Consensus Sequence
 ------------------

> contig0001-0500.txt Consensus
1      ccaatcccat tgatcccttc tccagagcgg attatctgtg actggaattt 50
51     ttgaatttgc ttcacgcctc tttttatggc tcggtgtgct tctatttgtt 100
101    tattccgaaa aatgtatatt tttctttttt tttttgttat tacagtatcg 150
151    cctttagatt gtgatttgct gtattaattc tattgatatc tcaactgtat 200
201    tctcactgtc atctaaaggc gatgctataa agtttttgat aaacgtctcg 250
251    ctttggctca catttcactt tgagatacgt tccgacttcc agtacctatt 300
301    tgtattttat ttgtaaatta attcaatccc ctggaacata tctggtttcg 350
351    tgcgataaat gtacacatat cctttacgca gcacactatt ggcacaccaa 400
401    tatatttaca agctacaaat tcaactcccc ccgtgtgact gcaacgtgtt 450
451    ttcgctataa tttcttttaa aggtgattgg ttaaatattg aatataaaca 500
501    tatcatgttt atattcaaat ttattacttg aaagaaattt aacaaacgaa 550
551    tcaatcacct gtaatagacg aagtggtgtt actgctagat gccttacaaa 600
601    tgtaaatgtg gctcattaaa tggtaataat ggagacaggc gtatagcagt 650
651    aacgctggtg tgagccagag cggaagtcca ataacataat gatgagagat 700
701    gcgaataact gtggtgggaa c   721
