# Supplementary material for: Chasing Migration Genes: A Brain Expressed Sequence Tag Resource for Summer and Migratory Monarch Butterflies (Danaus plexippus)
Source: PLoS One. 2008 Jan 9;3(1):e1345. doi: 10.1371/journal.pone.0001345 (PMC2156104; doi:10.1371/journal.pone.0001345)
Supplement: Dataset S2 — SNPs and Microsatellites in the Monarch EST Database. A compressed file contains detailed information of SNPs and mcirosatellites in the monarch EST database, which includes summaries for both SNPs and microsatellites. Access to the sequence information and position for each SNP and microsatellite is also provided. (17.63 MB ZIP) [file pone.0001345.s002.zip › Package/Contig0001-0500/contig0001-0500.txt.contig152.align]

    Multiple Alignment For contig0001-0500.txt Consensus 152
    ----------------------------------------------

 ESTs In Alignment
 -----------------
+ BF01053A2C01.f1 598
- BF01005B2C04.f1 621

 Potential SNPs:
 ---------------
 NONE


 Alignments
 ----------

 Consensus 1      tctaataatg acgccttgtt atattgttgg gataaaaaaa aataagggca 50
+ BF01053A        tctaataatg acgccttgtt atattgttgg gataaaaaaa aataagggca
- BF01005B        tctaataatg acgccttgtt atattgttgg gataaaaaaa aataagggca

 Consensus 51     atgttagatt tttcgtgttt tcttattaag ttatttaaaa aaaaatgcat 100
+ BF01053A        atgttagatt tttcgtgttt tcttattaag ttatttaaaa aaaaatgcat
- BF01005B        atgttagatt tttcgtgttt tcttattaag ttatttaaaa aaaaatgcat

 Consensus 101    catttaaata aaaattacct tgaaatgccc ccattttcaa catgaaaaca 150
+ BF01053A        catttaaata aaaattacct tgaaatgccc ccatcttcaa catgaaaaca
- BF01005B        catttaacta aaaattccct tgaaatgccc ccattttcaa catgaaaaca

 Consensus 151    ttttttgtta aaatttatac aaaaagaaag ataacaaacc agaaaaaagt 200
+ BF01053A        ttttttgtta aagtttatac aaaaagaaag ataacaaacc agaaaaaagt
- BF01005B        ttttttgtta aaatttatcc aaaaagaaag ataacaaccc cgaaaaaagt

 Consensus 201    aatgtatcag gaagttttta tcagatatag tgagttgttc aaatgtgaga 250
+ BF01053A        aatgtatcag gaagttttta tcagatatag tgagttgttc aaatgtgaga
- BF01005B        aatgtatcag gaagttttta tcagatatag tgagttgttc aaatgtgaga

 Consensus 251    gattatagat tgataagcct aagttcaagt gtgatgattc aaatattatt 300
+ BF01053A        gattatagat tgataagcct aagttcaagt gtgatgattc aaatattatt
- BF01005B        gattatagat tgataagcct aagttcaagt gtgatgattc agatattatt

 Consensus 301    atacatgttc ttattattta atgtttttgt tcgcctgctt gttgttgact 350
+ BF01053A        atacatgttc ttattattta atgtttttgt tcgcctgctt gttgttgact
- BF01005B        atacatgttg ttattattta atgtttttgt tcgcctgctt gttgttgact

 Consensus 351    cgctccttta attactcgct ccaatattaa taaaatagtt tggtgaaacg 400
+ BF01053A        cgctccttta attactcgct ccaatattaa taaaatagtt tggtgaaacg
- BF01005B        cgctccttta attactcgct ccaatattaa taaaatagtt tggtgaaacg

 Consensus 401    acgttgaatg caaatatcag cggggggcgg gaactattta atgttaggtt 450
+ BF01053A        acgttgaatg caaatatcag cggggggcgg gaactattta atgttaggtt
- BF01005B        acgttgaatg caaatatcag cggggggcgg gaactattta atgttaggtt

 Consensus 451    tgcatttaaa gaattcaata aaacgataat attctgtgtc tgtgaggagc 500
+ BF01053A        tgcatttaaa gaattcaata aaacgataat attctgtgtc tgtgaggagg
- BF01005B        tgcatttaaa gaattcaata aaacgataat attctgtgtc tgggaggagc

 Consensus 501    agactcagag cgctgtgctt tattaataat gattcaataa atttttgaaa 550
+ BF01053A        agactcagag cgctgtgctt tattaataat gattcaataa atctttgaaa
- BF01005B        agactcggag cgctgtgctt tattaataat gattcaataa atttttgaaa

 Consensus 551    tatttcatta aaaaaaaaaa aaaaaaaaaa aaatcggt  588
+ BF01053A        tatttcatta aaaaaaaaaa aaaaaaaaaa aaatcggt 
- BF01005B        tatttcnnta aaaaaaaaaa aaaaaaaaaa aaa 


    Multiple Alignment For contig0001-0500.txt Consensus 152 - Complete Sequences
    -------------------------------------------------------------------

 Complete Alignments
 -------------------

 Consensus -33                                         tctaat aatgacgcct 16
+ BF01053A                                  aaggat tctctctaat aatgacgcct
- BF01005B        gttcaatcat ataggatgta taggaaggat tcnntctaat aatgacgcct

 Consensus 17     tgttatattg ttgggataaa aaaaaataag ggcaatgtta gatttttcgt 66
+ BF01053A        tgttatattg ttgggataaa aaaaaataag ggcaatgtta gatttttcgt
- BF01005B        tgttatattg ttgggataaa aaaaaataag ggcaatgtta gatttttcgt

 Consensus 67     gttttcttat taagttattt aaaaaaaaat gcatcattta aataaaaatt 116
+ BF01053A        gttttcttat taagttattt aaaaaaaaat gcatcattta aataaaaatt
- BF01005B        gttttcttat taagttattt aaaaaaaaat gcatcattta actaaaaatt

 Consensus 117    accttgaaat gcccccattt tcaacatgaa aacatttttt gttaaaattt 166
+ BF01053A        accttgaaat gcccccatct tcaacatgaa aacatttttt gttaaagttt
- BF01005B        cccttgaaat gcccccattt tcaacatgaa aacatttttt gttaaaattt

 Consensus 167    atacaaaaag aaagataaca aaccagaaaa aagtaatgta tcaggaagtt 216
+ BF01053A        atacaaaaag aaagataaca aaccagaaaa aagtaatgta tcaggaagtt
- BF01005B        atccaaaaag aaagataaca accccgaaaa aagtaatgta tcaggaagtt

 Consensus 217    tttatcagat atagtgagtt gttcaaatgt gagagattat agattgataa 266
+ BF01053A        tttatcagat atagtgagtt gttcaaatgt gagagattat agattgataa
- BF01005B        tttatcagat atagtgagtt gttcaaatgt gagagattat agattgataa

 Consensus 267    gcctaagttc aagtgtgatg attcaaatat tattatacat gttcttatta 316
+ BF01053A        gcctaagttc aagtgtgatg attcaaatat tattatacat gttcttatta
- BF01005B        gcctaagttc aagtgtgatg attcagatat tattatacat gttgttatta

 Consensus 317    tttaatgttt ttgttcgcct gcttgttgtt gactcgctcc tttaattact 366
+ BF01053A        tttaatgttt ttgttcgcct gcttgttgtt gactcgctcc tttaattact
- BF01005B        tttaatgttt ttgttcgcct gcttgttgtt gactcgctcc tttaattact

 Consensus 367    cgctccaata ttaataaaat agtttggtga aacgacgttg aatgcaaata 416
+ BF01053A        cgctccaata ttaataaaat agtttggtga aacgacgttg aatgcaaata
- BF01005B        cgctccaata ttaataaaat agtttggtga aacgacgttg aatgcaaata

 Consensus 417    tcagcggggg gcgggaacta tttaatgtta ggtttgcatt taaagaattc 466
+ BF01053A        tcagcggggg gcgggaacta tttaatgtta ggtttgcatt taaagaattc
- BF01005B        tcagcggggg gcgggaacta tttaatgtta ggtttgcatt taaagaattc

 Consensus 467    aataaaacga taatattctg tgtctgtgag gagcagactc agagcgctgt 516
+ BF01053A        aataaaacga taatattctg tgtctgtgag gaggagactc agagcgctgt
- BF01005B        aataaaacga taatattctg tgtctgggag gagcagactc ggagcgctgt

 Consensus 517    gctttattaa taatgattca ataaattttt gaaatatttc attaaaaaaa 566
+ BF01053A        gctttattaa taatgattca ataaatcttt gaaatatttc attaaaaaaa
- BF01005B        gctttattaa taatgattca ataaattttt gaaatatttc nntaaaaaaa

 Consensus 567    aaaaaaaaaa aaaaaaatcg gt   588
+ BF01053A        aaaaaaaaaa aaaaaaatcg gt  
- BF01005B        aaaaaaaaaa aaaaaaaaaa a  

 Consensus


 Consensus Sequence
 ------------------

> contig0001-0500.txt Consensus
1      tctaataatg acgccttgtt atattgttgg gataaaaaaa aataagggca 50
51     atgttagatt tttcgtgttt tcttattaag ttatttaaaa aaaaatgcat 100
101    catttaaata aaaattacct tgaaatgccc ccattttcaa catgaaaaca 150
151    ttttttgtta aaatttatac aaaaagaaag ataacaaacc agaaaaaagt 200
201    aatgtatcag gaagttttta tcagatatag tgagttgttc aaatgtgaga 250
251    gattatagat tgataagcct aagttcaagt gtgatgattc aaatattatt 300
301    atacatgttc ttattattta atgtttttgt tcgcctgctt gttgttgact 350
351    cgctccttta attactcgct ccaatattaa taaaatagtt tggtgaaacg 400
401    acgttgaatg caaatatcag cggggggcgg gaactattta atgttaggtt 450
451    tgcatttaaa gaattcaata aaacgataat attctgtgtc tgtgaggagc 500
501    agactcagag cgctgtgctt tattaataat gattcaataa atttttgaaa 550
551    tatttcatta aaaaaaaaaa aaaaaaaaaa aaatcggt  588
