# Supplementary material for: Chasing Migration Genes: A Brain Expressed Sequence Tag Resource for Summer and Migratory Monarch Butterflies (Danaus plexippus)
Source: PLoS One. 2008 Jan 9;3(1):e1345. doi: 10.1371/journal.pone.0001345 (PMC2156104; doi:10.1371/journal.pone.0001345)
Supplement: Dataset S2 — SNPs and Microsatellites in the Monarch EST Database. A compressed file contains detailed information of SNPs and mcirosatellites in the monarch EST database, which includes summaries for both SNPs and microsatellites. Access to the sequence information and position for each SNP and microsatellite is also provided. (17.63 MB ZIP) [file pone.0001345.s002.zip › Package/Contig0001-0500/contig0001-0500.txt.contig153.align]

    Multiple Alignment For contig0001-0500.txt Consensus 153
    ----------------------------------------------

 ESTs In Alignment
 -----------------
+ BF01005B1H10.f1 663
+ BF01049B2D09.f1 785

 Potential SNPs:
 ---------------
 NONE


 Alignments
 ----------

 Consensus 1      ccccagctcg cacggcctgg tacagagatg gaaaaccagt tcgaacagac 50
+ BF01049B        ccccagctcg cacggcctgg tacagagatg gaaaaccagt tcgaacagac

 Consensus 51     gacagaatta taataatggt taaggacaat gtccatcagt taatatttag 100
+ BF01049B        gacagaatta taataatggt taaggacaat gtccatcagt taatatttag

 Consensus 101    gagcgtccgg aaatctgatt tcggtaacta caccttcaga gctgagaata 150
+ BF01005B                                                         gaata
+ BF01049B        gagcgtccgg aaatctgatt tcggtaacta caccttcaga gctgagaata

 Consensus 151    gtctcggtat ggctgatgtt tcgtacaaat tgacgggtgt tccaaatacc 200
+ BF01005B        gtctcggtat ggctgatgtt tcgtacaaat tgacgggtgt tccaaatacc
+ BF01049B        gtctcggtat ggccgatgtt tcgttcaaat tgacgggtgt tccaaatacc

 Consensus 201    gcgtcattta aagtggatcc ctctctaaac aaagcagatg caacaagtta 250
+ BF01005B        gcgtcattta aagtggatcc ctctctaaac aaagcagatg caacaagtta
+ BF01049B        gcgtcattta aagtggatcc ctctctaaac aaagcagatg caacaagtta

 Consensus 251    cacactgctg tgggaagtcg atagctactc caatatcata gaatataatc 300
+ BF01005B        cacactgctg tgggaagtcg atagctactc caatatcata gaatataatc
+ BF01049B        cacactgctg tgggaagtcg atagctactc caatatcata gagtataatc

 Consensus 301    tttggcttcg tccatactac ggtcgtcccg ctaccacgga atcggacttc 350
+ BF01005B        tttggcttcg tccatactac ggtcgtcccg ctaccacgga atcggacttc
+ BF01049B        tttggcttcg tccatactac ggtcgtcccg ctaccacgga atcggacttc

 Consensus 351    ataaccactg agactccaaa cgtctggtca aagatcgtgg taccgggaga 400
+ BF01005B        ataaccactg agactccaaa cgtctggtca aagatcgtgg taccgggaga
+ BF01049B        ataacgaccg agactccaaa cgtctggtca aagatcgtgg taccgggaga

 Consensus 401    ctctaatgaa ggtccaatac acagcgccgc ttattccgtc agaggcttaa 450
+ BF01005B        ctctaatgaa ggtccaatac acagcgccgc ttattccgtc agaggcttaa
+ BF01049B        ctctaatgaa ggtccaatac acagcgccgc ttattccgtc agaggcttaa

 Consensus 451    ctccgtctac cgtctatgag gcggtggtca cgtctagaaa tagatttgga 500
+ BF01005B        ctccgtctac cgtctatgag gcggtggtca cgtctagaaa tagatttgga
+ BF01049B        ctccgtctac cgtctatgag gcggtggtca cgtctagaaa tagatttgga

 Consensus 501    tggagtaagc cttccgctgt tctacatttc gctacagagc ctggagccgg 550
+ BF01005B        tggagtaagc cttccgctgt tctacatttc gctacagagc ctggagccgg
+ BF01049B        tggagtaagc cttccgctgt tctacatttc gctacagagc ctggagccgg

 Consensus 551    aaaaatttta ctctcgacat cggattacac cgatttcact ccaatcttag 600
+ BF01005B        aaaaatttta ctctcgacat cggattacac cgatttcact ccaatcttag
+ BF01049B        aaaaatttta ctctcgacat cggattacgc cgatttcact ccaatcttag

 Consensus 601    aagatcctga accacagcaa ctttacaata taacacaggc gcaagttttc 650
+ BF01005B        aagatcctga accacagcaa ctttacaata taacacaggc gcaagttttc
+ BF01049B        aagatcctga accacagcaa ctttacaata taacacaggc gcaagttttc

 Consensus 651    gaacgtttta acgaactgtc aaattcatcg aggcgggaaa aaatatcatt 700
+ BF01005B        gaacgtttta acgaactgtc aaattcatcg aggcgggaaa aaatatcatt
+ BF01049B        gaacgtttca acgaactgtc nnnttcatcg aggcgggaaa aaatatcatt

 Consensus 701    aacctgtatg tttactttca cgtttatatt atttaaatac ttttgttgat 750
+ BF01005B        aacctgcatg tttactttca cgtttatatt atttaaatac ttttgttgat
+ BF01049B        aacctgtatg tttactttcg cgtttatatt atttaaatac ttttgt

 Consensus 751    attcaatacg aaatttgtcg ttaccagctc gttcgatggc atttttgatg 800
+ BF01005B        attcaatacg aaatttgtcg ttaccagctc gttcgatggc atttttgatg

 Consensus 801    taatgcat     808
+ BF01005B        taatgcat    


    Multiple Alignment For contig0001-0500.txt Consensus 153 - Complete Sequences
    -------------------------------------------------------------------

 Complete Alignments
 -------------------

 Consensus -38                                              c cccagctcgc 11
+ BF01049B        tgagagcggt gctggcatcc aagctagagt ttgcagnnnc cccagctcgc

 Consensus 12     acggcctggt acagagatgg aaaaccagtt cgaacagacg acagaattat 61
+ BF01049B        acggcctggt acagagatgg aaaaccagtt cgaacagacg acagaattat

 Consensus 62     aataatggtt aaggacaatg tccatcagtt aatatttagg agcgtccgga 111
+ BF01049B        aataatggtt aaggacaatg tccatcagtt aatatttagg agcgtccgga

 Consensus 112    aatctgattt cggtaactac accttcagag ctgagaatag tctcggtatg 161
+ BF01005B                                             gaatag tctcggtatg
+ BF01049B        aatctgattt cggtaactac accttcagag ctgagaatag tctcggtatg

 Consensus 162    gctgatgttt cgtacaaatt gacgggtgtt ccaaataccg cgtcatttaa 211
+ BF01005B        gctgatgttt cgtacaaatt gacgggtgtt ccaaataccg cgtcatttaa
+ BF01049B        gccgatgttt cgttcaaatt gacgggtgtt ccaaataccg cgtcatttaa

 Consensus 212    agtggatccc tctctaaaca aagcagatgc aacaagttac acactgctgt 261
+ BF01005B        agtggatccc tctctaaaca aagcagatgc aacaagttac acactgctgt
+ BF01049B        agtggatccc tctctaaaca aagcagatgc aacaagttac acactgctgt

 Consensus 262    gggaagtcga tagctactcc aatatcatag aatataatct ttggcttcgt 311
+ BF01005B        gggaagtcga tagctactcc aatatcatag aatataatct ttggcttcgt
+ BF01049B        gggaagtcga tagctactcc aatatcatag agtataatct ttggcttcgt

 Consensus 312    ccatactacg gtcgtcccgc taccacggaa tcggacttca taaccactga 361
+ BF01005B        ccatactacg gtcgtcccgc taccacggaa tcggacttca taaccactga
+ BF01049B        ccatactacg gtcgtcccgc taccacggaa tcggacttca taacgaccga

 Consensus 362    gactccaaac gtctggtcaa agatcgtggt accgggagac tctaatgaag 411
+ BF01005B        gactccaaac gtctggtcaa agatcgtggt accgggagac tctaatgaag
+ BF01049B        gactccaaac gtctggtcaa agatcgtggt accgggagac tctaatgaag

 Consensus 412    gtccaataca cagcgccgct tattccgtca gaggcttaac tccgtctacc 461
+ BF01005B        gtccaataca cagcgccgct tattccgtca gaggcttaac tccgtctacc
+ BF01049B        gtccaataca cagcgccgct tattccgtca gaggcttaac tccgtctacc

 Consensus 462    gtctatgagg cggtggtcac gtctagaaat agatttggat ggagtaagcc 511
+ BF01005B        gtctatgagg cggtggtcac gtctagaaat agatttggat ggagtaagcc
+ BF01049B        gtctatgagg cggtggtcac gtctagaaat agatttggat ggagtaagcc

 Consensus 512    ttccgctgtt ctacatttcg ctacagagcc tggagccgga aaaattttac 561
+ BF01005B        ttccgctgtt ctacatttcg ctacagagcc tggagccgga aaaattttac
+ BF01049B        ttccgctgtt ctacatttcg ctacagagcc tggagccgga aaaattttac

 Consensus 562    tctcgacatc ggattacacc gatttcactc caatcttaga agatcctgaa 611
+ BF01005B        tctcgacatc ggattacacc gatttcactc caatcttaga agatcctgaa
+ BF01049B        tctcgacatc ggattacgcc gatttcactc caatcttaga agatcctgaa

 Consensus 612    ccacagcaac tttacaatat aacacaggcg caagttttcg aacgttttaa 661
+ BF01005B        ccacagcaac tttacaatat aacacaggcg caagttttcg aacgttttaa
+ BF01049B        ccacagcaac tttacaatat aacacaggcg caagttttcg aacgtttcaa

 Consensus 662    cgaactgtca aattcatcga ggcgggaaaa aatatcatta acctgtatgt 711
+ BF01005B        cgaactgtca aattcatcga ggcgggaaaa aatatcatta acctgcatgt
+ BF01049B        cgaactgtcn nnttcatcga ggcgggaaaa aatatcatta acctgtatgt

 Consensus 712    ttactttcac gtttatatta tttaaatact tttgttgata ttcaatacga 761
+ BF01005B        ttactttcac gtttatatta tttaaatact tttgttgata ttcaatacga
+ BF01049B        ttactttcgc gtttatatta tttaaatact tttgt 

 Consensus 762    aatttgtcgt taccagctcg ttcgatggca tttttgatgt aatgcat 808
+ BF01005B        aatttgtcgt taccagctcg ttcgatggca tttttgatgt aatgcat

 Consensus


 Consensus Sequence
 ------------------

> contig0001-0500.txt Consensus
1      ccccagctcg cacggcctgg tacagagatg gaaaaccagt tcgaacagac 50
51     gacagaatta taataatggt taaggacaat gtccatcagt taatatttag 100
101    gagcgtccgg aaatctgatt tcggtaacta caccttcaga gctgagaata 150
151    gtctcggtat ggctgatgtt tcgtacaaat tgacgggtgt tccaaatacc 200
201    gcgtcattta aagtggatcc ctctctaaac aaagcagatg caacaagtta 250
251    cacactgctg tgggaagtcg atagctactc caatatcata gaatataatc 300
301    tttggcttcg tccatactac ggtcgtcccg ctaccacgga atcggacttc 350
351    ataaccactg agactccaaa cgtctggtca aagatcgtgg taccgggaga 400
401    ctctaatgaa ggtccaatac acagcgccgc ttattccgtc agaggcttaa 450
451    ctccgtctac cgtctatgag gcggtggtca cgtctagaaa tagatttgga 500
501    tggagtaagc cttccgctgt tctacatttc gctacagagc ctggagccgg 550
551    aaaaatttta ctctcgacat cggattacac cgatttcact ccaatcttag 600
601    aagatcctga accacagcaa ctttacaata taacacaggc gcaagttttc 650
651    gaacgtttta acgaactgtc aaattcatcg aggcgggaaa aaatatcatt 700
701    aacctgtatg tttactttca cgtttatatt atttaaatac ttttgttgat 750
751    attcaatacg aaatttgtcg ttaccagctc gttcgatggc atttttgatg 800
801    taatgcat     808
