# Supplementary material for: Chasing Migration Genes: A Brain Expressed Sequence Tag Resource for Summer and Migratory Monarch Butterflies (Danaus plexippus)
Source: PLoS One. 2008 Jan 9;3(1):e1345. doi: 10.1371/journal.pone.0001345 (PMC2156104; doi:10.1371/journal.pone.0001345)
Supplement: Dataset S2 — SNPs and Microsatellites in the Monarch EST Database. A compressed file contains detailed information of SNPs and mcirosatellites in the monarch EST database, which includes summaries for both SNPs and microsatellites. Access to the sequence information and position for each SNP and microsatellite is also provided. (17.63 MB ZIP) [file pone.0001345.s002.zip › Package/Contig0001-0500/contig0001-0500.txt.contig154.align]

    Multiple Alignment For contig0001-0500.txt Consensus 154
    ----------------------------------------------

 ESTs In Alignment
 -----------------
+ BF01049B2C04.f1 799
+ BF01005B1B02.f1 580

 Potential SNPs:
 ---------------
 NONE


 Alignments
 ----------

 Consensus 1      gacgggtttc ctgaacggca agaacgcgcg gctgttcatg ggcgagctgt 50
+ BF01049B        gacgggtttc ctgaacggca agaacgcgcg gctgttcatg ggcgagctgt
+ BF01005B        gacgggtttc ctgaacggca agaacgcgcg gctgttcatg ggcgagctgt

 Consensus 51     gggagttgct gctgagcgct caggccagcg agaacggaat accggagtca 100
+ BF01049B        gggagctgct gctgagcgct caggccagcg agaacggaat accggagtca
+ BF01005B        gggagttgct gctgagcgct caggccagcg agaacggaat accggagtca

 Consensus 101    ttcacgcaac agaagaagga ggagattaaa aaacgcatgg aggagcaaca 150
+ BF01049B        ttcacgcaac agaagaagga ggagattaaa aaacgcatgg aggagcaaca
+ BF01005B        ttcacgcaac agaagaagga ggagattaaa aaacgcatgg aggagcaaca

 Consensus 151    aaaggataag gacaaggaaa aagaccgtcg ccggtcacgt tcgaggtcgc 200
+ BF01049B        aaaggataag gacaaggaaa aagaccgtcg ccggtcacgt tcgaggtcgc
+ BF01005B        aaaggataag gacaaggaaa aagaccgtcg ccggtcacgt tcgaggtcgc

 Consensus 201    gggacagacg acgatccagg gatcgccgca ggtcgcgcac acgctctaga 250
+ BF01049B        gggacagacg acgatccagg gatcgccgca ggtcgcgcac acgctctaga
+ BF01005B        gggacagacg acgatccagg gatcgccgca ggtcgcgcac acgctctaga

 Consensus 251    gatcgctctt cggatagaaa acatagaagt ggaggcagcc ctcgtcgatc 300
+ BF01049B        gatcgctctt cggatagaaa acatagaagt ggaggcagcc ctcgtcgatc
+ BF01005B        gatcgctctt cggatagaaa acatagaagt ggaggcagcc ctcgtcgatc

 Consensus 301    gagaaggcgc agtagggaca agagcagtca gtcgaagccg tcgcaggttg 350
+ BF01049B        gagaaggcgc agtagggaca agagcagtca gtcgaagccg tcgcaggttg
+ BF01005B        gagaaggcgc agtagggaca agagcagtca gtcgaagccg tcgcaggttg

 Consensus 351    acgacatcaa attaccagaa ccaaaagaaa acggaaagtc acctgaaaag 400
+ BF01049B        acgacatcaa attaccagaa ccaaaagaaa acggaaagtc acctgaaaag
+ BF01005B        acgacatcaa attaccagaa ccaaaagaaa acggaaagtc acctgaaaag

 Consensus 401    aaggaagaac cggaagtgaa ggaggaggtc aaccaccatc ctgatacgga 450
+ BF01049B        aaggaagaac cggaagtgaa ggaggaggtc aaccaccatc ctgatacgga
+ BF01005B        aaggaagaac cggaagtgaa ggaggaggtc aaccaccatc ctgatacgga

 Consensus 451    gtcatctaat gaacaagcca acgattctgt caaggaagaa aaaaaagacg 500
+ BF01049B        gtcatctaat gaacaagcca acgattctgt caaggaagaa aaaaaagacg
+ BF01005B        gtcatctaat gaacaagcca acgattctgt caaggaagaa aaaaaa

 Consensus 501    atgaacctaa atcaagatct gcttcggccg ataaaactat tttggaaaaa 550
+ BF01049B        atgaacctaa atcaagatct gcttcggccg ataaaactat tttggaaaaa

 Consensus 551    cgtgaagaca aaccagctga taaaactaga aattcttcaa gcgaacgtcg 600
+ BF01049B        cgtgaagaca aaccagctga taaaactaga aattcttcaa gcgaacgtcg

 Consensus 601    ctctacatca gcttcatcgc gtggaagcgc taaaaagcga tcatcgcaca 650
+ BF01049B        ctctacatca gcttcatcgc gtggaagcgc taaaaagcga tcatcgcaca

 Consensus 651    aaaagcgaca atatcgttcc aaccgtgatt cctcaaccag tgtcagccca 700
+ BF01049B        aaaagcgaca atatcgttcc aaccgtgatt cctcaaccag tgtcagccca

 Consensus 701    cggcgtagct ctcgcaaaga aaggagtaaa tctcgtcacc gtagtagcag 750
+ BF01049B        cggcgtagct ctcgcnnnga aaggagtaaa tctcgtcacc gtagtagcag

 Consensus 751    acgacgttct atagaaagac gtgatagaga aagagaacgt gagagggaa 799
+ BF01049B        acgacgttct atagaaagac gtgatagaga aagagaacgt gagagggaa


    Multiple Alignment For contig0001-0500.txt Consensus 154 - Complete Sequences
    -------------------------------------------------------------------

 Complete Alignments
 -------------------

 Consensus -76                                                           -27
+ BF01005B        gattaattat gatatttttc ttcccgttcc gccgcctccc tctagttccc

 Consensus -26                                 gac gggtttcctg aacggcaaga 23
+ BF01049B                                     gac gggtttcctg aacggcaaga
+ BF01005B        ttgtccaaag aagatgcaga tcaacctgac gggtttcctg aacggcaaga

 Consensus 24     acgcgcggct gttcatgggc gagctgtggg agttgctgct gagcgctcag 73
+ BF01049B        acgcgcggct gttcatgggc gagctgtggg agctgctgct gagcgctcag
+ BF01005B        acgcgcggct gttcatgggc gagctgtggg agttgctgct gagcgctcag

 Consensus 74     gccagcgaga acggaatacc ggagtcattc acgcaacaga agaaggagga 123
+ BF01049B        gccagcgaga acggaatacc ggagtcattc acgcaacaga agaaggagga
+ BF01005B        gccagcgaga acggaatacc ggagtcattc acgcaacaga agaaggagga

 Consensus 124    gattaaaaaa cgcatggagg agcaacaaaa ggataaggac aaggaaaaag 173
+ BF01049B        gattaaaaaa cgcatggagg agcaacaaaa ggataaggac aaggaaaaag
+ BF01005B        gattaaaaaa cgcatggagg agcaacaaaa ggataaggac aaggaaaaag

 Consensus 174    accgtcgccg gtcacgttcg aggtcgcggg acagacgacg atccagggat 223
+ BF01049B        accgtcgccg gtcacgttcg aggtcgcggg acagacgacg atccagggat
+ BF01005B        accgtcgccg gtcacgttcg aggtcgcggg acagacgacg atccagggat

 Consensus 224    cgccgcaggt cgcgcacacg ctctagagat cgctcttcgg atagaaaaca 273
+ BF01049B        cgccgcaggt cgcgcacacg ctctagagat cgctcttcgg atagaaaaca
+ BF01005B        cgccgcaggt cgcgcacacg ctctagagat cgctcttcgg atagaaaaca

 Consensus 274    tagaagtgga ggcagccctc gtcgatcgag aaggcgcagt agggacaaga 323
+ BF01049B        tagaagtgga ggcagccctc gtcgatcgag aaggcgcagt agggacaaga
+ BF01005B        tagaagtgga ggcagccctc gtcgatcgag aaggcgcagt agggacaaga

 Consensus 324    gcagtcagtc gaagccgtcg caggttgacg acatcaaatt accagaacca 373
+ BF01049B        gcagtcagtc gaagccgtcg caggttgacg acatcaaatt accagaacca
+ BF01005B        gcagtcagtc gaagccgtcg caggttgacg acatcaaatt accagaacca

 Consensus 374    aaagaaaacg gaaagtcacc tgaaaagaag gaagaaccgg aagtgaagga 423
+ BF01049B        aaagaaaacg gaaagtcacc tgaaaagaag gaagaaccgg aagtgaagga
+ BF01005B        aaagaaaacg gaaagtcacc tgaaaagaag gaagaaccgg aagtgaagga

 Consensus 424    ggaggtcaac caccatcctg atacggagtc atctaatgaa caagccaacg 473
+ BF01049B        ggaggtcaac caccatcctg atacggagtc atctaatgaa caagccaacg
+ BF01005B        ggaggtcaac caccatcctg atacggagtc atctaatgaa caagccaacg

 Consensus 474    attctgtcaa ggaagaaaaa aaagacgatg aacctaaatc aagatctgct 523
+ BF01049B        attctgtcaa ggaagaaaaa aaagacgatg aacctaaatc aagatctgct
+ BF01005B        attctgtcaa ggaagaaaaa aaaaatcggt  

 Consensus 524    tcggccgata aaactatttt ggaaaaacgt gaagacaaac cagctgataa 573
+ BF01049B        tcggccgata aaactatttt ggaaaaacgt gaagacaaac cagctgataa

 Consensus 574    aactagaaat tcttcaagcg aacgtcgctc tacatcagct tcatcgcgtg 623
+ BF01049B        aactagaaat tcttcaagcg aacgtcgctc tacatcagct tcatcgcgtg

 Consensus 624    gaagcgctaa aaagcgatca tcgcacaaaa agcgacaata tcgttccaac 673
+ BF01049B        gaagcgctaa aaagcgatca tcgcacaaaa agcgacaata tcgttccaac

 Consensus 674    cgtgattcct caaccagtgt cagcccacgg cgtagctctc gcaaagaaag 723
+ BF01049B        cgtgattcct caaccagtgt cagcccacgg cgtagctctc gcnnngaaag

 Consensus 724    gagtaaatct cgtcaccgta gtagcagacg acgttctata gaaagacgtg 773
+ BF01049B        gagtaaatct cgtcaccgta gtagcagacg acgttctata gaaagacgtg

 Consensus 774    atagagaaag agaacgtgag agggaa   799
+ BF01049B        atagagaaag agaacgtgag agggaa  

 Consensus


 Consensus Sequence
 ------------------

> contig0001-0500.txt Consensus
1      gacgggtttc ctgaacggca agaacgcgcg gctgttcatg ggcgagctgt 50
51     gggagttgct gctgagcgct caggccagcg agaacggaat accggagtca 100
101    ttcacgcaac agaagaagga ggagattaaa aaacgcatgg aggagcaaca 150
151    aaaggataag gacaaggaaa aagaccgtcg ccggtcacgt tcgaggtcgc 200
201    gggacagacg acgatccagg gatcgccgca ggtcgcgcac acgctctaga 250
251    gatcgctctt cggatagaaa acatagaagt ggaggcagcc ctcgtcgatc 300
301    gagaaggcgc agtagggaca agagcagtca gtcgaagccg tcgcaggttg 350
351    acgacatcaa attaccagaa ccaaaagaaa acggaaagtc acctgaaaag 400
401    aaggaagaac cggaagtgaa ggaggaggtc aaccaccatc ctgatacgga 450
451    gtcatctaat gaacaagcca acgattctgt caaggaagaa aaaaaagacg 500
501    atgaacctaa atcaagatct gcttcggccg ataaaactat tttggaaaaa 550
551    cgtgaagaca aaccagctga taaaactaga aattcttcaa gcgaacgtcg 600
601    ctctacatca gcttcatcgc gtggaagcgc taaaaagcga tcatcgcaca 650
651    aaaagcgaca atatcgttcc aaccgtgatt cctcaaccag tgtcagccca 700
701    cggcgtagct ctcgcaaaga aaggagtaaa tctcgtcacc gtagtagcag 750
751    acgacgttct atagaaagac gtgatagaga aagagaacgt gagagggaa 799
