# Supplementary material for: Chasing Migration Genes: A Brain Expressed Sequence Tag Resource for Summer and Migratory Monarch Butterflies (Danaus plexippus)
Source: PLoS One. 2008 Jan 9;3(1):e1345. doi: 10.1371/journal.pone.0001345 (PMC2156104; doi:10.1371/journal.pone.0001345)
Supplement: Dataset S2 — SNPs and Microsatellites in the Monarch EST Database. A compressed file contains detailed information of SNPs and mcirosatellites in the monarch EST database, which includes summaries for both SNPs and microsatellites. Access to the sequence information and position for each SNP and microsatellite is also provided. (17.63 MB ZIP) [file pone.0001345.s002.zip › Package/Contig0001-0500/contig0001-0500.txt.contig155.align]

    Multiple Alignment For contig0001-0500.txt Consensus 155
    ----------------------------------------------

 ESTs In Alignment
 -----------------
+ BF01033B1E04.f1 603
+ BF01047B2D10.f1 829

 Potential SNPs:
 ---------------
 NONE


 Alignments
 ----------

 Consensus 1      aatctagatt tattattttt gcgcctttta taattgaccg aaacaaccat 50
+ BF01047B        aatctagatt tattattttt gcgcctttta taattgaccg aaacaaccat

 Consensus 51     tcctgaacaa tagcaaaata atgtaactga gacaattaaa gaattgaaat 100
+ BF01047B        tcctgaacaa tagcaaaata atgtaactga gacaattaaa gaattgaaat

 Consensus 101    taatatgttc ttcagaaatg tttggtctgc ggcggagata aatgttcttt 150
+ BF01047B        taatatgttc ttcagaaatg tttggtctgc ggcggagata aatgttcttt

 Consensus 151    gcaagccact attctataag caaacttcgc aaaatttggg taatgctcga 200
+ BF01047B        gcaagccact attctataag caaacttcgc aaaatttggg taatgctcga

 Consensus 201    ttacaaatcc gtagcgcgtt tcataattca agacgaagtg cgcgtcgccc 250
+ BF01047B        ttacaaatcc gtagcgcgtt tcataattca agacgaagtg cgcgtcgccc

 Consensus 251    agggccggat accaatcctt tagatagtat aaatgttgaa acggggccgt 300
+ BF01033B                                                        ggccgt
+ BF01047B        agggccggat accaatcctt tagatagtat aaatgttgaa acggggccgt

 Consensus 301    tatatgctag agccctcttt aaaccatttc tctttactat aggggtatcc 350
+ BF01033B        tatatgctag agccctcttt aaaccatttc tctttactat aggggtatcc
+ BF01047B        tatatgctag agccctcttt aaaccatttc tctttactat aggggtatcc

 Consensus 351    tcaataagtc tagctggttg tgtgatttgg gagtatgaaa acttaagagc 400
+ BF01033B        tcaataagtc tagctggttg tgtgatttgg gagtatgaaa acttaagagc
+ BF01047B        tcaataagtc tagctggttg tgtgatttgg gagtatgaaa acttaagagc

 Consensus 401    tcatgctact tctttcctca gaaggccagg cagttggtta catgcccatc 450
+ BF01033B        tcatgctact tctttcctca gaaggccagg cagttggttg catgcccatc
+ BF01047B        tcatgctact tctttcctca gaaggccagg cagttggtta catgcccatc

 Consensus 451    aaaagagatt tacagcacac atgaaatcag atcctggtcc tatagaaaaa 500
+ BF01033B        aaaagagatt tacagcacac atgaaatcag atcctggtcc tatagaaaaa
+ BF01047B        aaaagagatt tacagcacac atgaaatcag atcctggtcc tatagaaaaa

 Consensus 501    tggtggaaat cgctaaaaga aagtgagaaa gttttctacc ctatccttgc 550
+ BF01033B        tggtggaaat cgctaaaaga aagtgagaaa gttttctacc ctatccttgc
+ BF01047B        tggtggaaat cgctaaaaga aagtgagaaa gttttctacc ctatccttgc

 Consensus 551    tgcaaatgta ctagtctttg gtgcttggcg agttagatca tttcagccat 600
+ BF01033B        tgcaaatgta ctagtctttg gtgcttggcg agttagatca tttcagccat
+ BF01047B        tgcaaatgta ctagtctttg gtgcttggcg agttagatca tttcagccat

 Consensus 601    ttatgatcaa atacttctgt tcaaacccgt ccagcgttgt aaaatgtctg 650
+ BF01033B        ttatgatcaa atacttctgt tcaaacccgt ccagcgttgt aaaatgtctg
+ BF01047B        ttatgatcaa atacttctgt tcaaacccgt ccagcgttgt aaaatgtctg

 Consensus 651    tctatggtat tgtctacatt cagtcattat tcggctctgc atttagcagc 700
+ BF01033B        tctatggtat tgtctacatt cagtcattat tcggctctgc atttagcagc
+ BF01047B        cctatggtat tgtctacatt cagtcattat tcggctctgc atttagcagc

 Consensus 701    aaacatgtat gttctctata gttttatgcc agctgccata gcttctcttg 750
+ BF01033B        aaacatgtat gttctctata gttttatgcc agctgccata gcttctcttg
+ BF01047B        aaacatgtat gttctctata gttttatgcc agctgccata gcttctcttg

 Consensus 751    gcaaagagca atttgttgcg atgtatctaa gcgctggtgt tatcagcagt 800
+ BF01033B        gcaaagagca atttgttgcg atgtatctaa gcgctggtgt tatcagcagt
+ BF01047B        gcaaagagca atttgttgcg atgtatctaa gcgctggtgt tatcagcagt

 Consensus 801    tttgcaagtt tcatctataa agtaatttcc aatcagcccg gtctcagtct 850
+ BF01033B        tttgcaagtt tcatctataa agtaatttcc aatcagcccg gtctcagtct
+ BF01047B        tttgcaagtt tcatctat   

 Consensus 851    cggagcgtca ggtgcaataa tgtcagtatt gtcttacgtc tgcgtac 897
+ BF01033B        cggagcgtca ggtgcaataa tgtcagtatt gtcttacgtc tgcgtac


    Multiple Alignment For contig0001-0500.txt Consensus 155 - Complete Sequences
    -------------------------------------------------------------------

 Complete Alignments
 -------------------

 Consensus -10                aatctagat ttattatttt tgcgcctttt ataattgacc 39
+ BF01047B        attcaannnn naatctagat ttattatttt tgcgcctttt ataattgacc

 Consensus 40     gaaacaacca ttcctgaaca atagcaaaat aatgtaactg agacaattaa 89
+ BF01047B        gaaacaacca ttcctgaaca atagcaaaat aatgtaactg agacaattaa

 Consensus 90     agaattgaaa ttaatatgtt cttcagaaat gtttggtctg cggcggagat 139
+ BF01047B        agaattgaaa ttaatatgtt cttcagaaat gtttggtctg cggcggagat

 Consensus 140    aaatgttctt tgcaagccac tattctataa gcaaacttcg caaaatttgg 189
+ BF01047B        aaatgttctt tgcaagccac tattctataa gcaaacttcg caaaatttgg

 Consensus 190    gtaatgctcg attacaaatc cgtagcgcgt ttcataattc aagacgaagt 239
+ BF01047B        gtaatgctcg attacaaatc cgtagcgcgt ttcataattc aagacgaagt

 Consensus 240    gcgcgtcgcc cagggccgga taccaatcct ttagatagta taaatgttga 289
+ BF01047B        gcgcgtcgcc cagggccgga taccaatcct ttagatagta taaatgttga

 Consensus 290    aacggggccg ttatatgcta gagccctctt taaaccattt ctctttacta 339
+ BF01033B             ggccg ttatatgcta gagccctctt taaaccattt ctctttacta
+ BF01047B        aacggggccg ttatatgcta gagccctctt taaaccattt ctctttacta

 Consensus 340    taggggtatc ctcaataagt ctagctggtt gtgtgatttg ggagtatgaa 389
+ BF01033B        taggggtatc ctcaataagt ctagctggtt gtgtgatttg ggagtatgaa
+ BF01047B        taggggtatc ctcaataagt ctagctggtt gtgtgatttg ggagtatgaa

 Consensus 390    aacttaagag ctcatgctac ttctttcctc agaaggccag gcagttggtt 439
+ BF01033B        aacttaagag ctcatgctac ttctttcctc agaaggccag gcagttggtt
+ BF01047B        aacttaagag ctcatgctac ttctttcctc agaaggccag gcagttggtt

 Consensus 440    acatgcccat caaaagagat ttacagcaca catgaaatca gatcctggtc 489
+ BF01033B        gcatgcccat caaaagagat ttacagcaca catgaaatca gatcctggtc
+ BF01047B        acatgcccat caaaagagat ttacagcaca catgaaatca gatcctggtc

 Consensus 490    ctatagaaaa atggtggaaa tcgctaaaag aaagtgagaa agttttctac 539
+ BF01033B        ctatagaaaa atggtggaaa tcgctaaaag aaagtgagaa agttttctac
+ BF01047B        ctatagaaaa atggtggaaa tcgctaaaag aaagtgagaa agttttctac

 Consensus 540    cctatccttg ctgcaaatgt actagtcttt ggtgcttggc gagttagatc 589
+ BF01033B        cctatccttg ctgcaaatgt actagtcttt ggtgcttggc gagttagatc
+ BF01047B        cctatccttg ctgcaaatgt actagtcttt ggtgcttggc gagttagatc

 Consensus 590    atttcagcca tttatgatca aatacttctg ttcaaacccg tccagcgttg 639
+ BF01033B        atttcagcca tttatgatca aatacttctg ttcaaacccg tccagcgttg
+ BF01047B        atttcagcca tttatgatca aatacttctg ttcaaacccg tccagcgttg

 Consensus 640    taaaatgtct gtctatggta ttgtctacat tcagtcatta ttcggctctg 689
+ BF01033B        taaaatgtct gtctatggta ttgtctacat tcagtcatta ttcggctctg
+ BF01047B        taaaatgtct gcctatggta ttgtctacat tcagtcatta ttcggctctg

 Consensus 690    catttagcag caaacatgta tgttctctat agttttatgc cagctgccat 739
+ BF01033B        catttagcag caaacatgta tgttctctat agttttatgc cagctgccat
+ BF01047B        catttagcag caaacatgta tgttctctat agttttatgc cagctgccat

 Consensus 740    agcttctctt ggcaaagagc aatttgttgc gatgtatcta agcgctggtg 789
+ BF01033B        agcttctctt ggcaaagagc aatttgttgc gatgtatcta agcgctggtg
+ BF01047B        agcttctctt ggcaaagagc aatttgttgc gatgtatcta agcgctggtg

 Consensus 790    ttatcagcag ttttgcaagt ttcatctata aagtaatttc caatcagccc 839
+ BF01033B        ttatcagcag ttttgcaagt ttcatctata aagtaatttc caatcagccc
+ BF01047B        ttatcagcag ttttgcaagt ttcatctat  

 Consensus 840    ggtctcagtc tcggagcgtc aggtgcaata atgtcagtat tgtcttacgt 889
+ BF01033B        ggtctcagtc tcggagcgtc aggtgcaata atgtcagtat tgtcttacgt

 Consensus 890    ctgcgtac     897
+ BF01033B        ctgcgtac    

 Consensus


 Consensus Sequence
 ------------------

> contig0001-0500.txt Consensus
1      aatctagatt tattattttt gcgcctttta taattgaccg aaacaaccat 50
51     tcctgaacaa tagcaaaata atgtaactga gacaattaaa gaattgaaat 100
101    taatatgttc ttcagaaatg tttggtctgc ggcggagata aatgttcttt 150
151    gcaagccact attctataag caaacttcgc aaaatttggg taatgctcga 200
201    ttacaaatcc gtagcgcgtt tcataattca agacgaagtg cgcgtcgccc 250
251    agggccggat accaatcctt tagatagtat aaatgttgaa acggggccgt 300
301    tatatgctag agccctcttt aaaccatttc tctttactat aggggtatcc 350
351    tcaataagtc tagctggttg tgtgatttgg gagtatgaaa acttaagagc 400
401    tcatgctact tctttcctca gaaggccagg cagttggtta catgcccatc 450
451    aaaagagatt tacagcacac atgaaatcag atcctggtcc tatagaaaaa 500
501    tggtggaaat cgctaaaaga aagtgagaaa gttttctacc ctatccttgc 550
551    tgcaaatgta ctagtctttg gtgcttggcg agttagatca tttcagccat 600
601    ttatgatcaa atacttctgt tcaaacccgt ccagcgttgt aaaatgtctg 650
651    tctatggtat tgtctacatt cagtcattat tcggctctgc atttagcagc 700
701    aaacatgtat gttctctata gttttatgcc agctgccata gcttctcttg 750
751    gcaaagagca atttgttgcg atgtatctaa gcgctggtgt tatcagcagt 800
801    tttgcaagtt tcatctataa agtaatttcc aatcagcccg gtctcagtct 850
851    cggagcgtca ggtgcaataa tgtcagtatt gtcttacgtc tgcgtac 897
