# Supplementary material for: Chasing Migration Genes: A Brain Expressed Sequence Tag Resource for Summer and Migratory Monarch Butterflies (Danaus plexippus)
Source: PLoS One. 2008 Jan 9;3(1):e1345. doi: 10.1371/journal.pone.0001345 (PMC2156104; doi:10.1371/journal.pone.0001345)
Supplement: Dataset S2 — SNPs and Microsatellites in the Monarch EST Database. A compressed file contains detailed information of SNPs and mcirosatellites in the monarch EST database, which includes summaries for both SNPs and microsatellites. Access to the sequence information and position for each SNP and microsatellite is also provided. (17.63 MB ZIP) [file pone.0001345.s002.zip › Package/Contig0001-0500/contig0001-0500.txt.contig156.align]

    Multiple Alignment For contig0001-0500.txt Consensus 156
    ----------------------------------------------

 ESTs In Alignment
 -----------------
+ BF01046A1A02.f1 844
+ BF01008X1C06.f1 807

 Potential SNPs:
 ---------------
 NONE


 Alignments
 ----------

 Consensus 1      aacagctgtg aacgcgaaac actcccaacc tgaaaaagta taatttatta 50
+ BF01008X        aacagctgtg aacgcgaaac actcccaacc tgaaaaagta taatttatta

 Consensus 51     agctgcaaac ctattaatat taaaagaacg ctcccaaata tattatatat 100
+ BF01008X        agctgcaaac ctattaatat taaaagaacg ctcccaaata tattatatat

 Consensus 101    gtaacaacag aagtgtgtaa gtgtaacaat gatatacagt tttagtatta 150
+ BF01008X        gtaacaacag aagtgtgtaa gtgtaacaat gatatacagt tttagtatta

 Consensus 151    tcgattttgt tcattcaaat cagccatggt ttcgctgtgt ttaatggtat 200
+ BF01008X        tcgattttgt tcattcaaat cagccatggt ttcgctgtgt ttaatggtat

 Consensus 201    ccgtttagtt attcacaaga taattacagg gtactagtct tcaagtaacg 250
+ BF01046A                                       g gtactagtct tcaagtaacg
+ BF01008X        ccgtttagtt attcacaaga taattacagg gtactagtct tcaagtaacg

 Consensus 251    aagtaagtag aagaaatcga taacgttgta aagcgctgac acccgctccc 300
+ BF01046A        aagtaagtag aagaaatcga taacgttgta aagcgctgac acccgctccc
+ BF01008X        aagtaagtag aagaaatcga taacgttgta aagcgctgac acccgctccc

 Consensus 301    gttgcgtgat gcgaatgtaa aagggacgga gatagacgtg gtgggattac 350
+ BF01046A        gttgcgtgat gcgaatgtaa aagggacgga gatagacgtg gtgggattac
+ BF01008X        gttgcgtgat gcgaatgtaa aagggacgga gatagacgtg gtgggattac

 Consensus 351    atcgctagaa gtcgctttaa cgataaaaaa taaatattga cgtacctcgt 400
+ BF01046A        atcgctagaa gtcgctttaa cgataaaaaa taaatattga cgtacctcgt
+ BF01008X        atcgctagaa gtcgctttaa cgataaaaaa taaatattga cgtacctcgt

 Consensus 401    attgactgca agtaccaata aaaggtttgt ggaacagtga taataaaatt 450
+ BF01046A        attgactgca agtaccaata aaaggtttgt ggaacagtga taataaaatt
+ BF01008X        attgactgca agtaccaata aaaggtttgt ggaacagtga taataaaatt

 Consensus 451    cctttgtcta tattttctaa gtttaatgat gcatatctta catttacttc 500
+ BF01046A        cctttgtcta tattttctaa gtttaatgat gcatatctta catttacttc
+ BF01008X        cctttgtcta tattttctaa gtttaatgat gcatatctta catttacttc

 Consensus 501    gaaacctaac attttccacg ttatttttat aggtatagaa tatactatgt 550
+ BF01046A        gaaacctaac attttccacg ttatttttat aggtatagaa tatactatgt
+ BF01008X        gaaacctaac attttccacg ttatttttat aggtatagaa tatactatgt

 Consensus 551    ttatttcata atataattaa aaaggcacaa taaggagaag ccattgtgag 600
+ BF01046A        ttatttcata atataattaa aaaggcacaa taaggagaag ccattgtgag
+ BF01008X        ttatttcata atataattaa aaaggcacaa taaggagaag ccattgtgag

 Consensus 601    taaagtgtaa ttattagttt aattatttaa aattttggaa atcggttatt 650
+ BF01046A        taaagtgtaa ttattagttt aattatttaa aattttggaa atcggttatt
+ BF01008X        taaagtgtaa ttattagttt aattatttaa aattttggaa atcggttatt

 Consensus 651    aagtaattaa tttttttttt ataaaatatg tgttatcata tatatttgcg 700
+ BF01046A        aagtcattca tttttttttt ataaaatatg tgttatcata tatatttgcg
+ BF01008X        aagtaattaa tttttttttt ataaaatatg tgttatcata tatatttgcg

 Consensus 701    cagaattcat aaagtagaca gctcgatccg ccaacgtggc atatatttca 750
+ BF01046A        cagaattcat aaagtagaca gctcgatccg ccaacgtggc atatatttca
+ BF01008X        cagaattcat aaagtagaca gctcgatccg ccaacgtggc gtatatttca

 Consensus 751    tctgatgtac gtaaagagga aagaaaaaat tacttatagt atttaagctt 800
+ BF01046A        tctgatgtac gtaaagagga aagaaaaaat tacttatagt atttaagctt
+ BF01008X        tctgatgtac gtaaagagga aagaaaaa-t tacttatagt atttaagctt

 Consensus 801    tgctatcatt taacaatgtt cattaaatga atgcaacggg atataacaat 850
+ BF01046A        tgctatcatt taacaatgtt cattaaatga atgcaacggg atataacaat
+ BF01008X        tgctatca    

 Consensus 851    attaaataaa actttaaatt attacatact atatataaaa cgtatatatt 900
+ BF01046A        attaaataaa actttaaatt attacatact atatataaaa cgtatatatt

 Consensus 901    tttaatttag taataaattt ataagctagt tgttttactt ac 942
+ BF01046A        tttaatttag taataaattt ataagctagt tgttttactt ac


    Multiple Alignment For contig0001-0500.txt Consensus 156 - Complete Sequences
    -------------------------------------------------------------------

 Complete Alignments
 -------------------

 Consensus 1      aacagctgtg aacgcgaaac actcccaacc tgaaaaagta taatttatta 50
+ BF01008X        aacagctgtg aacgcgaaac actcccaacc tgaaaaagta taatttatta

 Consensus 51     agctgcaaac ctattaatat taaaagaacg ctcccaaata tattatatat 100
+ BF01046A                                                            ag
+ BF01008X        agctgcaaac ctattaatat taaaagaacg ctcccaaata tattatatat

 Consensus 101    gtaacaacag aagtgtgtaa gtgtaacaat gatatacagt tttagtatta 150
+ BF01046A        caggacggag ctaacagctg tgaacgcgaa acactcccaa acctgaaaaa
+ BF01008X        gtaacaacag aagtgtgtaa gtgtaacaat gatatacagt tttagtatta

 Consensus 151    tcgattttgt tcattcaaat cagccatggt ttcgctgtgt ttaatggtat 200
+ BF01046A        gtataattta ttaagctgca aacctattaa tattaaaaga acgctcccaa
+ BF01008X        tcgattttgt tcattcaaat cagccatggt ttcgctgtgt ttaatggtat

 Consensus 201    ccgtttagtt attcacaaga taattacagg gtactagtct tcaagtaacg 250
+ BF01046A        atatattata tatgtaacaa cagaagtgtg gtactagtct tcaagtaacg
+ BF01008X        ccgtttagtt attcacaaga taattacagg gtactagtct tcaagtaacg

 Consensus 251    aagtaagtag aagaaatcga taacgttgta aagcgctgac acccgctccc 300
+ BF01046A        aagtaagtag aagaaatcga taacgttgta aagcgctgac acccgctccc
+ BF01008X        aagtaagtag aagaaatcga taacgttgta aagcgctgac acccgctccc

 Consensus 301    gttgcgtgat gcgaatgtaa aagggacgga gatagacgtg gtgggattac 350
+ BF01046A        gttgcgtgat gcgaatgtaa aagggacgga gatagacgtg gtgggattac
+ BF01008X        gttgcgtgat gcgaatgtaa aagggacgga gatagacgtg gtgggattac

 Consensus 351    atcgctagaa gtcgctttaa cgataaaaaa taaatattga cgtacctcgt 400
+ BF01046A        atcgctagaa gtcgctttaa cgataaaaaa taaatattga cgtacctcgt
+ BF01008X        atcgctagaa gtcgctttaa cgataaaaaa taaatattga cgtacctcgt

 Consensus 401    attgactgca agtaccaata aaaggtttgt ggaacagtga taataaaatt 450
+ BF01046A        attgactgca agtaccaata aaaggtttgt ggaacagtga taataaaatt
+ BF01008X        attgactgca agtaccaata aaaggtttgt ggaacagtga taataaaatt

 Consensus 451    cctttgtcta tattttctaa gtttaatgat gcatatctta catttacttc 500
+ BF01046A        cctttgtcta tattttctaa gtttaatgat gcatatctta catttacttc
+ BF01008X        cctttgtcta tattttctaa gtttaatgat gcatatctta catttacttc

 Consensus 501    gaaacctaac attttccacg ttatttttat aggtatagaa tatactatgt 550
+ BF01046A        gaaacctaac attttccacg ttatttttat aggtatagaa tatactatgt
+ BF01008X        gaaacctaac attttccacg ttatttttat aggtatagaa tatactatgt

 Consensus 551    ttatttcata atataattaa aaaggcacaa taaggagaag ccattgtgag 600
+ BF01046A        ttatttcata atataattaa aaaggcacaa taaggagaag ccattgtgag
+ BF01008X        ttatttcata atataattaa aaaggcacaa taaggagaag ccattgtgag

 Consensus 601    taaagtgtaa ttattagttt aattatttaa aattttggaa atcggttatt 650
+ BF01046A        taaagtgtaa ttattagttt aattatttaa aattttggaa atcggttatt
+ BF01008X        taaagtgtaa ttattagttt aattatttaa aattttggaa atcggttatt

 Consensus 651    aagtaattaa tttttttttt ataaaatatg tgttatcata tatatttgcg 700
+ BF01046A        aagtcattca tttttttttt ataaaatatg tgttatcata tatatttgcg
+ BF01008X        aagtaattaa tttttttttt ataaaatatg tgttatcata tatatttgcg

 Consensus 701    cagaattcat aaagtagaca gctcgatccg ccaacgtggc atatatttca 750
+ BF01046A        cagaattcat aaagtagaca gctcgatccg ccaacgtggc atatatttca
+ BF01008X        cagaattcat aaagtagaca gctcgatccg ccaacgtggc gtatatttca

 Consensus 751    tctgatgtac gtaaagagga aagaaaaaat tacttatagt atttaagctt 800
+ BF01046A        tctgatgtac gtaaagagga aagaaaaaat tacttatagt atttaagctt
+ BF01008X        tctgatgtac gtaaagagga aagaaaaa-t tacttatagt atttaagctt

 Consensus 801    tgctatcatt taacaatgtt cattaaatga atgcaacggg atataacaat 850
+ BF01046A        tgctatcatt taacaatgtt cattaaatga atgcaacggg atataacaat
+ BF01008X        tgctatca    

 Consensus 851    attaaataaa actttaaatt attacatact atatataaaa cgtatatatt 900
+ BF01046A        attaaataaa actttaaatt attacatact atatataaaa cgtatatatt

 Consensus 901    tttaatttag taataaattt ataagctagt tgttttactt ac 942
+ BF01046A        tttaatttag taataaattt ataagctagt tgttttactt ac

 Consensus


 Consensus Sequence
 ------------------

> contig0001-0500.txt Consensus
1      aacagctgtg aacgcgaaac actcccaacc tgaaaaagta taatttatta 50
51     agctgcaaac ctattaatat taaaagaacg ctcccaaata tattatatat 100
101    gtaacaacag aagtgtgtaa gtgtaacaat gatatacagt tttagtatta 150
151    tcgattttgt tcattcaaat cagccatggt ttcgctgtgt ttaatggtat 200
201    ccgtttagtt attcacaaga taattacagg gtactagtct tcaagtaacg 250
251    aagtaagtag aagaaatcga taacgttgta aagcgctgac acccgctccc 300
301    gttgcgtgat gcgaatgtaa aagggacgga gatagacgtg gtgggattac 350
351    atcgctagaa gtcgctttaa cgataaaaaa taaatattga cgtacctcgt 400
401    attgactgca agtaccaata aaaggtttgt ggaacagtga taataaaatt 450
451    cctttgtcta tattttctaa gtttaatgat gcatatctta catttacttc 500
501    gaaacctaac attttccacg ttatttttat aggtatagaa tatactatgt 550
551    ttatttcata atataattaa aaaggcacaa taaggagaag ccattgtgag 600
601    taaagtgtaa ttattagttt aattatttaa aattttggaa atcggttatt 650
651    aagtaattaa tttttttttt ataaaatatg tgttatcata tatatttgcg 700
701    cagaattcat aaagtagaca gctcgatccg ccaacgtggc atatatttca 750
751    tctgatgtac gtaaagagga aagaaaaaat tacttatagt atttaagctt 800
801    tgctatcatt taacaatgtt cattaaatga atgcaacggg atataacaat 850
851    attaaataaa actttaaatt attacatact atatataaaa cgtatatatt 900
901    tttaatttag taataaattt ataagctagt tgttttactt ac 942
