# Supplementary material for: Chasing Migration Genes: A Brain Expressed Sequence Tag Resource for Summer and Migratory Monarch Butterflies (Danaus plexippus)
Source: PLoS One. 2008 Jan 9;3(1):e1345. doi: 10.1371/journal.pone.0001345 (PMC2156104; doi:10.1371/journal.pone.0001345)
Supplement: Dataset S2 — SNPs and Microsatellites in the Monarch EST Database. A compressed file contains detailed information of SNPs and mcirosatellites in the monarch EST database, which includes summaries for both SNPs and microsatellites. Access to the sequence information and position for each SNP and microsatellite is also provided. (17.63 MB ZIP) [file pone.0001345.s002.zip › Package/Contig0001-0500/contig0001-0500.txt.contig157.align]

    Multiple Alignment For contig0001-0500.txt Consensus 157
    ----------------------------------------------

 ESTs In Alignment
 -----------------
+ BF01005B2E05.f1 748
+ BF01045B1A10.f1 853

 Potential SNPs:
 ---------------
 NONE


 Alignments
 ----------

 Consensus 1      ctacatcaaa tataaacaca ctaatacgag acatattccg tacacccccc 50
+ BF01045B        ctacatcaaa tataaacaca ctaatacgag acatattccg tacacccccc

 Consensus 51     agcttcaaga gcaaagttca actttcattt caaacaaaga aagctgaaaa 100
+ BF01045B        agcttcaaga gcaaagttca actttcattt caaacaaaga aagctgaaaa

 Consensus 101    agaggaaaat cagccagctg taatacatga gagggaaaaa gaatcgtcgt 150
+ BF01045B        agaggaaaat cagccagctg taatacatga gagggaaaaa gaatcgtcgt

 Consensus 151    ctaaacggca cagaccaata acatttgata atggcgaaaa aaaggaatct 200
+ BF01005B                                atttgata atggcgaaaa aaaggaatct
+ BF01045B        ctaaacggca cagaccaata acatttgata atggcgaaaa aaaggaatct

 Consensus 201    ccggagaaaa ggtcgagaag tggtgatggg aacgtcaaaa tgtacacacc 250
+ BF01005B        ccggagaaaa ggtcgagaag tggtgatggg aacgtcaaaa tgtacacacc
+ BF01045B        ccggagaaaa ggtcgagaag tggtgatggg aacgtcaaaa tgtacacacc

 Consensus 251    accatctggc aaatacagct ccagacttag caactccgga cgattcactg 300
+ BF01005B        accatctggc aaatacagct ccagacttag caactccgga cgattcactg
+ BF01045B        accatctggc aaatacagct ccagacttag caactccgga cgattcactg

 Consensus 301    gttcaaaccc gagcaggggg aggggatatg gcaggcgtga ttttaggaac 350
+ BF01005B        gttcaaaccc gagcaggggg aggggatatg gcaggcgtga ttttaggaac
+ BF01045B        gttcaaaccc gagcaggggg aggggatatg gcaggcgtga ttttaggaac

 Consensus 351    aatgcgcctt atagacgacg caataactat taataaaaaa aatatactat 400
+ BF01005B        aatgcgcctt atagacgacg caataactat taataaaaaa a-tatactat
+ BF01045B        aatgcgcctt atagacgacg caataactat taataaaaaa aatatactat

 Consensus 401    aacattgggg ttaggataaa accgtgggcg tcaacaattc caagcgttga 450
+ BF01005B        aacattgggg ttaggataaa accgtgggcg tcaacaattc caagcgttga
+ BF01045B        aacattgggg ttaggataaa accgtgggcg tcaacaattc caagcgttga

 Consensus 451    tttacaaacg cacaaattct aaaaatatga cttgcagaaa gaaatatgat 500
+ BF01005B        tttt-aaacg cacaaattct aaaaatatga cttgcagaaa gaaatatgat
+ BF01045B        tttacaaacg cacaaattct aaaaatatga cttgcagaaa gaaatatgat

 Consensus 501    actaacacta tagattttga aggggaaaat ataaattaat ttcgtttcgc 550
+ BF01005B        actaacacta tagattttga aggggaaaat ataaattaat ttcgtttcgc
+ BF01045B        actaacacta tagattttga aggggaaaat ataaattaat ttcgtttcgc

 Consensus 551    atttggacat tgactggttg gattttctag aagcatcttt acattctgtg 600
+ BF01005B        atttggacat tgactggttg gattttctag aagcatcttt acattctgtg
+ BF01045B        atttggacat tgactggttg gattttctag aagcatcttt acattctgtg

 Consensus 601    gacgcggtcg tagttattta caggattttt cggcgtgctg gtagctgatt 650
+ BF01005B        gacgcggtcg tagttattta caggattttt cggcgtgctg gtagctgatt
+ BF01045B        gacgcggtcg tagttattta caggattttt cggcgtgctg gtagctgatt

 Consensus 651    aaggcaaagt ttgtagtatt tcaatatttt ttagtctagg ataccgccac 700
+ BF01005B        aaggcaaagt ttgtagtatt tcaatatttt ttagtctagg ataccgccac
+ BF01045B        aaggcaaagt ttgtagtatt tcaatatttt ttagtctagg ataccgccac

 Consensus 701    cggtgtcaac gtattggtaa gttatataca cattgaatat tatttacaat 750
+ BF01005B        cggtgtcaac gtattggtaa gttatataca cattgaatat tatttacaat
+ BF01045B        cggtgtcaac gtattggtaa gttatataca cattgaatat tatttacaat

 Consensus 751    acgctaataa aaggagagat gctgacaaaa tatattgttc acgacattgt 800
+ BF01005B        acgctaataa aaggagagat gctgacaaaa tatattgttc acgacattgt
+ BF01045B        acgctaataa aaggagagat gctgacaaaa tatattgttc acgacattgt

 Consensus 801    aagtatttta attttattat agcaattatt cgtacctgac tctcgacgtc 850
+ BF01005B        aagtatttta attttattat agcaattatt cgtacctgac tctcgacgtc
+ BF01045B        aagtatttta attttattat agcaattatt cgtacctgac tctcgacgtc

 Consensus 851    tatccaatac ggagcatgta ttatattatc aacaacattc ggtaagttac 900
+ BF01005B        tatccaatac ggagcatgta ttatattntc aacaacattc ggtaagttac
+ BF01045B        tat    

 Consensus 901    attactttga tgttgtttct    920
+ BF01005B        attactttga tgttgtttct   


    Multiple Alignment For contig0001-0500.txt Consensus 157 - Complete Sequences
    -------------------------------------------------------------------

 Complete Alignments
 -------------------

 Consensus 1      ctacatcaaa tataaacaca ctaatacgag acatattccg tacacccccc 50
+ BF01045B        ctacatcaaa tataaacaca ctaatacgag acatattccg tacacccccc

 Consensus 51     agcttcaaga gcaaagttca actttcattt caaacaaaga aagctgaaaa 100
+ BF01045B        agcttcaaga gcaaagttca actttcattt caaacaaaga aagctgaaaa

 Consensus 101    agaggaaaat cagccagctg taatacatga gagggaaaaa gaatcgtcgt 150
+ BF01045B        agaggaaaat cagccagctg taatacatga gagggaaaaa gaatcgtcgt

 Consensus 151    ctaaacggca cagaccaata acatttgata atggcgaaaa aaaggaatct 200
+ BF01005B                              cgatttgata atggcgaaaa aaaggaatct
+ BF01045B        ctaaacggca cagaccaata acatttgata atggcgaaaa aaaggaatct

 Consensus 201    ccggagaaaa ggtcgagaag tggtgatggg aacgtcaaaa tgtacacacc 250
+ BF01005B        ccggagaaaa ggtcgagaag tggtgatggg aacgtcaaaa tgtacacacc
+ BF01045B        ccggagaaaa ggtcgagaag tggtgatggg aacgtcaaaa tgtacacacc

 Consensus 251    accatctggc aaatacagct ccagacttag caactccgga cgattcactg 300
+ BF01005B        accatctggc aaatacagct ccagacttag caactccgga cgattcactg
+ BF01045B        accatctggc aaatacagct ccagacttag caactccgga cgattcactg

 Consensus 301    gttcaaaccc gagcaggggg aggggatatg gcaggcgtga ttttaggaac 350
+ BF01005B        gttcaaaccc gagcaggggg aggggatatg gcaggcgtga ttttaggaac
+ BF01045B        gttcaaaccc gagcaggggg aggggatatg gcaggcgtga ttttaggaac

 Consensus 351    aatgcgcctt atagacgacg caataactat taataaaaaa aatatactat 400
+ BF01005B        aatgcgcctt atagacgacg caataactat taataaaaaa a-tatactat
+ BF01045B        aatgcgcctt atagacgacg caataactat taataaaaaa aatatactat

 Consensus 401    aacattgggg ttaggataaa accgtgggcg tcaacaattc caagcgttga 450
+ BF01005B        aacattgggg ttaggataaa accgtgggcg tcaacaattc caagcgttga
+ BF01045B        aacattgggg ttaggataaa accgtgggcg tcaacaattc caagcgttga

 Consensus 451    tttacaaacg cacaaattct aaaaatatga cttgcagaaa gaaatatgat 500
+ BF01005B        tttt-aaacg cacaaattct aaaaatatga cttgcagaaa gaaatatgat
+ BF01045B        tttacaaacg cacaaattct aaaaatatga cttgcagaaa gaaatatgat

 Consensus 501    actaacacta tagattttga aggggaaaat ataaattaat ttcgtttcgc 550
+ BF01005B        actaacacta tagattttga aggggaaaat ataaattaat ttcgtttcgc
+ BF01045B        actaacacta tagattttga aggggaaaat ataaattaat ttcgtttcgc

 Consensus 551    atttggacat tgactggttg gattttctag aagcatcttt acattctgtg 600
+ BF01005B        atttggacat tgactggttg gattttctag aagcatcttt acattctgtg
+ BF01045B        atttggacat tgactggttg gattttctag aagcatcttt acattctgtg

 Consensus 601    gacgcggtcg tagttattta caggattttt cggcgtgctg gtagctgatt 650
+ BF01005B        gacgcggtcg tagttattta caggattttt cggcgtgctg gtagctgatt
+ BF01045B        gacgcggtcg tagttattta caggattttt cggcgtgctg gtagctgatt

 Consensus 651    aaggcaaagt ttgtagtatt tcaatatttt ttagtctagg ataccgccac 700
+ BF01005B        aaggcaaagt ttgtagtatt tcaatatttt ttagtctagg ataccgccac
+ BF01045B        aaggcaaagt ttgtagtatt tcaatatttt ttagtctagg ataccgccac

 Consensus 701    cggtgtcaac gtattggtaa gttatataca cattgaatat tatttacaat 750
+ BF01005B        cggtgtcaac gtattggtaa gttatataca cattgaatat tatttacaat
+ BF01045B        cggtgtcaac gtattggtaa gttatataca cattgaatat tatttacaat

 Consensus 751    acgctaataa aaggagagat gctgacaaaa tatattgttc acgacattgt 800
+ BF01005B        acgctaataa aaggagagat gctgacaaaa tatattgttc acgacattgt
+ BF01045B        acgctaataa aaggagagat gctgacaaaa tatattgttc acgacattgt

 Consensus 801    aagtatttta attttattat agcaattatt cgtacctgac tctcgacgtc 850
+ BF01005B        aagtatttta attttattat agcaattatt cgtacctgac tctcgacgtc
+ BF01045B        aagtatttta attttattat agcaattatt cgtacctgac tctcgacgtc

 Consensus 851    tatccaatac ggagcatgta ttatattatc aacaacattc ggtaagttac 900
+ BF01005B        tatccaatac ggagcatgta ttatattntc aacaacattc ggtaagttac
+ BF01045B        tat    

 Consensus 901    attactttga tgttgtttct    920
+ BF01005B        attactttga tgttgtttct   

 Consensus


 Consensus Sequence
 ------------------

> contig0001-0500.txt Consensus
1      ctacatcaaa tataaacaca ctaatacgag acatattccg tacacccccc 50
51     agcttcaaga gcaaagttca actttcattt caaacaaaga aagctgaaaa 100
101    agaggaaaat cagccagctg taatacatga gagggaaaaa gaatcgtcgt 150
151    ctaaacggca cagaccaata acatttgata atggcgaaaa aaaggaatct 200
201    ccggagaaaa ggtcgagaag tggtgatggg aacgtcaaaa tgtacacacc 250
251    accatctggc aaatacagct ccagacttag caactccgga cgattcactg 300
301    gttcaaaccc gagcaggggg aggggatatg gcaggcgtga ttttaggaac 350
351    aatgcgcctt atagacgacg caataactat taataaaaaa aatatactat 400
401    aacattgggg ttaggataaa accgtgggcg tcaacaattc caagcgttga 450
451    tttacaaacg cacaaattct aaaaatatga cttgcagaaa gaaatatgat 500
501    actaacacta tagattttga aggggaaaat ataaattaat ttcgtttcgc 550
551    atttggacat tgactggttg gattttctag aagcatcttt acattctgtg 600
601    gacgcggtcg tagttattta caggattttt cggcgtgctg gtagctgatt 650
651    aaggcaaagt ttgtagtatt tcaatatttt ttagtctagg ataccgccac 700
701    cggtgtcaac gtattggtaa gttatataca cattgaatat tatttacaat 750
751    acgctaataa aaggagagat gctgacaaaa tatattgttc acgacattgt 800
801    aagtatttta attttattat agcaattatt cgtacctgac tctcgacgtc 850
851    tatccaatac ggagcatgta ttatattatc aacaacattc ggtaagttac 900
901    attactttga tgttgtttct    920
