# Supplementary material for: Chasing Migration Genes: A Brain Expressed Sequence Tag Resource for Summer and Migratory Monarch Butterflies (Danaus plexippus)
Source: PLoS One. 2008 Jan 9;3(1):e1345. doi: 10.1371/journal.pone.0001345 (PMC2156104; doi:10.1371/journal.pone.0001345)
Supplement: Dataset S2 — SNPs and Microsatellites in the Monarch EST Database. A compressed file contains detailed information of SNPs and mcirosatellites in the monarch EST database, which includes summaries for both SNPs and microsatellites. Access to the sequence information and position for each SNP and microsatellite is also provided. (17.63 MB ZIP) [file pone.0001345.s002.zip › Package/Contig0001-0500/contig0001-0500.txt.contig158.align]

    Multiple Alignment For contig0001-0500.txt Consensus 158
    ----------------------------------------------

 ESTs In Alignment
 -----------------
+ BF01005A2H01.f1 720
+ BF01043B2E02.f1 766

 Potential SNPs:
 ---------------
 NONE


 Alignments
 ----------

 Consensus 1      gactatgtaa tgtgagtgat tgaaatgtac actcgaataa tacacgcgac 50
+ BF01005A        gactatgtaa tgtgagtgat tgaaatgtac actcgaataa tacacgcgac

 Consensus 51     agtcccggcg gccgagatct ggagctctat gtaactggtg acgtgtaaat 100
+ BF01005A        agtcccggcg gccgagatct ggagctctat gtaactggtg acgtgtaaat

 Consensus 101    agaaaaagca aatgtttcgg actgtacgta acgcgttggc aggggaggtt 150
+ BF01005A        agaaaaagca aatgtttcgg actgtacgta acgcgttggc aggggaggtt

 Consensus 151    tcggatgtct gcaccgggcg gatggataga cacggtattc gttttatatc 200
+ BF01005A        tcggatgtct gcaccgggcg gatggataga cacggtattc gttttatatc

 Consensus 201    ttttggatag ggaagatgga ccatgccaat tggatctctc gttttggcca 250
+ BF01005A        ttttggatag ggaagatgga ccatgccaat tggatctctc gttttggcca

 Consensus 251    aaacgcattt ctatcatcga gactgattat gtagaatgtt gaaaacatag 300
+ BF01005A        aaacgcattt ctatcatcga gactgattat gtagaatgtt gaaaacatag

 Consensus 301    ttagatctgc tttattattt tttaaaaagt tttttaaaat gacgacggcg 350
+ BF01005A        ttagatctgc tttattattt tttaaaaagt tttttaaaat gacgacggcg

 Consensus 351    aatatatatt ttggacgggc tcacctttgg aatatagagt ttattgatac 400
+ BF01005A        aatatatatt ttggacgggc tcacctttgg aatatagagt ttattgatac

 Consensus 401    ttgacattgc tcaaatcgaa attttttatt aagagccact tatgatatat 450
+ BF01005A        ttgacattgc tcaaatcgaa attttttatt aagagccact tatgatatat
+ BF01043B                                     att aagagccact tatgatatat

 Consensus 451    gccgaatttc ttaatattat aaacattgtg attgtaaaca tctatgtatt 500
+ BF01005A        gccgaatttc ttaatattat aaacattgtg attgtaaaca tctatgtatt
+ BF01043B        gccgaatttc ttaatattat aaacattgtg attgtaaaca tctatgtatt

 Consensus 501    ataattcata tattgtattg aatatattat aatttaacag attaatgtga 550
+ BF01005A        ataattcata tattgtattg aatatattat aatttaacag attaatgtga
+ BF01043B        ataattcata tattgtattg aatatattat aatttaacag attaatgtga

 Consensus 551    tatgtatgtg aatatttgtt actcgacaac tgggtactgg tgtggagtat 600
+ BF01005A        tatgtatgtg aatatttgtt actcgacaac cgggtactgg tgtggagtat
+ BF01043B        tatgtatgtg aatatttgtt actcgacaac tgggtactgg tgtggagtat

 Consensus 601    ggagtggggg tatgaaagac gtttgttgga agtgagttgt gaagtgttat 650
+ BF01005A        ggagtggggg tatgacagac gtttgttgga agtgagttgt gaagtgttat
+ BF01043B        ggagtggggg tatgaaagac gtttgttgga agtgagttgt gaagtgttat

 Consensus 651    cgaaggtgct gtgtgaagtg tagtgccggc tgtcactgga tcggtagtgt 700
+ BF01005A        cgaaggtgct gtgtgaagtg tagtgccggc tgtcactgga tcggtagtgt
+ BF01043B        cgaaggtgct gtgtgaagtg tagtgccggc tgtcactgga tcggtagtgt

 Consensus 701    tgatgaagtg ctttggacga actgtttagc tacggtttga tgttaatgtg 750
+ BF01005A        tgatgaagtg ctttggacga   
+ BF01043B        tgatgaagtg ctttggacga actgtttagc tacggtttga tgttaatgtg

 Consensus 751    acaagaattg aactttgcaa gtttttttgg tgatgtacaa atactttcat 800
+ BF01043B        acaagaattg aactttgcaa gtttttttgg tgatgtacaa atactttcat

 Consensus 801    cattgtttta gtaaagtatg tatgtagatt acaaatattc agtagtatta 850
+ BF01043B        cattgtttta gtaaagtatg tatgtagatt acaaatattc agtagtatta

 Consensus 851    tacaagccaa tcatctataa tttcacgatc ataagtagtt aatgtgtaat 900
+ BF01043B        tacaagccaa tcatctataa tttcacgatc ataagtagtt aatgtgtaat

 Consensus 901    aatagtctat gctgtgcaag aaaaagaaaa cattaaaata tggaagatga 950
+ BF01043B        aatagtctat gctgtgcaag aaaaagaaaa cattaaaata tggaagatga

 Consensus 951    agccgagcca gtatttaaaa tccggattac tgtgtagatt tctgtcataa 1000
+ BF01043B        agccgagcca gtatttaaaa tccggattac tgtgtagatt tctgtcataa

 Consensus 1001   gtgcaatatt tagctgtaat gttgacaaat attgtagcag accgtgtact 1050
+ BF01043B        gtgcaatatt tagctgtaat gttgacaaat attgtagcag accgtgtact

 Consensus 1051   tcgttaaaca tttgtaatgt tccgctttag aagtgaatat tgtttgttct 1100
+ BF01043B        tcgttaaaca tttgtaatgt tccgctttag aagtgaatat tgtttgttct

 Consensus 1101   cctcagatat tgtgcttagt ttcacgttta tacatattgt acagtgtgtc 1150
+ BF01043B        cctcagatat tgtgcttagt ttcacgttta tacatattgt acagtgtgtc

 Consensus 1151   aatgtttata gaaggcttta tatttgcatt acttcctgtt ggc 1193
+ BF01043B        aatgtttata gaaggcttta tatttgcatt acttcctgtt ggc


    Multiple Alignment For contig0001-0500.txt Consensus 158 - Complete Sequences
    -------------------------------------------------------------------

 Complete Alignments
 -------------------

 Consensus 1      gactatgtaa tgtgagtgat tgaaatgtac actcgaataa tacacgcgac 50
+ BF01005A        gactatgtaa tgtgagtgat tgaaatgtac actcgaataa tacacgcgac

 Consensus 51     agtcccggcg gccgagatct ggagctctat gtaactggtg acgtgtaaat 100
+ BF01005A        agtcccggcg gccgagatct ggagctctat gtaactggtg acgtgtaaat

 Consensus 101    agaaaaagca aatgtttcgg actgtacgta acgcgttggc aggggaggtt 150
+ BF01005A        agaaaaagca aatgtttcgg actgtacgta acgcgttggc aggggaggtt

 Consensus 151    tcggatgtct gcaccgggcg gatggataga cacggtattc gttttatatc 200
+ BF01005A        tcggatgtct gcaccgggcg gatggataga cacggtattc gttttatatc

 Consensus 201    ttttggatag ggaagatgga ccatgccaat tggatctctc gttttggcca 250
+ BF01005A        ttttggatag ggaagatgga ccatgccaat tggatctctc gttttggcca

 Consensus 251    aaacgcattt ctatcatcga gactgattat gtagaatgtt gaaaacatag 300
+ BF01005A        aaacgcattt ctatcatcga gactgattat gtagaatgtt gaaaacatag

 Consensus 301    ttagatctgc tttattattt tttaaaaagt tttttaaaat gacgacggcg 350
+ BF01005A        ttagatctgc tttattattt tttaaaaagt tttttaaaat gacgacggcg

 Consensus 351    aatatatatt ttggacgggc tcacctttgg aatatagagt ttattgatac 400
+ BF01005A        aatatatatt ttggacgggc tcacctttgg aatatagagt ttattgatac

 Consensus 401    ttgacattgc tcaaatcgaa attttttatt aagagccact tatgatatat 450
+ BF01005A        ttgacattgc tcaaatcgaa attttttatt aagagccact tatgatatat
+ BF01043B                                     att aagagccact tatgatatat

 Consensus 451    gccgaatttc ttaatattat aaacattgtg attgtaaaca tctatgtatt 500
+ BF01005A        gccgaatttc ttaatattat aaacattgtg attgtaaaca tctatgtatt
+ BF01043B        gccgaatttc ttaatattat aaacattgtg attgtaaaca tctatgtatt

 Consensus 501    ataattcata tattgtattg aatatattat aatttaacag attaatgtga 550
+ BF01005A        ataattcata tattgtattg aatatattat aatttaacag attaatgtga
+ BF01043B        ataattcata tattgtattg aatatattat aatttaacag attaatgtga

 Consensus 551    tatgtatgtg aatatttgtt actcgacaac tgggtactgg tgtggagtat 600
+ BF01005A        tatgtatgtg aatatttgtt actcgacaac cgggtactgg tgtggagtat
+ BF01043B        tatgtatgtg aatatttgtt actcgacaac tgggtactgg tgtggagtat

 Consensus 601    ggagtggggg tatgaaagac gtttgttgga agtgagttgt gaagtgttat 650
+ BF01005A        ggagtggggg tatgacagac gtttgttgga agtgagttgt gaagtgttat
+ BF01043B        ggagtggggg tatgaaagac gtttgttgga agtgagttgt gaagtgttat

 Consensus 651    cgaaggtgct gtgtgaagtg tagtgccggc tgtcactgga tcggtagtgt 700
+ BF01005A        cgaaggtgct gtgtgaagtg tagtgccggc tgtcactgga tcggtagtgt
+ BF01043B        cgaaggtgct gtgtgaagtg tagtgccggc tgtcactgga tcggtagtgt

 Consensus 701    tgatgaagtg ctttggacga actgtttagc tacggtttga tgttaatgtg 750
+ BF01005A        tgatgaagtg ctttggacga   
+ BF01043B        tgatgaagtg ctttggacga actgtttagc tacggtttga tgttaatgtg

 Consensus 751    acaagaattg aactttgcaa gtttttttgg tgatgtacaa atactttcat 800
+ BF01043B        acaagaattg aactttgcaa gtttttttgg tgatgtacaa atactttcat

 Consensus 801    cattgtttta gtaaagtatg tatgtagatt acaaatattc agtagtatta 850
+ BF01043B        cattgtttta gtaaagtatg tatgtagatt acaaatattc agtagtatta

 Consensus 851    tacaagccaa tcatctataa tttcacgatc ataagtagtt aatgtgtaat 900
+ BF01043B        tacaagccaa tcatctataa tttcacgatc ataagtagtt aatgtgtaat

 Consensus 901    aatagtctat gctgtgcaag aaaaagaaaa cattaaaata tggaagatga 950
+ BF01043B        aatagtctat gctgtgcaag aaaaagaaaa cattaaaata tggaagatga

 Consensus 951    agccgagcca gtatttaaaa tccggattac tgtgtagatt tctgtcataa 1000
+ BF01043B        agccgagcca gtatttaaaa tccggattac tgtgtagatt tctgtcataa

 Consensus 1001   gtgcaatatt tagctgtaat gttgacaaat attgtagcag accgtgtact 1050
+ BF01043B        gtgcaatatt tagctgtaat gttgacaaat attgtagcag accgtgtact

 Consensus 1051   tcgttaaaca tttgtaatgt tccgctttag aagtgaatat tgtttgttct 1100
+ BF01043B        tcgttaaaca tttgtaatgt tccgctttag aagtgaatat tgtttgttct

 Consensus 1101   cctcagatat tgtgcttagt ttcacgttta tacatattgt acagtgtgtc 1150
+ BF01043B        cctcagatat tgtgcttagt ttcacgttta tacatattgt acagtgtgtc

 Consensus 1151   aatgtttata gaaggcttta tatttgcatt acttcctgtt ggc 1193
+ BF01043B        aatgtttata gaaggcttta tatttgcatt acttcctgtt ggc

 Consensus


 Consensus Sequence
 ------------------

> contig0001-0500.txt Consensus
1      gactatgtaa tgtgagtgat tgaaatgtac actcgaataa tacacgcgac 50
51     agtcccggcg gccgagatct ggagctctat gtaactggtg acgtgtaaat 100
101    agaaaaagca aatgtttcgg actgtacgta acgcgttggc aggggaggtt 150
151    tcggatgtct gcaccgggcg gatggataga cacggtattc gttttatatc 200
201    ttttggatag ggaagatgga ccatgccaat tggatctctc gttttggcca 250
251    aaacgcattt ctatcatcga gactgattat gtagaatgtt gaaaacatag 300
301    ttagatctgc tttattattt tttaaaaagt tttttaaaat gacgacggcg 350
351    aatatatatt ttggacgggc tcacctttgg aatatagagt ttattgatac 400
401    ttgacattgc tcaaatcgaa attttttatt aagagccact tatgatatat 450
451    gccgaatttc ttaatattat aaacattgtg attgtaaaca tctatgtatt 500
501    ataattcata tattgtattg aatatattat aatttaacag attaatgtga 550
551    tatgtatgtg aatatttgtt actcgacaac tgggtactgg tgtggagtat 600
601    ggagtggggg tatgaaagac gtttgttgga agtgagttgt gaagtgttat 650
651    cgaaggtgct gtgtgaagtg tagtgccggc tgtcactgga tcggtagtgt 700
701    tgatgaagtg ctttggacga actgtttagc tacggtttga tgttaatgtg 750
751    acaagaattg aactttgcaa gtttttttgg tgatgtacaa atactttcat 800
801    cattgtttta gtaaagtatg tatgtagatt acaaatattc agtagtatta 850
851    tacaagccaa tcatctataa tttcacgatc ataagtagtt aatgtgtaat 900
901    aatagtctat gctgtgcaag aaaaagaaaa cattaaaata tggaagatga 950
951    agccgagcca gtatttaaaa tccggattac tgtgtagatt tctgtcataa 1000
1001   gtgcaatatt tagctgtaat gttgacaaat attgtagcag accgtgtact 1050
1051   tcgttaaaca tttgtaatgt tccgctttag aagtgaatat tgtttgttct 1100
1101   cctcagatat tgtgcttagt ttcacgttta tacatattgt acagtgtgtc 1150
1151   aatgtttata gaaggcttta tatttgcatt acttcctgtt ggc 1193
